# Supplementary material for: A host-centric morphological profiling approach to identify repurposed antiviral drugs
Source: iScience. 2026 Jul 10;29(8):116673. doi: 10.1016/j.isci.2026.116673 (PMC13380429; doi:10.1016/j.isci.2026.116673)
Supplement: Table S1. Viability screen results in Calu3 cells with the full drug repurposing library in five doses, related to Figure 2 [file mmc2.xlsx]

## Sheet: Calu3
DRUG_NAME	ANALYSIS_NAME	EC50	SLOPE	MAX	MIN	Min.Conc.tested	Max.Conc.tested	EC50_std_error	D1	D2	D3	D4	D5	AUC	GRAPH	DSS	SE_of_estimate	InChI
GPBAR-A	EC50	143.2	-0.2	100	67.2	1	10000	79.1	81.2	103.8	67.2	98.7	68.1	63.6		4.3	16.2	ZIXNJVGTAXRKAP-UHFFFAOYSA-N, ZIXNJVGTAXRKAP-UHFFFAOYSA-N
CR8-(R)	EC50	183.8	-2.3	100	31.3	1	10000	1.3	104.5	80	87	31.3	39.9	119.3		14.6	11.1	HOCBJBNQIQQQGT-LJQANCHMSA-N, HOCBJBNQIQQQGT-LJQANCHMSA-N, HOCBJBNQIQQQGT-LJQANCHMSA-N
SB-747651A	EC50	10000	-2.5	100	94	1	10000	194040	94	103.4	102.4	120.1	113.7	0.7		0	13.6	MBCJUIJWPYUEBX-UHFFFAOYSA-N, MBCJUIJWPYUEBX-UHFFFAOYSA-N
2-methoxyestradiol	EC50	2967.2	-2.5	100	60.2	1	10000	133.4	102.8	106.6	106.4	98.9	60.2	21.3		2.1	5	CQOQDQWUFQDJMK-SSTWWWIQSA-N, CQOQDQWUFQDJMK-SSTWWWIQSA-N, CQOQDQWUFQDJMK-SSTWWWIQSA-N
BMS-345541	EC50	3450.7	-2.5	100	70.2	1	10000	473.4	91.9	93	89.4	101.6	70.2	14.1		1.2	7.7	PSPFQEBFYXJZEV-UHFFFAOYSA-N, PSPFQEBFYXJZEV-UHFFFAOYSA-N, PSPFQEBFYXJZEV-UHFFFAOYSA-N
imipenem	EC50	10000	-0.1	100	86.3	1	10000	1258.3	88	87.6	107.2	86.3	93.4	30		0	9	ZSKVGTPCRGIANV-ZXFLCMHBSA-N, ZSKVGTPCRGIANV-ZXFLCMHBSA-N
colistimethate	EC50	10000	-0.3	100	85	1	10000	27.6	103.7	85	99.7	85.9	91.9	28.3		0.1	7.5	PTQGBRPUALXNCZ-INRRNNIXSA-N
bicuculline-methochloride-(-)	EC50	10000	-0.1	100	85	1	10000	3533.9	89	104.3	85	88	109.8	23.3		0	11.7	WDIQXKYUSINZME-RBUKOAKNSA-N
BETP	EC50	10000	-0.1	100	90	1	10000	3356.3	97.4	90	99.9	91.3	106.9	15.5		0	7.4	NTDFYGSSDDMNHI-NDEPHWFRSA-N
CYM-50260	EC50	10000	-2.5	100	92.4	1	10000	8.4	101.4	100.6	101.2	97.9	92.4	6.3		0	1	FHPOTBQOUBMMCI-UHFFFAOYSA-N, FHPOTBQOUBMMCI-UHFFFAOYSA-N
muscimol	EC50	10000	-2.5	100	91.6	1	10000	53086.6	91.6	95.7	98.3	103.8	97.3	1		0	5.2	ZJQHPWUVQPJPQT-UHFFFAOYSA-N, ZJQHPWUVQPJPQT-UHFFFAOYSA-N
TCS-PIM-1-1	EC50	10000	-2.5	100	99.9	1	10000	20051	100	100	100	100	100	0		0	0	SVSYJTYGPLVUOZ-UHFFFAOYSA-N, SVSYJTYGPLVUOZ-UHFFFAOYSA-N
norethisterone-enanthate	EC50	2051	-2.5	100	57.1	1	10000	34.6	100.2	104.3	90	94.1	57.1	29.7		3.2	5.5	APTGJECXMIKIET-WOSSHHRXSA-N
CHLORTETRACYCLINE HYDROCHLORIDE	EC50	10000	-0.1	100	89.4	1	10000	2302.6	89.4	96.3	95.2	96.1	102.3	16.5		0	5.4
spiperone	EC50	3696.4	-2.5	100	74.1	1	10000	840	104.9	84.1	107.5	103	74.1	11.6		0.8	9.4	DKGZKTPJOSAWFA-UHFFFAOYSA-N, DKGZKTPJOSAWFA-UHFFFAOYSA-N
medetomidine	EC50	10000	-2.5	100	95.6	1	10000	20895.9	102	108.5	101.2	113.1	95.6	1.2		0	7.9	CUHVIMMYOGQXCV-LLVKDONJSA-N, CUHVIMMYOGQXCV-LLVKDONJSA-N, CUHVIMMYOGQXCV-LLVKDONJSA-N, CUHVIMMYOGQXCV-LLVKDONJSA-N
TTNPB	EC50	10000	-0.6	100	77.2	1	10000	1.1	95	95.6	84.3	81.7	77.2	52.7		3.9	2.2	FOIVPCKZDPCJJY-JQIJEIRASA-N, FOIVPCKZDPCJJY-JQIJEIRASA-N, FOIVPCKZDPCJJY-JQIJEIRASA-N
RS-102895	EC50	10000	-2.5	100	82.4	1	10000	1029.3	99.7	98.7	102.1	107.7	82.4	6.7		0.2	4.4	HIDWEYPGMLIQSN-UHFFFAOYSA-N, HIDWEYPGMLIQSN-UHFFFAOYSA-N, HIDWEYPGMLIQSN-UHFFFAOYSA-N
5-BDBD	EC50	10000	-1	100	96.8	1	10000	747.9	103	97.2	111.9	96.8	111.3	1		0	9.1	NKYMVQPXXTZHSF-UHFFFAOYSA-N, NKYMVQPXXTZHSF-UHFFFAOYSA-N, NKYMVQPXXTZHSF-UHFFFAOYSA-N
dexniguldipine	EC50	2635.8	-2.5	100	5.8	1	10000	28.1	103.4	95.6	103.6	93.8	5.8	55.1		6.2	3.8	SVJMLYUFVDMUHP-MGBGTMOVSA-N
cinoxacin	EC50	10000	-1	100	89.4	1	10000	164.4	99.3	98.6	89.4	93.9	98.7	3.2		0	6.2	VDUWPHTZYNWKRN-UHFFFAOYSA-N, VDUWPHTZYNWKRN-UHFFFAOYSA-N
PCI-29732	EC50	2402	-2.5	100	54.5	1	10000	37	104.7	104.5	99	95.8	54.5	28.4		3	3.4	GMJUPMONHWAZCP-UHFFFAOYSA-N, GMJUPMONHWAZCP-UHFFFAOYSA-N
NGD-94-1	EC50	10000	-0.1	100	79.7	1	10000	2766.3	79.7	93.8	85.5	95.7	108.2	31.6		0	12.4	OTVQCHUIPJYASM-UHFFFAOYSA-N, OTVQCHUIPJYASM-UHFFFAOYSA-N
SD-2590	EC50	10000	-2.5	100	88.1	1	10000	135.9	93.9	96.8	96.9	98.8	88.1	7.6		0.1	3.8	NXUHVWMBPOFLMA-UHFFFAOYSA-N, NXUHVWMBPOFLMA-UHFFFAOYSA-N
Y-27632	EC50	10000	-2.5	100	84.6	1	10000	100602	84.6	97.2	103.5	113.9	121.6	1.9		0	18.1	IYOZTVGMEWJPKR-IJLUTSLNSA-N, IYOZTVGMEWJPKR-IJLUTSLNSA-N, IYOZTVGMEWJPKR-IJLUTSLNSA-N
DDR1-IN-1	EC50	3559.9	-2.5	100	50.3	1	10000	153.7	97.2	100.7	99.2	103.9	50.3	22.9		2.3	3.8	AOZPVMOOEJAZGK-UHFFFAOYSA-N, AOZPVMOOEJAZGK-UHFFFAOYSA-N
pirlindole	EC50	10000	-2.5	100	98	1	10000	80747.3	98.1	100.5	98	102.5	99.1	0.2		0	1.9	IWVRVEIKCBFZNF-ZDUSSCGKSA-N
paracetamol	EC50	10000	-1	100	94.7	1	10000	187.9	94.7	96.6	97.2	99.8	99	1.6		0	3.5	RZVAJINKPMORJF-UHFFFAOYSA-N, RZVAJINKPMORJF-UHFFFAOYSA-N, RZVAJINKPMORJF-UHFFFAOYSA-N, RZVAJINKPMORJF-UHFFFAOYSA-N
mifobate	EC50	10000	-1	100	85.1	1	10000	165.7	93.6	94.1	85.1	96.7	96.3	4.5		0	8.8	VQHUQHAPWMNBLP-LLVKDONJSA-N
GR-135531	EC50	10000	-0.5	100	96.6	1	10000	9.2	102.9	96.6	98.1	97.8	97.8	7.2		0	2.1	MPZVHKLZCUEJFO-UHFFFAOYSA-N, MPZVHKLZCUEJFO-UHFFFAOYSA-N
3-methyl-GABA	EC50	10000	-0.5	100	90.9	1	10000	10.4	95.5	104.2	93.4	98.3	90.9	12		0	4.3	CZGLBWZXGIAIBU-SCSAIBSYSA-N, CZGLBWZXGIAIBU-SCSAIBSYSA-N
PIM-1-Inhibitor-2	EC50	10000	-0.3	100	85.1	1	10000	58.8	100.3	91.4	99	97	88.8	17.4		0	4.1	AQVFETGXIRKVAQ-UHFFFAOYSA-N, AQVFETGXIRKVAQ-UHFFFAOYSA-N, AQVFETGXIRKVAQ-UHFFFAOYSA-N
deslanoside	EC50	356	-2	100	19.1	1	10000	0.1	101.7	97.2	94.2	28.1	19.1	117.2		14	1.6	OBATZBGFDSVCJD-LALPQLPRSA-N
BVT-948	EC50	3339.9	-2.5	100	20.3	1	10000	90.7	98	100.8	103.6	102.4	20.3	38.8		4.2	4.4	LLPBUXODFQZPFH-UHFFFAOYSA-N
AL-8697	EC50	10000	-0.1	100	88.4	1	10000	1632.6	95.7	99.2	97	88.4	102.4	17.6		0	5.6	ZVBTZTQYHOXIBC-UHFFFAOYSA-N, ZVBTZTQYHOXIBC-UHFFFAOYSA-N
JZL-195	EC50	10000	-2.5	100	91.5	1	10000	9789.2	101.6	103.6	91.5	102.9	93.5	2		0	4.9	QNYRAEKLMNDRFY-UHFFFAOYSA-N, QNYRAEKLMNDRFY-UHFFFAOYSA-N
miocamycin	EC50	10000	-0.4	100	82.4	1	10000	8.8	91.1	104.1	85.1	92.8	82.4	33.6		0.9	7	GQNZGCARKRHPOH-XUDBFGHTSA-N
cyclizine	EC50	10000	-0.2	100	85.8	1	10000	242.2	104.1	98.9	85.8	101.9	99.9	15		0	7.9	UVKZSORBKUEBAZ-UHFFFAOYSA-N, UVKZSORBKUEBAZ-UHFFFAOYSA-N, UVKZSORBKUEBAZ-UHFFFAOYSA-N
NSC-405020	EC50	10000	-0.1	100	77.1	1	10000	2740.3	102.8	77.1	99	77.4	103.7	35.6		0	13.8	ARDYECYBETXQFD-MRVPVSSYSA-N, ARDYECYBETXQFD-MRVPVSSYSA-N, ARDYECYBETXQFD-MRVPVSSYSA-N
fludarabine	EC50	10000	-0.8	100	87.5	1	10000	4.2	111	88.9	95.2	87.6	87.5	30.9		0.7	7.3	HBUBKKRHXORPQB-FJFJXFQQSA-N, HBUBKKRHXORPQB-FJFJXFQQSA-N, HBUBKKRHXORPQB-FJFJXFQQSA-N
cutamesine	EC50	10000	-2.5	100	95.9	1	10000	83021.6	95.9	109.9	102.2	119.2	96.8	0.8		0	11.1	UVSWWUWQVAQPJR-UHFFFAOYSA-N, UVSWWUWQVAQPJR-UHFFFAOYSA-N, UVSWWUWQVAQPJR-UHFFFAOYSA-N
NSC-23766	EC50	10000	-0.1	100	92	1	10000	4556.5	104.3	92	95.4	92.5	110.4	12.4		0	8.6	DEFBCZWQLILOJF-MRXNPFEDSA-N, DEFBCZWQLILOJF-MRXNPFEDSA-N, DEFBCZWQLILOJF-MRXNPFEDSA-N, DEFBCZWQLILOJF-MRXNPFEDSA-N
UNC2327	EC50	10000	-2.5	100	90.8	1	10000	54732.8	95	97.5	90.8	102.6	99.3	1.1		0	5.9	MYTRGTBDVGKKRO-UHFFFAOYSA-N, MYTRGTBDVGKKRO-UHFFFAOYSA-N
amantadine	EC50	10000	-2.5	100	87.5	1	10000	16152.4	98.9	99	99.4	108	92.5	1.9		0	4.1	DKNWSYNQZKUICI-UHFFFAOYSA-N, DKNWSYNQZKUICI-UHFFFAOYSA-N
ditolylguanidine	EC50	10000	-2.5	100	90.4	1	10000	1285.9	102.8	103.5	95.8	103	90.4	3.8		0	3.5	OPNUROKCUBTKLF-UHFFFAOYSA-N, OPNUROKCUBTKLF-UHFFFAOYSA-N
YM-750	EC50	10000	-0.5	100	83.3	1	10000	3.2	94.1	95.3	84.9	85.6	83.3	45.8		2.4	2.4	FMLJREWZCZHGGW-UHFFFAOYSA-N, FMLJREWZCZHGGW-UHFFFAOYSA-N
MR-16728	EC50	10000	-2.5	100	94.1	1	10000	97133.4	111	94.1	102.2	103.9	98.8	0.7		0	6.7	AGKAAJMNNVUNDK-JOCHJYFZSA-N, AGKAAJMNNVUNDK-JOCHJYFZSA-N
2-methyl-5-hydroxytryptamine	EC50	10000	-2.5	100	99.3	1	10000	57185.4	108.9	109.3	102.2	100.6	99.3	0.2		0	6.5	WYWNEDARFVJQSG-UHFFFAOYSA-N, WYWNEDARFVJQSG-UHFFFAOYSA-N
zaldaride	EC50	10000	-0.1	100	84.7	1	10000	394.8	86.3	96.1	100.8	84.7	94.5	29.9		0	7.1	HTGCJAAPDHZCHL-SANMLTNESA-N, HTGCJAAPDHZCHL-SANMLTNESA-N, HTGCJAAPDHZCHL-SANMLTNESA-N
TRAM-39	EC50	10000	-2.5	100	87.9	1	10000	28788.7	93.8	93	107.1	106	92.9	1.8		0	6.6	JHNRTPKGSCVKKC-UHFFFAOYSA-N, JHNRTPKGSCVKKC-UHFFFAOYSA-N
ethyl-paraben	EC50	10000	-2.5	100	92	1	10000	22.1	96.6	93	106.1	97.3	92	7.1		0	5	NUVBSKCKDOMJSU-UHFFFAOYSA-N, NUVBSKCKDOMJSU-UHFFFAOYSA-N
COR-170	EC50	10000	-1	100	89.2	1	10000	155.7	105.4	89.2	104.4	98.2	97	3.4		0	6.6	MSJISJDTJJYBFT-UHFFFAOYSA-N, MSJISJDTJJYBFT-UHFFFAOYSA-N
sal003	EC50	10000	-2.5	100	95.1	1	10000	12889.7	105.5	99.8	95.1	107.5	95.6	1.3		0	5.3	TVNBASWNLOIQML-RFKZRZAASA-N, TVNBASWNLOIQML-RFKZRZAASA-N, TVNBASWNLOIQML-RFKZRZAASA-N, TVNBASWNLOIQML-RFKZRZAASA-N
INH1	EC50	10000	-2.5	100	96.9	1	10000	95726.8	96.9	102.2	101	107.4	98.3	0.4		0	4.2	JPMOKRWIYQGMJL-UHFFFAOYSA-N, JPMOKRWIYQGMJL-UHFFFAOYSA-N
ZK-164015	EC50	10000	-2.5	100	76.5	1	10000	459.5	101.2	98.3	100.5	105.6	76.5	9.7		0.6	3.5	LYJSJVYJLZOMCD-UHFFFAOYSA-N, LYJSJVYJLZOMCD-UHFFFAOYSA-N, LYJSJVYJLZOMCD-UHFFFAOYSA-N
cloxyquin	EC50	10000	-2.5	100	87.9	1	10000	63498.5	87.9	100.3	96	106.1	105	1.5		0	9	CTQMJYWDVABFRZ-UHFFFAOYSA-N, CTQMJYWDVABFRZ-UHFFFAOYSA-N
SKF-38393	EC50	10000	-0.1	100	77.4	1	10000	1349.4	77.4	103	78.6	99.6	78	50.5		2.2	13	JUDKOGFHZYMDMF-AWEZNQCLSA-N, JUDKOGFHZYMDMF-AWEZNQCLSA-N
ETP-45658	EC50	1643.6	-1.8	100	24.5	1	10000	3.6	86.3	102.5	83.7	79.1	24.5	59.9		6.7	10.6	BJVRNXSHJLDZJR-UHFFFAOYSA-N, BJVRNXSHJLDZJR-UHFFFAOYSA-N
compound-401	EC50	10000	-0.1	100	93.8	1	10000	4280	93.8	94.4	97.9	99.5	106.8	9.6		0	5.8	BVRDQVRQVGRNHG-UHFFFAOYSA-N, BVRDQVRQVGRNHG-UHFFFAOYSA-N
guacetisal	EC50	10000	-2.5	100	90.9	1	10000	61936.8	104.6	90.9	107.8	102.2	97.4	1.1		0	6.6	HSJFYRYGGKLQBT-UHFFFAOYSA-N
H-89	EC50	10000	-2.5	100	79.7	1	10000	78680.5	79.7	100	87.6	103.1	118.3	2.4		0	18.6	ZKZXNDJNWUTGDK-NSCUHMNNSA-N, ZKZXNDJNWUTGDK-NSCUHMNNSA-N, ZKZXNDJNWUTGDK-NSCUHMNNSA-N
CGP-54626	EC50	10000	-2.5	100	76.5	1	10000	45086	76.5	104.4	95.2	102	91.7	2.8		0	12.4	JGGVBBYJRQOPPA-BBRMVZONSA-N, JGGVBBYJRQOPPA-BBRMVZONSA-N, JGGVBBYJRQOPPA-BBRMVZONSA-N
IKK-2-inhibitor	EC50	10000	-2.5	100	88.8	1	10000	48044	96.8	102	102.8	114.9	93.8	1.5		0	7.8	BMUACLADCKCNKZ-UHFFFAOYSA-N, BMUACLADCKCNKZ-UHFFFAOYSA-N, BMUACLADCKCNKZ-UHFFFAOYSA-N
VUF11207	EC50	10000	-2.5	100	93.5	1	10000	8345.4	93.5	107.6	103.3	103.7	94.4	1.9		0	5.6	JVRRRKAXHMGUHZ-JIKIWWBOSA-N, JVRRRKAXHMGUHZ-JIKIWWBOSA-N
chloramphenicol	EC50	10000	-2.5	100	93.6	1	10000	25982.7	99.9	97.6	97.4	101.4	96.8	0.8		0	1.9	WIIZWVCIJKGZOK-RKDXNWHRSA-N, WIIZWVCIJKGZOK-RKDXNWHRSA-N
JNJ-10397049	EC50	10000	-2.5	100	89.6	1	10000	20197.2	99.1	89.6	111.4	103.3	92.8	2.1		0	7.9	RBKIJGLHFFQHBE-IRXDYDNUSA-N, RBKIJGLHFFQHBE-IRXDYDNUSA-N
EBPC	EC50	10000	-2.5	100	96.7	1	10000	141650	100.9	101.1	108.4	106.8	98.3	0.4		0	5.5	FQMSSTZJKSWSMP-LLVKDONJSA-N
A-939572	EC50	10000	-0.1	100	80.3	1	10000	2469.8	80.3	99.6	86.4	99.4	101.2	30.6		0	10.7	DPYTYQFYDLYWHZ-UHFFFAOYSA-N, DPYTYQFYDLYWHZ-UHFFFAOYSA-N
aminomethyltransferase	EC50	10000	-2.5	100	91.7	1	10000	56662.4	91.7	100	101.7	106.5	98.3	1		0	5.5	BATVOUKHGLKDGQ-BYPYZUCNSA-N, BATVOUKHGLKDGQ-BYPYZUCNSA-N
nolatrexed	EC50	10000	-1	100	85.8	1	10000	167	97.9	93.4	85.8	96.9	99.1	4.3		0	8.5	XHWRWCSCBDLOLM-UHFFFAOYSA-N
TMPH	EC50	10000	-2.5	100	89.7	1	10000	60865.7	102.5	89.7	96	108.4	98.7	1.2		0	7.3	PWWKJRFUJIFGGD-UHFFFAOYSA-N, PWWKJRFUJIFGGD-UHFFFAOYSA-N, PWWKJRFUJIFGGD-UHFFFAOYSA-N
tyrphostin-AG-494	EC50	10000	-2.5	100	93.5	1	10000	87605.7	93.5	101.6	95.1	101.2	107.1	0.8		0	6.6	HKHOVJYOELRGMV-XYOKQWHBSA-N, HKHOVJYOELRGMV-XYOKQWHBSA-N
RS-16566	EC50	10000	-0.2	100	84.9	1	10000	46	93.9	101.1	84.9	92.9	90.6	29.3		0	5.4	OGXMGJGFLBSEJW-HNNXBMFYSA-N
EXO-1	EC50	10000	-0.2	100	95.6	1	10000	29.5	97.9	98.1	99.6	95.6	96.5	9.6		0	1.3	KIAPWMKFHIKQOZ-UHFFFAOYSA-N, KIAPWMKFHIKQOZ-UHFFFAOYSA-N, KIAPWMKFHIKQOZ-UHFFFAOYSA-N
CH223191	EC50	10000	-2.5	100	90.9	1	10000	372.9	111.8	100.3	97.6	99.3	90.9	5.6		0	6	LKTNEXPODAWWFM-GHVJWSGMSA-N
secoisolariciresinol-diglucoside	EC50	10000	-2.5	100	87.4	1	10000	59676.3	102.8	92.9	87.4	103.3	102.5	1.5		0	8.7	SBVBJPHMDABKJV-PGCJWIIOSA-N
adelmidrol	EC50	10000	-2.5	100	87.2	1	10000	64062.5	94.2	97.1	87.2	107.1	104	1.5		0	9.5	PAHZPHDAJQIETD-UHFFFAOYSA-N, PAHZPHDAJQIETD-UHFFFAOYSA-N
CZC24832	EC50	10000	-1	100	82.5	1	10000	192.1	96.1	82.5	95.2	84.2	97.1	5.3		0	12	RXRZPHQBTHQXSV-UHFFFAOYSA-N, RXRZPHQBTHQXSV-UHFFFAOYSA-N
PPY-A	EC50	10000	-2.5	100	95.3	1	10000	307817	107.9	96.4	95.3	114.8	126	0.6		0	16.7	GYQRHHQPEMOLKH-UHFFFAOYSA-N, GYQRHHQPEMOLKH-UHFFFAOYSA-N
CMPD-1	EC50	10000	-1.9	100	86.3	1	10000	1.3	94.2	105.1	99	88.8	86.3	18.6		0.8	3.9	ODYAQBDIXCVKAE-UHFFFAOYSA-N, ODYAQBDIXCVKAE-UHFFFAOYSA-N
ANA-12	EC50	10000	-2.5	100	87.7	1	10000	1.8	99.6	95.3	100.9	94.7	87.7	11.7		0.3	2.4	TUSCYCAIGRVBMD-KRWDZBQOSA-N, TUSCYCAIGRVBMD-KRWDZBQOSA-N
C-021	EC50	2305.2	-2.5	100	4.2	1	10000	13.4	98.4	100	94.7	90	4.2	61.5		6.9	3	WYVBISCFCHREDA-UHFFFAOYSA-N, WYVBISCFCHREDA-UHFFFAOYSA-N
vindesine	EC50	12.2	-0.6	100	45.9	1	10000	0.9	93.8	70.6	61.4	47	45.9	151.3		17.8	3.5	HHJUWIANJFBDHT-KOTLKJBCSA-N
ciclopirox	EC50	2522.9	-2.5	100	44.8	1	10000	74.1	108	109.3	94.3	95.7	44.8	33.3		3.6	6.9	SCKYRAXSEDYPSA-UHFFFAOYSA-N, SCKYRAXSEDYPSA-UHFFFAOYSA-N, SCKYRAXSEDYPSA-UHFFFAOYSA-N, SCKYRAXSEDYPSA-UHFFFAOYSA-N, SCKYRAXSEDYPSA-UHFFFAOYSA-N, SCKYRAXSEDYPSA-UHFFFAOYSA-N
SB-202190	EC50	10000	-2.5	100	87.3	1	10000	28665.3	87.3	106.4	103.6	117.7	91.2	2.4		0	11.5	QHKYPYXTTXKZST-UHFFFAOYSA-N, QHKYPYXTTXKZST-UHFFFAOYSA-N, QHKYPYXTTXKZST-UHFFFAOYSA-N
BRL-15572	EC50	10000	-1	100	98.6	1	10000	1233.6	101.8	109.7	98.6	99.9	104.1	0.4		0	5.5	QJHCTHPYUOXOGM-DEOSSOPVSA-N, QJHCTHPYUOXOGM-DEOSSOPVSA-N
SM-21	EC50	10000	-2.5	100	98	1	10000	1530	100.2	101.3	99.7	100.8	98	0.8		0	0.8	WTPAXDRULIZRDJ-ABFRBSLYSA-N
NTNCB	EC50	3486.3	-2.5	100	15	1	10000	134.6	103.7	103.3	96.6	105.2	15	39.9		4.3	6	ISSSVYKMIIAPTH-ACRUOGEOSA-N, ISSSVYKMIIAPTH-ACRUOGEOSA-N
MY-5445	EC50	10000	-2.5	100	88.2	1	10000	61777.8	95.2	97.7	88.2	104.3	104.2	1.4		0	8.5	CEHQLKSLMFIHBF-UHFFFAOYSA-N, CEHQLKSLMFIHBF-UHFFFAOYSA-N, CEHQLKSLMFIHBF-UHFFFAOYSA-N
hesperadin	EC50	174.5	-0.8	100	62.1	1	10000	0.6	107	95.7	84.8	70.3	62.1	67		6.8	3.9	GLDSKRNGVVYJAB-DQSJHHFOSA-N, GLDSKRNGVVYJAB-DQSJHHFOSA-N, GLDSKRNGVVYJAB-DQSJHHFOSA-N
cytarabine	EC50	674.8	-0.6	100	70.9	1	10000	2.2	99.6	93.8	91.9	88.6	70.9	37.7		2.4	4	UHDGCWIWMRVCDJ-CCXZUQQUSA-N
NS-3623	EC50	10000	-2.5	100	92.8	1	10000	70507.1	106.8	92.8	95.3	102.2	100.3	0.9		0	5.9	JXPULDIATMTIIN-UHFFFAOYSA-N, JXPULDIATMTIIN-UHFFFAOYSA-N
2-iodomelatonin	EC50	10000	-2.5	100	92.7	1	10000	1.8	99.5	100.4	102.7	92.7	94.8	10		0	1.9	FJDDSMSDZHURBJ-UHFFFAOYSA-N, FJDDSMSDZHURBJ-UHFFFAOYSA-N
AIM-100	EC50	2407.8	-2.5	100	74.7	1	10000	101.3	105.6	92.2	96.6	97.7	74.7	15.8		1.3	5.1	XNFHHOXCDUAYSR-SFHVURJKSA-N, XNFHHOXCDUAYSR-SFHVURJKSA-N
7-chlorokynurenic-acid	EC50	10000	-0.1	100	94.1	1	10000	4663.1	99.9	94.1	98.4	98	108.3	9.1		0	6	UAWVRVFHMOSAPU-UHFFFAOYSA-N, UAWVRVFHMOSAPU-UHFFFAOYSA-N, UAWVRVFHMOSAPU-UHFFFAOYSA-N
N-acetyltryptamine	EC50	10000	-2.5	100	92.8	1	10000	70270.4	92.8	96	94.3	105.4	99.4	0.9		0	5.9	NVUGEQAEQJTCIX-UHFFFAOYSA-N, NVUGEQAEQJTCIX-UHFFFAOYSA-N, NVUGEQAEQJTCIX-UHFFFAOYSA-N
DSR-6434	EC50	10000	-0.1	100	89.6	1	10000	2883.5	90.4	103.7	95.2	89.6	101.4	16.1		0	6.6	SSZHESNDOMBSRV-UHFFFAOYSA-N, SSZHESNDOMBSRV-UHFFFAOYSA-N
UNC0224	EC50	10000	-0.6	100	94.2	1	10000	511.4	143.2	102.7	94.2	97.9	98.9	2.9		0	21.9	XIVUGRBSBIXXJE-UHFFFAOYSA-N, XIVUGRBSBIXXJE-UHFFFAOYSA-N
SCS	EC50	3109.9	-2.5	100	11.9	1	10000	80.6	107.6	94.9	98.2	99.3	11.9	45.5		5	5.6	OMCYEZUIYGPHDJ-OQLLNIDSSA-N, OMCYEZUIYGPHDJ-OQLLNIDSSA-N, OMCYEZUIYGPHDJ-OQLLNIDSSA-N
BIIB021	EC50	537.7	-2.5	100	39.4	1	10000	0.8	101.7	109.3	104.9	49.4	39.4	77		9.3	5.6	QULDDKSCVCJTPV-UHFFFAOYSA-N, QULDDKSCVCJTPV-UHFFFAOYSA-N
BHQ	EC50	10000	-0.2	100	93.1	1	10000	654.4	108.8	94	93.1	97.9	107.6	7.8		0	8.1	JZODKRWQWUWGCD-UHFFFAOYSA-N, JZODKRWQWUWGCD-UHFFFAOYSA-N
SB-743921	EC50	2328.5	-2.5	100	0.4	1	10000	31.4	98.2	91.5	89.1	90	0.4	63.5		7.2	7.1	PGXYIBJJCLWJST-MUUNZHRXSA-N, PGXYIBJJCLWJST-MUUNZHRXSA-N
MMPX	EC50	10000	-2.5	100	96	1	10000	2630.9	101.9	100.1	98.1	102.8	96	1.4		0	2	NBLBCGUCPBXKOV-UHFFFAOYSA-N, NBLBCGUCPBXKOV-UHFFFAOYSA-N
chlorpromazine	EC50	3490.9	-2.5	100	73.8	1	10000	497.3	109.7	97	108.6	101.6	73.8	12.3		0.9	6.8	ZPEIMTDSQAKGNT-UHFFFAOYSA-N, ZPEIMTDSQAKGNT-UHFFFAOYSA-N, ZPEIMTDSQAKGNT-UHFFFAOYSA-N
CCMI	EC50	10000	-1.1	100	98.9	1	10000	1448.9	104.2	100.5	105.4	98.9	104.6	0.3		0	4.3	VMAKIACTLSBBIY-UHFFFAOYSA-N, VMAKIACTLSBBIY-UHFFFAOYSA-N, VMAKIACTLSBBIY-UHFFFAOYSA-N
impentamine	EC50	10000	-2.5	100	91.9	1	10000	19	98.3	99.4	100.4	98.5	91.9	6		0	0.9	MZCJWLAXZRFUPI-UHFFFAOYSA-N, MZCJWLAXZRFUPI-UHFFFAOYSA-N
SCH-221510	EC50	10000	-2.5	100	90.2	1	10000	16706.9	104.1	90.2	103.4	113	92.3	2.2		0	8.6	LOSJNRBXNQTUNT-FOURXJPJSA-N
trepibutone	EC50	10000	-2.5	100	99.8	1	10000	764905	108.2	105	107.4	101.9	99.8	0		0	6.1	YPTFHLJNWSJXKG-UHFFFAOYSA-N
PG-9	EC50	10000	-0.3	100	94.6	1	10000	56.8	98.1	95.5	98.9	94.6	94.7	14.4		0	1.7	GHDWIFTUSXQYGK-FWYOQMDTSA-N
FRAX486	EC50	10000	-2.5	100	91.9	1	10000	4	103.8	100.4	104.9	91.9	97.9	10.8		0	4.4	DHKFOIHIUYFSOF-UHFFFAOYSA-N, DHKFOIHIUYFSOF-UHFFFAOYSA-N
QX-222	EC50	10000	-0.6	100	93.8	1	10000	155.3	101.9	93.8	106.9	94.9	106.3	3.3		0	7	QYUXPWDVDMSTKR-UHFFFAOYSA-O
YM-244769	EC50	10000	-2.5	100	81.9	1	10000	49.1	104.2	100.9	96.1	97.7	81.9	12.3		0.7	2.9	JZMLHJRKSJXARY-UHFFFAOYSA-N, JZMLHJRKSJXARY-UHFFFAOYSA-N
acetohydroxamic-acid	EC50	10000	-2.5	100	92.6	1	10000	7.4	104.5	98.8	111.5	92.6	96.9	9.5		0	6.6	RRUDCFGSUDOHDG-UHFFFAOYSA-N
SB-706375	EC50	10000	-0.2	100	94.7	1	10000	466.8	103.4	94.7	99.3	98.1	104.4	5.9		0	4.6	BPOWQJYAMDEAFF-CYBMUJFWSA-N, BPOWQJYAMDEAFF-CYBMUJFWSA-N
micronomicin	EC50	10000	-2.5	100	95.5	1	10000	18.2	104.6	113.3	105.4	98	95.5	4.3		0	7.5	DNYGXMICFMACRA-XHEDQWPISA-N, DNYGXMICFMACRA-XHEDQWPISA-N
SKF-86002	EC50	10000	-0.1	100	86.2	1	10000	1608.1	95.2	86.2	90.9	87.7	100.9	32.4		0	6.5	YOELZIQOLWZLQC-UHFFFAOYSA-N, YOELZIQOLWZLQC-UHFFFAOYSA-N
NS-11021	EC50	10000	-2.5	100	98.8	1	10000	97277.9	98.8	102.1	101.4	102.9	99.3	0.2		0	2	MDKAFDIKYQMOMF-UHFFFAOYSA-N, MDKAFDIKYQMOMF-UHFFFAOYSA-N
dehydroacetic-acid	EC50	10000	-2.5	100	98.2	1	10000	221207	104.8	107.3	98.2	100.8	101.2	0.2		0	4.6	PKLPQOJFHFGVBS-UHFFFAOYSA-N, PKLPQOJFHFGVBS-UHFFFAOYSA-N
8-hydroxy-PIPAT	EC50	10000	-2.5	100	99.1	1	10000	599100	101.3	100.8	111.6	103.2	99.5	0.1		0	6.1	QBXHUZJZYDSLRH-MDDUGHTDSA-N, QBXHUZJZYDSLRH-MDDUGHTDSA-N
luzindole	EC50	10000	-2.5	100	95.4	1	10000	10789.5	98.6	102.5	105.1	104.2	96.2	1.2		0	3.6	WVVXBPKOIZGVNS-UHFFFAOYSA-N, WVVXBPKOIZGVNS-UHFFFAOYSA-N, WVVXBPKOIZGVNS-UHFFFAOYSA-N
L-694247	EC50	10000	-0.4	100	90.2	1	10000	110.2	103.8	101.1	101.5	90.2	102.8	7.3		0	5.9	HKXMQLISPYELRD-UHFFFAOYSA-N, HKXMQLISPYELRD-UHFFFAOYSA-N
minodronic-acid	EC50	10000	-0.1	100	95.1	1	10000	4834.6	98.1	95.1	103.7	96.5	105.6	7.6		0	5.2	VMMKGHQPQIEGSQ-UHFFFAOYSA-N, VMMKGHQPQIEGSQ-UHFFFAOYSA-N
2-APB	EC50	10000	-2.5	100	96.3	1	10000	94773.2	100.7	96.3	99.1	105.4	102.9	0.4		0	4.1	BLZVCIGGICSWIG-UHFFFAOYSA-N, BLZVCIGGICSWIG-UHFFFAOYSA-N
AM-404	EC50	10000	-0.2	100	93.1	1	10000	713.8	103.8	93.1	96.8	99.1	101.5	8.9		0	4.5	IJBZOOZRAXHERC-DOFZRALJSA-N, IJBZOOZRAXHERC-DOFZRALJSA-N
GNF-5837	EC50	10000	-2.5	100	96.4	1	10000	25195	97.9	96.4	100.4	109.2	96.9	0.8		0	5.1	YYDUWLSETXNJJT-MTJSOVHGSA-N, YYDUWLSETXNJJT-MTJSOVHGSA-N
L-165041	EC50	10000	-2.5	100	93.6	1	10000	89512.3	100.6	94.8	93.6	101.2	107.2	0.8		0	6.7	HBBVCKCCQCQCTJ-UHFFFAOYSA-N, HBBVCKCCQCQCTJ-UHFFFAOYSA-N, HBBVCKCCQCQCTJ-UHFFFAOYSA-N
efonidipine-monoethanolate	EC50	10000	-0.1	100	90.4	1	10000	3101.1	92.9	94.6	106.1	90.4	100	15		0	6.6
L-670596	EC50	10000	-2.5	100	95.3	1	10000	58463.9	99.7	98.4	95.3	103.2	100	0.6		0	3.2	GMJWAIMJHBTYPD-CQSZACIVSA-N, GMJWAIMJHBTYPD-CQSZACIVSA-N
BTT-3033	EC50	10000	-0.3	100	96.7	1	10000	580.6	96.7	104.5	97.6	97.5	105.9	3.4		0	4.9	NSLIQOPYDUKWTA-UHFFFAOYSA-N, NSLIQOPYDUKWTA-UHFFFAOYSA-N
GNF-2	EC50	10000	-1.3	100	86.6	1	10000	0.8	104	103.3	97.9	90.3	86.6	18		0.5	2.6	WEVYNIUIFUYDGI-UHFFFAOYSA-N, WEVYNIUIFUYDGI-UHFFFAOYSA-N, WEVYNIUIFUYDGI-UHFFFAOYSA-N
potassium-p-aminobenzoate	EC50	10000	-2.5	100	97.1	1	10000	156136	106.9	97.1	99	105.4	103.4	0.3		0	5.2	ALYNCZNDIQEVRV-UHFFFAOYSA-N, ALYNCZNDIQEVRV-UHFFFAOYSA-N
TRIM	EC50	10000	-1	100	92.6	1	10000	148.6	98.7	99.5	92.6	97	97.2	2.2		0	3.9	WZBWBNCQUTXYEL-UHFFFAOYSA-N
altinicline	EC50	10000	-2.5	100	93.9	1	10000	104744	98.3	99	93.9	102.1	110.3	0.7		0	7.5	NUPUDYKEEJNZRG-LBPRGKRZSA-N, NUPUDYKEEJNZRG-LBPRGKRZSA-N
AM-251	EC50	10000	-1	100	93.5	1	10000	246.1	94.4	93.5	93.9	96.1	99.9	2		0	5.7	BUZAJRPLUGXRAB-UHFFFAOYSA-N, BUZAJRPLUGXRAB-UHFFFAOYSA-N, BUZAJRPLUGXRAB-UHFFFAOYSA-N
Ro-04-5595	EC50	10000	-0.1	100	92.1	1	10000	990.7	93	94.6	101.7	96.6	92.1	17.5		0	3.9	DSTWURHEHMZWEI-KRWDZBQOSA-N, DSTWURHEHMZWEI-KRWDZBQOSA-N, DSTWURHEHMZWEI-KRWDZBQOSA-N
chloramphenicol-sodium-succinate	EC50	10000	-0.3	100	91	1	10000	260.3	108.1	97.1	97.3	91	105.6	8.5		0	7.3	LIRCDOVJWUGTMW-ZWNOBZJWSA-N
edaglitazone	EC50	10000	-1.1	100	97.5	1	10000	1423	106.3	101.8	114	97.5	101.5	0.6		0	8	HAAXAFNSRADSMK-FQEVSTJZSA-N
BD-1063	EC50	10000	-0.1	100	91.3	1	10000	2609.1	91.3	96.2	102.1	96.9	101.2	13.6		0	5	SUIZRDJCBVPASY-UHFFFAOYSA-N
I-CBP-112	EC50	10000	-2.3	100	87.4	1	10000	7.4	96.6	95	99.5	95.9	87.4	10.9		0.3	3	YKNAKDFZAWQEEO-IBGZPJMESA-N, YKNAKDFZAWQEEO-IBGZPJMESA-N
benproperine	EC50	10000	-2.5	100	88.4	1	10000	1943.3	94.8	105.9	89	103	88.4	4.7		0	7	JTUQXGZRVLWBCR-SFHVURJKSA-N
dapsone	EC50	10000	-2.5	100	90.4	1	10000	61613.8	104.4	98.6	90.4	106.3	101.2	1.2		0	6.9	MQJKPEGWNLWLTK-UHFFFAOYSA-N, MQJKPEGWNLWLTK-UHFFFAOYSA-N
A-438079	EC50	10000	-2.5	100	96.2	1	10000	6.8	99.9	105.1	96.2	98.2	97.2	8.7		0	2.8	MMPAULQSJLVKHP-UHFFFAOYSA-N, MMPAULQSJLVKHP-UHFFFAOYSA-N
LM-22A4	EC50	10000	-2.5	100	91.9	1	10000	1363.1	103.8	105	97	101.8	91.9	3.4		0	3.6	RGWJKANXFYJKHN-UHFFFAOYSA-N, RGWJKANXFYJKHN-UHFFFAOYSA-N
lylamine	EC50	3370	-2.5	100	1.4	1	10000	96.3	96	98	97.8	103.6	1.4	47.7		5.2	5.6	JVVXZOOGOGPDRZ-SLFFLAALSA-N, JVVXZOOGOGPDRZ-SLFFLAALSA-N
CE3F4	EC50	10000	-2.5	100	89.6	1	10000	2.5	104.8	102.4	89.6	93.7	90	24.9		0.2	3.5	ZZLQPWXVZCPUGC-LURJTMIESA-N, ZZLQPWXVZCPUGC-LURJTMIESA-N
beclomethasone	EC50	10000	-2.5	100	91.5	1	10000	1.2	102	97.3	103.4	95.3	91.5	8.8		0	2.4	NBMKJKDGKREAPL-DGLOSGAVSA-N
amikacin	EC50	10000	-2.5	100	91.5	1	10000	2135.6	100.1	99.7	94.9	105.2	91.5	3.1		0	3.7	LKCWBDHBTVXHDL-RMDFUYIESA-N, LKCWBDHBTVXHDL-RMDFUYIESA-N, LKCWBDHBTVXHDL-RMDFUYIESA-N, LKCWBDHBTVXHDL-RMDFUYIESA-N, LKCWBDHBTVXHDL-RMDFUYIESA-N, LKCWBDHBTVXHDL-RMDFUYIESA-N
cirazoline	EC50	10000	-2.5	100	97.2	1	10000	172410	108.1	97.2	99.3	107.1	98.6	0.3		0	5.6	YAORIDZYZDUZCM-UHFFFAOYSA-N, YAORIDZYZDUZCM-UHFFFAOYSA-N
JNJ-17203212	EC50	10000	-2.5	100	92.8	1	10000	1103.8	99.3	104	93	100.5	92.8	3.4		0	4.1	JFRYYGVYCWYIDQ-UHFFFAOYSA-N, JFRYYGVYCWYIDQ-UHFFFAOYSA-N, JFRYYGVYCWYIDQ-UHFFFAOYSA-N
SN-2	EC50	10000	-2.5	100	84.2	1	10000	126459	142.1	84.2	101.6	101.1	103.9	1.9		0	23.3	WKLZNTYMDOPBSE-IARIHHJXSA-N
RU-SKI-43	EC50	10000	-2.5	100	80.8	1	10000	1238.5	94.9	102.8	102.4	108.7	80.8	7.3		0.3	5.7	AEENEMOEBJOKGN-UZLBHIALSA-N, AEENEMOEBJOKGN-UZLBHIALSA-N
CFM-2	EC50	10000	-2.5	100	95.5	1	10000	126908	95.5	100	98.3	111.8	101.3	0.5		0	6.6	MJKADKZSYQWGLL-UHFFFAOYSA-N, MJKADKZSYQWGLL-UHFFFAOYSA-N
pyrintegrin	EC50	10000	-2.5	100	82.4	1	10000	3003.6	95.5	89.7	92.8	102.4	85	5.5		0.1	6.8	QRJTZIJWDLJKQO-UHFFFAOYSA-N, QRJTZIJWDLJKQO-UHFFFAOYSA-N
cortisone-acetate	EC50	10000	-2.5	100	93.2	1	10000	66073.2	93.2	98.5	98.9	106.3	101.1	0.8		0	5.2	ITRJWOMZKQRYTA-RFZYENFJSA-N, ITRJWOMZKQRYTA-RFZYENFJSA-N, ITRJWOMZKQRYTA-RFZYENFJSA-N, ITRJWOMZKQRYTA-RFZYENFJSA-N
colforsin	EC50	10000	-2.5	100	96.4	1	10000	84819.4	96.4	101.2	100.5	104.1	102.6	0.4		0	3.6	OHCQJHSOBUTRHG-KGGHGJDLSA-N
GSK0660	EC50	10000	-0.5	100	93.1	1	10000	108.6	105.9	102	101.3	93.1	101.5	4.4		0	4.9	NDFKBGWLUHKMFY-UHFFFAOYSA-N, NDFKBGWLUHKMFY-UHFFFAOYSA-N, NDFKBGWLUHKMFY-UHFFFAOYSA-N
tosedostat	EC50	90.6	-0.9	100	59.8	1	10000	0.6	96.2	101.1	74.6	69.7	59.8	82.1		8.9	5	FWFGIHPGRQZWIW-SQNIBIBYSA-N, FWFGIHPGRQZWIW-SQNIBIBYSA-N, FWFGIHPGRQZWIW-SQNIBIBYSA-N, FWFGIHPGRQZWIW-SQNIBIBYSA-N, FWFGIHPGRQZWIW-SQNIBIBYSA-N
KL-001	EC50	10000	-2.5	100	93.2	1	10000	135767	105.4	93.2	101	114.6	109.8	0.8		0	10.8	OQAFDLPAPSSOHY-MRXNPFEDSA-N, OQAFDLPAPSSOHY-MRXNPFEDSA-N
cis-ACPD	EC50	10000	-2.5	100	95.3	1	10000	109674	95.3	100.6	108.3	106.6	100.9	0.6		0	6	YFYNOWXBIBKGHB-CLZZGJSISA-N
SKF-89976A	EC50	10000	-0.6	100	90.9	1	10000	154.5	96.8	98.5	110.7	90.9	110.8	4.6		0	10.3	TXQKSMSLZVKQBI-FQEVSTJZSA-N, TXQKSMSLZVKQBI-FQEVSTJZSA-N, TXQKSMSLZVKQBI-FQEVSTJZSA-N
cycloserine-(D)	EC50	10000	-2.5	100	96.7	1	10000	7126.6	99.6	102.5	97.2	104.8	96.7	1		0	3.1	DYDCUQKUCUHJBH-UWTATZPHSA-N, DYDCUQKUCUHJBH-UWTATZPHSA-N, DYDCUQKUCUHJBH-UWTATZPHSA-N, DYDCUQKUCUHJBH-UWTATZPHSA-N, DYDCUQKUCUHJBH-UWTATZPHSA-N
NAV-26	EC50	10000	-0.2	100	93.8	1	10000	377.7	103.4	97.6	93.8	99.5	100.2	7.2		0	3.7	ICGMZCVSHDKQTE-IBGZPJMESA-N, ICGMZCVSHDKQTE-IBGZPJMESA-N
BIO-5192	EC50	10000	-2.5	100	96.5	1	10000	139243	104.4	102	96.5	108.1	103.7	0.4		0	5.7	MNQBPRHHZPXCKZ-ZDCRTTOTSA-N, MNQBPRHHZPXCKZ-ZDCRTTOTSA-N
BD-1008	EC50	10000	-0.1	100	94.6	1	10000	367.8	95.8	98.5	94.6	96.9	100.8	10.8		0	2.7	ASGIQUHBAVIOTI-UHFFFAOYSA-N
eliprodil	EC50	10000	-0.3	100	92.3	1	10000	197.9	99.2	95.2	106.3	92.3	104.4	6.4		0	6.6	GGUSQTSTQSHJAH-FQEVSTJZSA-N, GGUSQTSTQSHJAH-FQEVSTJZSA-N
PF-477736	EC50	747.7	-2.5	100	51.2	1	10000	1.5	109	98.7	113.9	66.7	51.2	54.9		6.5	8.4	NDEXUOWTGYUVGA-LJQANCHMSA-N, NDEXUOWTGYUVGA-LJQANCHMSA-N, NDEXUOWTGYUVGA-LJQANCHMSA-N, NDEXUOWTGYUVGA-LJQANCHMSA-N
tiotidine	EC50	10000	-0.1	100	91.7	1	10000	2319.4	99.5	97.2	91.7	101	104.4	12.6		0	5.6	YDDXVAXDYKBWDX-UHFFFAOYSA-N
PSB-36	EC50	10000	-1.4	100	80.4	1	10000	0.7	99	93.4	98.7	91	80.4	19.2		1.1	3.4	CIBIXJYFYPFMTN-FZUGUKJMSA-N
acetazolamide	EC50	10000	-2.5	100	94.3	1	10000	134	103.2	104.4	97.5	99.2	94.3	4		0	3	BZKPWHYZMXOIDC-UHFFFAOYSA-N
kynurenic-acid	EC50	10000	-0.1	100	89.2	1	10000	1030.9	89.7	89.2	97.1	94.1	104.3	20		0	7.1	HCZHHEIFKROPDY-UHFFFAOYSA-N, HCZHHEIFKROPDY-UHFFFAOYSA-N, HCZHHEIFKROPDY-UHFFFAOYSA-N
CGP-37157	EC50	10000	-0.1	100	94.5	1	10000	3814.8	94.5	100.1	96.7	100	105	8.6		0	4.7	KQEPIRKXSUIUTH-HNNXBMFYSA-N, KQEPIRKXSUIUTH-HNNXBMFYSA-N, KQEPIRKXSUIUTH-HNNXBMFYSA-N
AG-556	EC50	10000	-2.5	100	95.7	1	10000	107723	95.7	101.3	102.2	109.5	98.7	0.5		0	5.4	GWCNJMUSWLTSCW-SFQUDFHCSA-N, GWCNJMUSWLTSCW-SFQUDFHCSA-N
AS-1892802	EC50	10000	-0.1	100	100	1	10000	353.1	100	100	100	100	100	0.1		0	0	WDTFYYZHMRBVHK-LJQANCHMSA-N, WDTFYYZHMRBVHK-LJQANCHMSA-N
dapiprazole	EC50	10000	-2.5	100	92.9	1	10000	65389.1	106.4	102	92.9	101.5	100.9	0.9		0	5.5	RFWZESUMWJKKRN-UHFFFAOYSA-N
clotrimazole	EC50	10000	-0.2	100	92.9	1	10000	62.4	94.7	102.5	92.9	96.4	94	15.3		0	3.6	VNFPBHJOKIVQEB-UHFFFAOYSA-N, VNFPBHJOKIVQEB-UHFFFAOYSA-N, VNFPBHJOKIVQEB-UHFFFAOYSA-N, VNFPBHJOKIVQEB-UHFFFAOYSA-N
rosmarinic-acid	EC50	10000	-2.5	100	88.5	1	10000	3.4	104.8	109.2	101.3	88.5	94.5	16.5		0.4	6.1	DOUMFZQKYFQNTF-WUTVXBCWSA-N, DOUMFZQKYFQNTF-WUTVXBCWSA-N
DS2-(806622)	EC50	10000	-0.4	100	86.9	1	10000	114.5	105.8	104.3	102.9	86.9	107.2	8.6		0	9.5	AZKMWHRDICVYEI-UHFFFAOYSA-N, AZKMWHRDICVYEI-UHFFFAOYSA-N, AZKMWHRDICVYEI-UHFFFAOYSA-N
Vinflunine Ditartrate	EC50	655.3	-1	100	45.9	1	10000	0.5	108.4	100.6	90.2	69.3	45.9	65.5		6.8	4.9
coumarin	EC50	10000	-2.5	100	84.8	1	10000	7098.3	97.7	90.9	95.6	105	88.6	3.5		0	5.8	ZYGHJZDHTFUPRJ-UHFFFAOYSA-N, ZYGHJZDHTFUPRJ-UHFFFAOYSA-N
4-acetyl-1,1-dimethylpiperazinium	EC50	10000	-2.5	100	88.6	1	10000	553.7	101.6	101	97	102.2	88.6	4.8		0	2.2	MSBLMBWXUVQCDY-UHFFFAOYSA-N, MSBLMBWXUVQCDY-UHFFFAOYSA-N
RS-45041-190	EC50	10000	-2.5	100	90.1	1	10000	60511.8	97.1	90.1	108.8	100.8	98.3	1.2		0	7	IVCMOOBKRRDNHX-UHFFFAOYSA-N, IVCMOOBKRRDNHX-UHFFFAOYSA-N
licarbazepine	EC50	10000	-2.5	100	92.1	1	10000	1954.7	98.3	99.9	96.3	104.7	92.1	2.9		0	3.2	BMPDWHIDQYTSHX-CQSZACIVSA-N, BMPDWHIDQYTSHX-CQSZACIVSA-N, BMPDWHIDQYTSHX-CQSZACIVSA-N
VU29	EC50	10000	-1.1	100	98.5	1	10000	1534.3	101.9	102	106.7	98.5	111.2	0.4		0	7	KIALCSMRIHRFPL-UHFFFAOYSA-N, KIALCSMRIHRFPL-UHFFFAOYSA-N
CI-966	EC50	10000	-2.5	100	96.4	1	10000	6.3	97.6	101.4	101.8	98.5	96.4	3.3		0	1.7	CMHQDSBIBSKHFP-UHFFFAOYSA-N, CMHQDSBIBSKHFP-UHFFFAOYSA-N, CMHQDSBIBSKHFP-UHFFFAOYSA-N
SB-399885	EC50	10000	-2.5	100	99	1	10000	581640	99	103.2	99.2	105.7	111.2	0.1		0	6.7	ATKZKAYWARYLBW-UHFFFAOYSA-N, ATKZKAYWARYLBW-UHFFFAOYSA-N
antalarmin	EC50	10000	-0.1	100	94.4	1	10000	3719.3	101.9	94.4	95.6	99	104.4	8.7		0	4.6	IXPROWGEHNVJOY-UHFFFAOYSA-N, IXPROWGEHNVJOY-UHFFFAOYSA-N
dexniguldipine	EC50	3482.7	-2.5	100	25.8	1	10000	170.2	104	92.3	104.6	104.5	25.8	34.9		3.7	6.7	SVJMLYUFVDMUHP-MGBGTMOVSA-N
pirfenidone	EC50	10000	-2.5	100	95.3	1	10000	132929	103.3	95.3	106.6	103	108.7	0.6		0	7.2	ISWRGOKTTBVCFA-UHFFFAOYSA-N, ISWRGOKTTBVCFA-UHFFFAOYSA-N, ISWRGOKTTBVCFA-UHFFFAOYSA-N
HKI-357	EC50	372.6	-0.3	100	32.9	1	10000	16.1	100.9	81	51.5	94.1	32.9	110.1		10.7	22.2	NERXPXBELDBEPZ-RMKNXTFCSA-N, NERXPXBELDBEPZ-RMKNXTFCSA-N
harmane	EC50	10000	-0.3	100	91.8	1	10000	151.3	106.3	97.7	100.8	91.8	102.6	6.7		0	5.7	PSFDQSOCUJVVGF-UHFFFAOYSA-N
palmitoylcarnitine	EC50	10000	-2.5	100	84.2	1	10000	29.7	98.3	94.3	100.2	97	84.2	11.8		0.6	3	XOMRRQXKHMYMOC-NRFANRHFSA-O, XOMRRQXKHMYMOC-NRFANRHFSA-O
PD-128907	EC50	10000	-2.5	100	90.6	1	10000	2934.8	101.8	110.2	95	104.6	90.6	3.5		0	6.3	YOILXOMTHPUMRG-TZMCWYRMSA-N, YOILXOMTHPUMRG-TZMCWYRMSA-N, YOILXOMTHPUMRG-TZMCWYRMSA-N
chlorthalidone	EC50	10000	-0.2	100	86.6	1	10000	708	96.7	92	107.3	86.6	97.4	17.6		0	7.7	JIVPVXMEBJLZRO-AWEZNQCLSA-N, JIVPVXMEBJLZRO-AWEZNQCLSA-N
1-acetyl-4-methylpiperazine	EC50	10000	-0.1	100	86.6	1	10000	424.4	89.8	86.6	95	100.3	93.8	27.7		0	6.1	YSDBJKNOEWSFGA-UHFFFAOYSA-N, YSDBJKNOEWSFGA-UHFFFAOYSA-N
BTS	EC50	10000	-2.5	100	98.1	1	10000	337646	98.1	100.2	105.6	101.7	112.5	0.2		0	7.4	WTHKAJZQYNKTCJ-UHFFFAOYSA-N, WTHKAJZQYNKTCJ-UHFFFAOYSA-N, WTHKAJZQYNKTCJ-UHFFFAOYSA-N
AZ-12080282	EC50	10000	-0.1	100	89.1	1	10000	1016.1	91	97.8	96.6	89.1	100.7	19.4		0	5.3	KMSKKYBHDQYHMC-UHFFFAOYSA-N, KMSKKYBHDQYHMC-UHFFFAOYSA-N
KU-55933	EC50	10000	-2.5	100	98.2	1	10000	200734	100.1	98.9	98.2	103.9	106.1	0.2		0	4.1	XRKYMMUGXMWDAO-UHFFFAOYSA-N, XRKYMMUGXMWDAO-UHFFFAOYSA-N
ufenamate	EC50	10000	-0.2	100	87.3	1	10000	133.8	104.9	87.3	91.8	93.7	94.7	23		0	6.2	JDLSRXWHEBFHNC-UHFFFAOYSA-N
captamine	EC50	10000	-0.2	100	85.1	1	10000	567.3	100.4	98.2	85.1	98.6	95.2	20.1		0	6	DENMGZODXQRYAR-UHFFFAOYSA-N, DENMGZODXQRYAR-UHFFFAOYSA-N
CID-16020046	EC50	10000	-2.5	100	88.2	1	10000	499.6	92	104.9	98.6	99.9	88.2	6.1		0	4.8	VGUQVYZXABOXCX-QHCPKHFHSA-N
TAK-960	EC50	1514.3	-1.7	100	50.9	1	10000	1.3	100.6	97.8	92.2	84.4	50.9	40.7		4.3	4	GWRSATNRNFYMDI-UHFFFAOYSA-N, GWRSATNRNFYMDI-UHFFFAOYSA-N
propiverine	EC50	10000	-2.5	100	80.4	1	10000	835.1	93.5	95.1	100.4	105.2	80.4	8		0.4	5.1	QPCVHQBVMYCJOM-UHFFFAOYSA-N
SKA-31	EC50	10000	-2.5	100	96.7	1	10000	4707.9	98.3	102.8	100.6	103.4	96.7	1.1		0	2.4	FECQXVPRUCCUIL-UHFFFAOYSA-N, FECQXVPRUCCUIL-UHFFFAOYSA-N, FECQXVPRUCCUIL-UHFFFAOYSA-N
4-carboxy-3-hydroxyphenylglycine-(RS)	EC50	10000	-0.3	100	95.3	1	10000	112.5	98.6	95.9	95.7	95.3	98.1	14.1		0	1.5	GXZSAQLJWLCLOX-SSDOTTSWSA-N, GXZSAQLJWLCLOX-SSDOTTSWSA-N
PhiKan-083	EC50	10000	-0.8	100	96.2	1	10000	182	96.2	99.9	104.6	97.6	103.3	1.4		0	4.1	LBPNOEAFWYTTEB-UHFFFAOYSA-N, LBPNOEAFWYTTEB-UHFFFAOYSA-N
S-isopropylisothiourea	EC50	10000	-2.5	100	84.8	1	10000	9.8	100.2	99.5	101.9	97.1	84.8	11.4		0.5	1	XSSNABKEYXKKMK-UHFFFAOYSA-N, XSSNABKEYXKKMK-UHFFFAOYSA-N
clofibric-acid	EC50	10000	-0.1	100	92.5	1	10000	705.7	94.2	96.5	100.1	92.5	96.2	16.4		0	2.9	TXCGAZHTZHNUAI-UHFFFAOYSA-N, TXCGAZHTZHNUAI-UHFFFAOYSA-N, TXCGAZHTZHNUAI-UHFFFAOYSA-N, TXCGAZHTZHNUAI-UHFFFAOYSA-N
GNTI	EC50	10000	-2.5	100	92.7	1	10000	79330	93.8	92.7	98.3	102.1	105.6	0.9		0	6.8	VLNHDKDBGWXJEE-GYHUNEDQSA-N, VLNHDKDBGWXJEE-GYHUNEDQSA-N
TC-I-2000	EC50	10000	-0.4	100	94.6	1	10000	78.1	106.9	98.3	94.6	99	97.4	5.9		0	4.2	ADCDUDFEGFKKQH-NRFANRHFSA-N, ADCDUDFEGFKKQH-NRFANRHFSA-N
WIN-64338	EC50	10000	-1	100	86.2	1	10000	128.9	94.7	91.2	97.5	97.4	86.2	4.1		0	6.3	UKMJWGFHXMGRNG-QLKFWGTOSA-O, UKMJWGFHXMGRNG-QLKFWGTOSA-O, UKMJWGFHXMGRNG-QLKFWGTOSA-O
PF-750	EC50	10000	-1	100	88.1	1	10000	228.4	89.9	88.1	114	95.7	95.9	3.7		0	10.7	BIODYGOZWZNCAG-UHFFFAOYSA-N, BIODYGOZWZNCAG-UHFFFAOYSA-N
GSK650394	EC50	10000	-2.5	100	92.9	1	10000	90720	98.8	92.9	97.6	107	107.4	0.9		0	7.5	WVSBGSNVCDAMCF-UHFFFAOYSA-N, WVSBGSNVCDAMCF-UHFFFAOYSA-N, WVSBGSNVCDAMCF-UHFFFAOYSA-N
ICI-89406	EC50	10000	-2.5	100	92.1	1	10000	2.6	100.4	94.7	101.7	92.8	92.4	10.5		0	2.8	HTLWRKRZKFAAAH-KRWDZBQOSA-N, HTLWRKRZKFAAAH-KRWDZBQOSA-N
LY255283	EC50	10000	-1	100	93.3	1	10000	6.3	107.7	103.4	97.1	98	93.3	6.2		0	4.5	WCGXJPFHTHQNJL-UHFFFAOYSA-N, WCGXJPFHTHQNJL-UHFFFAOYSA-N, WCGXJPFHTHQNJL-UHFFFAOYSA-N
Ro-19-4605	EC50	10000	-2.5	100	89	1	10000	49996.7	96.9	98	89	102.7	99.3	1.3		0	6.4	ZIGMMUKDYCABPW-UHFFFAOYSA-N, ZIGMMUKDYCABPW-UHFFFAOYSA-N, ZIGMMUKDYCABPW-UHFFFAOYSA-N
RS-23597-190	EC50	10000	-2.5	100	93.5	1	10000	120251	106.3	101.7	93.5	114.2	103.5	0.8		0	9.1	RLSGBCUXLRMTPF-UHFFFAOYSA-N
SB-216641	EC50	2472.6	-2.5	100	11.2	1	10000	18.4	100.7	101.7	104.9	92.5	11.2	54.4		6.1	3	JRNUKVFYILMMLX-UHFFFAOYSA-N
2-[1-(4-piperonyl)piperazinyl]benzothiazole	EC50	10000	-2.5	100	90.4	1	10000	107.6	102.3	92.8	103.1	98.6	90.5	6.7		0	4.1	BYHKGNWKJMGHGE-UHFFFAOYSA-N, BYHKGNWKJMGHGE-UHFFFAOYSA-N
GNF-5	EC50	10000	-2.5	100	89.8	1	10000	32034	102.5	99.4	89.8	106.8	94	1.5		0	6.3	IIQUYGWWHIHOCF-UHFFFAOYSA-N, IIQUYGWWHIHOCF-UHFFFAOYSA-N
AEE788	EC50	547.6	-1.1	100	3.7	1	10000	0.1	100.2	102.8	84.9	38.1	3.7	123.1		13.7	3.1	OONFNUWBHFSNBT-HXUWFJFHSA-N, OONFNUWBHFSNBT-HXUWFJFHSA-N, OONFNUWBHFSNBT-HXUWFJFHSA-N, OONFNUWBHFSNBT-HXUWFJFHSA-N
N-benzylnaltrindole	EC50	3190.4	-2.5	100	38.9	1	10000	93	96.9	99.8	105.9	100.2	38.9	30.9		3.3	4.1	PSPANKCQVWSVHM-OUDZLNJNSA-N
amiloride	EC50	10000	-2.5	100	91.7	1	10000	87162.7	91.7	94.8	110.9	100.9	104.2	1		0	8.4	XSDQTOBWRPYKKA-UHFFFAOYSA-N, XSDQTOBWRPYKKA-UHFFFAOYSA-N, XSDQTOBWRPYKKA-UHFFFAOYSA-N, XSDQTOBWRPYKKA-UHFFFAOYSA-N, XSDQTOBWRPYKKA-UHFFFAOYSA-N
LY2365109	EC50	10000	-2.5	100	93.9	1	10000	90677.3	100.2	95.1	93.9	103	106.8	0.7		0	6.4	FKPLJWGRBCQLTL-UHFFFAOYSA-N, FKPLJWGRBCQLTL-UHFFFAOYSA-N
CGP-12177	EC50	10000	-2.5	100	88.6	1	10000	67912	94.9	100.8	88.6	105.9	105.8	1.4		0	9	UMQUQWCJKFOUGV-SECBINFHSA-N, UMQUQWCJKFOUGV-SECBINFHSA-N
BMS-649	EC50	10000	-0.1	100	91.5	1	10000	1437.4	96.7	99	100.3	91.5	108.6	11.8		0	7.1	ZZUKALQMHNSWTK-UHFFFAOYSA-N, ZZUKALQMHNSWTK-UHFFFAOYSA-N, ZZUKALQMHNSWTK-UHFFFAOYSA-N
SUN-11602	EC50	10000	-2.5	100	91	1	10000	64943.9	104.9	91	101.4	103.9	103.4	1.1		0	6.8	KCODNOOPOPTZMO-UHFFFAOYSA-N, KCODNOOPOPTZMO-UHFFFAOYSA-N
trans-4-hydroxycrotonic-acid	EC50	10000	-0.5	100	95.3	1	10000	166	109	95.3	101.9	97.1	100.5	2.8		0	5.5	RMQJECWPWQIIPW-OWOJBTEDSA-N, RMQJECWPWQIIPW-OWOJBTEDSA-N
clemastine	EC50	3932.1	-2.5	100	73.9	1	10000	602.7	96.8	100.6	91.8	105.3	73.9	11		0.8	5.5	YNNUSGIPVFPVBX-NHCUHLMSSA-N, YNNUSGIPVFPVBX-NHCUHLMSSA-N, YNNUSGIPVFPVBX-NHCUHLMSSA-N, YNNUSGIPVFPVBX-NHCUHLMSSA-N, YNNUSGIPVFPVBX-NHCUHLMSSA-N
TC-ASK-10	EC50	10000	-2.5	100	88.9	1	10000	24921.2	97.9	95.6	104.8	105	93.9	1.5		0	4.3	SMJAMOAYGIVKRI-UHFFFAOYSA-N, SMJAMOAYGIVKRI-UHFFFAOYSA-N
Epirubicin Hydrochloride	EC50	283.7	-1.3	100	30.1	1	10000	0.3	103.6	106.5	84.7	42	30.1	108.4		12.6	4.2
ICI-192605	EC50	10000	-0.9	100	93.8	1	10000	122.3	93.8	96.1	101.7	99	98.9	2.2		0	3.9	WHUIENZXNGAHQI-GKZDNZBASA-N, WHUIENZXNGAHQI-GKZDNZBASA-N, WHUIENZXNGAHQI-GKZDNZBASA-N
AC-186	EC50	10000	-2.5	100	89.3	1	10000	69628.9	91	98.4	89.3	104.9	103.5	1.3		0	8.7	HSMUKSLNDJOZQG-UHFFFAOYSA-N, HSMUKSLNDJOZQG-UHFFFAOYSA-N
DR-4485	EC50	3157.8	-2.5	100	1.7	1	10000	105.9	105.1	87.6	102.8	99.9	1.7	50.2		5.5	7.8	SBTRHJHOLCAPFT-AREMUKBSSA-N, SBTRHJHOLCAPFT-AREMUKBSSA-N
NVP-ADW742	EC50	3319.8	-2.5	100	44.2	1	10000	156.8	99.2	93.1	106.6	101.5	44.2	27.3		2.9	5.5	LSFLAQVDISHMNB-AFARHQOCSA-N, LSFLAQVDISHMNB-AFARHQOCSA-N, LSFLAQVDISHMNB-AFARHQOCSA-N, LSFLAQVDISHMNB-AFARHQOCSA-N
revaprazan	EC50	10000	-0.5	100	92	1	10000	92.1	97.5	102.3	106.4	92	99.8	4.4		0	5.4	LECZXZOBEZITCL-MRXNPFEDSA-N
clomifene	EC50	2274.3	-2.5	100	10.8	1	10000	7.5	100.5	101.3	102	90.4	10.8	57.7		6.5	1.7	GKIRPKYJQBWNGO-QPLCGJKRSA-N, GKIRPKYJQBWNGO-QPLCGJKRSA-N, GKIRPKYJQBWNGO-QPLCGJKRSA-N
hydrocortisone-hemisuccinate	EC50	10000	-2.5	100	93.6	1	10000	18321.6	93.6	100.1	100.7	101.1	95.9	1.1		0	3.3	VWQWXZAWFPZJDA-CGVGKPPMSA-N
FLI-06	EC50	3526.1	-2.5	100	21.8	1	10000	182	103.8	105.5	92.3	105.6	21.8	36.4		3.9	7.2	DUGBYNJMBYPWGS-FOIFJWKZSA-N, DUGBYNJMBYPWGS-FOIFJWKZSA-N, DUGBYNJMBYPWGS-FOIFJWKZSA-N, DUGBYNJMBYPWGS-FOIFJWKZSA-N
PA-452	EC50	10000	-0.7	100	98.3	1	10000	#NUM!	98.3	104.3	98.8	101.7		0.7		0	3.1	JJUUTJCZMGZJDZ-UHFFFAOYSA-N, JJUUTJCZMGZJDZ-UHFFFAOYSA-N
AM-281	EC50	10000	-2.5	100	88.1	1	10000	3.2	102.4	112.8	103.5	94.5	88.1	11.6		0.2	6.8	AJFFBPZYXRNAIC-UHFFFAOYSA-N, AJFFBPZYXRNAIC-UHFFFAOYSA-N
SEN-1269	EC50	10000	-0.1	100	94.5	1	10000	2806.4	94.5	99.7	100.1	95.4	101.6	8.6		0	3.4	MFPAAKZZUIRMKR-UHFFFAOYSA-N, MFPAAKZZUIRMKR-UHFFFAOYSA-N
SHA-68	EC50	10000	-2.5	100	97.2	1	10000	5062.5	99.7	110	103.6	100.5	97.2	1.2		0	5.3	SFRQIPRTNYHJHP-QHCPKHFHSA-N, SFRQIPRTNYHJHP-QHCPKHFHSA-N
faropenem	EC50	10000	-0.4	100	96.5	1	10000	306.9	105.9	96.5	99.6	98	105.4	2.8		0	5	HGGAKXAHAYOLDJ-OJKLQORTSA-N
danazol	EC50	10000	-2.5	100	89.5	1	10000	17096.1	103.7	96.1	110.9	102.4	92.9	2		0	6.2	POZRVZJJTULAOH-LHZXLZLDSA-N
BAY-K-8644-(+/-)	EC50	10000	-2.5	100	92.6	1	10000	59260.9	106.6	97.9	105.3	105.2	96.3	0.9		0	5.1	ZFLWDHHVRRZMEI-CYBMUJFWSA-N
nTZDpa	EC50	10000	-0.1	100	100	1	10000	353.1	100	100	100	100	100	0.1		0	0	VUPOTURDKDMIGQ-UHFFFAOYSA-N, VUPOTURDKDMIGQ-UHFFFAOYSA-N, VUPOTURDKDMIGQ-UHFFFAOYSA-N
H2L-5765834	EC50	10000	-0.1	100	94.8	1	10000	3367	94.8	96.5	104.3	96.8	99	8.1		0	3.9	HFYPTENHTPNXGP-UHFFFAOYSA-N, HFYPTENHTPNXGP-UHFFFAOYSA-N
sulbactam-pivoxil	EC50	10000	-2.5	100	97.4	1	10000	211166	98.5	97.4	109.2	108	101.2	0.3		0	6.4	OHPVYKXTRACOSQ-NXEZZACHSA-N
chlorzoxazone	EC50	10000	-2.5	100	99.9	1	10000	10725389	112.9	99.9	108.1	111.9	101.5	0		0	9.7	TZFWDZFKRBELIQ-UHFFFAOYSA-N, TZFWDZFKRBELIQ-UHFFFAOYSA-N, TZFWDZFKRBELIQ-UHFFFAOYSA-N
VU152100	EC50	10000	-0.1	100	97.6	1	10000	410.9	98.7	98.8	98.2	97.6	100.9	4.8		0	1.3	MDNWGCQSCGNTKH-UHFFFAOYSA-N, MDNWGCQSCGNTKH-UHFFFAOYSA-N
LMK-235	EC50	932.6	-2.5	100	14.8	1	10000	1.6	104.4	95.2	180.4	52.5	14.8	87.8		10.4	40.5	VRYZCEONIWEUAV-UHFFFAOYSA-N, VRYZCEONIWEUAV-UHFFFAOYSA-N
CYM-50769	EC50	10000	-2.5	100	96.4	1	10000	135313	110.3	99.9	96.4	100.6	101	0.4		0	5.6	QHVSQUYCVUHYKT-UHFFFAOYSA-N, QHVSQUYCVUHYKT-UHFFFAOYSA-N
dacarbazine	EC50	10000	-2.5	100	91.9	1	10000	68425.2	91.9	101.8	95.9	110.4	95.7	1		0	7	FDKXTQMXEQVLRF-ZHACJKMWSA-N, FDKXTQMXEQVLRF-ZHACJKMWSA-N
zotarolimus	EC50	1	-0.4	100	46.3	1	10000	12	68.2	59.4	54.5	46.3	52.2	177.8		22.1	3.9	CGTADGCBEXYWNE-GYKXXMIGSA-N
EC-144	EC50	152.2	-2.5	100	39.4	1	10000	1.1	104	107.5	84.3	39.4	49.5	110.1		13.6	6.6	VOASEWXFCTZRDF-UHFFFAOYSA-N, VOASEWXFCTZRDF-UHFFFAOYSA-N
ITE	EC50	10000	-2.5	100	95.4	1	10000	54519.2	105	100.8	103	104.7	97.5	0.6		0	3.8	KDDXOGDIPZSCTM-UHFFFAOYSA-N, KDDXOGDIPZSCTM-UHFFFAOYSA-N
cyclopiazonic-acid	EC50	10000	-2.5	100	95.7	1	10000	5.2	104.7	98.1	101.6	95.7	98.8	5.8		0	3.1	SZINUGQCTHLQAZ-DQYPLSBCSA-N, SZINUGQCTHLQAZ-DQYPLSBCSA-N
WAY-629	EC50	10000	-2.5	100	79.7	1	10000	12351.2	110.1	83.8	104.1	106.4	85.7	4.2		0.1	10.3	OIGHTPDWPMLMGT-UHFFFAOYSA-N, OIGHTPDWPMLMGT-UHFFFAOYSA-N
Rec-15/2615	EC50	10000	-1.8	100	84.8	1	10000	2.4	98.7	102.4	97.3	95.4	84.8	12.4		0.4	1.9	ZZMFJJDBKSYGRM-UHFFFAOYSA-N, ZZMFJJDBKSYGRM-UHFFFAOYSA-N
PCA-4248	EC50	10000	-2.5	100	87.4	1	10000	253.9	93.8	95.6	104.5	99	87.7	7.3		0.1	4.4	DHCNAWNKZMNTIS-GFCCVEGCSA-N, DHCNAWNKZMNTIS-GFCCVEGCSA-N, DHCNAWNKZMNTIS-GFCCVEGCSA-N
pifithrin-alpha	EC50	10000	-0.1	100	100	1	10000	353.1	100	100	100	100	100	0.1		0	0	OLTZHXYLLRJLST-UHFFFAOYSA-N, OLTZHXYLLRJLST-UHFFFAOYSA-N, OLTZHXYLLRJLST-UHFFFAOYSA-N
SB-525334	EC50	10000	-2.5	100	87.3	1	10000	1197.3	106.1	103.8	108.6	102	87.3	5.5		0	5.8	DKPQHFZUICCZHF-UHFFFAOYSA-N, DKPQHFZUICCZHF-UHFFFAOYSA-N
gemfibrozil	EC50	10000	-0.7	100	93.1	1	10000	153.6	104	103.8	108.6	93.1	105.1	3		0	7.4	HEMJJKBWTPKOJG-UHFFFAOYSA-N, HEMJJKBWTPKOJG-UHFFFAOYSA-N
diflunisal	EC50	10000	-2.5	100	95.7	1	10000	762.8	103.3	108.8	109.1	99.6	95.7	2.7		0	6.5	HUPFGZXOMWLGNK-UHFFFAOYSA-N
eact	EC50	10000	-0.6	100	85.1	1	10000	3.1	106.9	96.2	94.1	92.8	85.1	21.9		0.4	4.2	ZUXNHFFVQWADJL-UHFFFAOYSA-N, ZUXNHFFVQWADJL-UHFFFAOYSA-N
TC-G-1000	EC50	10000	-0.4	100	97.2	1	10000	183.9	102	97.3	102.4	97.2	102.2	2		0	3	RLKWQKZPCMICPS-UHFFFAOYSA-N, RLKWQKZPCMICPS-UHFFFAOYSA-N
NKY-80	EC50	10000	-2.5	100	90.5	1	10000	43091.7	106.1	96.1	110.4	100.9	94.8	1.3		0	6.4	SOJUSNIBPPMLCC-SSDOTTSWSA-N, SOJUSNIBPPMLCC-SSDOTTSWSA-N
OXF-BD-02	EC50	2263.3	-2.5	100	70.8	1	10000	33.7	98.9	95.2	99.8	96.8	70.8	19		1.8	2.5	FEQUIPXIENTMJN-SFHVURJKSA-N, FEQUIPXIENTMJN-SFHVURJKSA-N
fosinoprilat	EC50	10000	-0.1	100	95.1	1	10000	2725.2	99.4	98.8	98.4	95.1	107.5	7.2		0	5.2	WOIWWYDXDVSWAZ-RTWAWAEBSA-N
apoptosis-activator-II	EC50	10000	-0.3	100	84	1	10000	49	95.7	93	103.3	92.6	89	18.1		0	4.7	KGRJPLRFGLMQMV-UHFFFAOYSA-N, KGRJPLRFGLMQMV-UHFFFAOYSA-N, KGRJPLRFGLMQMV-UHFFFAOYSA-N, KGRJPLRFGLMQMV-UHFFFAOYSA-N
CYM-5541	EC50	10000	-2.5	100	96.8	1	10000	5.3	102.4	98.1	97.2	96.8	99	9.7		0	1.6	NDKGACIWVAOUQH-UHFFFAOYSA-N, NDKGACIWVAOUQH-UHFFFAOYSA-N
hexylresorcinol	EC50	10000	-1	100	91	1	10000	211.2	91	108.6	104.5	97.8	99.7	2.7		0	7	WFJIVOKAWHGMBH-UHFFFAOYSA-N, WFJIVOKAWHGMBH-UHFFFAOYSA-N
CF102	EC50	10000	-2.5	100	93.2	1	10000	111054	99.1	116.1	93.2	101.8	98.3	0.8		0	8.9	IPSYPUKKXMNCNQ-PFHKOEEOSA-N, IPSYPUKKXMNCNQ-PFHKOEEOSA-N
GW-843682X	EC50	10000	-0.8	100	86.1	1	10000	1	95.9	100.7	95.4	90	86.1	22.1		0.5	2.2	JSKUWFIZUALZLX-UHFFFAOYSA-N, JSKUWFIZUALZLX-UHFFFAOYSA-N, JSKUWFIZUALZLX-UHFFFAOYSA-N
FR-180204	EC50	10000	-2.5	100	90	1	10000	1.8	98.9	101.9	99.8	90	95	15.1		0	2.7	XVECMUKVOMUNLE-UHFFFAOYSA-N, XVECMUKVOMUNLE-UHFFFAOYSA-N, XVECMUKVOMUNLE-UHFFFAOYSA-N
acetylcysteine	EC50	10000	-0.2	100	93	1	10000	519.5	100.9	101.3	93	96.2	104.1	8.4		0	4.9	PWKSKIMOESPYIA-BYPYZUCNSA-N, PWKSKIMOESPYIA-BYPYZUCNSA-N, PWKSKIMOESPYIA-BYPYZUCNSA-N
5-carboxamidotryptamine	EC50	10000	-2.5	100	93.2	1	10000	70088.7	93.2	103.9	96	104.3	101.9	0.8		0	5.6	WKZLNEWVIAGNAW-UHFFFAOYSA-N, WKZLNEWVIAGNAW-UHFFFAOYSA-N
NCS-382	EC50	10000	-0.1	100	93.4	1	10000	979.1	93.4	95.3	99.3	95.5	101.1	12		0	3.6	UADPGHINQMWEAG-FROQITRMSA-N
TC-LPA5-4	EC50	10000	-0.1	100	94.5	1	10000	4943.6	97.4	94.5	100.8	95.8	108.1	8.5		0	6	BNALUYKEGYUHQC-UHFFFAOYSA-N, BNALUYKEGYUHQC-UHFFFAOYSA-N
iodophenpropit	EC50	3472.4	-2.5	100	69.3	1	10000	214.7	94.7	102.8	100.4	101.8	69.3	14.5		1.2	3.5	UBHYDQAARZKHEZ-UHFFFAOYSA-N
chlorphenamine	EC50	10000	-0.1	100	95.3	1	10000	4541	98.7	96.5	96	95.3	106.3	7.4		0	4.8	SOYKEARSMXGVTM-HNNXBMFYSA-N
VU0238429	EC50	1427.6	-2.5	100	41.7	1	10000	4.9	98.3	96.7	109.9	83	41.7	49.4		5.7	5.3	CKLGZXFOLMHCMC-UHFFFAOYSA-N, CKLGZXFOLMHCMC-UHFFFAOYSA-N, CKLGZXFOLMHCMC-UHFFFAOYSA-N
GSK-3-inhibitor-IX	EC50	1649.3	-2.5	100	60.4	1	10000	22.6	98.6	115	106.5	91.2	60.4	31.1		3.4	8.2	DDLZLOKCJHBUHD-UJZLGWIISA-N, DDLZLOKCJHBUHD-UJZLGWIISA-N
BAG-956	EC50	144.4	-2.4	100	27.7	1	10000	0.5	92.7	96.2	79	27.7	30.2	133		16.3	4.3	GVPAGJWVBUZHNQ-UHFFFAOYSA-N, GVPAGJWVBUZHNQ-UHFFFAOYSA-N
PHT-427	EC50	10000	-1	100	94.9	1	10000	211.6	96.4	94.9	95.6	99.6	99	1.5		0	3.9	BYWWNRBKPCPJMG-UHFFFAOYSA-N, BYWWNRBKPCPJMG-UHFFFAOYSA-N, BYWWNRBKPCPJMG-UHFFFAOYSA-N, BYWWNRBKPCPJMG-UHFFFAOYSA-N
cyclamic-acid	EC50	10000	-0.2	100	90	1	10000	329.8	100.6	99.7	90	101.4	97.8	11.8		0	4.8	HCAJEUSONLESMK-UHFFFAOYSA-N, HCAJEUSONLESMK-UHFFFAOYSA-N, HCAJEUSONLESMK-UHFFFAOYSA-N, HCAJEUSONLESMK-UHFFFAOYSA-N
hydrocortisone-phosphate	EC50	10000	-2.5	100	93.8	1	10000	245.2	98.3	101.8	98.5	99.8	93.8	3.4		0	1.5	BGSOJVFOEQLVMH-SBXZOHCASA-N
methoxamine	EC50	10000	-2.5	100	93.7	1	10000	97582.9	93.7	99.6	103.1	100.1	109.4	0.8		0	7.2	WJAJPNHVVFWKKL-UHFFFAOYSA-N, WJAJPNHVVFWKKL-UHFFFAOYSA-N, WJAJPNHVVFWKKL-UHFFFAOYSA-N
meclofenamic-acid	EC50	10000	-2.5	100	84.9	1	10000	34686.1	98.2	100.8	88.1	109.3	91.8	2		0	7.7	SBDNJUWAMKYJOX-UHFFFAOYSA-N, SBDNJUWAMKYJOX-UHFFFAOYSA-N
trimethobenzamide	EC50	10000	-0.1	100	84.6	1	10000	1261.2	103.1	84.6	98.2	93.6	100.7	22.4		0	7.9	FEZBIKUBAYAZIU-UHFFFAOYSA-N, FEZBIKUBAYAZIU-UHFFFAOYSA-N
tramiprosate	EC50	10000	-1	100	95	1	10000	216.1	98.5	95.1	95	96.8	98.7	1.5		0	3.9	SNKZJIOFVMKAOJ-UHFFFAOYSA-N, SNKZJIOFVMKAOJ-UHFFFAOYSA-N
ronidazole	EC50	10000	-0.1	100	92	1	10000	2497.9	95.6	98.6	95.3	92	103	12.5		0	4.4	PQFRTXSWDXZRRS-UHFFFAOYSA-N, PQFRTXSWDXZRRS-UHFFFAOYSA-N, PQFRTXSWDXZRRS-UHFFFAOYSA-N
moxalactam	EC50	10000	-2.5	100	92.1	1	10000	64061.7	93.2	100.5	92.1	105.2	98	1		0	5.9	JWCSIUVGFCSJCK-UOXRKKOCSA-N, JWCSIUVGFCSJCK-UOXRKKOCSA-N
amlexanox	EC50	10000	-2.5	100	87.4	1	10000	55845.3	92.3	87.4	104	101.1	99.5	1.5		0	8.2	SGRYPYWGNKJSDL-UHFFFAOYSA-N, SGRYPYWGNKJSDL-UHFFFAOYSA-N, SGRYPYWGNKJSDL-UHFFFAOYSA-N
medrysone	EC50	10000	-0.1	100	88.7	1	10000	1294.2	91.5	98.5	101.3	91.3	93.4	18.9		0	4.4	GZENKSODFLBBHQ-ILSZZQPISA-N, GZENKSODFLBBHQ-ILSZZQPISA-N, GZENKSODFLBBHQ-ILSZZQPISA-N
sulfathiazole	EC50	10000	-1	100	86.1	1	10000	172.1	86.1	94.9	92.2	98	89.3	4.2		0	8.6	JNMRHUJNCSQMMB-UHFFFAOYSA-N, JNMRHUJNCSQMMB-UHFFFAOYSA-N, JNMRHUJNCSQMMB-UHFFFAOYSA-N
tobramycin	EC50	10000	-0.6	100	98.5	1	10000	148.3	99.4	101.8	100.7	98.5	101.5	0.8		0	1.6	NLVFBUXFDBBNBW-PBSUHMDJSA-N, NLVFBUXFDBBNBW-PBSUHMDJSA-N
tolfenamic-acid	EC50	10000	-0.1	100	92.4	1	10000	384.7	98.8	96.3	92.7	92.4	101.3	15		0	3.9	YEZNLOUZAIOMLT-UHFFFAOYSA-N, YEZNLOUZAIOMLT-UHFFFAOYSA-N, YEZNLOUZAIOMLT-UHFFFAOYSA-N
sulfachlorpyridazine	EC50	10000	-2.5	100	91	1	10000	91013	108.6	91	98.5	104.2	109.3	1.1		0	9.5	XOXHILFPRYWFOD-UHFFFAOYSA-N, XOXHILFPRYWFOD-UHFFFAOYSA-N
cetaben	EC50	10000	-2.5	100	90.8	1	10000	2.4	99.5	100.6	98.5	90.8	95.4	15.8		0	2.4	QXWKHSSBFQDQPR-UHFFFAOYSA-N
histamine	EC50	10000	-0.3	100	95.7	1	10000	305.4	99.4	100.4	101.1	95.7	109	3.5		0	5.9	NTYJJOPFIAHURM-UHFFFAOYSA-N, NTYJJOPFIAHURM-UHFFFAOYSA-N, NTYJJOPFIAHURM-UHFFFAOYSA-N, NTYJJOPFIAHURM-UHFFFAOYSA-N, NTYJJOPFIAHURM-UHFFFAOYSA-N, NTYJJOPFIAHURM-UHFFFAOYSA-N
digoxin	EC50	449.1	-2.1	100	12.8	1	10000	0.1	101.4	101.7	96.4	26.5	12.8	117.5		14	1.1	LTMHDMANZUZIPE-SYUUTQQWSA-N
phenylephrine	EC50	10000	-0.1	100	92.5	1	10000	1514.8	102.7	92.5	95.7	98.9	97.5	11.2		0	3.8	SONNWYBIRXJNDC-VIFPVBQESA-N, SONNWYBIRXJNDC-VIFPVBQESA-N, SONNWYBIRXJNDC-VIFPVBQESA-N
dextromethorphan	EC50	10000	-0.2	100	89.6	1	10000	398	95.6	106	89.6	99.3	102.2	11.8		0	7	MKXZASYAUGDDCJ-NJAFHUGGSA-N, MKXZASYAUGDDCJ-NJAFHUGGSA-N
spironolactone	EC50	10000	-0.1	100	90.7	1	10000	2426	90.7	95.4	99.1	94.5	101.9	14.5		0	5	LXMSZDCAJNLERA-ZHYRCANASA-N, LXMSZDCAJNLERA-ZHYRCANASA-N, LXMSZDCAJNLERA-ZHYRCANASA-N, LXMSZDCAJNLERA-ZHYRCANASA-N, LXMSZDCAJNLERA-ZHYRCANASA-N
suloctidil	EC50	1121.2	-2.5	100	0	1	10000	0.4	99.4	97.1	106.8	57	-0.5	95.1		11.1	3.9	BFCDFTHTSVTWOG-YLJYHZDGSA-N
pyrithione-zinc	EC50	527.3	-1.6	100	18.8	1	10000	0.1	102.1	94.8	94.6	40.6	18.8	104		12	2.7	KTIHEFSORPLWRR-UHFFFAOYSA-L, KTIHEFSORPLWRR-UHFFFAOYSA-L, KTIHEFSORPLWRR-UHFFFAOYSA-L, KTIHEFSORPLWRR-UHFFFAOYSA-L
JW-642	EC50	10000	-0.1	100	92.4	1	10000	49324.3	94.7	95.1	99.2	92.4	260.7	11.8		0	82.3	AVSCNEOUWSVZEY-UHFFFAOYSA-N, AVSCNEOUWSVZEY-UHFFFAOYSA-N
hydrocortisone-acetate	EC50	10000	-1.7	100	89.2	1	10000	6.4	93.8	101.9	97.9	96.8	89.2	8.7		0	3.4	ALEXXDVDDISNDU-JZYPGELDSA-N
tiabendazole	EC50	10000	-0.7	100	97.8	1	10000	430.7	105.3	101.8	102.7	97.8	110	0.9		0	6.4	WJCNZQLZVWNLKY-UHFFFAOYSA-N, WJCNZQLZVWNLKY-UHFFFAOYSA-N, WJCNZQLZVWNLKY-UHFFFAOYSA-N
oxytetracycline	EC50	10000	-0.5	100	92.2	1	10000	1.9	99.6	98.1	97.8	96.2	92.2	11.4		0	0.9	KTUXFHGUHYRDNF-PXOLEDIWSA-N, KTUXFHGUHYRDNF-PXOLEDIWSA-N, KTUXFHGUHYRDNF-PXOLEDIWSA-N, KTUXFHGUHYRDNF-PXOLEDIWSA-N
procainamide	EC50	10000	-0.6	100	93.5	1	10000	133.4	105.3	109.5	93.5	99.5	98.7	3.3		0	6.4	REQCZEXYDRLIBE-UHFFFAOYSA-N, REQCZEXYDRLIBE-UHFFFAOYSA-N
STREPTOMYCIN SULFATE [5mM; 10% aq DMSO + 5mM ethanolamine]	EC50	10000	-0.1	100	86.6	1	10000	1992.5	87.6	101.5	86.6	91.9	91.7	32.7		0	6
ranitidine	EC50	10000	-2.5	100	92.8	1	10000	63024.9	100.2	92.8	92.8	102	98.6	0.9		0	5.3	SYNOVMDJYWJCON-UHFFFAOYSA-N
TUG-891	EC50	10000	-0.7	100	93.6	1	10000	138.7	93.6	97.7	105.1	96.6	105.4	2.8		0	6.2	LPGBXHWIQNZEJB-UHFFFAOYSA-N, LPGBXHWIQNZEJB-UHFFFAOYSA-N
guanaben-acetate	EC50	10000	-1	100	91	1	10000	215.8	91.7	94.2	91	99.7	92.1	2.7		0	7	WDZVGELJXXEGPV-YIXHJXPBSA-N, WDZVGELJXXEGPV-YIXHJXPBSA-N, WDZVGELJXXEGPV-YIXHJXPBSA-N, WDZVGELJXXEGPV-YIXHJXPBSA-N
procaine	EC50	10000	-1	100	92	1	10000	190.1	100	93.3	92	97	98.3	2.4		0	5.4	MFDFERRIHVXMIY-UHFFFAOYSA-N, MFDFERRIHVXMIY-UHFFFAOYSA-N
sulfadiazine	EC50	10000	-0.9	100	89.6	1	10000	2.4	105.7	96.2	93.4	89.6	96.2	24.3		0.1	4.5	SEEPANYCNGTZFQ-UHFFFAOYSA-N, SEEPANYCNGTZFQ-UHFFFAOYSA-N, SEEPANYCNGTZFQ-UHFFFAOYSA-N, SEEPANYCNGTZFQ-UHFFFAOYSA-N
phenformin	EC50	10000	-0.1	100	90.2	1	10000	2460.1	90.2	100.1	96.5	98.8	101.6	15.2		0	5.3	ICFJFFQQTFMIBG-UHFFFAOYSA-N, ICFJFFQQTFMIBG-UHFFFAOYSA-N, ICFJFFQQTFMIBG-UHFFFAOYSA-N, ICFJFFQQTFMIBG-UHFFFAOYSA-N
hexachlorophene	EC50	10000	-2.5	100	94.2	1	10000	466.7	107.1	102.9	107.4	99.4	94.2	3.6		0	5.3	ACGUYXCXAPNIKK-UHFFFAOYSA-N, ACGUYXCXAPNIKK-UHFFFAOYSA-N
indapamide	EC50	10000	-2.5	100	96	1	10000	13.5	105.4	109.9	104.6	96.7	96	4.8		0	6.1	NDDAHWYSQHTHNT-JTQLQIEISA-N, NDDAHWYSQHTHNT-JTQLQIEISA-N, NDDAHWYSQHTHNT-JTQLQIEISA-N
dicloxacillin	EC50	10000	-1	100	84.7	1	10000	157.3	98.2	84.7	96	97.6	98.9	4.6		0	8.6	YFAGHNZHGGCZAX-JKIFEVAISA-N, YFAGHNZHGGCZAX-JKIFEVAISA-N, YFAGHNZHGGCZAX-JKIFEVAISA-N, YFAGHNZHGGCZAX-JKIFEVAISA-N
lanatoside-C	EC50	247.6	-1.2	100	18.7	1	10000	0.2	106.8	95.1	80.7	30.6	18.7	130.8		15.2	3.9	JAYAGJDXJIDEKI-FUVOQQLASA-N
flunisolide	EC50	10000	-2.5	100	88.5	1	10000	0.6	98.5	96.1	100.8	94.5	88.5	11.4		0.2	2.1	XSFJVAJPIHIPKU-XWCQMRHXSA-N
naphazoline	EC50	10000	-2.5	100	84	1	10000	12625.9	93.6	93.6	109	106.7	89	3.1		0	7.2	CNIIGCLFLJGOGP-UHFFFAOYSA-N, CNIIGCLFLJGOGP-UHFFFAOYSA-N, CNIIGCLFLJGOGP-UHFFFAOYSA-N
metronidazole	EC50	10000	-0.9	100	95.9	1	10000	295.4	97.3	95.9	108.9	97	102.5	1.4		0	5.7	VAOCPAMSLUNLGC-UHFFFAOYSA-N, VAOCPAMSLUNLGC-UHFFFAOYSA-N
1S,2R-phenylpropanolamine	EC50	10000	-2.5	100	98.8	1	10000	306495	105.9	105.8	98.8	101.5	99.7	0.1		0	4.2	DLNKOYKMWOXYQA-VXNVDRBHSA-N
hydrochlorothiazide	EC50	10000	-2.5	100	91.9	1	10000	66193.7	96.4	91.9	105.4	100.5	103	1		0	6.3	JZUFKLXOESDKRF-UHFFFAOYSA-N, JZUFKLXOESDKRF-UHFFFAOYSA-N
diethylcarbamazine	EC50	10000	-2.5	100	91.4	1	10000	58995.3	102.1	91.4	102.7	103	102.5	1		0	6	RCKMWOKWVGPNJF-UHFFFAOYSA-N, RCKMWOKWVGPNJF-UHFFFAOYSA-N
TRIAMCINOLONE ACETONIDE	EC50	10000	-2.5	100	87.6	1	10000	64187.1	98.4	95.4	87.6	103.4	106.2	1.5		0	9.3
mycophenolic-acid	EC50	814.3	-1.4	100	49.5	1	10000	0.2	96.3	96.2	97.2	71.3	49.5	55.4		6	2.7	HPNSFSBZBAHARI-RUDMXATFSA-N, HPNSFSBZBAHARI-RUDMXATFSA-N, HPNSFSBZBAHARI-RUDMXATFSA-N, HPNSFSBZBAHARI-RUDMXATFSA-N
methotrexate	EC50	10000	-2.5	100	93.9	1	10000	104.1	104.1	94.3	93.9	95.8	96.5	20.1		0	2.7	FBOZXECLQNJBKD-ZDUSSCGKSA-N, FBOZXECLQNJBKD-ZDUSSCGKSA-N, FBOZXECLQNJBKD-ZDUSSCGKSA-N, FBOZXECLQNJBKD-ZDUSSCGKSA-N
manidipine	EC50	10000	-2.5	100	85.4	1	10000	1.3	94.6	103	103.7	91.5	85.4	15.4		0.8	3.6	ANEBWFXPVPTEET-JGCGQSQUSA-N
latrepirdine	EC50	10000	-2.5	100	90.9	1	10000	23797.7	97.5	97.4	100.7	103.4	95.4	1.1		0	2.5	JNODQFNWMXFMEV-UHFFFAOYSA-N, JNODQFNWMXFMEV-UHFFFAOYSA-N, JNODQFNWMXFMEV-UHFFFAOYSA-N
phenacemide	EC50	10000	-0.3	100	87.7	1	10000	220	101.6	97.2	101	87.7	104.4	12.4		0	7	XPFRXWCVYUEORT-UHFFFAOYSA-N, XPFRXWCVYUEORT-UHFFFAOYSA-N
haloperidol	EC50	10000	-2.5	100	92.6	1	10000	112355	99.5	97.9	92.6	104.5	113.5	0.9		0	9.7	LNEPOXFFQSENCJ-UHFFFAOYSA-N, LNEPOXFFQSENCJ-UHFFFAOYSA-N, LNEPOXFFQSENCJ-UHFFFAOYSA-N
retinol	EC50	10000	-0.1	100	90.6	1	10000	2803.8	90.6	102.8	100.7	91.7	99.5	14.6		0	5.8	FPIPGXGPPPQFEQ-OVSJKPMPSA-N, FPIPGXGPPPQFEQ-OVSJKPMPSA-N
sulfamethoxypyridazine	EC50	10000	-0.1	100	93.3	1	10000	2111.8	93.3	93.5	100.3	97.4	95.6	16.3		0	3.3	VLYWMPOKSSWJAL-UHFFFAOYSA-N, VLYWMPOKSSWJAL-UHFFFAOYSA-N, VLYWMPOKSSWJAL-UHFFFAOYSA-N
miconazole	EC50	10000	-2.5	100	87.1	1	10000	0.7	100.6	98.8	101.6	91.6	87.1	14.3		0.5	1.1	BYBLEWFAAKGYCD-SFHVURJKSA-N, BYBLEWFAAKGYCD-SFHVURJKSA-N
pirenzepine	EC50	10000	-0.1	100	87.3	1	10000	2766.6	97.5	87.3	103.6	96.3	103.2	19.8		0	7.8	RMHMFHUVIITRHF-UHFFFAOYSA-N, RMHMFHUVIITRHF-UHFFFAOYSA-N
4-chlorophenylguanidine	EC50	10000	-0.1	100	89.4	1	10000	1476.6	93	89.4	94.6	91.7	102	24.3		0	5.5	ZSJNJAJDBNFVCA-UHFFFAOYSA-N, ZSJNJAJDBNFVCA-UHFFFAOYSA-N
tolmetin	EC50	10000	-1	100	88.7	1	10000	198.8	88.7	97.8	92.4	90.9	96.6	3.4		0	8	UPSPUYADGBWSHF-UHFFFAOYSA-N, UPSPUYADGBWSHF-UHFFFAOYSA-N, UPSPUYADGBWSHF-UHFFFAOYSA-N
memantine	EC50	10000	-2.5	100	87.1	1	10000	106	101	98.8	98.3	99.7	87.1	6.8		0.1	1.2	BUGYDGFZZOZRHP-CDECOKDKSA-N
medroxyprogesterone-acetate	EC50	10000	-2.5	100	95.6	1	10000	90899.1	99.8	106.4	95.6	100.6	103	0.5		0	4.7	PSGAAPLEWMOORI-PEINSRQWSA-N
olsalazine	EC50	10000	-0.2	100	94.3	1	10000	675.8	106.6	94.3	94.4	100.3	105.4	6.5		0	6.4	QQBDLJCYGRGAKP-FOCLMDBBSA-N, QQBDLJCYGRGAKP-FOCLMDBBSA-N, QQBDLJCYGRGAKP-FOCLMDBBSA-N
dicoumarol	EC50	10000	-2.5	100	91.7	1	10000	84643.6	95.2	91.7	108.7	101.5	105.8	1		0	8.2	DOBMPNYZJYQDGZ-UHFFFAOYSA-N, DOBMPNYZJYQDGZ-UHFFFAOYSA-N
aloxistatin	EC50	10000	-2.5	100	91.7	1	10000	59705.5	91.7	99.3	107.1	100.6	99.5	1		0	5.8	SRVFFFJZQVENJC-IHRRRGAJSA-N, SRVFFFJZQVENJC-IHRRRGAJSA-N, SRVFFFJZQVENJC-IHRRRGAJSA-N, SRVFFFJZQVENJC-IHRRRGAJSA-N
naproxen	EC50	10000	-2.5	100	92.5	1	10000	9800.5	105.1	96.2	101.8	103.5	94.4	1.7		0	3.8	CMWTZPSULFXXJA-VIFPVBQESA-N, CMWTZPSULFXXJA-VIFPVBQESA-N, CMWTZPSULFXXJA-VIFPVBQESA-N, CMWTZPSULFXXJA-VIFPVBQESA-N
penicillin-v-potassium	EC50	10000	-2.5	100	91.3	1	10000	39246.6	91.3	97.1	101.3	108	94.9	1.3		0	6.1	BPLBGHOLXOTWMN-MBNYWOFBSA-N, BPLBGHOLXOTWMN-MBNYWOFBSA-N
fluorometholone	EC50	10000	-0.3	100	87.9	1	10000	16	93.2	98.3	94.1	92.5	87.9	26.2		0	2.7	FAOZLTXFLGPHNG-KNAQIMQKSA-N
suramin	EC50	10000	-2.5	100	94.8	1	10000	126277	96.3	100.6	94.8	102.6	111.2	0.6		0	7.7	FIAFUQMPZJWCLV-UHFFFAOYSA-N, FIAFUQMPZJWCLV-UHFFFAOYSA-N
disulfiram	EC50	10000	-0.2	100	36.9	1	10000	258.1	101.3	90.5	94.7	36.9	105.9	71.5		0	28.1	AUZONCFQVSMFAP-UHFFFAOYSA-N, AUZONCFQVSMFAP-UHFFFAOYSA-N, AUZONCFQVSMFAP-UHFFFAOYSA-N
guaifenesin	EC50	10000	-2.5	100	95.2	1	10000	8832.4	99.2	105.2	100.8	108.2	95.2	1.5		0	4.9	HSRJKNPTNIJEKV-QMMMGPOBSA-N, HSRJKNPTNIJEKV-QMMMGPOBSA-N, HSRJKNPTNIJEKV-QMMMGPOBSA-N
meclizine	EC50	10000	-1	100	87.6	1	10000	184.1	92.7	88.4	95.7	94.1	87.6	3.7		0	8.1	OCJYIGYOJCODJL-VWLOTQADSA-N
papaverine	EC50	10000	-1.4	100	81.2	1	10000	0.9	91.3	98.8	98.8	87.6	81.2	22.7		1.5	4.4	XQYZDYMELSJDRZ-UHFFFAOYSA-N
sulfameter	EC50	10000	-2.5	100	96.4	1	10000	96589.2	97.2	96.4	99.3	100.7	104.9	0.4		0	4.1	GPTONYMQFTZPKC-UHFFFAOYSA-N, GPTONYMQFTZPKC-UHFFFAOYSA-N, GPTONYMQFTZPKC-UHFFFAOYSA-N
minoxidil	EC50	10000	-0.4	100	96.1	1	10000	24.3	97.6	97.1	96.7	96.1	97	12.6		0	0.5	ZFMITUMMTDLWHR-UHFFFAOYSA-N, ZFMITUMMTDLWHR-UHFFFAOYSA-N, ZFMITUMMTDLWHR-UHFFFAOYSA-N, ZFMITUMMTDLWHR-UHFFFAOYSA-N, ZFMITUMMTDLWHR-UHFFFAOYSA-N
methylprednisolone	EC50	10000	-0.7	100	99.3	1	10000	875.8	105.4	102.4	99.3	99.6	105.9	0.3		0	4.3	VHRSUDSXCMQTMA-PJHHCJLFSA-N, VHRSUDSXCMQTMA-PJHHCJLFSA-N, VHRSUDSXCMQTMA-PJHHCJLFSA-N
sulfinpyrazone	EC50	10000	-0.1	100	93.2	1	10000	3520.3	93.2	98	98.9	94	105.3	10.5		0	5.2	MBGGBVCUIVRRBF-LJAQVGFWSA-N
thioridazine	EC50	2724.5	-2.5	100	31.4	1	10000	64.2	103.6	109.7	96.8	96.2	31.4	39.2		4.3	5.6	KLBQZWRITKRQQV-UHFFFAOYSA-N, KLBQZWRITKRQQV-UHFFFAOYSA-N
sulfacetamide	EC50	10000	-1	100	90	1	10000	189.2	90	96.7	96.5	92.8	90.6	3		0	6.7	SKIVFJLNDNKQPD-UHFFFAOYSA-N, SKIVFJLNDNKQPD-UHFFFAOYSA-N, SKIVFJLNDNKQPD-UHFFFAOYSA-N
molsidomine	EC50	10000	-0.3	100	88.6	1	10000	55.2	95.8	88.6	91.6	91.8	89.4	35.3		0.1	2.3	XLFWDASMENKTKL-UHFFFAOYSA-O, XLFWDASMENKTKL-UHFFFAOYSA-O
ibuprofen	EC50	10000	-1	100	91.5	1	10000	192.9	98.9	92	91.5	99.3	94.6	2.6		0	5.8	HEFNNWSXXWATRW-SNVBAGLBSA-N, HEFNNWSXXWATRW-SNVBAGLBSA-N
indoprofen	EC50	10000	-0.1	100	84.3	1	10000	2162.5	84.3	103.9	97.1	92.9	94.1	24.4		0	7.5	RJMIEHBSYVWVIN-LLVKDONJSA-N, RJMIEHBSYVWVIN-LLVKDONJSA-N
tenofovir	EC50	10000	-2.5	100	93.3	1	10000	1.6	98.4	101.1	94.7	93.3	93.8	14.9		0	1	SGOIRFVFHAKUTI-ZCFIWIBFSA-N, SGOIRFVFHAKUTI-ZCFIWIBFSA-N, SGOIRFVFHAKUTI-ZCFIWIBFSA-N
dicycloverine	EC50	10000	-0.1	100	91.8	1	10000	2945.5	93.2	104.1	91.8	91.8	102.2	13.2		0	6.2	CURUTKGFNZGFSE-UHFFFAOYSA-N, CURUTKGFNZGFSE-UHFFFAOYSA-N, CURUTKGFNZGFSE-UHFFFAOYSA-N
enalapril	EC50	10000	-2.5	100	90.5	1	10000	4688.1	90.5	98.3	92.2	101	91.9	3.1		0	6.2	GBXSMTUPTTWBMN-XIRDDKMYSA-N, GBXSMTUPTTWBMN-XIRDDKMYSA-N, GBXSMTUPTTWBMN-XIRDDKMYSA-N
erythromycin-estolate	EC50	10000	-1	100	88.6	1	10000	210.4	91.3	96	91.4	88.6	99	3.4		0	8.6	TYQXKHPOXXXCTP-JKQIPHDKSA-N, TYQXKHPOXXXCTP-JKQIPHDKSA-N
vorapaxar	EC50	10000	-0.1	100	94.3	1	10000	2662.1	98	95	102.1	94.3	99.9	8.9		0	3.4	ZBGXUVOIWDMMJE-QHNZEKIYSA-N
norfloxacin	EC50	10000	-0.1	100	83.9	1	10000	1867.6	93.9	83.9	92.2	91.3	104.5	26.4		0	8.4	OGJPXUAPXNRGGI-UHFFFAOYSA-N, OGJPXUAPXNRGGI-UHFFFAOYSA-N, OGJPXUAPXNRGGI-UHFFFAOYSA-N, OGJPXUAPXNRGGI-UHFFFAOYSA-N
nitrofurazone	EC50	10000	-2.5	100	89	1	10000	3.3	104.4	96.9	105.4	89	95.1	14.9		0.2	5	IAIWVQXQOWNYOU-FPYGCLRLSA-N, IAIWVQXQOWNYOU-FPYGCLRLSA-N, IAIWVQXQOWNYOU-FPYGCLRLSA-N
benzylpenicillin	EC50	10000	-0.1	100	88.5	1	10000	2264.2	88.5	104.5	98.8	93.4	94.2	17.8		0	6.1	JGSARLDLIJGVTE-MBNYWOFBSA-N, JGSARLDLIJGVTE-MBNYWOFBSA-N, JGSARLDLIJGVTE-MBNYWOFBSA-N
17-hydroxyprogesterone-caproate	EC50	10000	-0.1	100	86.9	1	10000	2424.4	86.9	99	100.2	88.6	99.5	20.4		0	7	DOMWKUIIPQCAJU-LJHIYBGHSA-N
niflumic-acid	EC50	10000	-0.1	100	90.9	1	10000	1459.7	100.4	90.9	98.7	99.7	95.2	13.6		0	4	JZFPYUNJRRFVQU-UHFFFAOYSA-N, JZFPYUNJRRFVQU-UHFFFAOYSA-N, JZFPYUNJRRFVQU-UHFFFAOYSA-N
sulfaphenazole	EC50	10000	-2.5	100	94.4	1	10000	40777.7	97.2	100	101.3	104.3	97.2	0.7		0	2.7	QWCJHSGMANYXCW-UHFFFAOYSA-N, QWCJHSGMANYXCW-UHFFFAOYSA-N
doxepin	EC50	10000	-1.1	100	87.2	1	10000	20.6	89	101.2	97.9	97.7	89.9	7.5		0	5.6	ODQWQRRAPPTVAG-BOPFTXTBSA-N, ODQWQRRAPPTVAG-BOPFTXTBSA-N
bemesetron	EC50	10000	-1	100	86.5	1	10000	204.3	86.5	87.7	94.5	94	95	4.1		0	9.8	MNJNPLVXBISNSX-WDNDVIMCSA-N
dimenhydrinate	EC50	10000	-0.2	100	94.4	1	10000	747.3	102.8	94.4	97.2	99.2	98	7.5		0	3	NFLLKCVHYJRNRH-UHFFFAOYSA-N, NFLLKCVHYJRNRH-UHFFFAOYSA-N, NFLLKCVHYJRNRH-UHFFFAOYSA-N
progesterone	EC50	10000	-1	100	87.2	1	10000	158.3	95	98.4	87.2	94.5	92	3.9		0	7.2	RJKFOVLPORLFTN-LEKSSAKUSA-N, RJKFOVLPORLFTN-LEKSSAKUSA-N
tranylcypromine	EC50	10000	-2.5	100	92.5	1	10000	50983.1	92.5	97.7	97.6	100.5	99.7	0.9		0	4.4	AELCINSCMGFISI-BDAKNGLRSA-N
proglumide	EC50	10000	-2.5	100	89.9	1	10000	5.2	100.1	112.6	104	89.9	96.2	13.7		0	7.4	DGMKFQYCZXERLX-OAHLLOKOSA-N
fenspiride	EC50	10000	-1	100	85	1	10000	179.3	96.6	92.5	85	92.3	98.9	4.5		0	9.6	FVNFBBAOMBJTST-UHFFFAOYSA-N, FVNFBBAOMBJTST-UHFFFAOYSA-N, FVNFBBAOMBJTST-UHFFFAOYSA-N
pargyline	EC50	10000	-0.1	100	89.3	1	10000	1576.9	93.5	97.4	95.4	89.3	101.9	17.7		0	5	DPWPWRLQFGFJFI-UHFFFAOYSA-N, DPWPWRLQFGFJFI-UHFFFAOYSA-N
disopyramide	EC50	10000	-0.3	100	88.1	1	10000	22.9	101.3	93.2	96.3	96.9	89.7	17.7		0	3.1	UVTNFZQICZKOEM-UHFFFAOYSA-N, UVTNFZQICZKOEM-UHFFFAOYSA-N, UVTNFZQICZKOEM-UHFFFAOYSA-N
AS-2034178	EC50	10000	-1	100	91.6	1	10000	207.7	93.2	97.4	91.6	94.8	99.6	2.5		0	6.3	VENOXIKBBUVHRY-UHFFFAOYSA-N, VENOXIKBBUVHRY-UHFFFAOYSA-N
promazine	EC50	10000	-0.1	100	93.7	1	10000	2858.8	93.7	102	95.2	95.6	101	9.8		0	4	ZGUGWUXLJSTTMA-UHFFFAOYSA-N, ZGUGWUXLJSTTMA-UHFFFAOYSA-N
tolnaftate	EC50	10000	-0.1	100	90	1	10000	1119.6	98	90	94	94.6	101.2	17.7		0	4.7	FUSNMLFNXJSCDI-UHFFFAOYSA-N, FUSNMLFNXJSCDI-UHFFFAOYSA-N, FUSNMLFNXJSCDI-UHFFFAOYSA-N
parachlorophenol	EC50	10000	-0.3	100	91.2	1	10000	197.7	102.1	100	98.9	91.2	104.2	8.3		0	5.4	WXNZTHHGJRFXKQ-UHFFFAOYSA-N, WXNZTHHGJRFXKQ-UHFFFAOYSA-N
hydrastine-(1R,9S)	EC50	10000	-2.5	100	95	1	10000	22.3	98.2	96.9	104.5	98.3	95	4.4		0	2.9	JZUTXVTYJDCMDU-MOPGFXCFSA-N, JZUTXVTYJDCMDU-MOPGFXCFSA-N
norepinephrine	EC50	10000	-0.1	100	88.3	1	10000	1695	100.6	88.3	93.7	98.6	95.3	18.7		0	4.9	SFLSHLFXELFNJZ-QMMMGPOBSA-N, SFLSHLFXELFNJZ-QMMMGPOBSA-N, SFLSHLFXELFNJZ-QMMMGPOBSA-N, SFLSHLFXELFNJZ-QMMMGPOBSA-N
mepenzolate	EC50	10000	-2.5	100	94.5	1	10000	10353.2	105.2	103.1	96.1	110.3	94.5	1.6		0	6.3	GKNPSSNBBWDAGH-IBGZPJMESA-N, GKNPSSNBBWDAGH-IBGZPJMESA-N, GKNPSSNBBWDAGH-IBGZPJMESA-N
sulfafurazole	EC50	10000	-2.5	100	92.7	1	10000	72388.5	96.2	92.7	105.4	107.2	98.1	0.9		0	6.2	NHUHCSRWZMLRLA-UHFFFAOYSA-N, NHUHCSRWZMLRLA-UHFFFAOYSA-N, NHUHCSRWZMLRLA-UHFFFAOYSA-N, NHUHCSRWZMLRLA-UHFFFAOYSA-N, NHUHCSRWZMLRLA-UHFFFAOYSA-N
sulfaquinoxaline	EC50	10000	-2.5	100	88.3	1	10000	5.1	101.5	112.6	106.9	88.3	94.9	15.7		0.4	8.1	NHZLNPMOSADWGC-UHFFFAOYSA-N
APR-246	EC50	10000	-0.1	100	87.5	1	10000	1456.4	96.7	87.5	110.6	90.4	94.5	17.7		0	9	BGBNULCRKBVAKL-SNVBAGLBSA-N
imipramine	EC50	10000	-2.5	100	88.8	1	10000	58228.4	88.8	104.9	96.1	108.3	94.3	1.4		0	7.6	BCGWQEUPMDMJNV-UHFFFAOYSA-N, BCGWQEUPMDMJNV-UHFFFAOYSA-N, BCGWQEUPMDMJNV-UHFFFAOYSA-N
phenytoin	EC50	10000	-0.9	100	84.9	1	10000	1.1	101.5	96.1	97.8	93.5	84.9	15.9		0.3	2.3	CXOFVDLJLONNDW-UHFFFAOYSA-N, CXOFVDLJLONNDW-UHFFFAOYSA-N, CXOFVDLJLONNDW-UHFFFAOYSA-N
isopropamide-iodide	EC50	10000	-1	100	87.1	1	10000	147.3	97.2	90.1	96.2	94.1	87.1	3.9		0	6.8	JTPUMZTWMWIVPA-UHFFFAOYSA-O, JTPUMZTWMWIVPA-UHFFFAOYSA-O
mesna	EC50	10000	-0.1	100	91.8	1	10000	2398.8	98.4	91.8	103.9	95.9	102.9	12.4		0	5.7	ZNEWHQLOPFWXOF-UHFFFAOYSA-N, ZNEWHQLOPFWXOF-UHFFFAOYSA-N, ZNEWHQLOPFWXOF-UHFFFAOYSA-N
pramoxine	EC50	10000	-0.2	100	87.1	1	10000	405.6	104.1	99.1	87.1	95.1	102	15.5		0	7	DQKXQSGTHWVTAD-UHFFFAOYSA-N, DQKXQSGTHWVTAD-UHFFFAOYSA-N, DQKXQSGTHWVTAD-UHFFFAOYSA-N
dibenzothiophene	EC50	10000	-0.2	100	92.1	1	10000	372	99.4	103.3	92.1	96.1	100.9	9.2		0	4.5	IYYZUPMFVPLQIF-UHFFFAOYSA-N, IYYZUPMFVPLQIF-UHFFFAOYSA-N, IYYZUPMFVPLQIF-UHFFFAOYSA-N
minaprine	EC50	10000	-2.5	100	89.4	1	10000	1.5	101.7	96.8	99.1	89.4	91.7	17.1		0.2	2.2	LDMWSLGGVTVJPG-UHFFFAOYSA-N, LDMWSLGGVTVJPG-UHFFFAOYSA-N
methyldopa	EC50	10000	-2.5	100	93.6	1	10000	49.7	96.9	101.7	101	98.9	93.6	4.7		0	1.8	CJCSPKMFHVPWAR-JTQLQIEISA-N, CJCSPKMFHVPWAR-JTQLQIEISA-N, CJCSPKMFHVPWAR-JTQLQIEISA-N, CJCSPKMFHVPWAR-JTQLQIEISA-N, CJCSPKMFHVPWAR-JTQLQIEISA-N
tolbutamide	EC50	10000	-2.5	100	90.2	1	10000	37210.1	95.1	90.2	95.7	106.7	94.3	1.5		0	6.8	JLRGJRBPOGGCBT-UHFFFAOYSA-N, JLRGJRBPOGGCBT-UHFFFAOYSA-N, JLRGJRBPOGGCBT-UHFFFAOYSA-N
folic-acid	EC50	10000	-2.5	100	88.1	1	10000	56449.1	93.5	102.4	88.1	106.5	97.8	1.4		0	7.9	OVBPIULPVIDEAO-LBPRGKRZSA-N
metoclopramide	EC50	10000	-2.5	100	89.9	1	10000	97.5	96.9	102.5	102.3	98.9	89.9	6.5		0	2.3	TTWJBBZEZQICBI-UHFFFAOYSA-N, TTWJBBZEZQICBI-UHFFFAOYSA-N
cefoperazone	EC50	10000	-0.1	100	89.8	1	10000	2561.6	89.8	101.4	97	97.1	102.1	15.8		0	5.7	GCFBRXLSHGKWDP-XCGNWRKASA-N, GCFBRXLSHGKWDP-XCGNWRKASA-N, GCFBRXLSHGKWDP-XCGNWRKASA-N
dalfampridine	EC50	10000	-0.3	100	90.9	1	10000	158.7	102	103.5	90.9	99	100	8.3		0	5.1	NUKYPUAOHBNCPY-UHFFFAOYSA-N, NUKYPUAOHBNCPY-UHFFFAOYSA-N
delamanid	EC50	10000	-0.1	100	91.9	1	10000	3083.1	93	98	103.3	91.9	102	12.6		0	5.5	XDAOLTSRNUSPPH-XMMPIXPASA-N
NALOXONE HYDROCHLORIDE	EC50	10000	-1	100	88.5	1	10000	204.3	94.5	94.4	88.5	91	99.6	3.5		0	8.4
cinchocaine	EC50	10000	-1	100	92.3	1	10000	171.7	96.6	94.4	97.4	94.3	92.3	2.3		0	4.7	PUFQVTATUTYEAL-UHFFFAOYSA-N, PUFQVTATUTYEAL-UHFFFAOYSA-N, PUFQVTATUTYEAL-UHFFFAOYSA-N
KHS-101	EC50	1393.3	-2.5	100	64.8	1	10000	7	94.1	91.6	101	89.3	64.8	30.2		3.2	5.2	DGRJOOOHPBSAHD-UHFFFAOYSA-N, DGRJOOOHPBSAHD-UHFFFAOYSA-N
procyclidine	EC50	10000	-0.1	100	88.6	1	10000	860.9	88.6	101.2	95.1	90.1	89.9	27.7		0	5.1	INDBQLZJXZLFIT-NSHDSACASA-N
arecoline	EC50	10000	-0.2	100	81.5	1	10000	20.9	99.6	96	81.5	90.6	90.1	35.5		0.6	5.7	HJJPJSXJAXAIPN-UHFFFAOYSA-N, HJJPJSXJAXAIPN-UHFFFAOYSA-N, HJJPJSXJAXAIPN-UHFFFAOYSA-N
hyoscyamine	EC50	10000	-0.2	100	91.6	1	10000	536.2	102.6	91.6	99.9	97.2	99.4	10.7		0	4.4	RKUNBYITZUJHSG-FXUDXRNXSA-N, RKUNBYITZUJHSG-FXUDXRNXSA-N, RKUNBYITZUJHSG-FXUDXRNXSA-N
ketoconazole	EC50	10000	-1	100	90.6	1	10000	163.6	97.1	90.6	96.3	96.3	96.9	2.8		0	5.5	XMAYWYJOQHXEEK-ZEQKJWHPSA-N, XMAYWYJOQHXEEK-ZEQKJWHPSA-N, XMAYWYJOQHXEEK-ZEQKJWHPSA-N, XMAYWYJOQHXEEK-ZEQKJWHPSA-N
xylazine	EC50	10000	-2.5	100	85.2	1	10000	20741.3	94.4	101.7	92.1	114.3	90.2	2.6		0	8.7	BPICBUSOMSTKRF-UHFFFAOYSA-N, BPICBUSOMSTKRF-UHFFFAOYSA-N, BPICBUSOMSTKRF-UHFFFAOYSA-N
sulphadimethoxine	EC50	10000	-0.1	100	90.3	1	10000	192	102.6	90.3	91.8	98.9	94	18.3		0	4.9	ZZORFUFYDOWNEF-UHFFFAOYSA-N, ZZORFUFYDOWNEF-UHFFFAOYSA-N, ZZORFUFYDOWNEF-UHFFFAOYSA-N
dihydrostreptomycin	EC50	10000	-2.5	100	94.8	1	10000	3.2	97.8	97.1	105.9	96.9	94.8	5.5		0	3.5	DLNWBHHJUACHNB-SNGKZNBCSA-N
pilocarpine	EC50	10000	-2.5	100	97.9	1	10000	20.8	108.9	102.5	102.8	98.4	97.9	2.4		0	4.8	QCHFTSOMWOSFHM-WPRPVWTQSA-N, QCHFTSOMWOSFHM-WPRPVWTQSA-N, QCHFTSOMWOSFHM-WPRPVWTQSA-N, QCHFTSOMWOSFHM-WPRPVWTQSA-N, QCHFTSOMWOSFHM-WPRPVWTQSA-N
cefamandole-nafate	EC50	10000	-0.6	100	90.2	1	10000	7.8	90.2	107.8	94.4	94.1	92.6	13.7		0	6.6	RRJHESVQVSRQEX-SUYBPPKGSA-N, RRJHESVQVSRQEX-SUYBPPKGSA-N, RRJHESVQVSRQEX-SUYBPPKGSA-N
carbetapentane	EC50	10000	-0.8	100	90.6	1	10000	109.1	90.6	93.8	104.1	97.6	100.1	3.8		0	6.5	CFJMRBQWBDQYMK-UHFFFAOYSA-N, CFJMRBQWBDQYMK-UHFFFAOYSA-N
FOSFOMYCIN CALCIUM	EC50	10000	-0.9	100	94.9	1	10000	2.8	100	104.4	97.7	97.5	94.9	6.2		0	2.4
iodoquinol	EC50	10000	-0.4	100	93.4	1	10000	34	105.8	98.6	99.7	93.4	98.4	6.9		0	3.9	UXZFQZANDVDGMM-UHFFFAOYSA-N, UXZFQZANDVDGMM-UHFFFAOYSA-N
tetracaine	EC50	10000	-0.4	100	98.2	1	10000	502.3	107.4	100.6	98.2	98.4	108	1.2		0	5.9	GKCBAIGFKIBETG-UHFFFAOYSA-N, GKCBAIGFKIBETG-UHFFFAOYSA-N
sulfamethazine	EC50	10000	-0.1	100	89.2	1	10000	334.8	96.7	89.2	92.2	94.5	100.8	21.6		0	4.9	ASWVTGNCAZCNNR-UHFFFAOYSA-N, ASWVTGNCAZCNNR-UHFFFAOYSA-N, ASWVTGNCAZCNNR-UHFFFAOYSA-N, ASWVTGNCAZCNNR-UHFFFAOYSA-N
fenbendazole	EC50	10000	-0.3	100	83.6	1	10000	21.2	98.1	86.1	97.7	83.6	86.4	38.7		1	5.6	HDDSHPAODJUKPD-UHFFFAOYSA-N, HDDSHPAODJUKPD-UHFFFAOYSA-N
indomethacin	EC50	10000	-0.5	100	84.3	1	10000	3	99.2	96.4	90.7	84.3	91.8	33.5		1	3.6	CGIGDMFJXJATDK-UHFFFAOYSA-N, CGIGDMFJXJATDK-UHFFFAOYSA-N, CGIGDMFJXJATDK-UHFFFAOYSA-N
mafenide	EC50	10000	-2.5	100	94.5	1	10000	3	100.3	103.2	98.1	94.5	96.1	10.4		0	1.8	TYMRLRRVMHJFTF-UHFFFAOYSA-N, TYMRLRRVMHJFTF-UHFFFAOYSA-N
ABACAVIR SULFATE	EC50	10000	-2.5	100	89.4	1	10000	47395.1	89.4	96.3	97.7	100.3	97.1	1.3		0	5.8
ketoprofen	EC50	10000	-2.5	100	99.4	1	10000	1340.7	105.5	105.9	105.9	99.9	99.4	0.4		0	5	DKYWVDODHFEZIM-LLVKDONJSA-N, DKYWVDODHFEZIM-LLVKDONJSA-N, DKYWVDODHFEZIM-LLVKDONJSA-N
estradiol-benzoate	EC50	10000	-0.9	100	88.6	1	10000	1.2	101.3	96.4	98.6	94.3	88.6	13.2		0	1.9	UYIFTLBWAOGQBI-BZDYCCQFSA-N
cimetidine	EC50	10000	-2.5	100	88.6	1	10000	620.9	103.8	106.2	101.7	100.7	88.6	5.4		0	3.8	AQIXAKUUQRKLND-UHFFFAOYSA-N, AQIXAKUUQRKLND-UHFFFAOYSA-N, AQIXAKUUQRKLND-UHFFFAOYSA-N, AQIXAKUUQRKLND-UHFFFAOYSA-N
neostigmine	EC50	10000	-2.5	100	99.9	1	10000	20051	100	100	100	100	100	0		0	0	ALWKGYPQUAPLQC-UHFFFAOYSA-N, ALWKGYPQUAPLQC-UHFFFAOYSA-N, ALWKGYPQUAPLQC-UHFFFAOYSA-N, ALWKGYPQUAPLQC-UHFFFAOYSA-N
megestrol-acetate	EC50	10000	-2.5	100	93.8	1	10000	149032	93.8	94	96.1	105.6	115.5	0.7		0	10.8	RQZAXGRLVPAYTJ-GQFGMJRRSA-N, RQZAXGRLVPAYTJ-GQFGMJRRSA-N, RQZAXGRLVPAYTJ-GQFGMJRRSA-N, RQZAXGRLVPAYTJ-GQFGMJRRSA-N, RQZAXGRLVPAYTJ-GQFGMJRRSA-N
sulfabenzamide	EC50	10000	-2.5	100	96.8	1	10000	184004	109.1	100.7	96.8	106.1	106	0.4		0	6.9	PBCZLFBEBARBBI-UHFFFAOYSA-N
oxidopamine	EC50	10000	-2.5	100	91.1	1	10000	92957.5	91.1	100.6	108.2	107.6	108.6	1.1		0	9.7	DIVDFFZHCJEHGG-UHFFFAOYSA-N, DIVDFFZHCJEHGG-UHFFFAOYSA-N
phthalylsulfathiazole	EC50	10000	-2.5	100	86.8	1	10000	69821.1	104.6	86.8	106.1	107.2	106.8	1.6		0	10.8	PBMSWVPMRUJMPE-UHFFFAOYSA-N, PBMSWVPMRUJMPE-UHFFFAOYSA-N
sulfaguanidine	EC50	10000	-1.6	100	99.1	1	10000	17877.6	107.4	103.9	115.4	99.1	100.8	0.2		0	8.8	BRBKOPJOKNSWSG-UHFFFAOYSA-N, BRBKOPJOKNSWSG-UHFFFAOYSA-N, BRBKOPJOKNSWSG-UHFFFAOYSA-N, BRBKOPJOKNSWSG-UHFFFAOYSA-N
ASC-J9	EC50	10000	-2.5	100	81.9	1	10000	1646.9	96.5	94.9	110.3	107.7	81.9	6.9		0.3	7.3	ZMGUKFHHNQMKJI-URFDALOKSA-N, ZMGUKFHHNQMKJI-URFDALOKSA-N, ZMGUKFHHNQMKJI-URFDALOKSA-N, ZMGUKFHHNQMKJI-URFDALOKSA-N
adapalene	EC50	10000	-2.5	100	86.2	1	10000	182.9	98.6	100.9	101.2	100.8	86.2	6.5		0.1	1.3	LZCDAPDGXCYOEH-UHFFFAOYSA-N, LZCDAPDGXCYOEH-UHFFFAOYSA-N, LZCDAPDGXCYOEH-UHFFFAOYSA-N
metaproterenol	EC50	10000	-2.5	100	97.2	1	10000	69123.6	101.3	97.2	106.3	108.2	98	0.5		0	5.4	LMOINURANNBYCM-LLVKDONJSA-N, LMOINURANNBYCM-LLVKDONJSA-N
piperacillin	EC50	10000	-2.5	100	99.9	1	10000	20051	100	100	100	100	100	0		0	0	IVBHGBMCVLDMKU-GXNBUGAJSA-N, IVBHGBMCVLDMKU-GXNBUGAJSA-N, IVBHGBMCVLDMKU-GXNBUGAJSA-N, IVBHGBMCVLDMKU-GXNBUGAJSA-N, IVBHGBMCVLDMKU-GXNBUGAJSA-N, IVBHGBMCVLDMKU-GXNBUGAJSA-N
isosorbide-dinitrate	EC50	10000	-2.5	100	99.4	1	10000	543785	99.4	100.7	100.6	100.9	107.1	0.1		0	3.8	MOYKHGMNXAOIAT-JGWLITMVSA-N, MOYKHGMNXAOIAT-JGWLITMVSA-N
succinylsulfathiazole	EC50	10000	-2.5	100	94	1	10000	131670	94	96.2	96.1	112.5	107.7	0.7		0	9.1	SKVLYVHULOWXTD-UHFFFAOYSA-N, SKVLYVHULOWXTD-UHFFFAOYSA-N
nicergoline	EC50	10000	-2.5	100	96.6	1	10000	1621.6	108	111.5	111.2	99.7	96.6	2		0	9	YSEXMKHXIOCEJA-FVFQAYNVSA-N, YSEXMKHXIOCEJA-FVFQAYNVSA-N, YSEXMKHXIOCEJA-FVFQAYNVSA-N
CEFUROXIME SODIUM	EC50	10000	-2.5	100	99.9	1	10000	20051	100	100	100	100	100	0		0	0
PF-04885614	EC50	10000	-2.5	100	90.1	1	10000	98024.9	107	102.5	90.1	104.6	113.4	1.2		0	11.3	AGORGFNWYAUYSU-UHFFFAOYSA-N, AGORGFNWYAUYSU-UHFFFAOYSA-N
niacin	EC50	10000	-2.5	100	86.8	1	10000	56016.3	86.8	103.3	98.9	108.7	99.2	1.6		0	8.6	PVNIIMVLHYAWGP-UHFFFAOYSA-N, PVNIIMVLHYAWGP-UHFFFAOYSA-N, PVNIIMVLHYAWGP-UHFFFAOYSA-N
piroxicam	EC50	10000	-0.1	100	95.5	1	10000	4358.5	99.8	95.5	100.6	96.8	105.4	7		0	4.3	QYSPLQLAKJAUJT-UHFFFAOYSA-N
aminophylline	EC50	10000	-2.5	100	99.2	1	10000	1.20255e+06	99.2	113.9	100.5	108.1	113.8	0.1		0	10.7	ZFXYFBGIUFBOJW-UHFFFAOYSA-N, ZFXYFBGIUFBOJW-UHFFFAOYSA-N, ZFXYFBGIUFBOJW-UHFFFAOYSA-N, ZFXYFBGIUFBOJW-UHFFFAOYSA-N
SCOPOLAMINE HYDROBROMIDE	EC50	10000	-0.1	100	91.6	1	10000	3107.6	96.6	99.1	91.6	101	104.7	13.1		0	5.8
fenoprofen	EC50	10000	-2.5	100	98.1	1	10000	375670	98.1	111.6	110.7	103	102.8	0.2		0	8.3	RDJGLLICXDHJDY-LLVKDONJSA-N
lactulose	EC50	10000	-2.5	100	99.1	1	10000	725149	106.8	112.4	99.1	103.8	100.9	0.1		0	7.4	JCQLYHFGKNRPGE-FCVZTGTOSA-N, JCQLYHFGKNRPGE-FCVZTGTOSA-N
nitromide	EC50	10000	-2.5	100	93.9	1	10000	124382	93.9	101.4	95	105	111.8	0.7		0	8.8	UUKWKUSGGZNXGA-UHFFFAOYSA-N, UUKWKUSGGZNXGA-UHFFFAOYSA-N
epinephrine	EC50	10000	-2.5	100	97.3	1	10000	50121.6	101	110.3	110.6	111.4	97.3	0.7		0	9.3	UCTWMZQNUQWSLP-VIFPVBQESA-N, UCTWMZQNUQWSLP-VIFPVBQESA-N, UCTWMZQNUQWSLP-VIFPVBQESA-N, UCTWMZQNUQWSLP-VIFPVBQESA-N, UCTWMZQNUQWSLP-VIFPVBQESA-N, UCTWMZQNUQWSLP-VIFPVBQESA-N
methylthiouracil	EC50	10000	-0.4	100	83.8	1	10000	124.1	105.9	109.2	83.8	97.7	96.6	12.9		0	9.5	HWGBHCRJGXAGEU-UHFFFAOYSA-N, HWGBHCRJGXAGEU-UHFFFAOYSA-N
prochlorperazine	EC50	10000	-2.5	100	93.2	1	10000	3843.9	105.6	103.1	105.2	105	93.2	2.4		0	4.9	WIKYUJGCLQQFNW-UHFFFAOYSA-N, WIKYUJGCLQQFNW-UHFFFAOYSA-N, WIKYUJGCLQQFNW-UHFFFAOYSA-N, WIKYUJGCLQQFNW-UHFFFAOYSA-N
sulfamerazine	EC50	10000	-0.1	100	100	1	10000	353.1	100	100	100	100	100	0.1		0	0	QPPBRPIAZZHUNT-UHFFFAOYSA-N, QPPBRPIAZZHUNT-UHFFFAOYSA-N, QPPBRPIAZZHUNT-UHFFFAOYSA-N
flufenamic-acid	EC50	10000	-2.5	100	92.2	1	10000	7568.9	100.7	108	95.9	111.8	92.2	2.4		0	7.5	LPEPZBJOKDYZAD-UHFFFAOYSA-N, LPEPZBJOKDYZAD-UHFFFAOYSA-N
albuterol	EC50	10000	-0.4	100	98.4	1	10000	500.6	100.5	99.9	100.8	98.4	109.2	1.1		0	5	NDAUXUAQIAJITI-GFCCVEGCSA-N, NDAUXUAQIAJITI-GFCCVEGCSA-N
betamethasone-acetate	EC50	10000	-0.1	100	89.7	1	10000	1118.2	101.9	89.7	98.7	96.5	97.8	15		0	4.6	AKUJBENLRBOFTD-QZIXMDIESA-N
probenecid	EC50	10000	-2.5	100	88.3	1	10000	23668.4	88.3	105.9	102.3	118	91.3	2.4		0	11.2	DBABZHXKTCFAPX-UHFFFAOYSA-N, DBABZHXKTCFAPX-UHFFFAOYSA-N, DBABZHXKTCFAPX-UHFFFAOYSA-N, DBABZHXKTCFAPX-UHFFFAOYSA-N
cefotetan	EC50	10000	-2.5	100	94.1	1	10000	113830	109.4	94.1	107.5	105.3	102.9	0.7		0	7.8	SRZNHPXWXCNNDU-IXOPCIAXSA-N
lisinopril	EC50	10000	-2.5	100	93.3	1	10000	222.4	108.7	94.7	110.2	98.8	93.4	4.8		0	7.2	RLAWWYSOJDYHDC-BZSNNMDCSA-N, RLAWWYSOJDYHDC-BZSNNMDCSA-N, RLAWWYSOJDYHDC-BZSNNMDCSA-N, RLAWWYSOJDYHDC-BZSNNMDCSA-N
glucosamine	EC50	10000	-2.5	100	97.2	1	10000	150231	101.3	107	97.2	101.2	104.7	0.3		0	4.9	MSWZFWKMSRAUBD-QZABAPFNSA-N, MSWZFWKMSRAUBD-QZABAPFNSA-N
furazolidone	EC50	10000	-2.5	100	97.6	1	10000	287122	111.4	97.6	100.3	101.4	109.6	0.3		0	8	PLHJDBGFXBMTGZ-WEVVVXLNSA-N, PLHJDBGFXBMTGZ-WEVVVXLNSA-N
orphenadrine	EC50	10000	-2.5	100	92.9	1	10000	1698.3	99.5	103.4	106.3	101.8	92.9	2.9		0	3.8	QVYRGXJJSLMXQH-SFHVURJKSA-N, QVYRGXJJSLMXQH-SFHVURJKSA-N, QVYRGXJJSLMXQH-SFHVURJKSA-N
tretinoin	EC50	10000	-2.5	100	82.2	1	10000	0.9	101.7	96.5	103.3	89.3	82.2	19		1.4	2.6	SHGAZHPCJJPHSC-YCNIQYBTSA-N, SHGAZHPCJJPHSC-YCNIQYBTSA-N, SHGAZHPCJJPHSC-YCNIQYBTSA-N, SHGAZHPCJJPHSC-YCNIQYBTSA-N, SHGAZHPCJJPHSC-YCNIQYBTSA-N, SHGAZHPCJJPHSC-YCNIQYBTSA-N, SHGAZHPCJJPHSC-YCNIQYBTSA-N
probucol	EC50	10000	-2.5	100	96	1	10000	4424.9	98.6	105.7	99.9	102.9	96	1.4		0	3.3	FYPMFJGVHOHGLL-UHFFFAOYSA-N, FYPMFJGVHOHGLL-UHFFFAOYSA-N, FYPMFJGVHOHGLL-UHFFFAOYSA-N
cefmetazole	EC50	10000	-2.5	100	97.6	1	10000	215054	100.6	97.6	99.7	107.7	107.9	0.3		0	6.1	SNBUBQHDYVFSQF-HIFRSBDPSA-N, SNBUBQHDYVFSQF-HIFRSBDPSA-N, SNBUBQHDYVFSQF-HIFRSBDPSA-N
DQP-1105	EC50	10000	-0.1	100	100	1	10000	353.1	100	100	100	100	100	0.1		0	0	MVYNQMRZRULRIE-DEOSSOPVSA-N, MVYNQMRZRULRIE-DEOSSOPVSA-N
tetracycline	EC50	10000	-2.5	100	99.6	1	10000	1.48432e+06	99.6	105.9	100.2	107.4	108.1	0		0	6.3	MUHBBHLZPHKTTR-VHOYBAKPSA-N
leucovorin	EC50	10000	-2.5	100	96.9	1	10000	257554	113.9	102.5	96.9	100.5	110.1	0.4		0	9.3	VVIAGPKUTFNRDU-STQMWFEESA-N, VVIAGPKUTFNRDU-STQMWFEESA-N, VVIAGPKUTFNRDU-STQMWFEESA-N
chlorobutanol	EC50	10000	-2.5	100	98.9	1	10000	144743	104.8	106.6	104.1	109.5	98.9	0.2		0	6.6	OSASVXMJTNOKOY-UHFFFAOYSA-N, OSASVXMJTNOKOY-UHFFFAOYSA-N
econazole	EC50	10000	-2.5	100	98.5	1	10000	15598.1	104.2	103.3	103.1	101.8	98.5	0.5		0	3.2	LEZWWPYKPKIXLL-SFHVURJKSA-N, LEZWWPYKPKIXLL-SFHVURJKSA-N, LEZWWPYKPKIXLL-SFHVURJKSA-N
GDC-0994	EC50	10000	-0.1	100	92.7	1	10000	5654.7	94.3	100.8	92.7	97	113.3	11.3		0	9.1	RZUOCXOYPYGSKL-SFHVURJKSA-N
hydroxyzine	EC50	10000	-2.5	100	93.3	1	10000	110700	101.3	114.8	93.3	105.7	96.7	0.8		0	8.6	ZQDWXGKKHFNSQK-NRFANRHFSA-N
doxylamine	EC50	10000	-2.5	100	98.6	1	10000	358075	98.6	105.2	98.6	105.6	108.4	0.2		0	6	HCFDWZZGGLSKEP-UHFFFAOYSA-N, HCFDWZZGGLSKEP-UHFFFAOYSA-N
SR-1078	EC50	1930	-2.5	100	48.6	1	10000	42.8	108.8	105.4	117.9	91.7	48.6	36.8		4.1	10.3	DUXWIYXHHGNUJU-UHFFFAOYSA-N, DUXWIYXHHGNUJU-UHFFFAOYSA-N
nitrofurantoin	EC50	10000	-0.5	100	94.3	1	10000	173.8	105.6	110.6	97.6	94.3	102.3	3.3		0	7	NXFQHRVNIOXGAQ-YCRREMRBSA-N, NXFQHRVNIOXGAQ-YCRREMRBSA-N, NXFQHRVNIOXGAQ-YCRREMRBSA-N
penicillamine-(racemic)	EC50	10000	-2.5	100	94.8	1	10000	139949	103.6	104	94.8	108.6	109.9	0.6		0	8.5	VVNCNSJFMMFHPL-VKHMYHEASA-N
mephenesin	EC50	10000	-2.5	100	91.1	1	10000	86609.8	110.8	91.1	102.6	100.9	106.4	1.1		0	9	JWDYCNIAQWPBHD-VIFPVBQESA-N, JWDYCNIAQWPBHD-VIFPVBQESA-N
propantheline	EC50	10000	-2.5	100	93.8	1	10000	125664	93.8	100.6	108.2	108.5	109.4	0.8		0	9.2	VVWYOYDLCMFIEM-UHFFFAOYSA-N, VVWYOYDLCMFIEM-UHFFFAOYSA-N
oxyphenbutazone	EC50	10000	-2.5	100	91.2	1	10000	67663.2	91.2	103.6	102.8	109.5	97.6	1.1		0	7	HFHZKZSRXITVMK-KRWDZBQOSA-N
mestranol	EC50	10000	-2.5	100	89.6	1	10000	66518.6	89.6	101.9	107.8	104.2	103.2	1.3		0	8.1	IMSSROKUHAOUJS-MJCUULBUSA-N, IMSSROKUHAOUJS-MJCUULBUSA-N, IMSSROKUHAOUJS-MJCUULBUSA-N
sulfamonomethoxine	EC50	10000	-0.1	100	100	1	10000	353.1	100	100	100	100	100	0.1		0	0	WMPXPUYPYQKQCX-UHFFFAOYSA-N, WMPXPUYPYQKQCX-UHFFFAOYSA-N
U-75799E	EC50	10000	-2.5	100	94.6	1	10000	117609	94.6	109.2	106.8	107.3	99.1	0.6		0	7.4	WZHKXNSOCOQYQX-FUAFALNISA-N
noretynodrel	EC50	10000	-0.1	100	100	1	10000	353.1	100	100	100	100	100	0.1		0	0	ICTXHFFSOAJUMG-SLHNCBLASA-N
hydroflumethiazide	EC50	10000	-2.5	100	96.7	1	10000	110030	97.1	100.6	96.7	102.7	105.1	0.4		0	4.3	DMDGGSIALPNSEE-UHFFFAOYSA-N, DMDGGSIALPNSEE-UHFFFAOYSA-N
foscarnet	EC50	10000	-2.5	100	91.9	1	10000	6.2	110.2	105	106.4	91.9	93.4	10.7		0	6.6	ZJAOAACCNHFJAH-UHFFFAOYSA-N, ZJAOAACCNHFJAH-UHFFFAOYSA-N, ZJAOAACCNHFJAH-UHFFFAOYSA-N, ZJAOAACCNHFJAH-UHFFFAOYSA-N
dopamine	EC50	10000	-0.8	100	99.8	1	10000	3093.7	100.4	100	100.5	99.8	108.8	0.1		0	4.5	VYFYYTLLBUKUHU-UHFFFAOYSA-N, VYFYYTLLBUKUHU-UHFFFAOYSA-N, VYFYYTLLBUKUHU-UHFFFAOYSA-N
LIMKi-3	EC50	10000	-2.5	100	88.4	1	10000	112687	88.4	92.7	98.5	117.5	115.1	1.4		0	15.3	IVUGBSGLHRJSSP-UHFFFAOYSA-N, IVUGBSGLHRJSSP-UHFFFAOYSA-N
DEXAMETHASONE SODIUM PHOSPHATE	EC50	10000	-2.5	100	89.9	1	10000	3118.7	105.7	107.4	89.9	104.6	90	3.8		0	7.3
tolazoline	EC50	10000	-0.3	100	87.3	1	10000	310.7	103.1	103.4	87.3	98.4	113.9	12.2		0	11.8	JIVZKJJQOZQXQB-UHFFFAOYSA-N, JIVZKJJQOZQXQB-UHFFFAOYSA-N, JIVZKJJQOZQXQB-UHFFFAOYSA-N
mebeverine	EC50	10000	-1.2	100	92.5	1	10000	97.2	95.2	98.3	100.9	100	93.8	2.5		0	2.7	VYVKHNNGDFVQGA-IBGZPJMESA-N, VYVKHNNGDFVQGA-IBGZPJMESA-N
phentolamine	EC50	10000	-0.6	100	93.5	1	10000	125.7	99.8	103.1	105.2	93.5	105.5	3.4		0	6	MRBDMNSDAVCSSF-UHFFFAOYSA-N, MRBDMNSDAVCSSF-UHFFFAOYSA-N, MRBDMNSDAVCSSF-UHFFFAOYSA-N, MRBDMNSDAVCSSF-UHFFFAOYSA-N, MRBDMNSDAVCSSF-UHFFFAOYSA-N
nadide	EC50	10000	-0.3	100	94	1	10000	325.8	102.3	102.8	94	96.1	105.9	5.9		0	5.6	BAWFJGJZGIEFAR-NNYOXOHSSA-O, BAWFJGJZGIEFAR-NNYOXOHSSA-O
actarit	EC50	10000	-2.5	100	97.2	1	10000	78185.9	104.8	104.1	116.7	107	97.8	0.6		0	9.6	MROJXXOCABQVEF-UHFFFAOYSA-N, MROJXXOCABQVEF-UHFFFAOYSA-N
oxybenzone	EC50	10000	-0.1	100	100	1	10000	353.1	100	100	100	100	100	0.1		0	0	DXGLGDHPHMLXJC-UHFFFAOYSA-N, DXGLGDHPHMLXJC-UHFFFAOYSA-N
pipemidic-acid	EC50	10000	-2.5	100	91.9	1	10000	9.6	106.6	99.1	102.8	96.9	91.9	7.4		0	3.6	JOHZPMXAZQZXHR-UHFFFAOYSA-N, JOHZPMXAZQZXHR-UHFFFAOYSA-N
axitinib	EC50	10000	-0.9	100	81	1	10000	1.2	107.8	101.6	93.6	86.7	81	29		1.7	4.2	RITAVMQDGBJQJZ-FMIVXFBMSA-N, RITAVMQDGBJQJZ-FMIVXFBMSA-N, RITAVMQDGBJQJZ-FMIVXFBMSA-N, RITAVMQDGBJQJZ-FMIVXFBMSA-N, RITAVMQDGBJQJZ-FMIVXFBMSA-N
methocarbamol	EC50	10000	-0.1	100	100	1	10000	353.1	100	100	100	100	100	0.1		0	0	GNXFOGHNGIVQEH-MRVPVSSYSA-N, GNXFOGHNGIVQEH-MRVPVSSYSA-N, GNXFOGHNGIVQEH-MRVPVSSYSA-N
betamethasone	EC50	10000	-0.6	100	92.5	1	10000	9.2	99.8	102	94.7	99.5	92.5	8.5		0	2.9	UREBDLICKHMUKA-DVTGEIKXSA-N
pemetrexed	EC50	10000	-0.6	100	76	1	10000	1.7	108.3	91.9	86.6	83.3	76	48.5		3.7	5.4	WBXPDJSOTKVWSJ-ZDUSSCGKSA-N, WBXPDJSOTKVWSJ-ZDUSSCGKSA-N, WBXPDJSOTKVWSJ-ZDUSSCGKSA-N, WBXPDJSOTKVWSJ-ZDUSSCGKSA-N, WBXPDJSOTKVWSJ-ZDUSSCGKSA-N, WBXPDJSOTKVWSJ-ZDUSSCGKSA-N
ondansetron	EC50	10000	-1	100	81.6	1	10000	195.7	84.8	90.1	81.6	97.6	89.2	5.6		0	12.9	FELGMEQIXOGIFQ-CYBMUJFWSA-N, FELGMEQIXOGIFQ-CYBMUJFWSA-N
ebselen	EC50	10000	-0.2	100	87.6	1	10000	1157.7	106.8	93.5	91.3	87.6	111.1	16.5		0	10.8	DYEFUKCXAQOFHX-UHFFFAOYSA-N
todralazine	EC50	10000	-2.5	100	84.4	1	10000	64358.3	84.4	109.2	101.1	110.5	102.6	1.9		0	11.7	WGZDBVOTUVNQFP-UHFFFAOYSA-N
chlorophyllin	EC50	10000	-0.3	100	89.7	1	10000	529	110.6	89.7	93.2	101.3	116.1	10.7		0	13.3	HZDQUOWQHHSPIE-HASICPNOSA-N
crystal-violet	EC50	715.2	-2.5	100	2.1	1	10000	0.3	100.2	94	103.7	31.5	2.1	112.2		13.3	3.7	LGLFFNDHMLKUMI-UHFFFAOYSA-N
5-fluorouracil	EC50	10000	-2.5	100	87	1	10000	5076.5	93.5	99.2	98.1	100.8	90.5	2.9		0	3.4	GHASVSINZRGABV-UHFFFAOYSA-N, GHASVSINZRGABV-UHFFFAOYSA-N
oxacillin	EC50	10000	-1.1	100	92.6	1	10000	200.1	92.6	104.1	101.8	99.1	96.2	2.1		0	4.3	UWYHMGVUTGAWSP-JKIFEVAISA-N, UWYHMGVUTGAWSP-JKIFEVAISA-N, UWYHMGVUTGAWSP-JKIFEVAISA-N, UWYHMGVUTGAWSP-JKIFEVAISA-N
hydroxyurea	EC50	10000	-2.5	100	89.4	1	10000	47316.2	103.6	89.4	99	103.2	95.2	1.3		0	5.9	VSNHCAURESNICA-UHFFFAOYSA-N, VSNHCAURESNICA-UHFFFAOYSA-N, VSNHCAURESNICA-UHFFFAOYSA-N
galantamine	EC50	10000	-2.5	100	91.2	1	10000	54377.9	96.9	91.2	102.6	103.5	99.9	1.1		0	5.6	ASUTZQLVASHGKV-JDFRZJQESA-N, ASUTZQLVASHGKV-JDFRZJQESA-N
mefexamide	EC50	10000	-2.5	100	98.5	1	10000	66723.3	107.7	105.6	108.9	105.9	98.5	0.4		0	7.2	HUNIPYLVUPMFCZ-UHFFFAOYSA-N, HUNIPYLVUPMFCZ-UHFFFAOYSA-N
doxycycline	EC50	10000	-2.5	100	91.9	1	10000	97516.1	91.9	110	109.1	101.7	105.4	1		0	9.2	JBIWCJUYHHGXTC-AKNGSSGZSA-N, JBIWCJUYHHGXTC-AKNGSSGZSA-N, JBIWCJUYHHGXTC-AKNGSSGZSA-N
BRL-44408	EC50	10000	-2.5	100	96.5	1	10000	238638	107.3	96.5	101.5	107.9	114.1	0.4		0	9.8	SGOFAUSEYBZKDQ-SNVBAGLBSA-N, SGOFAUSEYBZKDQ-SNVBAGLBSA-N
gramicidin	EC50	2550.7	-2.5	100	42.9	1	10000	88.8	109	94.2	87.9	95.7	42.9	34.2		3.7	8.2	ZWCXYZRRTRDGQE-LUPIJMBPSA-N
propylthiouracil	EC50	10000	-0.3	100	90.4	1	10000	285.5	107	90.4	99.9	95.6	102.2	9.9		0	6.8	KNAHARQHSZJURB-UHFFFAOYSA-N, KNAHARQHSZJURB-UHFFFAOYSA-N
tamoxifen	EC50	1514.9	-2	100	52.7	1	10000	2.2	102.7	95.5	94.7	86	52.7	39		4.2	3.7	NKANXQFJJICGDU-QPLCGJKRSA-N, NKANXQFJJICGDU-QPLCGJKRSA-N, NKANXQFJJICGDU-QPLCGJKRSA-N, NKANXQFJJICGDU-QPLCGJKRSA-N, NKANXQFJJICGDU-QPLCGJKRSA-N, NKANXQFJJICGDU-QPLCGJKRSA-N
phenolphthalein	EC50	10000	-2.5	100	94.2	1	10000	76887.8	96.1	94.8	94.2	101.6	102.5	0.7		0	5.2	KJFMBFZCATUALV-UHFFFAOYSA-N, KJFMBFZCATUALV-UHFFFAOYSA-N
tolazamide	EC50	10000	-1	100	79.5	1	10000	163.4	92.2	96.2	88	79.5	93.3	6.2		0	12	OUDSBRTVNLOZBN-UHFFFAOYSA-N, OUDSBRTVNLOZBN-UHFFFAOYSA-N, OUDSBRTVNLOZBN-UHFFFAOYSA-N
butamben	EC50	10000	-0.8	100	93.7	1	10000	0.7	98.6	96.7	94.2	93.7	94.1	19		0	0.3	IUWVALYLNVXWKX-UHFFFAOYSA-N, IUWVALYLNVXWKX-UHFFFAOYSA-N
furosemide	EC50	10000	-0.2	100	81.5	1	10000	307.5	98.1	95.3	102.8	81.5	103.5	21.2		0	9.5	ZZUFCTLCJUWOSV-UHFFFAOYSA-N, ZZUFCTLCJUWOSV-UHFFFAOYSA-N, ZZUFCTLCJUWOSV-UHFFFAOYSA-N, ZZUFCTLCJUWOSV-UHFFFAOYSA-N
lincomycin	EC50	10000	-0.1	100	92.6	1	10000	2781.8	99.5	92.6	99.1	98.7	103.2	11.6		0	4.6	OJMMVQQUTAEWLP-KIDUDLJLSA-N, OJMMVQQUTAEWLP-KIDUDLJLSA-N
primidone	EC50	10000	-0.3	100	94.1	1	10000	363.4	101.7	94.8	104.8	94.1	113.5	4.9		0	9.3	DQMZLTXERSFNPB-UHFFFAOYSA-N, DQMZLTXERSFNPB-UHFFFAOYSA-N, DQMZLTXERSFNPB-UHFFFAOYSA-N, DQMZLTXERSFNPB-UHFFFAOYSA-N
norgestrel	EC50	10000	-0.1	100	92.3	1	10000	2719.3	98.4	94.7	102.5	92.3	104.5	11.8		0	5.6	WWYNJERNGUHSAO-XUDSTZEESA-N
sulindac	EC50	10000	-0.6	100	96.5	1	10000	271.8	101.7	113	96.5	98	101.1	1.7		0	7	MLKXDPUZXIRXEP-LQVWSKNFSA-N, MLKXDPUZXIRXEP-LQVWSKNFSA-N, MLKXDPUZXIRXEP-LQVWSKNFSA-N, MLKXDPUZXIRXEP-LQVWSKNFSA-N, MLKXDPUZXIRXEP-LQVWSKNFSA-N
oxyquinoline	EC50	10000	-2.5	100	95.5	1	10000	148332	101.1	114.3	95.5	103.8	98.8	0.5		0	7.8	MCJGNVYPOGVAJF-UHFFFAOYSA-N
lidocaine	EC50	10000	-2.2	100	91.8	1	10000	143566	91.8	103	207.6	98.5	104.5	1.1		0	54.1	NNJVILVZKWQKPM-UHFFFAOYSA-N, NNJVILVZKWQKPM-UHFFFAOYSA-N
norethindrone-acetate	EC50	10000	-2.5	100	82.9	1	10000	53745.1	93.2	82.9	90.8	104.3	95.6	2.1		0	10.7	IMONTRJLAWHYGT-ZCPXKWAGSA-N
nortriptyline	EC50	10000	-2.5	100	82.1	1	10000	6	100.1	98.7	99.4	96.5	82.1	13.6		0.9	0.7	PHVGLTMQBUFIQQ-UHFFFAOYSA-N, PHVGLTMQBUFIQQ-UHFFFAOYSA-N
cefepime	EC50	10000	-0.8	100	92.8	1	10000	192.4	104	105	112.7	92.8	102.5	2.8		0	8.4	HVFLCNVBZFFHBT-FKULVZFESA-O
oxymetazoline	EC50	10000	-0.1	100	92.1	1	10000	4093.6	92.1	92.3	94.5	100.8	107.2	12.4		0	7.2	WYWIFABBXFUGLM-UHFFFAOYSA-N, WYWIFABBXFUGLM-UHFFFAOYSA-N, WYWIFABBXFUGLM-UHFFFAOYSA-N
sulconazole	EC50	10000	-2.5	100	93.5	1	10000	87504.6	106.7	95.5	102.2	110.2	96.7	0.8		0	6.6	AFNXATANNDIXLG-SFHVURJKSA-N, AFNXATANNDIXLG-SFHVURJKSA-N, AFNXATANNDIXLG-SFHVURJKSA-N
plinabulin	EC50	46.5	-1	100	36.6	1	10000	0.1	101.8	87.9	56.8	40.7	36.6	147.4		17.3	1.7	UNRCMCRRFYFGFX-TYPNBTCFSA-N, UNRCMCRRFYFGFX-TYPNBTCFSA-N, UNRCMCRRFYFGFX-TYPNBTCFSA-N
phenelzine	EC50	10000	-0.1	100	100	1	10000	353.1	100	100	100	100	100	0.1		0	0	RMUCZJUITONUFY-UHFFFAOYSA-N, RMUCZJUITONUFY-UHFFFAOYSA-N, RMUCZJUITONUFY-UHFFFAOYSA-N
halazone	EC50	10000	-0.3	100	94.7	1	10000	437.8	106.2	99.6	95.4	94.7	107.4	5.2		0	6.5	XPDVQPODLRGWPL-UHFFFAOYSA-N, XPDVQPODLRGWPL-UHFFFAOYSA-N
oxolinic-acid	EC50	10000	-2.5	100	89.1	1	10000	26192.3	89.1	99.9	94.2	106.3	93.2	1.8		0	6.9	KYGZCKSPAKDVKC-UHFFFAOYSA-N, KYGZCKSPAKDVKC-UHFFFAOYSA-N
ergocalciferol	EC50	10000	-2.5	100	80.2	1	10000	66862.5	86.5	89.2	80.2	107.8	104.3	2.4		0	15.4	MECHNRXZTMCUDQ-RKHKHRCZSA-N, MECHNRXZTMCUDQ-RKHKHRCZSA-N, MECHNRXZTMCUDQ-RKHKHRCZSA-N, MECHNRXZTMCUDQ-RKHKHRCZSA-N
RN-1	EC50	10000	-0.1	100	82.5	1	10000	2769.6	89.9	82.5	96.1	94.5	108	27.2		0	10.7	YAMSXCOVJUUMCT-FCHUYYIVSA-N, YAMSXCOVJUUMCT-FCHUYYIVSA-N
flumethasone-pivalate	EC50	10000	-0.7	100	94.3	1	10000	200.3	113	101.5	106.5	94.3	100.5	2.5		0	7.9	JWRMHDSINXPDHB-OJAGFMMFSA-N
promethazine	EC50	10000	-2.5	100	96.1	1	10000	8562.3	112.3	103.3	98.6	102.6	96.1	1.4		0	6.6	PWWVAXIEGOYWEE-UHFFFAOYSA-N, PWWVAXIEGOYWEE-UHFFFAOYSA-N
capsaicin	EC50	10000	-2	100	95.2	1	10000	201612	101	97.5	309.4	95.2	107.1	0.7		0	104.8	YKPUWZUDDOIDPM-SOFGYWHQSA-N, YKPUWZUDDOIDPM-SOFGYWHQSA-N
mercaptopurine	EC50	10000	-0.2	100	90.8	1	10000	643	112.7	91	94.3	90.8	105.8	10.5		0	9.9	GLVAUDGFNGKCSF-UHFFFAOYSA-N, GLVAUDGFNGKCSF-UHFFFAOYSA-N, GLVAUDGFNGKCSF-UHFFFAOYSA-N
acetyl-l-leucine	EC50	10000	-0.1	100	100	1	10000	353.1	100	100	100	100	100	0.1		0	0	WXNXCEHXYPACJF-ZETCQYMHSA-N, WXNXCEHXYPACJF-ZETCQYMHSA-N
methscopolamine	EC50	10000	-2.5	100	86.7	1	10000	16731.8	110.9	88.4	95.8	105.2	90.7	2.7		0	8.6	LZCOQTDXKCNBEE-IKIFYQGPSA-N, LZCOQTDXKCNBEE-IKIFYQGPSA-N, LZCOQTDXKCNBEE-IKIFYQGPSA-N, LZCOQTDXKCNBEE-IKIFYQGPSA-N
methimazole	EC50	10000	-2.5	100	93.9	1	10000	2381.6	93.9	97.3	100.4	100.4	94.5	2.3		0	3.3	PMRYVIKBURPHAH-UHFFFAOYSA-N, PMRYVIKBURPHAH-UHFFFAOYSA-N
nicardipine	EC50	10000	-0.3	100	90.2	1	10000	53.2	91.7	91.5	94.1	90.2	90.2	31.2		0	2.3	ZBBHBTPTTSWHBA-XMMPIXPASA-N, ZBBHBTPTTSWHBA-XMMPIXPASA-N
nifedipine	EC50	10000	-0.1	100	89.6	1	10000	2206.8	89.6	89.6	98.5	93.5	105.5	17.6		0	7.5	HYIMSNHJOBLJNT-UHFFFAOYSA-N, HYIMSNHJOBLJNT-UHFFFAOYSA-N, HYIMSNHJOBLJNT-UHFFFAOYSA-N, HYIMSNHJOBLJNT-UHFFFAOYSA-N, HYIMSNHJOBLJNT-UHFFFAOYSA-N, HYIMSNHJOBLJNT-UHFFFAOYSA-N
prednisolone-acetate	EC50	10000	-1	100	82.6	1	10000	185.5	99.5	92.3	82.6	87	98.1	5.2		0	11.5	LRJOMUJRLNCICJ-JZYPGELDSA-N, LRJOMUJRLNCICJ-WXLIAARGSA-N, LRJOMUJRLNCICJ-JZYPGELDSA-N, LRJOMUJRLNCICJ-JZYPGELDSA-N
diclofenac	EC50	10000	-1	100	94.6	1	10000	192.6	97.5	95.9	97.2	94.6	98	1.6		0	3.7	DCOPUUMXTXDBNB-UHFFFAOYSA-N, DCOPUUMXTXDBNB-UHFFFAOYSA-N, DCOPUUMXTXDBNB-UHFFFAOYSA-N, DCOPUUMXTXDBNB-UHFFFAOYSA-N
tranexamic-acid	EC50	10000	-0.3	100	87.8	1	10000	9.3	101	95.5	87.8	94.7	90.9	26.2		0	3.8	GYDJEQRTZSCIOI-LJGSYFOKSA-N, GYDJEQRTZSCIOI-LJGSYFOKSA-N, GYDJEQRTZSCIOI-LJGSYFOKSA-N, GYDJEQRTZSCIOI-LJGSYFOKSA-N, GYDJEQRTZSCIOI-LJGSYFOKSA-N
ML193	EC50	10000	-1	100	86.3	1	10000	153.1	97	93.5	96	86.3	94.9	4.1		0	7.5	HTSLEZOTMYUPLU-UHFFFAOYSA-N, HTSLEZOTMYUPLU-UHFFFAOYSA-N
sulfamethizole	EC50	10000	-0.1	100	96.3	1	10000	4547.6	96.3	98.4	96.7	99.2	104.8	5.8		0	3.8	VACCAVUAMIDAGB-UHFFFAOYSA-N, VACCAVUAMIDAGB-UHFFFAOYSA-N, VACCAVUAMIDAGB-UHFFFAOYSA-N
diphenhydramine	EC50	10000	-2.5	100	97.5	1	10000	351204	97.5	104.1	114	112	105.1	0.3		0	10.1	ZZVUWRFHKOJYTH-UHFFFAOYSA-N, ZZVUWRFHKOJYTH-UHFFFAOYSA-N
acedoben	EC50	10000	-2.5	100	96.7	1	10000	128208	100.7	99.4	96.7	100.5	107.6	0.4		0	4.9	QCXJEYYXVJIFCE-UHFFFAOYSA-N, QCXJEYYXVJIFCE-UHFFFAOYSA-N
sulfasalazine	EC50	10000	-2.5	100	91.5	1	10000	1279.5	100.6	102.4	102.4	103.7	91.5	3.2		0	2.6	NCEXYHBECQHGNR-QZQOTICOSA-N, NCEXYHBECQHGNR-QZQOTICOSA-N, NCEXYHBECQHGNR-QZQOTICOSA-N
hydralazine	EC50	10000	-2.5	100	85	1	10000	1.8	95	101.6	89	85.3	85	32.6		2.2	2.7	RPTUSVTUFVMDQK-UHFFFAOYSA-N, RPTUSVTUFVMDQK-UHFFFAOYSA-N, RPTUSVTUFVMDQK-UHFFFAOYSA-N, RPTUSVTUFVMDQK-UHFFFAOYSA-N
metoprolol	EC50	10000	-0.2	100	93.1	1	10000	1099.2	93.1	106.4	93.2	100.6	98.7	9.1		0	5.8	IUBSYMUCCVWXPE-AWEZNQCLSA-N, IUBSYMUCCVWXPE-AWEZNQCLSA-N
pindolol	EC50	10000	-2.5	100	91.3	1	10000	933	98	101.8	100.2	103.1	91.3	3.4		0	2.2	JZQKKSLKJUAGIC-LLVKDONJSA-N, JZQKKSLKJUAGIC-LLVKDONJSA-N, JZQKKSLKJUAGIC-LLVKDONJSA-N, JZQKKSLKJUAGIC-LLVKDONJSA-N
pimozide	EC50	10000	-2.5	100	91.2	1	10000	9692.7	100.1	95.5	95.2	100.2	93.9	1.8		0	3.3	YVUQSNJEYSNKRX-UHFFFAOYSA-N, YVUQSNJEYSNKRX-UHFFFAOYSA-N, YVUQSNJEYSNKRX-UHFFFAOYSA-N, YVUQSNJEYSNKRX-UHFFFAOYSA-N
lomefloxacin	EC50	10000	-2.5	100	80.1	1	10000	3.2	95.8	96.8	108.1	80.1	94.6	27.1		2.4	8.9	ZEKZLJVOYLTDKK-VIFPVBQESA-N, ZEKZLJVOYLTDKK-VIFPVBQESA-N
noscapine	EC50	10000	-2.5	100	95.8	1	10000	3.8	97.3	102.9	101.8	95.9	95.8	5.7		0	2.2	AKNNEGZIBPJZJG-MSOLQXFVSA-N, AKNNEGZIBPJZJG-MSOLQXFVSA-N, AKNNEGZIBPJZJG-MSOLQXFVSA-N, AKNNEGZIBPJZJG-MSOLQXFVSA-N
praziquantel	EC50	10000	-2.5	100	91.6	1	10000	103.2	101.5	96.9	104.3	98.9	91.7	5.7		0	2.8	FSVJFNAIGNNGKK-QGZVFWFLSA-N, FSVJFNAIGNNGKK-QGZVFWFLSA-N
pimethixene	EC50	10000	-2.5	100	100	1	10000	5.8544e+06	102.6	104.7	100	100.2	100.7	0		0	2.7	NZLVRVYNQYGMAB-UHFFFAOYSA-N, NZLVRVYNQYGMAB-UHFFFAOYSA-N
desipramine	EC50	10000	-2.5	100	93.7	1	10000	44902.4	104	101.2	103.7	109.1	96.2	0.9		0	5.4	HCYAFALTSJYZDH-UHFFFAOYSA-N, HCYAFALTSJYZDH-UHFFFAOYSA-N
inositol	EC50	10000	-0.6	100	94.6	1	10000	180.8	112.1	94.6	103.9	96.1	100.3	2.8		0	7.2	CDAISMWEOUEBRE-GPIVLXJGSA-N, CDAISMWEOUEBRE-GPIVLXJGSA-N
primaquine	EC50	10000	-2.5	100	76.9	1	10000	368.4	103.7	90.7	105.6	100.3	76.9	11.5		0.8	5.8	INDBQLZJXZLFIT-NSHDSACASA-N
doxifluridine	EC50	10000	-0.9	100	90.9	1	10000	14	98.6	116.2	91.3	98.9	90.9	8.2		0	9.2	ZWAOHEXOSAUJHY-ZIYNGMLESA-N, ZWAOHEXOSAUJHY-ZIYNGMLESA-N, ZWAOHEXOSAUJHY-ZIYNGMLESA-N
acetanilide	EC50	10000	-0.1	100	94.6	1	10000	3115.3	95	94.6	102.8	98.2	99.8	8.4		0	3.7	FZERHIULMFGESH-UHFFFAOYSA-N, FZERHIULMFGESH-UHFFFAOYSA-N, FZERHIULMFGESH-UHFFFAOYSA-N
O-acetyl-L-serine	EC50	10000	-2.5	100	92.5	1	10000	6.6	110.7	97.6	105.3	92.5	97.1	10		0	6.6	VZXPDPZARILFQX-BYPYZUCNSA-N
fusidic-acid	EC50	10000	-0.9	100	86.1	1	10000	2.8	96	109.2	93.7	93.5	86.1	17.1		0.3	5.7	IECPWNUMDGFDKC-MZJAQBGESA-N
novobiocin	EC50	10000	-2.1	100	81.2	1	10000	1.3	98.1	101.4	98.8	93.6	81.2	16.3		1.1	1.3	YJQPYGGHQPGBLI-KGSXXDOSSA-N, YJQPYGGHQPGBLI-KGSXXDOSSA-N, YJQPYGGHQPGBLI-KGSXXDOSSA-N, YJQPYGGHQPGBLI-KGSXXDOSSA-N
biotin	EC50	10000	-2.5	100	93.8	1	10000	56366.8	93.8	104.6	98	101.5	97.6	0.7		0	4.1	YBJHBAHKTGYVGT-ZKWXMUAHSA-N, YBJHBAHKTGYVGT-ZKWXMUAHSA-N, YBJHBAHKTGYVGT-ZKWXMUAHSA-N
bufexamac	EC50	10000	-0.8	100	91.2	1	10000	118.7	95.8	91.2	104	98.2	99.3	3.2		0	5.6	MXJWRABVEGLYDG-UHFFFAOYSA-N, MXJWRABVEGLYDG-UHFFFAOYSA-N, MXJWRABVEGLYDG-UHFFFAOYSA-N
ritodrine	EC50	10000	-0.4	100	93.7	1	10000	141	102.2	105.1	93.7	98.3	101.3	4.8		0	4.6	IOVGROKTTNBUGK-SJKOYZFVSA-N, IOVGROKTTNBUGK-SJKOYZFVSA-N, IOVGROKTTNBUGK-SJKOYZFVSA-N
geranyl-farnesylacetate	EC50	10000	-0.2	100	93	1	10000	60.4	99.1	94.6	96.8	93	96.4	16.5		0	2	ZPACYDRSPFRDHO-ROBAGEODSA-N, ZPACYDRSPFRDHO-ROBAGEODSA-N
nafcillin	EC50	10000	-1.3	100	91.1	1	10000	624.5	91.1	107.1	100.8	99.5	101.8	2		0	6.5	GPXLMGHLHQJAGZ-JTDSTZFVSA-N, GPXLMGHLHQJAGZ-JTDSTZFVSA-N, GPXLMGHLHQJAGZ-JTDSTZFVSA-N, GPXLMGHLHQJAGZ-JTDSTZFVSA-N
methicillin	EC50	10000	-0.3	100	97	1	10000	260.5	105.3	99.1	97	99.1	101.8	2.4		0	3.4	RJQXTJLFIWVMTO-TYNCELHUSA-N, RJQXTJLFIWVMTO-TYNCELHUSA-N
phenazopyridine	EC50	10000	-0.1	100	88.1	1	10000	2256.4	91.9	102.5	88.1	99.1	95.8	18.4		0	5.9	QPFYXYFORQJZEC-FOCLMDBBSA-N, QPFYXYFORQJZEC-FOCLMDBBSA-N, QPFYXYFORQJZEC-FOCLMDBBSA-N, QPFYXYFORQJZEC-FOCLMDBBSA-N
isoprenaline	EC50	10000	-0.1	100	92.3	1	10000	923.2	93.6	103.6	94.4	92.3	98.2	14.2		0	4.6	JWZZKOKVBUJMES-LLVKDONJSA-N, JWZZKOKVBUJMES-LLVKDONJSA-N, JWZZKOKVBUJMES-LLVKDONJSA-N, JWZZKOKVBUJMES-LLVKDONJSA-N
cefoxitin	EC50	10000	-2.5	100	94.4	1	10000	128315	106.4	94.4	105.8	104.4	109.7	0.7		0	8.4	WZOZEZRFJCJXNZ-ZBFHGGJFSA-N, WZOZEZRFJCJXNZ-ZBFHGGJFSA-N, WZOZEZRFJCJXNZ-ZBFHGGJFSA-N
nefopam	EC50	10000	-0.4	100	91	1	10000	128.2	105.2	108.4	96.7	91	100.9	6.3		0	6.8	RGPDEAGGEXEMMM-KRWDZBQOSA-N, RGPDEAGGEXEMMM-KRWDZBQOSA-N
alrestatin	EC50	10000	-2.5	100	99.9	1	10000	20051	100	100	100	100	100	0		0	0	GCUCIFQCGJIRNT-UHFFFAOYSA-N, GCUCIFQCGJIRNT-UHFFFAOYSA-N, GCUCIFQCGJIRNT-UHFFFAOYSA-N
spiroxatrine	EC50	10000	-0.1	100	92	1	10000	2539.1	98.3	99	92	100	104.1	12.2		0	5.1	JVGBTTIJPBFLTE-SFHVURJKSA-N, JVGBTTIJPBFLTE-SFHVURJKSA-N
fluocinonide	EC50	10000	-0.1	100	87	1	10000	1343.5	97.2	101.4	87	95.5	103.4	18.9		0	7	WJOHZNCJWYWUJD-IUGZLZTKSA-N, WJOHZNCJWYWUJD-IUGZLZTKSA-N, WJOHZNCJWYWUJD-IUGZLZTKSA-N
prazosin	EC50	10000	-2.5	100	97.4	1	10000	9.6	105.1	101.8	102.9	97.4	99.1	3.4		0	3.2	IENZQIKPVFGBNW-UHFFFAOYSA-N, IENZQIKPVFGBNW-UHFFFAOYSA-N, IENZQIKPVFGBNW-UHFFFAOYSA-N, IENZQIKPVFGBNW-UHFFFAOYSA-N
sulfamethoxazole	EC50	10000	-2.5	100	88.8	1	10000	868	105.2	99.9	103.9	102.1	88.8	4.8		0	3.5	JLKIGFTWXXRPMT-UHFFFAOYSA-N, JLKIGFTWXXRPMT-UHFFFAOYSA-N, JLKIGFTWXXRPMT-UHFFFAOYSA-N
salicylic-acid	EC50	10000	-0.1	100	88.9	1	10000	3244.9	104.8	91.8	90.6	88.9	104.7	17.3		0	8	YGSDEFSMJLZEOE-UHFFFAOYSA-N, YGSDEFSMJLZEOE-UHFFFAOYSA-N, YGSDEFSMJLZEOE-UHFFFAOYSA-N, YGSDEFSMJLZEOE-UHFFFAOYSA-N
mebendazole	EC50	1265.5	-1.4	100	61.3	1	10000	1.7	81.1	106.6	95	84.6	61.3	35.3		3.4	10.3	OPXLLQIJSORQAM-UHFFFAOYSA-N, OPXLLQIJSORQAM-UHFFFAOYSA-N
diphenylpyraline	EC50	10000	-1	100	90	1	10000	157	97.3	90	98.7	94.9	95.1	3		0	5.6	OWQUZNMMYNAXSL-UHFFFAOYSA-N, OWQUZNMMYNAXSL-UHFFFAOYSA-N, OWQUZNMMYNAXSL-UHFFFAOYSA-N
estradiol	EC50	10000	-2.5	100	96.9	1	10000	50771	102.3	99	99.8	102.7	98.4	0.4		0	1.9	VOXZDWNPVJITMN-ZBRFXRBCSA-N, VOXZDWNPVJITMN-ZBRFXRBCSA-N, VOXZDWNPVJITMN-ZBRFXRBCSA-N
ZK-811752	EC50	10000	-2.5	100	85	1	10000	769.2	97.1	103.5	98.1	104.2	85	6.1		0.1	3.5	XQYASZNUFDVMFH-CQSZACIVSA-N, XQYASZNUFDVMFH-CQSZACIVSA-N, XQYASZNUFDVMFH-CQSZACIVSA-N
loreclezole	EC50	10000	-2.5	100	94.7	1	10000	121111	100	94.7	104.8	113.2	97.6	0.6		0	7.5	XGLHZTBDUXXHOM-WMZJFQQLSA-N, XGLHZTBDUXXHOM-WMZJFQQLSA-N
peretinoin	EC50	10000	-2.5	100	97.1	1	10000	74753.1	107	103.8	104.8	113.8	97.6	0.6		0	8.3	UUBHZHZSIKRVIV-KCXSXWJSSA-N, UUBHZHZSIKRVIV-KCXSXWJSSA-N
pheniramine	EC50	10000	-0.2	100	94.7	1	10000	495	104.6	95.3	99	94.7	102.4	6.1		0	4.4	IJHNSHDBIRRJRN-HNNXBMFYSA-N, IJHNSHDBIRRJRN-HNNXBMFYSA-N, IJHNSHDBIRRJRN-HNNXBMFYSA-N
ATPA	EC50	10000	-1	100	98.4	1	10000	869.9	100.2	107.4	104.6	98.4	104.2	0.5		0	5.1	PIXJURSCCVBKRF-ZCFIWIBFSA-N, PIXJURSCCVBKRF-ZCFIWIBFSA-N
protoporphyrin-IX	EC50	10000	-2.5	100	84.1	1	10000	59.1	97.4	93.8	105	97.5	84.1	11.3		0.6	4.2	HGXFBVDWWKPUKZ-UJJXFSCMSA-N, HGXFBVDWWKPUKZ-UJJXFSCMSA-N
dipyridamole	EC50	10000	-1	100	96.4	1	10000	487.1	99.1	103.2	111.9	96.4	104	1.1		0	7	IZEKFCXSFNUWAM-UHFFFAOYSA-N, IZEKFCXSFNUWAM-UHFFFAOYSA-N, IZEKFCXSFNUWAM-UHFFFAOYSA-N, IZEKFCXSFNUWAM-UHFFFAOYSA-N, IZEKFCXSFNUWAM-UHFFFAOYSA-N, IZEKFCXSFNUWAM-UHFFFAOYSA-N
erdosteine	EC50	10000	-0.2	100	92.9	1	10000	352.9	99.8	96	101.5	92.9	98	9.4		0	3.2	QGFORSXNKQLDNO-YFKPBYRVSA-N, QGFORSXNKQLDNO-YFKPBYRVSA-N, QGFORSXNKQLDNO-YFKPBYRVSA-N, QGFORSXNKQLDNO-YFKPBYRVSA-N
prednisone	EC50	10000	-2.5	100	97.8	1	10000	152214	97.8	98.1	98	105.6	103.1	0.3		0	3.9	XOFYZVNMUHMLCC-ZPOLXVRWSA-N, XOFYZVNMUHMLCC-ZPOLXVRWSA-N, XOFYZVNMUHMLCC-ZPOLXVRWSA-N, XOFYZVNMUHMLCC-ZPOLXVRWSA-N
cinromide	EC50	10000	-0.5	100	91.5	1	10000	122.5	101.7	100.9	106.5	91.5	107.1	4.7		0	7.5	LDCXGZCEMNMWIL-VOTSOKGWSA-N, LDCXGZCEMNMWIL-VOTSOKGWSA-N
tolperisone	EC50	10000	-2.5	100	93.2	1	10000	89551.4	106.8	93.2	110.1	100.3	99.4	0.8		0	7.1	FSKFPVLPFLJRQB-AWEZNQCLSA-N, FSKFPVLPFLJRQB-AWEZNQCLSA-N
captopril	EC50	10000	-2.5	100	93.4	1	10000	8.9	103.1	111	93.4	95.4	97.4	15		0	6.2	FAKRSMQSSFJEIM-RQJHMYQMSA-N, FAKRSMQSSFJEIM-RQJHMYQMSA-N, FAKRSMQSSFJEIM-RQJHMYQMSA-N
homatropine-methylbromide	EC50	10000	-0.9	100	94.2	1	10000	336.2	104.8	108.4	114.1	94.2	102	1.9		0	9.3	WKWOJBUWWZTUQV-JJXSEGSLSA-N
hetacillin	EC50	10000	-2.5	100	94.3	1	10000	130189	99.4	94.3	104	100.5	112.9	0.7		0	8.6	DXVUYOAEDJXBPY-NFFDBFGFSA-N
carprofen	EC50	10000	-2.5	100	89	1	10000	25578.2	96.5	95.5	104.5	104.1	94	1.5		0	4.2	PUXBGTOOZJQSKH-MRVPVSSYSA-N, PUXBGTOOZJQSKH-MRVPVSSYSA-N, PUXBGTOOZJQSKH-MRVPVSSYSA-N
atenolol-(+/-)	EC50	10000	-0.1	100	93.2	1	10000	2094.1	97.4	93.2	98.9	96.2	100.5	10.6		0	3.2	METKIMKYRPQLGS-GFCCVEGCSA-N, METKIMKYRPQLGS-GFCCVEGCSA-N
dimethadione	EC50	10000	-2.5	100	92.4	1	10000	97321.5	92.4	107.4	100.5	104.9	108.9	0.9		0	8.7	JYJFNDQBESEHJQ-UHFFFAOYSA-N
TAK-220	EC50	10000	-2.5	100	97.9	1	10000	2544.1	100.3	101.4	98.3	101	97.9	0.8		0	1.2	ASSJTMUEFHUKMJ-UHFFFAOYSA-N
GBR-12935	EC50	10000	-0.5	100	95.9	1	10000	99.7	101.6	98.4	103.1	95.9	99.7	2.6		0	2.7	RAQPOZGWANIDQT-UHFFFAOYSA-N, RAQPOZGWANIDQT-UHFFFAOYSA-N
tetrahydrozoline	EC50	10000	-2.5	100	97.9	1	10000	373760	109.3	97.9	111.7	110.4	99.5	0.3		0	9.2	BYJAVTDNIXVSPW-LBPRGKRZSA-N, BYJAVTDNIXVSPW-LBPRGKRZSA-N, BYJAVTDNIXVSPW-LBPRGKRZSA-N
spectinomycin	EC50	10000	-2.5	100	88.7	1	10000	1415.5	92.2	100.1	105.1	102.9	88.7	4.6		0	5	UNFWWIHTNXNPBV-WXKVUWSESA-N, UNFWWIHTNXNPBV-WXKVUWSESA-N, UNFWWIHTNXNPBV-WXKVUWSESA-N, UNFWWIHTNXNPBV-WXKVUWSESA-N, UNFWWIHTNXNPBV-WXKVUWSESA-N
demeclocycline	EC50	10000	-2.5	100	93.4	1	10000	294.8	112.2	114.6	102.4	98.9	93.4	4.8		0	9.6	JHOHXJYRVSLQCB-AWLLFJHESA-N
sulfapyridine	EC50	10000	-2.5	100	98.2	1	10000	241748	100.7	98.2	105.8	104	106	0.2		0	5	GECHUMIMRBOMGK-UHFFFAOYSA-N, GECHUMIMRBOMGK-UHFFFAOYSA-N, GECHUMIMRBOMGK-UHFFFAOYSA-N
CG-400549	EC50	10000	-2.5	100	91.5	1	10000	6497.2	95.9	100.3	105.7	102.2	93.4	2.1		0	3.7	YCLREGRRHGLOAK-UHFFFAOYSA-N, YCLREGRRHGLOAK-UHFFFAOYSA-N
buphenine	EC50	10000	-2.5	100	99.3	1	10000	836650	107.5	105.5	99.3	103.8	109.9	0.1		0	7.2	PTGXAUBQBSGPKF-UHFFFAOYSA-N, PTGXAUBQBSGPKF-UHFFFAOYSA-N
kanamycin	EC50	10000	-2.5	100	90.5	1	10000	64779.8	100.3	104.2	101	113.6	95.2	1.1		0	7.2	SBUJHOSQTJFQJX-NOAMYHISSA-N, SBUJHOSQTJFQJX-NOAMYHISSA-N, SBUJHOSQTJFQJX-NOAMYHISSA-N
SB-452533	EC50	10000	-0.1	100	91.3	1	10000	1263.2	93.6	96.3	93.7	91.3	101	19.9		0	4.1	IFJYEGJUQIBBQV-UHFFFAOYSA-N, IFJYEGJUQIBBQV-UHFFFAOYSA-N
SB-203580	EC50	10000	-0.4	100	98.2	1	10000	296.1	105.6	101	98.2	98.4	101.4	1.2		0	3.2	CDMGBJANTYXAIV-HHHXNRCGSA-N, CDMGBJANTYXAIV-HHHXNRCGSA-N
TA-01	EC50	10000	-2.5	100	85.2	1	10000	4.1	103.8	107	97.2	85.2	94.6	25.9		1.6	6.2	TWPJJJZCYVFUOA-UHFFFAOYSA-N
methacycline	EC50	10000	-0.3	100	83	1	10000	23.6	99.3	89.1	100.1	83	90.7	30.5		0.3	6.2	QNJKSUYWBCNWFI-IKHBEOKZSA-N
dioxybenzone	EC50	10000	-0.2	100	91.1	1	10000	648.9	105.8	93.3	97.7	91.1	106	10.8		0	7.3	MEZZCSHVIGVWFI-UHFFFAOYSA-N, MEZZCSHVIGVWFI-UHFFFAOYSA-N
propranolol	EC50	10000	-2.5	100	84.2	1	10000	2.7	96.1	99	104.7	84.2	94.4	21.9		1.4	6.1	AQHHHDLHHXJYJD-UHFFFAOYSA-N, AQHHHDLHHXJYJD-UHFFFAOYSA-N, AQHHHDLHHXJYJD-UHFFFAOYSA-N
nalidixic-acid	EC50	10000	-0.1	100	89	1	10000	2448.3	96.8	89	100.2	93	102.5	17.1		0	6	MHWLWQUZZRMNGJ-UHFFFAOYSA-N, MHWLWQUZZRMNGJ-UHFFFAOYSA-N, MHWLWQUZZRMNGJ-UHFFFAOYSA-N
aceclofenac	EC50	10000	-2.5	100	96.1	1	10000	33.1	100.3	104.7	105.7	98.7	96.1	3.4		0	3.7	MNIPYSSQXLZQLJ-UHFFFAOYSA-N, MNIPYSSQXLZQLJ-UHFFFAOYSA-N
bumetanide	EC50	10000	-0.1	100	93.1	1	10000	478.3	95	93.1	104	95.4	95.1	13.7		0	4.4	MAEIEVLCKWDQJH-UHFFFAOYSA-N, MAEIEVLCKWDQJH-UHFFFAOYSA-N, MAEIEVLCKWDQJH-UHFFFAOYSA-N, MAEIEVLCKWDQJH-UHFFFAOYSA-N
sulpiride	EC50	10000	-2.5	100	95.1	1	10000	25821.2	95.1	105.8	98.4	101.8	96.7	0.9		0	4	BGRJTUBHPOOWDU-LLVKDONJSA-N, BGRJTUBHPOOWDU-LLVKDONJSA-N, BGRJTUBHPOOWDU-LLVKDONJSA-N, BGRJTUBHPOOWDU-LLVKDONJSA-N
MRS-1220	EC50	10000	-1.1	100	93.5	1	10000	1.4	103.6	98.2	95.3	94.1	93.5	15.7		0	1.9	TWWFAXQOKNBUCR-UHFFFAOYSA-N, TWWFAXQOKNBUCR-UHFFFAOYSA-N, TWWFAXQOKNBUCR-UHFFFAOYSA-N
isoxsuprine	EC50	10000	-2.5	100	92.1	1	10000	103688	95.1	92.1	94.5	111.6	106.6	0.9		0	9.5	BMUKKTUHUDJSNZ-PMUMKWKESA-N
CARBENOXOLONE SODIUM	EC50	10000	-2.5	100	88.9	1	10000	57817.8	88.9	102	92.8	106.5	96	1.3		0	7.5
LFM-A13	EC50	10000	-1.5	100	92.8	1	10000	351.9	92.8	99.6	103.4	100	94.7	2.1		0	4	BQLDGDMKDYAGNE-MRVPVSSYSA-N
guanethidine	EC50	10000	-2.5	100	95	1	10000	3.4	103.5	101.8	99.6	95	97.3	7.9		0	2.3	ACGDKVXYNVEAGU-UHFFFAOYSA-N, ACGDKVXYNVEAGU-UHFFFAOYSA-N, ACGDKVXYNVEAGU-UHFFFAOYSA-N
TERBUTALINE HEMISULFATE	EC50	10000	-2.5	100	95	1	10000	5.7	104	106.2	99.7	95	98.3	7.9		0	4.1
phenylbutazone	EC50	10000	-2.5	100	90	1	10000	390.1	97.9	104	110.2	99.3	90	5.8		0	5.6	VYMDGNCVAMGZFE-UHFFFAOYSA-N, VYMDGNCVAMGZFE-UHFFFAOYSA-N, VYMDGNCVAMGZFE-UHFFFAOYSA-N, VYMDGNCVAMGZFE-UHFFFAOYSA-N
mefenamic-acid	EC50	10000	-1	100	89.9	1	10000	155.8	89.9	96.4	97.7	98.9	97.6	3		0	5.6	HYYBABOKPJLUIN-UHFFFAOYSA-N, HYYBABOKPJLUIN-UHFFFAOYSA-N, HYYBABOKPJLUIN-UHFFFAOYSA-N
gallamine-triethiodide	EC50	10000	-2.5	100	90.8	1	10000	4.1	104.1	107.5	104.1	90.8	95	12.4		0	5.3	OZLPUNFFCJDMJD-UHFFFAOYSA-N, OZLPUNFFCJDMJD-UHFFFAOYSA-N, OZLPUNFFCJDMJD-UHFFFAOYSA-N, OZLPUNFFCJDMJD-UHFFFAOYSA-N
levonordefrin	EC50	10000	-2.5	100	96.8	1	10000	81285.4	102.2	96.8	98	103.9	100.1	0.4		0	3	GEFQWZLICWMTKF-CDUCUWFYSA-N, GEFQWZLICWMTKF-CDUCUWFYSA-N
betaine	EC50	10000	-0.4	100	91.4	1	10000	119.6	101	95.8	105.8	91.4	98.7	6.6		0	5.2	KWIUHFFTVRNATP-UHFFFAOYSA-O
phenindione	EC50	10000	-0.2	100	85.4	1	10000	331.8	107.9	85.4	100.2	95.2	105.9	15.6		0	10.3	NFBAXHOPROOJAW-UHFFFAOYSA-N, NFBAXHOPROOJAW-UHFFFAOYSA-N, NFBAXHOPROOJAW-UHFFFAOYSA-N, NFBAXHOPROOJAW-UHFFFAOYSA-N, NFBAXHOPROOJAW-UHFFFAOYSA-N, NFBAXHOPROOJAW-UHFFFAOYSA-N
erythromycin-ethylsuccinate	EC50	10000	-2.5	100	94	1	10000	7268.6	100.7	98.5	100.2	101.1	96.3	1		0	1	NSYZCCDSJNWWJL-ZBFNRKITSA-N, NSYZCCDSJNWWJL-ZBFNRKITSA-N, NSYZCCDSJNWWJL-ZBFNRKITSA-N, NSYZCCDSJNWWJL-ZBFNRKITSA-N
AM679	EC50	10000	-2.5	100	95.4	1	10000	130932	101.4	95.4	101.3	109.1	107.2	0.6		0	7.1	VYXWHVDEWWHDLH-LJAQVGFWSA-N
obeticholic-acid	EC50	10000	-0.5	100	92.8	1	10000	111.2	101.1	98.3	106.3	92.8	103.3	4.2		0	5.7	ZXERDUOLZKYMJM-XNNZWSTBSA-N
nedocromil	EC50	10000	-2.5	100	96.8	1	10000	99404.7	101.5	99.4	102.9	106.6	98.4	0.4		0	3.7	RQTOOFIXOKYGAN-UHFFFAOYSA-N, RQTOOFIXOKYGAN-UHFFFAOYSA-N, RQTOOFIXOKYGAN-UHFFFAOYSA-N
nedaplatin	EC50	10000	-0.1	100	100	1	10000	353.1	100	100	100	100	100	0.1		0	0	AUZDMWWRYCUANI-UHFFFAOYSA-L, AUZDMWWRYCUANI-UHFFFAOYSA-L
oglemilast	EC50	10000	-2.5	100	81.1	1	10000	7.1	91	88.4	100.5	92.7	81.1	17.4		1.3	7.4	OKFDRAHPFKMAJH-UHFFFAOYSA-N, OKFDRAHPFKMAJH-UHFFFAOYSA-N
ethambutol	EC50	10000	-1	100	88.7	1	10000	184.9	98.9	88.7	96	90.4	96.7	3.4		0	7.5	AEUTYOVWOVBAKS-UWVGGRQHSA-N, AEUTYOVWOVBAKS-UWVGGRQHSA-N, AEUTYOVWOVBAKS-UWVGGRQHSA-N
pafuramidine	EC50	10000	-1	100	95.4	1	10000	201.4	98.3	97.4	95.4	96	98.5	1.4		0	3.3	UKOQVLAXCBRRGH-UHFFFAOYSA-N, UKOQVLAXCBRRGH-UHFFFAOYSA-N
pilaralisib	EC50	1472.7	-2.2	100	60.2	1	10000	6.1	93.9	86	96.8	88	60.2	33.2		3.5	7.8	QINPEPAQOBZPOF-UHFFFAOYSA-N, QINPEPAQOBZPOF-UHFFFAOYSA-N
SIB-1553A	EC50	10000	-0.3	100	91.6	1	10000	144.8	98.7	103.1	98.6	91.6	99.3	7.9		0	3.9	NVZGJSVPOOILDI-LLVKDONJSA-N
NVP-231	EC50	2056.4	-2.5	100	50.3	1	10000	25.1	100.1	96.1	91.8	93.1	50.3	34.3		3.8	4.5	MVSSJPGNLQPWSW-UHFFFAOYSA-N, MVSSJPGNLQPWSW-UHFFFAOYSA-N
XL647	EC50	431.4	-1	100	0.7	1	10000	0.2	98.8	93.2	82.4	31	0.7	137		15.3	3.1	HVXKQKFEHMGHSL-QKDCVEJESA-N
genz-644282	EC50	312.7	-1	100	30.2	1	10000	0.3	95.8	92.9	84.8	46.3	30.2	105.9		11.8	3.5	BAORCAMWLWRZQG-UHFFFAOYSA-N, BAORCAMWLWRZQG-UHFFFAOYSA-N
vercirnon	EC50	10000	-1	100	93	1	10000	157.9	95.4	99.9	99.7	93	96.3	2.1		0	3.9	JRWROCIMSDXGOZ-UHFFFAOYSA-N
cardiogenol-C	EC50	10000	-0.1	100	92.5	1	10000	2648	94.4	92.7	92.5	92.5	101.7	18.5		0	4.4	LKBSMPFEKIBRGC-UHFFFAOYSA-N, LKBSMPFEKIBRGC-UHFFFAOYSA-N, LKBSMPFEKIBRGC-UHFFFAOYSA-N
INCB-003284	EC50	10000	-0.1	100	88.2	1	10000	552.9	92.2	88.2	92.9	94.7	101.7	24.8		0	5.9	NXZNYBUBXWWKCP-JMOWIOHXSA-N
BMS-536924	EC50	1436.4	-2.4	100	38.3	1	10000	4.1	89.8	101.9	96.7	81.9	38.3	52.1		6	5.4	ZWVZORIKUNOTCS-OAQYLSRUSA-N, ZWVZORIKUNOTCS-OAQYLSRUSA-N
mirin	EC50	10000	-0.7	100	87.8	1	10000	4.3	89.9	104.7	94.8	93.4	87.8	17.4		0.1	5.8	YBHQCJILTOVLHD-YVMONPNESA-N, YBHQCJILTOVLHD-YVMONPNESA-N
LY310762	EC50	10000	-0.2	100	89.8	1	10000	86.1	99.5	91.4	90.6	98.4	89.8	24.8		0	4.2	KDXISMANFPJVJY-UHFFFAOYSA-N
umeclidinium	EC50	10000	-2.5	100	92.7	1	10000	1767.3	95.1	101.8	107.1	101.2	92.8	3.1		0	4.5	FVTWTVQXNAJTQP-UHFFFAOYSA-N, FVTWTVQXNAJTQP-UHFFFAOYSA-N
dipraglurant	EC50	10000	-2.5	100	88	1	10000	331.7	92.1	100.4	95.2	99.4	88	6.7		0.1	4.6	LZXMUJCJAWVHPZ-UHFFFAOYSA-N, LZXMUJCJAWVHPZ-UHFFFAOYSA-N
cephapirin	EC50	10000	-0.1	100	90.9	1	10000	1760.5	98.9	92.3	90.9	101.2	97.7	15		0	4.7	UQLLWWBDSUHNEB-CZUORRHYSA-N, UQLLWWBDSUHNEB-CZUORRHYSA-N, UQLLWWBDSUHNEB-CZUORRHYSA-N
arbidol	EC50	10000	-2.5	100	81.6	1	10000	38	94.5	96.7	96	96.8	81.6	13.4		0.9	3.8	KCFYEAOKVJSACF-UHFFFAOYSA-N, KCFYEAOKVJSACF-UHFFFAOYSA-N, KCFYEAOKVJSACF-UHFFFAOYSA-N, KCFYEAOKVJSACF-UHFFFAOYSA-N
Mps1-IN-5	EC50	10000	-0.2	100	88.7	1	10000	179.1	100.8	94.6	94.6	100.6	91.8	13.9		0	3.6	NRJKIOCCERLIDG-GOSISDBHSA-N, NRJKIOCCERLIDG-GOSISDBHSA-N
bretazenil	EC50	10000	-1	100	90	1	10000	173.9	90	92.9	98.2	99.8	96	3		0	6.2	LWUDDYHYYNNIQI-ZDUSSCGKSA-N, LWUDDYHYYNNIQI-ZDUSSCGKSA-N, LWUDDYHYYNNIQI-ZDUSSCGKSA-N
navarixin	EC50	10000	-2.5	100	89.2	1	10000	63469.7	89.2	98.3	95.1	101.9	105	1.3		0	8	RXIUEIPPLAFSDF-CYBMUJFWSA-N, RXIUEIPPLAFSDF-CYBMUJFWSA-N
maropitant	EC50	3243.6	-2.5	100	1.7	1	10000	117	108.1	104.3	109.6	101.3	1.7	49.1		5.4	7.8	OMPCVMLFFSQFIX-CONSDPRKSA-N
daprodustat	EC50	10000	-0.1	100	93.5	1	10000	5126	93.5	93.5	97.6	93.8	109.5	10.1		0	7.3	NVTKJBXOBFRPLQ-UHFFFAOYSA-N, NVTKJBXOBFRPLQ-UHFFFAOYSA-N
AI-10-49	EC50	10000	-0.6	100	90.7	1	10000	25.3	109	95.7	98.2	98.3	93.3	6.8		0	5	WJBSSBFGPKTMQQ-UHFFFAOYSA-N
cephradine	EC50	10000	-2.5	100	84.9	1	10000	256.4	92.1	94.1	96.9	99.1	84.9	8.7		0.3	5.2	RDLPVSKMFDYCOR-HFAKWTLXSA-N
MLN9708	EC50	42.2	-2	100	5.2	1	10000	0.1	95.1	95.1	19.6	6.6	5.2	225.1		27.3	2.5	MBOMYENWWXQSNW-AWEZNQCLSA-N, MBOMYENWWXQSNW-AWEZNQCLSA-N
TBOA-(DL)	EC50	10000	-0.1	100	87.8	1	10000	3299.9	96.7	87.8	92.4	98.4	109	19		0	8.9	CSEZCYBVEGIYNG-MFBWXLJUSA-N, CSEZCYBVEGIYNG-MFBWXLJUSA-N, CSEZCYBVEGIYNG-MFBWXLJUSA-N
tofogliflozin	EC50	10000	-2.5	100	90.9	1	10000	89860.8	90.9	92.7	108.2	102.8	107.8	1.1		0	9.5	VWVKUNOPTJGDOB-BDHVOXNPSA-N, VWVKUNOPTJGDOB-BDHVOXNPSA-N
AMG-232	EC50	10000	-0.3	100	92.4	1	10000	62.2	99.9	92.4	93.1	96.7	93.8	20.7		0	2.8	DRLCSJFKKILATL-YWCVFVGNSA-N, DRLCSJFKKILATL-YWCVFVGNSA-N
FLUDROCORTISONE ACETATE	EC50	10000	-0.1	100	85.1	1	10000	2189.3	97.7	94.4	93	85.1	104.1	23.2		0	7.2
romidepsin	EC50	6.8	-1.2	100	2.5	1	10000	0.2	92.5	39.4	8.7	6.3	2.5	305.2		37	2.3	OHRURASPPZQGQM-WDCUYUQDSA-N, OHRURASPPZQGQM-WDCUYUQDSA-N
ozagrel	EC50	10000	-2.5	100	92.3	1	10000	2152.2	98	100.5	99.7	105.6	92.3	2.7		0	3.1	SHZKQBHERIJWAO-AATRIKPKSA-N, SHZKQBHERIJWAO-AATRIKPKSA-N, SHZKQBHERIJWAO-AATRIKPKSA-N, SHZKQBHERIJWAO-AATRIKPKSA-N
SRT3190	EC50	10000	-0.3	100	89.9	1	10000	107.2	104.1	97.1	99.9	89.9	98.5	10.3		0	4.6	QVKPEMXUBULFBM-FZMZJTMJSA-N, QVKPEMXUBULFBM-FZMZJTMJSA-N
IC261	EC50	2458.1	-2.5	100	61.8	1	10000	79.6	90.1	97	95.9	96.7	61.8	23.5		2.4	5.6	JBJYTZXCZDNOJW-JLHYYAGUSA-N, JBJYTZXCZDNOJW-JLHYYAGUSA-N
AMPA-(RS)	EC50	10000	-0.2	100	92.3	1	10000	342.2	100.2	99.6	92.3	101.6	97.4	9.1		0	3.7	UUDAMDVQRQNNHZ-RXMQYKEDSA-N, UUDAMDVQRQNNHZ-RXMQYKEDSA-N
litronesib	EC50	10000	-0.4	100	81.2	1	10000	1.1	95.1	91.9	87	84.3	81.2	48.9		2.8	0.7	YVAFBXLHPINSIK-QHCPKHFHSA-N
flindokalner	EC50	10000	-0.2	100	91.3	1	10000	49.4	103.4	91.3	96.3	96.9	93.9	15.2		0	4.1	ULYONBAOIMCNEH-HNNXBMFYSA-N, ULYONBAOIMCNEH-HNNXBMFYSA-N
eperezolid	EC50	10000	-1.4	100	92	1	10000	3853.3	92	101.8	158.7	94.6	103.4	1.7		0	30	SIMWTRCFFSTNMG-AWEZNQCLSA-N, SIMWTRCFFSTNMG-AWEZNQCLSA-N
E7449	EC50	10000	-2.5	100	88.6	1	10000	48	109.1	99.1	98.6	97.6	88.6	8.9		0.1	4.6	JLFSBHQQXIAQEC-UHFFFAOYSA-N, JLFSBHQQXIAQEC-UHFFFAOYSA-N, JLFSBHQQXIAQEC-UHFFFAOYSA-N
XL228	EC50	592.7	-0.9	100	33.9	1	10000	0.3	95.7	99.3	87.3	61.5	33.9	83.2		8.8	3.5	ALKJNCZNEOTEMP-UHFFFAOYSA-N, ALKJNCZNEOTEMP-UHFFFAOYSA-N
STAT3-inhibitor-VI	EC50	10000	-0.2	100	95.1	1	10000	358	102.3	95.1	101.7	96.2	101.2	5.3		0	3.5	HWNUSGNZBAISFM-UHFFFAOYSA-N, HWNUSGNZBAISFM-UHFFFAOYSA-N, HWNUSGNZBAISFM-UHFFFAOYSA-N, HWNUSGNZBAISFM-UHFFFAOYSA-N, HWNUSGNZBAISFM-UHFFFAOYSA-N
AZD8835	EC50	1353.6	-2.5	100	41.8	1	10000	1.4	101.6	96.3	99.1	81.4	41.8	50.6		5.9	2.1	ZGRDYKFVDCFJCZ-UHFFFAOYSA-N
prinaberel	EC50	10000	-2.5	100	93.4	1	10000	4.6	96.8	104.3	95.3	95.9	93.4	14.1		0	3	MQIMZDXIAHJKQP-UHFFFAOYSA-N
CC-401	EC50	10000	-0.1	100	89.2	1	10000	3485.1	103.8	89.2	96	95.2	121.5	15.9		0	14.3	XDJCLCLBSGGNKS-UHFFFAOYSA-N
carteolol	EC50	10000	-0.6	100	92.9	1	10000	143.7	94.8	109.1	104	92.9	104.2	3.6		0	7.5	LWAFSWPYPHEXKX-UHFFFAOYSA-N
SR-57227A	EC50	10000	-0.1	100	87.9	1	10000	1043.8	89.4	93	99.5	87.9	102.2	22		0	6.9	WPVVMKYQOMJPIN-UHFFFAOYSA-N, WPVVMKYQOMJPIN-UHFFFAOYSA-N
AMG-487-(+/-)	EC50	10000	-0.1	100	91.4	1	10000	1083.6	101.2	99	91.4	94.5	102.8	12.1		0	4.9	WQTKNBPCJKRYPA-OAQYLSRUSA-N, WQTKNBPCJKRYPA-OAQYLSRUSA-N
tedizolid	EC50	10000	-2.5	100	95.4	1	10000	120099	103	95.4	99.6	108.3	106	0.6		0	6.5	XFALPSLJIHVRKE-GFCCVEGCSA-N, XFALPSLJIHVRKE-GFCCVEGCSA-N
AM-580	EC50	1.8	-0.2	100	71.6	1	10000	70.4	89.5	83.4	71.6	77.3	81.6	80.4		7.7	5.4	SZWKGOZKRMMLAJ-UHFFFAOYSA-N, SZWKGOZKRMMLAJ-UHFFFAOYSA-N
tegobuvir	EC50	10000	-0.1	100	90.3	1	10000	1058.7	98.2	93.9	104.2	90.3	104.2	13.2		0	6.7	XBEQSQDCBSKCHJ-UHFFFAOYSA-N, XBEQSQDCBSKCHJ-UHFFFAOYSA-N
GW-1100	EC50	10000	-1	100	91.4	1	10000	192.2	94.2	94.6	91.4	97.2	96.4	2.6		0	5.9	PTPNCCWOTBBVJR-UHFFFAOYSA-N
rabeprazole	EC50	10000	-2.5	100	92.7	1	10000	53801.9	98	92.7	98.6	102.6	100.5	0.9		0	4.6	YREYEVIYCVEVJK-RUZDIDTESA-N, YREYEVIYCVEVJK-RUZDIDTESA-N, YREYEVIYCVEVJK-RUZDIDTESA-N, YREYEVIYCVEVJK-RUZDIDTESA-N
pyrrolidine-dithiocarbamate	EC50	3137.8	-2.5	100	41.7	1	10000	109.1	93.7	94.2	101.9	99.8	41.7	29.9		3.2	4.9	VSWDORGPIHIGNW-UHFFFAOYSA-N, VSWDORGPIHIGNW-UHFFFAOYSA-N
etacrynic-acid	EC50	10000	-0.1	100	90.3	1	10000	1805.9	90.3	94	97.5	90.5	105.7	17		0	7	AVOLMBLBETYQHX-UHFFFAOYSA-N, AVOLMBLBETYQHX-UHFFFAOYSA-N
afatinib	EC50	18.1	-0.5	100	9.1	1	10000	1.3	88.7	57.8	32.1	28.8	9.1	236.7		27.9	6.3	ULXXDDBFHOBEHA-CWDCEQMOSA-N, ULXXDDBFHOBEHA-CWDCEQMOSA-N, ULXXDDBFHOBEHA-CWDCEQMOSA-N
CB-03-01	EC50	10000	-2.5	100	93.7	1	10000	15963.3	93.7	97	102.4	108.8	94.9	1.5		0	5.8	GPNHMOZDMYNCPO-PDUMRIMRSA-N, GPNHMOZDMYNCPO-PDUMRIMRSA-N
L-778123	EC50	2246	-2.5	100	67.5	1	10000	106.3	103.7	88.2	87.1	96.4	67.5	21.2		2.1	8.9	JNUGFGAVPBYSHF-UHFFFAOYSA-N, JNUGFGAVPBYSHF-UHFFFAOYSA-N
MUT056399	EC50	10000	-2.5	100	89.3	1	10000	113.3	105.7	97.8	95.3	98.6	89.3	7.2		0	3.9	QUHARGDBJJUOEB-UHFFFAOYSA-N
SNC-80	EC50	10000	-0.1	100	91.2	1	10000	3077.4	93.4	98.8	101.3	91.2	104.4	13.7		0	6	KQWVAUSXZDRQPZ-UMTXDNHDSA-N, KQWVAUSXZDRQPZ-UMTXDNHDSA-N, KQWVAUSXZDRQPZ-UMTXDNHDSA-N
NH125	EC50	1636.6	-2.4	100	23.3	1	10000	5.7	99.2	99.1	89.7	82.1	23.3	60.5		7	5.2	ZZXUNAFAKNKXFW-UHFFFAOYSA-N, ZZXUNAFAKNKXFW-UHFFFAOYSA-N
valrubicin	EC50	769.1	-1	100	26.7	1	10000	0.4	90.7	95.4	89.7	60.9	26.7	83.9		9	5.8	ZOCKGBMQLCSHFP-KQRAQHLDSA-N, ZOCKGBMQLCSHFP-KQRAQHLDSA-N
molidustat	EC50	10000	-2.5	100	78.6	1	10000	34487.3	78.6	97.9	87.8	103.5	88	3.1		0	12.5	IJMBOKOTALXLKS-UHFFFAOYSA-N, IJMBOKOTALXLKS-UHFFFAOYSA-N
erythromycin	EC50	10000	-1.2	100	86.9	1	10000	1.1	94.2	101.6	97.5	90	86.9	18.9		0.5	3	ULGZDMOVFRHVEP-BCQGSPHWSA-N, ULGZDMOVFRHVEP-BCQGSPHWSA-N, ULGZDMOVFRHVEP-BCQGSPHWSA-N, ULGZDMOVFRHVEP-BCQGSPHWSA-N, ULGZDMOVFRHVEP-BCQGSPHWSA-N
VU0155069	EC50	10000	-1.4	100	82.1	1	10000	1.4	102.4	99.7	96.2	94.2	82.1	15.1		0.7	2.2	DRIMIUYGTDAQOX-KRWDZBQOSA-N, DRIMIUYGTDAQOX-KRWDZBQOSA-N, DRIMIUYGTDAQOX-KRWDZBQOSA-N
oleandrin	EC50	35.5	-1.5	100	17.4	1	10000	0.1	102	89.3	31.6	18.4	17.4	202.3		24.5	1.2	JLPDBLFIVFSOCC-XYXFTTADSA-N
gemcitabine-elaidate	EC50	178.8	-0.6	100	35.2	1	10000	0.8	106.5	90.1	69.1	57.8	35.2	115		12.3	6.4	HESSNRGIEVBPRB-QDDPNBLJSA-N
S1P1-agonist-III	EC50	10000	-0.5	100	91.1	1	10000	13.8	109.5	97.5	93.2	99.2	91.1	11.5		0	5.8	MLDQTQOMWDNTNN-UHFFFAOYSA-N, MLDQTQOMWDNTNN-UHFFFAOYSA-N, MLDQTQOMWDNTNN-UHFFFAOYSA-N
letermovir	EC50	10000	-0.1	100	93.9	1	10000	6230.7	99.6	96	93.9	100.7	112.7	9.5		0	8.4	FWYSMLBETOMXAG-QHCPKHFHSA-N, FWYSMLBETOMXAG-QHCPKHFHSA-N
indiplon	EC50	10000	-0.1	100	91.6	1	10000	2054.2	99.4	98.2	91.6	96.3	101	13.1		0	3.8	CBIAWPMZSFFRGN-UHFFFAOYSA-N, CBIAWPMZSFFRGN-UHFFFAOYSA-N, CBIAWPMZSFFRGN-UHFFFAOYSA-N
Nandrolone decanoate	EC50	10000	-1	100	83	1	10000	186	94.1	88.6	83	90.9	89	5.1		0	11.3
sarpogrelate	EC50	10000	-2.5	100	96.4	1	10000	8056	96.5	98.3	96.4	102.3	96.9	1		0	2.9	FFYNAVGJSYHHFO-OAQYLSRUSA-N, FFYNAVGJSYHHFO-OAQYLSRUSA-N, FFYNAVGJSYHHFO-OAQYLSRUSA-N
MCC950	EC50	10000	-2.5	100	99.3	1	10000	208974	120.2	104.6	100.2	102.6	99.3	0.2		0	10.4	HUUSXLKCTQDPGL-UHFFFAOYSA-N, HUUSXLKCTQDPGL-UHFFFAOYSA-N
ESTRADIOL VALERATE	EC50	10000	-2.5	100	83.8	1	10000	43.4	99.8	103.6	96.4	97.8	83.8	11.1		0.6	2.6
UNC0646	EC50	10000	-0.3	100	83.9	1	10000	4.8	96.5	92.3	93.6	90.4	83.9	33.8		0.6	2.2	OUKWLRHRXOPODD-UHFFFAOYSA-N, OUKWLRHRXOPODD-UHFFFAOYSA-N, OUKWLRHRXOPODD-UHFFFAOYSA-N
AZ191	EC50	10000	-0.1	100	93.3	1	10000	3046.2	96.4	93.6	93.3	101	101.9	10.4		0	4.5	ZYVXTMKTGDARKR-UHFFFAOYSA-N, ZYVXTMKTGDARKR-UHFFFAOYSA-N, ZYVXTMKTGDARKR-UHFFFAOYSA-N
cephradine	EC50	10000	-2.5	100	93.3	1	10000	9398.2	93.3	102.1	99.7	111.9	93.4	2		0	7	RDLPVSKMFDYCOR-HFAKWTLXSA-N
PSI-6130	EC50	10000	-0.2	100	96	1	10000	93.2	99.3	99.6	96	100.1	96.7	6.7		0	1.7	NYPIRLYMDJMKGW-VPCXQMTMSA-N, NYPIRLYMDJMKGW-VPCXQMTMSA-N
URMC-099	EC50	10000	-2.5	100	93.1	1	10000	204227	93.1	100	95.3	128	111.3	0.8		0	16.4	QKKIWEILHCXECO-UHFFFAOYSA-N
AMG319	EC50	10000	-2.5	100	98.1	1	10000	92781.4	103.4	98.1	113.8	109.3	98.3	0.4		0	8.5	KWRYMZHCQIOOEB-GFCCVEGCSA-N
CY208-243	EC50	10000	-1	100	90.4	1	10000	158.7	92.8	99.8	93.8	96.5	90.4	2.9		0	5.5	WRNKIDLXXXIELU-IEBWSBKVSA-N, WRNKIDLXXXIELU-IEBWSBKVSA-N
retaspimycin	EC50	199.2	-1.2	100	41.2	1	10000	0.4	94.2	89.1	84.5	46.2	41.2	100.2		11.5	5.7	OAKGNIRUXAZDQF-FBDSWQSESA-N, OAKGNIRUXAZDQF-FBDSWQSESA-N
zolantidine	EC50	10000	-2.5	100	84.5	1	10000	204.1	89.8	88.3	108.5	98.1	84.9	10.2		0.4	8.8	KUBONGDXTUOOLM-UHFFFAOYSA-N, KUBONGDXTUOOLM-UHFFFAOYSA-N
S26948	EC50	10000	-2.5	100	94.4	1	10000	182171	94.4	109.3	97.7	104.2	117.8	0.7		0	11.9	NSMJEHGOMXSLCW-UHFFFAOYSA-N, NSMJEHGOMXSLCW-UHFFFAOYSA-N, NSMJEHGOMXSLCW-UHFFFAOYSA-N
Z160	EC50	10000	-0.3	100	92.8	1	10000	431.8	103.9	92.8	103.9	93.9	114	6.8		0	10.1	VCPMZDWBEWTGNW-UHFFFAOYSA-N, VCPMZDWBEWTGNW-UHFFFAOYSA-N
THZ1-R	EC50	10000	-2.5	100	79.7	1	10000	14.5	97.6	102.9	106.5	94.8	79.7	16.5		1.3	3.8	TUERFPPIPKZNKE-UHFFFAOYSA-N
NT157	EC50	3379.7	-2.5	100	25.6	1	10000	142.9	103.7	101.1	109	102.8	25.6	35.9		3.9	6.3	NIPUPOUEGOSAAO-OWOJBTEDSA-N, NIPUPOUEGOSAAO-OWOJBTEDSA-N
estriol	EC50	10000	-0.1	100	93.7	1	10000	1485.4	94.5	96.5	95.6	93.7	102.7	14		0	3.9	PROQIPRRNZUXQM-ZXXIGWHRSA-N, PROQIPRRNZUXQM-ZXXIGWHRSA-N, PROQIPRRNZUXQM-ZXXIGWHRSA-N, PROQIPRRNZUXQM-ZXXIGWHRSA-N
rimegepant	EC50	10000	-1	100	90.7	1	10000	187.4	90.7	95.3	98.4	92.9	97.6	2.8		0	6.2	KRNAOFGYEFKHPB-ANJVHQHFSA-N, KRNAOFGYEFKHPB-ANJVHQHFSA-N
Ro-3	EC50	10000	-2.5	100	87.8	1	10000	54212.3	98.1	87.8	98	101.1	102.8	1.5		0	7.7	PYNPWUIBJMVRIG-UHFFFAOYSA-N, PYNPWUIBJMVRIG-UHFFFAOYSA-N
AGN-192403	EC50	10000	-0.3	100	96	1	10000	288.8	102.5	99.7	98.6	96	104.1	3.8		0	3.6	SHXVJSFOJHMEEQ-AXTSPUMRSA-N, SHXVJSFOJHMEEQ-AXTSPUMRSA-N
ramatroban	EC50	10000	-2.5	100	92.4	1	10000	65441.4	92.4	97.7	94.1	103.9	100.9	0.9		0	5.8	LDXDSHIEDAPSSA-OAHLLOKOSA-N, LDXDSHIEDAPSSA-OAHLLOKOSA-N
UNC0631	EC50	3356.5	-2.5	100	18.9	1	10000	103.8	103	97.2	104.4	102.7	18.9	39.4		4.3	5.1	XFAXSWXKPQWHDW-UHFFFAOYSA-N, XFAXSWXKPQWHDW-UHFFFAOYSA-N
opicapone	EC50	10000	-2.5	100	84.3	1	10000	59442.9	84.3	105.6	95.3	102.1	105.2	1.9		0	10.9	ASOADIZOVZTJSR-UHFFFAOYSA-N, ASOADIZOVZTJSR-UHFFFAOYSA-N
ATN-161	EC50	10000	-2.5	100	97.2	1	10000	13401.4	102.3	102.1	101.1	106.7	97.2	0.8		0	3.7	MMHDBUJXLOFTLC-WOYTXXSLSA-N, MMHDBUJXLOFTLC-WOYTXXSLSA-N
flumatinib	EC50	10000	-2.5	100	87.9	1	10000	20375	104.3	92.7	102.5	100.3	93.1	1.8		0	4.4	BJCJYEYYYGBROF-UHFFFAOYSA-N, BJCJYEYYYGBROF-UHFFFAOYSA-N
ETHINYL ESTRADIOL	EC50	10000	-0.2	100	88.4	1	10000	206.3	100.2	100.1	88.4	94.3	96.4	17.1		0	4.5
CNQX	EC50	10000	-2.5	100	85.8	1	10000	30.7	95.9	100.8	105.9	97	85.8	11		0.4	3.6	RPXVIAFEQBNEAX-UHFFFAOYSA-N, RPXVIAFEQBNEAX-UHFFFAOYSA-N, RPXVIAFEQBNEAX-UHFFFAOYSA-N
JK-184	EC50	715.2	-2.5	100	39.4	1	10000	0.7	100.6	90.5	102.7	57.6	39.4	69.4		8.3	5	ROYXIPOUVGDTAO-UHFFFAOYSA-N, ROYXIPOUVGDTAO-UHFFFAOYSA-N, ROYXIPOUVGDTAO-UHFFFAOYSA-N
WIKI4	EC50	234.3	-1.4	100	71.3	1	10000	0.4	96.2	102.6	92.8	75	71.3	46.9		4.7	2.4	RNUXIZKXJOGYQP-UHFFFAOYSA-N
BET-BAY-002	EC50	384.7	-1.6	100	53.9	1	10000	0.4	93.1	102.9	94.7	62.5	53.9	65.3		7.4	3.8	AGYIAWHWIUZNSD-INIZCTEOSA-N, AGYIAWHWIUZNSD-INIZCTEOSA-N
ethionamide	EC50	10000	-1	100	90.8	1	10000	206.4	90.8	92.2	98.7	93	95.7	2.8		0	6.8	AEOCXXJPGCBFJA-UHFFFAOYSA-N, AEOCXXJPGCBFJA-UHFFFAOYSA-N, AEOCXXJPGCBFJA-UHFFFAOYSA-N
asunaprevir	EC50	10000	-2.5	100	95.9	1	10000	2191.1	103.9	100.9	103.8	101	95.9	1.7		0	2.8	XRWSZZJLZRKHHD-WVWIJVSJSA-N, XRWSZZJLZRKHHD-WVWIJVSJSA-N
L-798106	EC50	10000	-2.5	100	86.5	1	10000	4.8	94.2	105.5	88	86.5	97.9	30.9		1.7	7	ODTKFNUPVBULRJ-NTCAYCPXSA-N, ODTKFNUPVBULRJ-NTCAYCPXSA-N, ODTKFNUPVBULRJ-NTCAYCPXSA-N
PF-03758309	EC50	570.6	-0.7	100	25.2	1	10000	1	92.2	89.9	82	61.7	25.2	98.7		10.1	7.1	AYCPARAPKDAOEN-LJQANCHMSA-N, AYCPARAPKDAOEN-LJQANCHMSA-N
parecoxib	EC50	10000	-0.2	100	92.5	1	10000	1354	106.1	94.3	94.4	92.5	108.4	10		0	7.9	TZRHLKRLEZJVIJ-UHFFFAOYSA-N, TZRHLKRLEZJVIJ-UHFFFAOYSA-N
BAY-87-2243	EC50	10000	-0.4	100	87.7	1	10000	4.6	98.5	94.4	92.9	87.7	92	29.4		0.2	2.1	CDJNNOJINJAXPV-UHFFFAOYSA-N, CDJNNOJINJAXPV-UHFFFAOYSA-N
RN-1734	EC50	10000	-0.1	100	95.6	1	10000	2436.9	97.1	101	95.6	99.8	99.6	6.9		0	2.4	IHYZMEAZAIFMTN-UHFFFAOYSA-N, IHYZMEAZAIFMTN-UHFFFAOYSA-N, IHYZMEAZAIFMTN-UHFFFAOYSA-N
UPF-1069	EC50	10000	-0.5	100	90.2	1	10000	5.3	98.2	101.2	92.9	96.8	90.2	15.9		0	2.9	JJWMRRNGWSITSQ-UHFFFAOYSA-N, JJWMRRNGWSITSQ-UHFFFAOYSA-N, JJWMRRNGWSITSQ-UHFFFAOYSA-N, JJWMRRNGWSITSQ-UHFFFAOYSA-N
temoporfin	EC50	10000	-2.5	100	90	1	10000	5050.4	90	96.7	104.4	101.8	91.6	3		0	5.8	JGLSWAGTNWZKQU-WWMKMEMESA-N, JGLSWAGTNWZKQU-WWMKMEMESA-N
PF-06447475	EC50	10000	-1.3	100	99	1	10000	6318.7	99	103.8	103.3	99.6	115.2	0.2		0	8.3	BHTWDJBVZQBRKP-UHFFFAOYSA-N, BHTWDJBVZQBRKP-UHFFFAOYSA-N
dyphylline	EC50	10000	-0.9	100	92.7	1	10000	181.2	92.7	99.6	108.9	96.4	100.9	2.5		0	6.4	KSCFJBIXMNOVSH-ZCFIWIBFSA-N, KSCFJBIXMNOVSH-ZCFIWIBFSA-N, KSCFJBIXMNOVSH-ZCFIWIBFSA-N
RGB-286638	EC50	165.3	-2.5	100	39	1	10000	1.7	105.1	109.4	86.5	39	55.8	108.7		13.4	10	XLSYZSRXVVCHLS-UHFFFAOYSA-N, XLSYZSRXVVCHLS-UHFFFAOYSA-N
lasofoxifene	EC50	2842.7	-2.5	100	3.8	1	10000	61.7	88.7	96.6	97.6	95.9	3.8	53.3		5.9	6.5	INEHJXCWEVNEDZ-LUDNRVPPSA-N, INEHJXCWEVNEDZ-LUDNRVPPSA-N
narlaprevir	EC50	10000	-0.1	100	90.9	1	10000	4523	90.9	108.2	92.5	94.5	107.4	14.2		0	9.1	RICZEKWVNZFTNZ-LFGITCQGSA-N, RICZEKWVNZFTNZ-LFGITCQGSA-N
biapenem	EC50	10000	-0.3	100	92.6	1	10000	1775	102.6	105.3	92.6	96.7	205.8	6.2		0	54.9	MRMBZHPJVKCOMA-YJFSRANCSA-O, MRMBZHPJVKCOMA-YJFSRANCSA-O, MRMBZHPJVKCOMA-YJFSRANCSA-O, MRMBZHPJVKCOMA-YJFSRANCSA-O, MRMBZHPJVKCOMA-YJFSRANCSA-O, MRMBZHPJVKCOMA-YJFSRANCSA-O
Y16	EC50	10000	-2.5	100	97.3	1	10000	115236	103.5	104.2	97.3	101.6	102.3	0.3		0	3.7	ITMLWGWTDWJSRZ-PXLXIMEGSA-N, ITMLWGWTDWJSRZ-PXLXIMEGSA-N
oleamide	EC50	10000	-2.5	100	89.7	1	10000	2073.6	106.8	98.7	93.9	104.4	89.7	3.9		0	5.2	FATBGEAMYMYZAF-KTKRTIGZSA-N
AZD1480	EC50	10000	-0.5	100	86.2	1	10000	30.5	105.9	91.6	99.7	96.6	90.8	11.5		0	5.1	PDOQBOJDRPLBQU-QMMMGPOBSA-N, PDOQBOJDRPLBQU-QMMMGPOBSA-N
cetylpyridinium	EC50	1458.6	-2.5	100	44.1	1	10000	3.3	103.9	99.9	104.6	84.3	44.1	46.8		5.4	3	NEUSVAOJNUQRTM-UHFFFAOYSA-N, NEUSVAOJNUQRTM-UHFFFAOYSA-N, NEUSVAOJNUQRTM-UHFFFAOYSA-N, NEUSVAOJNUQRTM-UHFFFAOYSA-N
AZD7687	EC50	10000	-0.4	100	96.7	1	10000	223	103.5	103.8	98.2	96.7	105.4	2.2		0	4.6	YXFNPRHZMOGREC-SHTZXODSSA-N, YXFNPRHZMOGREC-SHTZXODSSA-N
paclitaxel	EC50	3	-2.5	100	62.6	1	10000	138.2	97.9	64.3	62.6	68.5	65.7	131.2		16.4	3.4	RCINICONZNJXQF-MZXODVADSA-N, RCINICONZNJXQF-MZXODVADSA-N, RCINICONZNJXQF-MZXODVADSA-N, RCINICONZNJXQF-MZXODVADSA-N, RCINICONZNJXQF-MZXODVADSA-N
NBQX	EC50	10000	-0.1	100	85.9	1	10000	2388.8	101	85.9	92.4	93.9	103.1	22		0	7.4	UQNAFPHGVPVTAL-UHFFFAOYSA-N, UQNAFPHGVPVTAL-UHFFFAOYSA-N, UQNAFPHGVPVTAL-UHFFFAOYSA-N, UQNAFPHGVPVTAL-UHFFFAOYSA-N
pivmecillinam	EC50	10000	-0.1	100	90.9	1	10000	4517.7	90.9	93.1	97.9	94.9	111.8	14.1		0	9	NPGNOVNWUSPMDP-UTEPHESZSA-N, NPGNOVNWUSPMDP-UTEPHESZSA-N, NPGNOVNWUSPMDP-UTEPHESZSA-N
neurodazine	EC50	10000	-0.2	100	79.6	1	10000	46.5	91.4	96	97.2	79.6	89.6	36.5		0.6	6.2	FEEOFPAEDSMOTO-UHFFFAOYSA-N, FEEOFPAEDSMOTO-UHFFFAOYSA-N
simeprevir	EC50	10000	-0.1	100	88.7	1	10000	2516.1	94.9	99.7	88.7	100.2	102.5	17.5		0	6.3	JTZZSQYMACOLNN-VDWJNHBNSA-N
LY3000328	EC50	10000	-0.1	100	88.4	1	10000	2005.3	105.5	88.4	92.1	95.4	100.8	17.5		0	6.9	NDEBZCZEAVMSQF-GOTSBHOMSA-N
BMS-CCR2-22	EC50	10000	-2.5	100	94	1	10000	99868.8	111.7	94	98.1	100.8	101	0.7		0	7	IBPXYDUJQWENPM-XZOQPEGZSA-N, IBPXYDUJQWENPM-XZOQPEGZSA-N
AZD9496	EC50	10000	-0.1	100	90.8	1	10000	832	97.1	91.7	90.8	93.6	105.1	17.5		0	6.3	DFBDRVGWBHBJNR-BBNFHIFMSA-N, DFBDRVGWBHBJNR-BBNFHIFMSA-N
asenapine	EC50	10000	-2.5	100	85	1	10000	8877.9	94.9	96.5	90.8	104.5	89.2	3.2		0	6	VSWBSWWIRNCQIJ-HUUCEWRRSA-N, VSWBSWWIRNCQIJ-HUUCEWRRSA-N
anamorelin	EC50	10000	-1	100	85.1	1	10000	207	85.1	86.9	91.7	94.4	89.8	4.5		0	11	VQPFSIRUEPQQPP-MXBOTTGLSA-N, VQPFSIRUEPQQPP-MXBOTTGLSA-N
reversine	EC50	3260.3	-2.5	100	73.4	1	10000	245.3	101.7	92.4	103.2	100.4	73.4	13.2		1	4.4	ZFLJHSQHILSNCM-UHFFFAOYSA-N, ZFLJHSQHILSNCM-UHFFFAOYSA-N
firategrast	EC50	10000	-0.1	100	86.4	1	10000	946.8	102.6	94.1	86.4	99.7	98.5	19.3		0	6.6	YLFZHHDVRSYTKT-NRFANRHFSA-N, YLFZHHDVRSYTKT-NRFANRHFSA-N
chlorambucil	EC50	10000	-2.5	100	93	1	10000	56442.6	93	102	94.5	100.7	97.6	0.8		0	4.6	JCKYGMPEJWAADB-UHFFFAOYSA-N
SPP301	EC50	10000	-1	100	85.6	1	10000	166.1	85.6	96.1	93.4	99	98	4.3		0	8.6	YBWLTKFZAOSWSM-UHFFFAOYSA-N
GDC-0834	EC50	10000	-0.3	100	95.4	1	10000	52.5	96.6	100.2	96.2	95.4	95.8	12.4		0	1.6	CDOOFZZILLRUQH-LJAQVGFWSA-N, CDOOFZZILLRUQH-LJAQVGFWSA-N, CDOOFZZILLRUQH-LJAQVGFWSA-N
eupatilin	EC50	10000	-0.7	100	78.5	1	10000	3.6	92.2	101.1	92.6	93.9	78.5	23.4		0.9	5.2	DRRWBCNQOKKKOL-UHFFFAOYSA-N, DRRWBCNQOKKKOL-UHFFFAOYSA-N
EN460	EC50	10000	-0.1	100	89.9	1	10000	2326.1	102.2	89.9	97.6	92.6	100.1	15.7		0	5.2	RSLFQCNAOMQAIH-WJDWOHSUSA-N, RSLFQCNAOMQAIH-WJDWOHSUSA-N
estradiol-cypionate	EC50	10000	-0.1	100	82	1	10000	2492	82	90.4	103.1	93	101.5	28.1		0	9.9	UOACKFBJUYNSLK-XRKIENNPSA-N
GSK163090	EC50	10000	-1.5	100	93.6	1	10000	1143.5	93.6	94.8	107.7	99.2	97.6	1.3		0	5.7	ANGUXJDGJCHGOG-UHFFFAOYSA-N
pixantrone	EC50	10000	-2.5	100	82.5	1	10000	1406	93.4	119.6	95.4	102	82.5	7.8		0.3	10.7	PEZPMAYDXJQYRV-UHFFFAOYSA-N, PEZPMAYDXJQYRV-UHFFFAOYSA-N
S-111	EC50	10000	-1	100	89.1	1	10000	164.2	95.5	95.4	89.1	97.2	93	3.3		0	6.4	PYXFVCFISTUSOO-HKUCOEKDSA-N, PYXFVCFISTUSOO-HKUCOEKDSA-N
buparvaquone	EC50	10000	-0.1	100	91.4	1	10000	1624.9	91.4	104.3	95	96.6	94	14.7		0	4.9	OMMKCJLAGTXGLC-MQBCKMQZSA-N, OMMKCJLAGTXGLC-MQBCKMQZSA-N
GS-39783	EC50	10000	-2.5	100	90	1	10000	21.6	94.6	94.2	105.6	96.9	90.1	8.6		0	4.9	GSGVDKOCBKBMGG-UHFFFAOYSA-N, GSGVDKOCBKBMGG-UHFFFAOYSA-N
altiratinib	EC50	10000	-2.5	100	95.5	1	10000	14242.2	98.5	109.7	97.1	108.9	95.5	1.3		0	6.8	GNNDEPIMDAZHRQ-UHFFFAOYSA-N
lomitapide	EC50	3609	-2.5	100	1.2	1	10000	161.3	101.2	100.2	98.4	109.1	1.2	45		4.9	7.5	MBBCVAKAJPKAKM-UHFFFAOYSA-N, MBBCVAKAJPKAKM-UHFFFAOYSA-N
TG-100572	EC50	2672	-2.5	100	0.1	1	10000	24.3	100.2	94.8	101	93.8	0.1	57.9		6.5	3.3	AQSSMEORRLJZLU-UHFFFAOYSA-N, AQSSMEORRLJZLU-UHFFFAOYSA-N
resibufogenin	EC50	3088.4	-2.5	100	45.7	1	10000	107.2	102.3	94.8	106.5	99.4	45.7	28.2		3	4.7	ATLJNLYIJOCWJE-CWMZOUAVSA-N
TH-588	EC50	10000	-2.5	100	94	1	10000	63433	95.5	94	101.4	104.2	98.5	0.7		0	4.4	PNMYJIOQIAEYQL-UHFFFAOYSA-N
CB-5083	EC50	940.5	-2.5	100	1.7	1	10000	0.1	101.2	94.3	103.5	47.1	1.7	100.9		11.9	3.5	RDALZZCKQFLGJP-UHFFFAOYSA-N, RDALZZCKQFLGJP-UHFFFAOYSA-N
brefeldin-A	EC50	55.5	-1.9	100	10.7	1	10000	0.3	107.9	97.1	32.3	15.4	10.7	201.4		24.5	4.5	KQNZDYYTLMIZCT-KQPMLPITSA-N, KQNZDYYTLMIZCT-KQPMLPITSA-N, KQNZDYYTLMIZCT-KQPMLPITSA-N, KQNZDYYTLMIZCT-KQPMLPITSA-N
BMS-817378	EC50	10000	-2.5	100	99.9	1	10000	20051	100	100	100	100	100	0		0	0	KXDZWUPUSDCGDD-UHFFFAOYSA-N
PD-168077	EC50	10000	-2.5	100	99.9	1	10000	20051	100	100	100	100	100	0		0	0	DNULYRGWTFLJQL-UHFFFAOYSA-N
McN-5652-(+/-)	EC50	10000	-0.4	100	84.9	1	10000	104.2	102.2	101.3	105.8	84.9	105.2	10.4		0	9.4	YVKDUIAAPBKHMJ-MOPGFXCFSA-N, YVKDUIAAPBKHMJ-MOPGFXCFSA-N
PF-04620110	EC50	10000	-2.5	100	99.7	1	10000	2.00314e+06	107.1	99.7	108.7	104.6	109.6	0		0	7.8	GEVVQZHMFVFGLN-HDJSIYSDSA-N, GEVVQZHMFVFGLN-HDJSIYSDSA-N
gadobutrol	EC50	10000	-2.5	100	96.2	1	10000	159929	96.2	104.3	109	109.2	98.4	0.5		0	7	ZPDFIIGFYAHNSK-YYLIZZNMSA-K
RBC8	EC50	10000	-2.5	100	95.4	1	10000	77305.5	98.6	103.5	95.4	105.6	99.3	0.6		0	4.1	RFEAEBNMNYRJFD-VGAJERRHSA-N, RFEAEBNMNYRJFD-VGAJERRHSA-N, RFEAEBNMNYRJFD-VGAJERRHSA-N
camphor-(+)	EC50	10000	-2.5	100	86	1	10000	80706.8	86	101	101.8	112.2	111.6	1.7		0	13.2	DSSYKIVIOFKYAU-XCBNKYQSSA-N, DSSYKIVIOFKYAU-XCBNKYQSSA-N
CaMKII-IN-1	EC50	10000	-2.5	100	99.9	1	10000	20051	100	100	100	100	100	0		0	0	LGUUETDTMQTHML-UHFFFAOYSA-N, LGUUETDTMQTHML-UHFFFAOYSA-N
tipranavir	EC50	10000	-2.5	100	98.1	1	10000	508915	107.2	98.1	102.4	109	117.8	0.2		0	11.1	MYXACKZCYFKMTE-WWKQIGMOSA-N, MYXACKZCYFKMTE-WWKQIGMOSA-N, MYXACKZCYFKMTE-WWKQIGMOSA-N
3,4-DCPG-(+/-)	EC50	10000	-2.5	100	99.9	1	10000	20051	100	100	100	100	100	0		0	0	IJVMOGKBEVRBPP-SSDOTTSWSA-N, IJVMOGKBEVRBPP-SSDOTTSWSA-N
ibutamoren	EC50	10000	-2.5	100	91	1	10000	3664.5	110.8	108.5	98	104.6	91	3.3		0	7.4	UMUPQWIGCOZEOY-JOCHJYFZSA-N, UMUPQWIGCOZEOY-JOCHJYFZSA-N, UMUPQWIGCOZEOY-JOCHJYFZSA-N
AC-55541	EC50	10000	-2.5	100	95.7	1	10000	180825	95.7	112.8	100.3	107	107.6	0.5		0	9.1	UCUHFWIFSHROPY-SQEMJAKJSA-N
EPZ015666	EC50	10000	-2.5	100	91	1	10000	2427.4	102.7	113.4	104	102	91	3.8		0	7.2	ZKXZLIFRWWKZRY-KRWDZBQOSA-N
emetine	EC50	374.8	-2.5	100	30.8	1	10000	0.5	105	109.1	99.7	35.3	30.8	98.7		12	5.3	AUVVAXYIELKVAI-CKBKHPSWSA-N, AUVVAXYIELKVAI-CKBKHPSWSA-N
topotecan	EC50	379.8	-0.9	100	20.1	1	10000	0.5	110.6	101.7	77.3	47.2	20.1	115.3		12.6	6.9	UCFGDBYHRUNTLO-QHCPKHFHSA-N, UCFGDBYHRUNTLO-QHCPKHFHSA-N, UCFGDBYHRUNTLO-QHCPKHFHSA-N, UCFGDBYHRUNTLO-QHCPKHFHSA-N, UCFGDBYHRUNTLO-QHCPKHFHSA-N, UCFGDBYHRUNTLO-QHCPKHFHSA-N
BAN-ORL-24	EC50	10000	-2.5	100	87.1	1	10000	2699.8	103.5	108.3	114.1	105.1	87.1	5		0	8.8	MAKMQGKJURAJEN-RUZDIDTESA-N, MAKMQGKJURAJEN-RUZDIDTESA-N, MAKMQGKJURAJEN-RUZDIDTESA-N
8-M-PDOT	EC50	10000	-0.8	100	97.6	1	10000	762.6	108.8	111.7	102.5	97.6	112.3	0.9		0	10.1	RVIGBTUDFAGRTQ-NSHDSACASA-N, RVIGBTUDFAGRTQ-NSHDSACASA-N
SC-12267	EC50	10000	-2.5	100	99.9	1	10000	20051	100	100	100	100	100	0		0	0	XPRDUGXOWVXZLL-UHFFFAOYSA-N, XPRDUGXOWVXZLL-UHFFFAOYSA-N
nepicastat	EC50	10000	-2.5	100	87.7	1	10000	48945.5	87.7	95.3	98.6	102.7	97.6	1.5		0	7	YZZVIKDAOTXDEB-JTQLQIEISA-N, YZZVIKDAOTXDEB-JTQLQIEISA-N, YZZVIKDAOTXDEB-JTQLQIEISA-N
UNC0638	EC50	3668.7	-2.5	100	14.4	1	10000	234.9	107.7	105.6	105.3	109.3	14.4	38.4		4.1	8.9	QOECJCJVIMVJGX-UHFFFAOYSA-N, QOECJCJVIMVJGX-UHFFFAOYSA-N, QOECJCJVIMVJGX-UHFFFAOYSA-N
ephedrine	EC50	10000	-0.1	100	100	1	10000	353.1	100	100	100	100	100	0.1		0	0	KWGRBVOPPLSCSI-WPRPVWTQSA-N
meisoindigo	EC50	10000	-0.1	100	100	1	10000	353.1	100	100	100	100	100	0.1		0	0	QNOCRUSVMMAKSC-CCEZHUSRSA-N, QNOCRUSVMMAKSC-CCEZHUSRSA-N
RG4733	EC50	10000	-2.5	100	93.9	1	10000	138.6	102.1	108	112.2	98.6	93.9	4.8		0	7.4	OJPLJFIFUQPSJR-INIZCTEOSA-N, OJPLJFIFUQPSJR-INIZCTEOSA-N
doxycycline	EC50	10000	-2.5	100	94.1	1	10000	4931.9	99.6	105.6	104.4	105.8	94.1	2		0	4.6	JBIWCJUYHHGXTC-AKNGSSGZSA-N, JBIWCJUYHHGXTC-AKNGSSGZSA-N, JBIWCJUYHHGXTC-AKNGSSGZSA-N
brigatinib	EC50	1920.3	-2.5	100	35.3	1	10000	13.4	104.8	102.1	106.3	89.5	35.3	46.6		5.3	4.2	AILRADAXUVEEIR-UHFFFAOYSA-N, AILRADAXUVEEIR-UHFFFAOYSA-N
decernotinib	EC50	10000	-0.1	100	100	1	10000	353.1	100	100	100	100	100	0.1		0	0	ASUGUQWIHMTFJL-QGZVFWFLSA-N
UBP-302	EC50	10000	-2.5	100	94.8	1	10000	165454	104.7	94.8	106.6	114.7	107.2	0.6		0	10.1	UUIYULWYHDSXHL-NSHDSACASA-N, UUIYULWYHDSXHL-NSHDSACASA-N, UUIYULWYHDSXHL-NSHDSACASA-N
ML218	EC50	10000	-2.5	100	90.7	1	10000	658.8	108.4	109	103.6	99.6	90.7	5.1		0	6.4	GSJIGYLGKSBYBC-OSYLJGHBSA-N, GSJIGYLGKSBYBC-OSYLJGHBSA-N
RG1530	EC50	1728.4	-2.5	100	52.8	1	10000	16	111.2	100	98.7	90.5	52.8	36.1		4	5.6	XXAKBYBCWYYQTL-UHFFFAOYSA-N, XXAKBYBCWYYQTL-UHFFFAOYSA-N, XXAKBYBCWYYQTL-UHFFFAOYSA-N, XXAKBYBCWYYQTL-UHFFFAOYSA-N
balicatib	EC50	10000	-2.5	100	98.8	1	10000	575314	108.5	100.1	98.8	108.4	110.2	0.1		0	8.1	LLCRBOWRJOUJAE-UHFFFAOYSA-N, LLCRBOWRJOUJAE-UHFFFAOYSA-N, LLCRBOWRJOUJAE-UHFFFAOYSA-N
carbenicillin	EC50	10000	-2.5	100	98.3	1	10000	197138	104.8	98.3	102.8	105.2	99.9	0.2		0	3.9	FPPNZSSZRUTDAP-BBGACYKPSA-N, FPPNZSSZRUTDAP-BBGACYKPSA-N, FPPNZSSZRUTDAP-BBGACYKPSA-N, FPPNZSSZRUTDAP-BBGACYKPSA-N, FPPNZSSZRUTDAP-BBGACYKPSA-N
AVE-0991	EC50	10000	-2.5	100	93.8	1	10000	8.8	106.7	104.4	109.5	93.8	97.9	7.9		0	6.6	QTOZBSNPDCWHPV-UHFFFAOYSA-N, QTOZBSNPDCWHPV-UHFFFAOYSA-N
cinaciguat	EC50	10000	-0.1	100	100	1	10000	353.1	100	100	100	100	100	0.1		0	0	WPYWMXNXEZFMAK-UHFFFAOYSA-N, WPYWMXNXEZFMAK-UHFFFAOYSA-N
AP-18	EC50	10000	-0.1	100	100	1	10000	353.1	100	100	100	100	100	0.1		0	0	MHTJEUOFLVQMCL-NJHPPEEMSA-N, MHTJEUOFLVQMCL-NJHPPEEMSA-N
K-Ras(G12C)-inhibitor-12	EC50	10000	-2.5	100	75.5	1	10000	1.9	112.3	102.8	104.3	75.5	79.5	34.6		3.5	7.2	JFIFBWVNHLXJFY-UHFFFAOYSA-N, JFIFBWVNHLXJFY-UHFFFAOYSA-N
FERb-033	EC50	10000	-2.5	100	84.8	1	10000	83.5	103.9	101.1	100.4	98.9	84.8	9.1		0.3	2	LRRMQNGSYOUANY-OMCISZLKSA-N, LRRMQNGSYOUANY-OMCISZLKSA-N, LRRMQNGSYOUANY-OMCISZLKSA-N
ampiroxicam	EC50	10000	-0.1	100	100	1	10000	353.1	100	100	100	100	100	0.1		0	0	LSNWBKACGXCGAJ-ZDUSSCGKSA-N, LSNWBKACGXCGAJ-ZDUSSCGKSA-N, LSNWBKACGXCGAJ-ZDUSSCGKSA-N, LSNWBKACGXCGAJ-ZDUSSCGKSA-N, LSNWBKACGXCGAJ-ZDUSSCGKSA-N
TMC647055	EC50	10000	-0.1	100	100	1	10000	353.1	100	100	100	100	100	0.1		0	0	UOBYJVFBFSLCTQ-UHFFFAOYSA-N
A-412997	EC50	10000	-2.5	100	96.4	1	10000	180276	109.6	100.7	109	107.9	98.1	0.4		0	7.7	JFCDMGGMCUKHST-UHFFFAOYSA-N, JFCDMGGMCUKHST-UHFFFAOYSA-N
etizolam	EC50	10000	-0.6	100	93.2	1	10000	125.8	101.2	93.2	105.4	96.4	105	3.4		0	6.2	VMZUTJCNQWMAGF-UHFFFAOYSA-N, VMZUTJCNQWMAGF-UHFFFAOYSA-N
apigenin	EC50	10000	-2.5	100	94.7	1	10000	156.3	104.3	103	101.1	99.3	94.7	3.6		0	2.7	KZNIFHPLKGYRTM-UHFFFAOYSA-N, KZNIFHPLKGYRTM-UHFFFAOYSA-N
SIB-1757	EC50	10000	-2.5	100	92.8	1	10000	1137	99.8	107.2	110.8	99.9	92.8	3.7		0	6.5	UOJMXHLMOUOGPY-UHFFFAOYSA-N, UOJMXHLMOUOGPY-UHFFFAOYSA-N
LY2979165	EC50	10000	-2.5	100	92.6	1	10000	124000	102.5	92.6	96.1	114.4	109.5	0.9		0	10.7	BBGHHIUQOKQCBW-LDZWZCGGSA-N, BBGHHIUQOKQCBW-LDZWZCGGSA-N
E-2012	EC50	10000	-2.5	100	99.2	1	10000	831266	102.3	99.2	105.9	104.4	114	0.1		0	8.2	PUOAETJYKQITMO-LANLRWRYSA-N, PUOAETJYKQITMO-LANLRWRYSA-N
ixabepilone	EC50	220.1	-1.3	100	60.8	1	10000	0.7	107.5	108.4	88.1	67.2	60.8	65		7.2	6	FABUFPQFXZVHFB-QBNZTRRJSA-N, FABUFPQFXZVHFB-QBNZTRRJSA-N
nastorazepide	EC50	10000	-1.4	100	96.7	1	10000	4137.5	96.7	104.3	113.2	98.8	118.2	0.7		0	12.2	VIJCCFFEBCOOIE-JOCHJYFZSA-N, VIJCCFFEBCOOIE-JOCHJYFZSA-N, VIJCCFFEBCOOIE-JOCHJYFZSA-N
chloroquine	EC50	10000	-2.5	100	99.2	1	10000	528379	99.2	106	99.5	106.7	103.7	0.1		0	5	WHTVZRBIWZFKQO-CQSZACIVSA-N, WHTVZRBIWZFKQO-CQSZACIVSA-N, WHTVZRBIWZFKQO-CQSZACIVSA-N
PF-8380	EC50	10000	-0.1	100	94.5	1	10000	6055.6	97.5	101.1	94.5	99.5	112.7	8.5		0	8.1	JMSUDQYHPSNBSN-UHFFFAOYSA-N, JMSUDQYHPSNBSN-UHFFFAOYSA-N
AZ505	EC50	10000	-2.5	100	88.2	1	10000	76496.2	88.2	89.6	108.1	102.4	105.1	1.4		0	10.5	LIBVHXXKHSODII-UHFFFAOYSA-N, LIBVHXXKHSODII-UHFFFAOYSA-N
AS-77	EC50	10000	-2.5	100	92.5	1	10000	54468.5	97.5	92.5	95.8	102.5	98.4	0.9		0	4.8	KINMYBBFQRSVLL-UHFFFAOYSA-N, KINMYBBFQRSVLL-UHFFFAOYSA-N
nocodazole	EC50	94.4	-1.3	100	54.9	1	10000	0.4	102.8	104.7	73.8	65.4	54.9	91.3		10.6	5.9	KYRVNWMVYQXFEU-UHFFFAOYSA-N, KYRVNWMVYQXFEU-UHFFFAOYSA-N, KYRVNWMVYQXFEU-UHFFFAOYSA-N, KYRVNWMVYQXFEU-UHFFFAOYSA-N
ICA-121431	EC50	10000	-0.1	100	100	1	10000	353.1	100	100	100	100	100	0.1		0	0	URSQNPPONHUJDL-UHFFFAOYSA-N, URSQNPPONHUJDL-UHFFFAOYSA-N
efatutazone	EC50	10000	-2.5	100	98.5	1	10000	245696	105.6	102.3	103.5	104.8	99.2	0.2		0	4.2	JCYNMRJCUYVDBC-HSZRJFAPSA-N, JCYNMRJCUYVDBC-HSZRJFAPSA-N
carbinoxamine	EC50	10000	-0.7	100	97.4	1	10000	418	108.2	110.3	100.7	97.4	103.3	1.1		0	7.1	OJFSXZCBGQGRNV-INIZCTEOSA-N
ML3403	EC50	10000	-2.5	100	89.8	1	10000	0.5	101.4	99.1	103.2	94.5	89.8	10.4		0	1.8	VXPWQNBKEIVYIS-HNNXBMFYSA-N, VXPWQNBKEIVYIS-HNNXBMFYSA-N
procaterol	EC50	10000	-2.5	100	92.1	1	10000	75249.8	92.1	104.4	105.2	109.7	95.9	1		0	7.1	FKNXQNWAXFXVNW-BLLLJJGKSA-N, FKNXQNWAXFXVNW-BLLLJJGKSA-N, FKNXQNWAXFXVNW-BLLLJJGKSA-N
taselisib	EC50	107.2	-0.8	100	24	1	10000	0.1	99.2	88.1	63.6	36	24	149.8		16.9	1.5	BEUQXVWXFDOSAQ-UHFFFAOYSA-N, BEUQXVWXFDOSAQ-UHFFFAOYSA-N
CS-917	EC50	10000	-1.5	100	99	1	10000	5778.6	101	103.6	112.8	99	99.5	0.2		0	6.7	XJMYIJPPDSZOPN-UHFFFAOYSA-N, XJMYIJPPDSZOPN-UHFFFAOYSA-N
netupitant	EC50	10000	-2.5	100	94.8	1	10000	119321	94.8	100.6	105.3	111.5	102.2	0.6		0	7.3	WAXQNWCZJDTGBU-UHFFFAOYSA-N, WAXQNWCZJDTGBU-UHFFFAOYSA-N
ezatiostat	EC50	10000	-2.5	100	91.2	1	10000	1540.9	97.2	103.3	105.6	102.7	91.2	3.5		0	3.9	GWEJFLVSOGNLSS-WPFOTENUSA-N, GWEJFLVSOGNLSS-WPFOTENUSA-N, GWEJFLVSOGNLSS-WPFOTENUSA-N
ICI-162846	EC50	10000	-1.5	100	96.5	1	10000	3009.3	109.7	96.5	107.3	99.4	101.5	0.7		0	6.5	ALCSGJCIESECFD-UHFFFAOYSA-N, ALCSGJCIESECFD-UHFFFAOYSA-N
SR-3306	EC50	10000	-1	100	87.8	1	10000	157.3	99.9	98.3	87.8	94.7	98.6	3.7		0	6.9	QDMXVKKPYBGIAS-UHFFFAOYSA-N
filgotinib	EC50	10000	-0.3	100	87.5	1	10000	84.8	95.7	105.3	98.2	87.5	97.4	13		0	5.9	RIJLVEAXPNLDTC-UHFFFAOYSA-N, RIJLVEAXPNLDTC-UHFFFAOYSA-N
IDRA-21	EC50	10000	-0.1	100	87.5	1	10000	2524.4	87.5	92.2	101.5	97.4	100.9	19.4		0	7	VZRNTCHTJRLTMU-YFKPBYRVSA-N, VZRNTCHTJRLTMU-YFKPBYRVSA-N, VZRNTCHTJRLTMU-YFKPBYRVSA-N
DPPE	EC50	10000	-2.5	100	89.7	1	10000	46809.8	96	89.7	100.1	101	96.6	1.2		0	5.6	NFIXBCVWIPOYCD-UHFFFAOYSA-N, NFIXBCVWIPOYCD-UHFFFAOYSA-N
YC-1	EC50	10000	-2.5	100	93.2	1	10000	142682	106.2	93.2	109	103.8	115	0.8		0	11.4	OQQVFCKUDYMWGV-UHFFFAOYSA-N, OQQVFCKUDYMWGV-UHFFFAOYSA-N
necrostatin-2	EC50	10000	-0.8	100	90.4	1	10000	5.5	97.1	110.4	93.9	96.9	90.4	10.5		0	6.1	WIKGAEMMNQTUGL-SNVBAGLBSA-N
LY3023414	EC50	143.7	-1	100	18	1	10000	0.3	107.8	89.8	68	26.9	18	151.4		17.4	5	ACCFLVVUVBJNGT-AWEZNQCLSA-N
anagliptin	EC50	10000	-2.5	100	94.6	1	10000	3.9	97.3	101.5	94.9	94.6	98.8	12.7		0	2.6	LDXYBEHACFJIEL-HNNXBMFYSA-N, LDXYBEHACFJIEL-HNNXBMFYSA-N
aminopurvalanol-a	EC50	3068.6	-2.5	100	47	1	10000	148	98.4	87.7	101.4	99.3	47	27.7		2.9	6.5	RAMROQQYRRQPDL-HNNXBMFYSA-N, RAMROQQYRRQPDL-HNNXBMFYSA-N, RAMROQQYRRQPDL-HNNXBMFYSA-N
PLX8394	EC50	10000	-2.5	100	83.6	1	10000	74465.6	105.4	105.3	83.6	103.6	113.5	2		0	14.2	YYACLQUDUDXAPA-MRXNPFEDSA-N
SK&F-10047-(+)	EC50	10000	-2.5	100	90.2	1	10000	187.9	102.2	90.2	94.7	90.3	93.8	33.3		0	3.2	LGQCVMYAEFTEFN-DQYPLSBCSA-N
GF109203X	EC50	3965.1	-2.5	100	68.6	1	10000	647.4	104.8	94.2	92	106.8	68.6	13.1		1.1	6.9	QMGUOJYZJKLOLH-UHFFFAOYSA-N, QMGUOJYZJKLOLH-UHFFFAOYSA-N, QMGUOJYZJKLOLH-UHFFFAOYSA-N
VCH-916	EC50	10000	-1	100	90.8	1	10000	301.8	90.8	109.5	107.2	97.5	103.6	2.6		0	8.6	LNYKGELUODVSNS-YSXIEMCBSA-N, LNYKGELUODVSNS-YSXIEMCBSA-N
TG-02	EC50	166.6	-2.5	100	43.4	1	10000	0.8	97.1	97.7	87.7	43.4	51.8	100.6		12.4	4.6	VXBAJLGYBMTJCY-NSCUHMNNSA-N, VXBAJLGYBMTJCY-NSCUHMNNSA-N
TBA-354	EC50	10000	-2.5	100	96.1	1	10000	8.2	101.2	102.9	106.5	96.1	98.5	5		0	3.9	ZXSGSFMORAILEY-HNNXBMFYSA-N
estrone	EC50	10000	-2.5	100	97	1	10000	551	102.9	101.4	102.1	99.8	97	1.7		0	1.9	DNXHEGUUPJUMQT-CBZIJGRNSA-N, DNXHEGUUPJUMQT-CBZIJGRNSA-N, DNXHEGUUPJUMQT-CBZIJGRNSA-N, DNXHEGUUPJUMQT-CBZIJGRNSA-N
cot-inhibitor-1	EC50	10000	-1.7	100	96.2	1	10000	2.9	104.1	103.2	99.5	96.9	96.2	5.4		0	2.6	ZWFKJFUFYPOTKL-UHFFFAOYSA-N
KB-R7943	EC50	10000	-0.6	100	93.5	1	10000	130.2	104.5	109.5	93.5	99.6	98.4	3.3		0	6.2	UMJUNUMSJDTYTM-UHFFFAOYSA-N, UMJUNUMSJDTYTM-UHFFFAOYSA-N, UMJUNUMSJDTYTM-UHFFFAOYSA-N
ICI-63197	EC50	10000	-2.5	100	98.1	1	10000	272937	105	101.6	102.2	110.6	99	0.2		0	6	UQDVRVNMIJAGRK-UHFFFAOYSA-N, UQDVRVNMIJAGRK-UHFFFAOYSA-N, UQDVRVNMIJAGRK-UHFFFAOYSA-N
dihydromyricetin	EC50	10000	-2.5	100	90.3	1	10000	4769.5	104.8	98.2	93.7	110.9	90.3	3.2		0	6.9	KJXSIXMJHKAJOD-LSDHHAIUSA-N, KJXSIXMJHKAJOD-LSDHHAIUSA-N, KJXSIXMJHKAJOD-LSDHHAIUSA-N, KJXSIXMJHKAJOD-LSDHHAIUSA-N
BAY-61-3606	EC50	10000	-2.5	100	96	1	10000	358801	108.2	99.1	96	130.5	109.3	0.5		0	16.9	JWQOJVOKBAAAAR-UHFFFAOYSA-N
etretinate	EC50	10000	-2.5	100	97.5	1	10000	214670	100.9	100.9	97.5	106.3	109.4	0.3		0	6.4	HQMNCQVAMBCHCO-DJRRULDNSA-N, HQMNCQVAMBCHCO-DJRRULDNSA-N, HQMNCQVAMBCHCO-DJRRULDNSA-N, HQMNCQVAMBCHCO-DJRRULDNSA-N
cefadroxil	EC50	10000	-0.6	100	93.2	1	10000	130.2	100.4	99.1	107.1	93.2	105.6	3.5		0	6.5	BOEGTKLJZSQCCD-UEKVPHQBSA-N
Ro-4987655	EC50	82.9	-0.8	100	32.7	1	10000	0.2	96	92.1	61.7	43.4	32.7	139.7		15.9	2.4	FIMYFEGKMOCQKT-UHFFFAOYSA-N, FIMYFEGKMOCQKT-UHFFFAOYSA-N
presatovir	EC50	10000	-2.5	100	94	1	10000	5.5	102.1	107.4	102.4	94	98.5	8.2		0	4.6	GOFXWTVKPWJNGD-UWJYYQICSA-N
CCT137690	EC50	10000	-2.5	100	94.2	1	10000	128794	97.8	103.4	94.2	113.9	104.8	0.7		0	8.7	GFLQCBTXTRCREJ-UHFFFAOYSA-N, GFLQCBTXTRCREJ-UHFFFAOYSA-N, GFLQCBTXTRCREJ-UHFFFAOYSA-N, GFLQCBTXTRCREJ-UHFFFAOYSA-N
tanaproget	EC50	10000	-2.5	100	88.9	1	10000	2698.8	105.1	106.5	101.2	107.6	88.9	4		0	5.8	PYVFWTPEBMRKSR-UHFFFAOYSA-N, PYVFWTPEBMRKSR-UHFFFAOYSA-N
quiflapon	EC50	10000	-2.5	100	91.5	1	10000	84637.9	91.5	97.3	98.7	101.8	109.8	1		0	8.4	NZOONKHCNQFYCI-UHFFFAOYSA-N
R-1479	EC50	10000	-1.3	100	91.9	1	10000	64.6	91.9	96.4	103.3	98.5	94.1	3.8		0	4.7	ODLGMSQBFONGNG-JVZYCSMKSA-N, ODLGMSQBFONGNG-JVZYCSMKSA-N
CTS-1027	EC50	10000	-2.5	100	93.1	1	10000	59233.7	95	100.9	93.1	103.8	98.2	0.8		0	4.7	ROSNVSQTEGHUKU-UHFFFAOYSA-N, ROSNVSQTEGHUKU-UHFFFAOYSA-N
chlorocresol	EC50	10000	-2.5	100	92.3	1	10000	62070.9	99.8	92.3	96.3	105.3	101	0.9		0	5.6	CFKMVGJGLGKFKI-UHFFFAOYSA-N, CFKMVGJGLGKFKI-UHFFFAOYSA-N, CFKMVGJGLGKFKI-UHFFFAOYSA-N
TAK-593	EC50	10000	-2.5	100	94.6	1	10000	51180.1	94.6	102.3	97.6	100.7	98.3	0.7		0	3.2	DZFZXPPHBWCXPQ-UHFFFAOYSA-N
BMS-599626	EC50	987.6	-1.2	100	26.4	1	10000	0.2	97.2	96.4	92.4	64.5	26.4	75.5		8.2	3.5	LUJZZYWHBDHDQX-QFIPXVFZSA-N, LUJZZYWHBDHDQX-QFIPXVFZSA-N
ALS-8112	EC50	10000	-2.5	100	90.9	1	10000	689	103.5	101.9	93.8	100.4	90.9	4.4		0	3.7	AWSRKKBIPSQHOJ-IBCQBUCCSA-N
RU-58841	EC50	10000	-1.2	100	91.9	1	10000	9.8	103.9	114.1	96	97.6	91.9	6.9		0	7.6	ARBYGDBJECGMGA-UHFFFAOYSA-N, ARBYGDBJECGMGA-UHFFFAOYSA-N
DBPR108	EC50	10000	-2.5	100	94.9	1	10000	87.8	107	97.5	100.5	98.9	95	3.9		0	3.7	VQKSCYBKUIDZEI-STQMWFEESA-N
dehydrocorydaline	EC50	10000	-2.5	100	91.2	1	10000	56953.7	96.4	104.7	91.2	101.8	100.2	1.1		0	5.8	RFKQJTRWODZPHF-UHFFFAOYSA-N, RFKQJTRWODZPHF-UHFFFAOYSA-N
LRRK2-IN-1	EC50	1554.2	-2.5	100	52.2	1	10000	9.7	102.4	89.2	101.6	88.1	52.2	38.7		4.4	5.6	IWMCPJZTADUIFX-UHFFFAOYSA-N, IWMCPJZTADUIFX-UHFFFAOYSA-N
AV-608	EC50	10000	-0.5	100	94.2	1	10000	203.3	115.3	98.6	101.1	94.2	99.4	3.5		0	8.1	NXLUTEDAEFXMQR-BJKOFHAPSA-N, NXLUTEDAEFXMQR-BJKOFHAPSA-N
adrenosterone	EC50	10000	-0.3	100	92.5	1	10000	151.3	106.1	92.5	100.4	98.1	96.4	6.3		0	4.8	RZRPTBIGEANTGU-IRIMSJTPSA-N, RZRPTBIGEANTGU-IRIMSJTPSA-N
chloroxylenol	EC50	10000	-2.5	100	94.7	1	10000	14406.1	104.5	108	94.7	105.3	95.5	1.4		0	6	OSDLLIBGSJNGJE-UHFFFAOYSA-N, OSDLLIBGSJNGJE-UHFFFAOYSA-N
Strontium Ranelate	EC50	10000	-2.5	100	87.9	1	10000	60758.5	105.9	87.9	98.7	103.8	103.7	1.5		0	8.5
N20C	EC50	10000	-0.4	100	96.6	1	10000	371.8	109.4	97.5	96.6	99.4	106.5	2.5		0	6.5	BYGXICRJQZKUPA-UHFFFAOYSA-N, BYGXICRJQZKUPA-UHFFFAOYSA-N
Sufentanil	EC50	10000	-0.4	100	91	1	10000	185.3	108.5	91	106	91	102.4	6.9		0	8.5
taprenepag	EC50	10000	-1.1	100	91.7	1	10000	2.9	109.4	95.6	94.5	92.9	91.7	21		0	5	MFFBXYNKZHTCEY-UHFFFAOYSA-N
MK-3207	EC50	10000	-0.1	100	92.9	1	10000	4390.6	96.6	92.9	98.2	93.4	108.7	11		0	6.8	AZAANWYREOQRFB-SETSBSEESA-N, AZAANWYREOQRFB-SETSBSEESA-N
CP-945,598	EC50	10000	-2.5	100	97.5	1	10000	237988	108.7	102.4	97.5	108.1	104.5	0.3		0	6.8	UNAZAADNBYXMIV-UHFFFAOYSA-N, UNAZAADNBYXMIV-UHFFFAOYSA-N
sulpiride	EC50	10000	-0.6	100	91.8	1	10000	139.1	91.8	107.1	104.9	94	106.1	3.8		0	8.2	BGRJTUBHPOOWDU-LLVKDONJSA-N, BGRJTUBHPOOWDU-LLVKDONJSA-N, BGRJTUBHPOOWDU-LLVKDONJSA-N, BGRJTUBHPOOWDU-LLVKDONJSA-N
piribedil	EC50	10000	-0.4	100	89.5	1	10000	150	109.9	98	99.3	89.5	101.7	8.6		0	7.2	OQDPVLVUJFGPGQ-UHFFFAOYSA-N
norelgestromin	EC50	10000	-0.2	100	93.5	1	10000	340.3	101.5	95.2	102.6	93.5	101.2	7.1		0	4.3	ISHXLNHNDMZNMC-VTKCIJPMSA-N
MLN2480	EC50	10000	-0.1	100	100	1	10000	353.1	100	100	100	100	100	0.1		0	0	VWMJHAFYPMOMGF-ZCFIWIBFSA-N
AVN-944	EC50	162.7	-2	100	57.3	1	10000	0.5	97.6	92.9	88.7	57.3	58.2	76.3		9.1	3.8	GYCPCOJTCINIFZ-OXJNMPFZSA-N, GYCPCOJTCINIFZ-OXJNMPFZSA-N
mirodenafil	EC50	10000	-0.1	100	100	1	10000	353.1	100	100	100	100	100	0.1		0	0	MIJFNYMSCFYZNY-UHFFFAOYSA-N, MIJFNYMSCFYZNY-UHFFFAOYSA-N
ML324	EC50	10000	-2.5	100	83.4	1	10000	8.5	104.9	93.8	105.8	94.1	83.4	14.8		0.9	4.9	QDBVSOZTVKXUES-UHFFFAOYSA-N
chloramphenicol-palmitate	EC50	10000	-0.1	100	95.2	1	10000	1830	97.3	95.6	95.2	97	101.8	11.1		0	2.9	PXKHGMGELZGJQE-ILBGXUMGSA-N
1-naphthyl-PP1	EC50	3229.2	-2.5	100	73	1	10000	264.6	91.6	104.3	98.4	100.3	73	13.5		1.1	4.9	XSHQBIXMLULFEV-UHFFFAOYSA-N, XSHQBIXMLULFEV-UHFFFAOYSA-N
carbamazepine	EC50	10000	-1	100	90.3	1	10000	227.9	91.2	91.9	90.3	98.4	98.9	2.9		0	7.9	FFGPTBGBLSHEPO-UHFFFAOYSA-N, FFGPTBGBLSHEPO-UHFFFAOYSA-N, FFGPTBGBLSHEPO-UHFFFAOYSA-N
GSK503	EC50	10000	-2.5	100	85.3	1	10000	71813.6	88.3	85.3	92.9	109.3	103.5	1.8		0	12.3	HRDQQHUKUIKFHT-UHFFFAOYSA-N
AF38469	EC50	10000	-2.5	100	94.5	1	10000	81060	103.2	95	94.5	106.3	98.6	0.7		0	5.2	JWCUSQCZMQIBMR-UHFFFAOYSA-N
tandospirone	EC50	10000	-2.5	100	86.8	1	10000	4.9	112.9	102.6	92	86.8	99.7	27.4		1.3	9.2	CEIJFEGBUDEYSX-FZDBZEDMSA-N, CEIJFEGBUDEYSX-FZDBZEDMSA-N, CEIJFEGBUDEYSX-FZDBZEDMSA-N
U-104	EC50	10000	-2.5	100	91.7	1	10000	104953	112.2	91.7	107.2	101.4	107.7	1		0	10.2	YJQZNWPYLCNRLP-UHFFFAOYSA-N, YJQZNWPYLCNRLP-UHFFFAOYSA-N, YJQZNWPYLCNRLP-UHFFFAOYSA-N
quinagolide	EC50	10000	-2.1	100	85.9	1	10000	63.9	85.9	110	95.8	97.5	86.1	9.8		0.3	8.9	GDFGTRDCCWFXTG-ZIFCJYIRSA-N
NMS-1286937	EC50	10000	-2.5	100	78.7	1	10000	1.8	100.4	105.1	78.7	84.9	84.7	51.1		5.1	5.3	QHLVBNKYJGBCQJ-UHFFFAOYSA-N, QHLVBNKYJGBCQJ-UHFFFAOYSA-N
ansamitocin-p-3	EC50	1	-0.6	100	36.7	1	10000	8.6	62.6	53.6	36.7	37.4	37.8	219.8		27.7	4	OPQNCARIZFLNLF-HSBZPDDFSA-N
ivosidenib	EC50	10000	-2.5	100	93.7	1	10000	76715.9	98.8	108.6	93.7	103.5	97.3	0.8		0	5.6	WIJZXSAJMHAVGX-DHLKQENFSA-N
lumefantrine	EC50	10000	-2.5	100	82.9	1	10000	50720.2	82.9	101.9	90	102.1	94.4	2.1		0	10.1	DYLGFOYVTXJFJP-OXTLUBNBSA-N, DYLGFOYVTXJFJP-OXTLUBNBSA-N, DYLGFOYVTXJFJP-OXTLUBNBSA-N
etoposide	EC50	1517	-1.7	100	40.7	1	10000	2.6	83.1	92.5	90.4	81.1	40.7	49.3		5.3	10.3	VJJPUSNTGOMMGY-MRVIYFEKSA-N, VJJPUSNTGOMMGY-MRVIYFEKSA-N, VJJPUSNTGOMMGY-MRVIYFEKSA-N, VJJPUSNTGOMMGY-MRVIYFEKSA-N, VJJPUSNTGOMMGY-MRVIYFEKSA-N, VJJPUSNTGOMMGY-MRVIYFEKSA-N
bavisant	EC50	10000	-0.2	100	86.9	1	10000	136.9	86.9	95	87.1	88.9	89.2	38.6		0.5	4	BGBVSGSIXIIREO-UHFFFAOYSA-N, BGBVSGSIXIIREO-UHFFFAOYSA-N
Nampt-IN-1	EC50	82.8	-1.1	100	5.7	1	10000	0.2	93.2	88.1	50.8	6.2	5.7	196.2		22.9	4.6	QHHSCLARESIWBH-UHFFFAOYSA-N
NE-100	EC50	10000	-2.5	100	85.9	1	10000	64958	95.1	93.5	85.9	106.7	105	1.7		0	10.7	YBLIQJGXRLZBCZ-UHFFFAOYSA-N, YBLIQJGXRLZBCZ-UHFFFAOYSA-N
PF-04136309	EC50	10000	-0.1	100	100	1	10000	353.1	100	100	100	100	100	0.1		0	0	ZNSVOHSYDRPBGI-LXWOLXCRSA-N, ZNSVOHSYDRPBGI-LXWOLXCRSA-N
ertugliflozin	EC50	10000	-2.5	100	96.4	1	10000	30.8	105.8	99.1	104.2	98.7	96.4	3.2		0	3.6	MCIACXAZCBVDEE-CUUWFGFTSA-N
SR-2211	EC50	10000	-2.5	100	93.6	1	10000	1.7	100.6	100.6	93.6	95.9	95.5	15.6		0	1.6	KVHKWAZUPPBMLL-UHFFFAOYSA-N, KVHKWAZUPPBMLL-UHFFFAOYSA-N
JNJ-40411813	EC50	10000	-0.4	100	87	1	10000	27.4	107.2	96.7	87	99.3	89.8	18.9		0	6.8	HYOGJHCDLQSAHX-UHFFFAOYSA-N
siguazodan	EC50	10000	-2.5	100	98.6	1	10000	8302	101.5	100.3	98.9	102.2	98.6	0.4		0	1.5	NUHPODZZKHQQET-VIFPVBQESA-N, NUHPODZZKHQQET-VIFPVBQESA-N
Sisomicin (sulfate)	EC50	10000	-0.5	100	96.9	1	10000	275.1	110.1	102	96.9	97.7	101.1	2		0	5.6
TGR-1202	EC50	10000	-0.1	100	100	1	10000	353.1	100	100	100	100	100	0.1		0	0	IUVCFHHAEHNCFT-INIZCTEOSA-N
GMX1778	EC50	35.6	-2.5	100	3.9	1	10000	0.3	104.1	102.1	7.1	4.8	3.9	235.3		28.8	4	BOIPLTNGIAPDBY-UHFFFAOYSA-N
MDL-11939	EC50	10000	-2.5	100	85	1	10000	67194.6	97.3	85	110.9	108.2	104	1.8		0	11.7	AXNGJCOYCMDPQG-HXUWFJFHSA-N, AXNGJCOYCMDPQG-HXUWFJFHSA-N
mibampator	EC50	10000	-2.5	100	86.2	1	10000	308	100.7	106.6	99.9	99.9	86.2	7.1		0.2	3.3	ULRDYYKSPCRXAJ-KRWDZBQOSA-N, ULRDYYKSPCRXAJ-KRWDZBQOSA-N
ciglitazone	EC50	10000	-0.2	100	92.9	1	10000	398.9	103.8	98.4	92.9	98	102.5	8.2		0	4.6	YZFWTZACSRHJQD-OAHLLOKOSA-N
sirtinol	EC50	10000	-2.5	100	96.5	1	10000	173477	96.5	97.6	103.8	111.8	103.5	0.4		0	7.1	UXJFDYIHRJGPFS-OVKKOYPGSA-N, UXJFDYIHRJGPFS-OVKKOYPGSA-N, UXJFDYIHRJGPFS-OVKKOYPGSA-N, UXJFDYIHRJGPFS-OVKKOYPGSA-N
auranofin	EC50	3859.6	-2.5	100	1.2	1	10000	324.5	100.2	92.8	105.5	117	1.2	42.4		4.5	11.9	AUJRCFUBUPVWSZ-XTZHGVARSA-M, AUJRCFUBUPVWSZ-XTZHGVARSA-M, AUJRCFUBUPVWSZ-XTZHGVARSA-M
GSK2330672	EC50	10000	-0.2	100	89.5	1	10000	605.6	96.3	100.6	98	89.5	100.1	14.1		0	4.5	CZGVOBIGEBDYTP-VSGBNLITSA-N
ponesimod	EC50	10000	-2.5	100	90.5	1	10000	82105	90.5	102.9	105.4	105.2	108.5	1.1		0	9.1	LPAUOXUZGSBGDU-STDDISTJSA-N
CLINDAMYCIN HYDROCHLORIDE	EC50	10000	-2.5	100	96.7	1	10000	66515.3	100.1	96.7	98.9	101.9	101.5	0.4		0	2.5
darapladib	EC50	2352.1	-2.5	100	0.4	1	10000	18.3	102	95.7	105.8	90.2	0.4	63.1		7.1	4	WDPFJWLDPVQCAJ-UHFFFAOYSA-N, WDPFJWLDPVQCAJ-UHFFFAOYSA-N
cobimetinib	EC50	237.7	-0.7	100	32.7	1	10000	0.7	93.2	86.6	81.4	50.1	32.7	111.6		11.9	5.6	BSMCAPRUBJMWDF-KRWDZBQOSA-N, BSMCAPRUBJMWDF-KRWDZBQOSA-N
talopram	EC50	10000	-0.5	100	96.3	1	10000	120.4	99.4	101.7	102.1	96.3	102.8	2.1		0	3.1	LJBBMCNHIUJBDU-FQEVSTJZSA-N, LJBBMCNHIUJBDU-FQEVSTJZSA-N
LY2334737	EC50	1727.4	-1.8	100	67.9	1	10000	4.1	98.3	97.3	91	91.7	67.9	24.8		2.3	4.7	MEOYFIHNRBNEPI-UXIGCNINSA-N, MEOYFIHNRBNEPI-UXIGCNINSA-N
YM-155	EC50	5.1	-1	100	0.4	1	10000	0.2	83.9	34.4	3	0.5	0.4	320.6		39	1	OTSOOHRUMBRSHZ-UHFFFAOYSA-N, OTSOOHRUMBRSHZ-UHFFFAOYSA-N, OTSOOHRUMBRSHZ-UHFFFAOYSA-N
HLCL-61	EC50	10000	-2.5	100	87.9	1	10000	2342.5	111.2	99.5	95.7	105.5	87.9	4.6		0	6.7	FIOIJUCPVZEPFX-UHFFFAOYSA-N
E-4031	EC50	10000	-1	100	82.8	1	10000	169.2	91.1	95.6	82.8	93.1	95.2	5.2		0	10.4	SRUISGSHWFJION-UHFFFAOYSA-N, SRUISGSHWFJION-UHFFFAOYSA-N, SRUISGSHWFJION-UHFFFAOYSA-N
AZD3759	EC50	441.6	-1.4	100	32.2	1	10000	0.5	86.5	93.6	93.1	48.4	32.2	92.2		10.6	7.4	MXDSJQHFFDGFDK-CYBMUJFWSA-N
delavirdine	EC50	10000	-0.2	100	90.5	1	10000	691.3	100.5	93	103.6	90.5	104.6	12.1		0	6.9	WHBIGIKBNXZKFE-UHFFFAOYSA-N, WHBIGIKBNXZKFE-UHFFFAOYSA-N, WHBIGIKBNXZKFE-UHFFFAOYSA-N, WHBIGIKBNXZKFE-UHFFFAOYSA-N
zaltidine	EC50	10000	-2.5	100	96	1	10000	108302	107.5	96	99.2	102.7	102.6	0.5		0	5	GIMNAEMRNXUAQP-UHFFFAOYSA-N, GIMNAEMRNXUAQP-UHFFFAOYSA-N
Retigabine	EC50	10000	-2.5	100	88.5	1	10000	56424.2	91.8	88.5	98.4	103.2	98.3	1.4		0	7.6
TC2559	EC50	10000	-0.1	100	87.6	1	10000	3313.5	87.6	98.9	98.2	95.9	109	19.3		0	9.1	HFZDMKMXPGRKCK-GQCTYLIASA-N, HFZDMKMXPGRKCK-GQCTYLIASA-N
tropanyl-3,5-dimethylbenzoate	EC50	10000	-2.5	100	93.3	1	10000	4271	99.7	106.7	98.2	106.2	93.3	2.3		0	4.7	HDDNYFLPWFSBLN-ZSHCYNCHSA-N
genz-123346	EC50	10000	-2.5	100	92	1	10000	10.9	109.2	94.9	92.2	92	94.8	24.7		0	4.8	JMNXWOFCUJJYEO-HYBUGGRVSA-N, JMNXWOFCUJJYEO-HYBUGGRVSA-N
ebrotidine	EC50	10000	-2.5	100	93.3	1	10000	1203.3	96	100.6	94.8	100.9	93.3	2.9		0	3.3	ZQHFZHPUZXNPMF-UHFFFAOYSA-N, ZQHFZHPUZXNPMF-UHFFFAOYSA-N, ZQHFZHPUZXNPMF-UHFFFAOYSA-N
etoricoxib	EC50	10000	-2.5	100	90	1	10000	58861.9	94.7	99	90	104.5	101.3	1.2		0	6.9	MNJVRJDLRVPLFE-UHFFFAOYSA-N
MK-571	EC50	10000	-2.5	100	97.5	1	10000	104994	100.8	97.5	101.4	100.7	104.1	0.3		0	3.1	AXUZQJFHDNNPFG-JORPFSLRSA-N
CT-7758	EC50	10000	-0.4	100	89.6	1	10000	157.2	108.5	104.8	95.3	89.6	103.8	8.2		0	7.9	KYHVWHYLKOHLKA-FQEVSTJZSA-N, KYHVWHYLKOHLKA-FQEVSTJZSA-N
RSV604	EC50	10000	-2.5	100	84.8	1	10000	11110.1	94.2	90.5	99.2	102.3	89.8	2.9		0	5.7	MTPVBMVUENFFLL-HXUWFJFHSA-N
olesoxime	EC50	10000	-1	100	90.7	1	10000	161.2	97.3	95.6	90.7	100	93.9	2.8		0	5.4	QNTASHOAVRSLMD-SIWSWZRQSA-N, QNTASHOAVRSLMD-SIWSWZRQSA-N
talampanel	EC50	10000	-0.3	100	95.6	1	10000	12.3	98	99.6	98.2	95.6	97.3	8.9		0	1.2	JACAAXNEHGBPOQ-LLVKDONJSA-N, JACAAXNEHGBPOQ-LLVKDONJSA-N
ATB-346	EC50	10000	-2.5	100	98.8	1	10000	128504	100.5	102.3	98.8	101.6	101.2	0.1		0	1.8	YCNMAPLPQYQJFC-CYBMUJFWSA-N, YCNMAPLPQYQJFC-CYBMUJFWSA-N
o-3M3FBS	EC50	10000	-0.2	100	89.4	1	10000	505.5	98.9	99.5	89.4	100.3	93.7	14.6		0	4.5	SKJJIFRWCCSXGL-UHFFFAOYSA-N, SKJJIFRWCCSXGL-UHFFFAOYSA-N, SKJJIFRWCCSXGL-UHFFFAOYSA-N
zatebradine	EC50	10000	-2.5	100	88.6	1	10000	33614.2	97	100.2	92.9	104.6	94.2	1.4		0	4.5	KEDQCFRVSHYKLR-UHFFFAOYSA-N, KEDQCFRVSHYKLR-UHFFFAOYSA-N, KEDQCFRVSHYKLR-UHFFFAOYSA-N
GSK2816126	EC50	10000	-2.5	100	90.9	1	10000	1482.3	96.3	102.5	106.6	102.3	90.9	3.7		0	4.2	FKSFKBQGSFSOSM-QFIPXVFZSA-N, FKSFKBQGSFSOSM-QFIPXVFZSA-N
eliglustat	EC50	10000	-0.3	100	93.2	1	10000	26.8	98.7	98.3	96	99.5	93.2	10.9		0	2	FJZZPCZKBUKGGU-AUSIDOKSSA-N, FJZZPCZKBUKGGU-AUSIDOKSSA-N
ORG-26576	EC50	10000	-2.5	100	84.1	1	10000	25004.7	102.8	87.1	98.9	101.1	91.1	2.3		0	6.6	FIKUEZUFASUKAH-QMMMGPOBSA-N
piboserod	EC50	10000	-2.5	100	83	1	10000	1163.5	108.4	91.9	101.5	104.1	83	7		0.2	6.4	KVCSJPATKXABRQ-UHFFFAOYSA-N, KVCSJPATKXABRQ-UHFFFAOYSA-N
vatalanib	EC50	10000	-2.5	100	89.8	1	10000	2162.1	95.9	89.8	97.5	101.8	90.3	4		0	5.8	YCOYDOIWSSHVCK-UHFFFAOYSA-N, YCOYDOIWSSHVCK-UHFFFAOYSA-N, YCOYDOIWSSHVCK-UHFFFAOYSA-N
tecovirimat	EC50	10000	-1.1	100	90.3	1	10000	205.9	99.7	90.3	103.3	98.8	100.2	2.7		0	5.7	CSKDFZIMJXRJGH-VWLPUNTISA-N, CSKDFZIMJXRJGH-VWLPUNTISA-N
carbachol	EC50	10000	-0.1	100	94	1	10000	2688.3	95	101.8	94	97.8	100.4	9.3		0	3.6	VPJXQGSRWJZDOB-UHFFFAOYSA-O, VPJXQGSRWJZDOB-UHFFFAOYSA-O, VPJXQGSRWJZDOB-UHFFFAOYSA-O
calpeptin	EC50	10000	-0.1	100	100	1	10000	353.1	100	100	100	100	100	0.1		0	0	PGGUOGKHUUUWAF-ROUUACIJSA-N, PGGUOGKHUUUWAF-ROUUACIJSA-N, PGGUOGKHUUUWAF-ROUUACIJSA-N
savolitinib	EC50	10000	-1	100	85.2	1	10000	154.3	99.3	85.2	94.4	95.5	95.3	4.5		0	8.2	XYDNMOZJKOGZLS-NSHDSACASA-N, XYDNMOZJKOGZLS-NSHDSACASA-N
AZ-10606120	EC50	10000	-0.3	100	92.1	1	10000	60.7	99	101.2	92.1	98.4	94.9	11.7		0	3.2	FQMZXMVHHKXGTM-UHFFFAOYSA-N, FQMZXMVHHKXGTM-UHFFFAOYSA-N
KML29	EC50	10000	-2.5	100	92.6	1	10000	5551.2	108.7	104.7	98	107.7	92.6	2.5		0	6.4	SXHQLPHDBLTFPM-UHFFFAOYSA-N
AMZ30	EC50	10000	-2.5	100	90.5	1	10000	78211	90.5	98	104.1	104.8	108.1	1.1		0	8.6	GUCUORSUHTZMBW-YBFXNURJSA-N
eglumetad	EC50	10000	-0.1	100	93.2	1	10000	3342.4	95.7	102.1	97.3	93.2	104.4	10.5		0	5	VTAARTQTOOYTES-RGDLXGNYSA-N, VTAARTQTOOYTES-RGDLXGNYSA-N
ABT-702	EC50	10000	-0.9	100	83.3	1	10000	144.2	103.4	83.3	111.8	95.3	100.3	5.6		0	11.4	RQCXKDWOCUJWQZ-UHFFFAOYSA-N, RQCXKDWOCUJWQZ-UHFFFAOYSA-N
pantoprazole	EC50	10000	-0.7	100	94.8	1	10000	0.8	99	99.1	98.4	95.9	94.8	9		0	0.5	IQPSEEYGBUAQFF-AREMUKBSSA-N
aldoxorubicin	EC50	233.2	-0.9	100	28	1	10000	0.3	93.4	98.1	75.7	45.1	28	118.5		13.2	3.6	OBMJQRLIQQTJLR-USGQOSEYSA-N, OBMJQRLIQQTJLR-USGQOSEYSA-N, OBMJQRLIQQTJLR-USGQOSEYSA-N
copanlisib	EC50	1257.3	-1.7	100	32.9	1	10000	0.5	101.9	93.1	95.4	73.4	32.9	60.9		6.8	4.2	PZBCKZWLPGJMAO-UHFFFAOYSA-N, PZBCKZWLPGJMAO-UHFFFAOYSA-N, PZBCKZWLPGJMAO-UHFFFAOYSA-N
filanesib	EC50	10000	-0.7	100	79.3	1	10000	1.7	97	104.1	87.8	88.1	79.3	34.6		2	4.5	LLXISKGBWFTGEI-FQEVSTJZSA-N, LLXISKGBWFTGEI-FQEVSTJZSA-N
OTS167	EC50	165.4	-1.1	100	24.4	1	10000	3.7	223.3	99.1	64.9	44	24.4	134.9		15.6	62.1	DKZYXHCYPUVGAF-JCNLHEQBSA-N, DKZYXHCYPUVGAF-JCNLHEQBSA-N
artemether	EC50	10000	-2.5	100	96.3	1	10000	6043.6	106.5	107.9	96.3	100.9	96.5	1.4		0	5.4	SXYIRMFQILZOAM-HVNFFKDJSA-N, SXYIRMFQILZOAM-HVNFFKDJSA-N, SXYIRMFQILZOAM-HVNFFKDJSA-N, SXYIRMFQILZOAM-HVNFFKDJSA-N, SXYIRMFQILZOAM-HVNFFKDJSA-N
NQDI-1	EC50	10000	-0.1	100	91.5	1	10000	2732.1	91.5	96.8	95.7	95.2	103.9	13.2		0	5.1	UFJGFNHRMPMALC-UHFFFAOYSA-N
TEPP-46	EC50	10000	-1	100	94.7	1	10000	2.2	104.1	97.6	96.7	94.7	94.7	12.9		0	2.3	ZWKJWVSEDISQIS-RUZDIDTESA-N, ZWKJWVSEDISQIS-RUZDIDTESA-N
LMI070	EC50	205.2	-0.5	100	74.5	1	10000	2.7	96.7	97.1	92.7	74.5	85.4	44.3		2.9	5.9	STWTUEAWRAIWJG-UHFFFAOYSA-N, STWTUEAWRAIWJG-UHFFFAOYSA-N
PI3K-IN-2	EC50	375.6	-0.8	100	21.4	1	10000	0.6	88.3	101.7	78.1	48	21.4	114.3		12.4	6.9	ADGGYDAFIHSYFI-UHFFFAOYSA-N
CARISOPRODOL	EC50	10000	-0.2	100	85.7	1	10000	74.2	108.5	88.2	93.2	85.7	98.1	23.9		0	8.5
AR-A014418	EC50	10000	-2.5	100	94.9	1	10000	37535	103.8	106.6	94.9	106.7	96.5	0.9		0	5.7	YAEMHJKFIIIULI-UHFFFAOYSA-N, YAEMHJKFIIIULI-UHFFFAOYSA-N
EPZ020411	EC50	10000	-0.1	100	94.1	1	10000	2307.2	96.2	97.3	94.1	100.2	100.2	9.2		0	3	QMDKVNSQXPVCRD-RQNOJGIXSA-N, QMDKVNSQXPVCRD-RQNOJGIXSA-N
niraparib	EC50	10000	-2.5	100	97	1	10000	43016.9	97	104.2	110.5	106.2	97.6	0.7		0	6.6	PCHKPVIQAHNQLW-CQSZACIVSA-N, PCHKPVIQAHNQLW-CQSZACIVSA-N
chlorothiazide	EC50	10000	-2.5	100	85.8	1	10000	56659.3	85.8	88.9	102.6	102.3	96.6	1.7		0	9.4	JBMKAUGHUNFTOL-UHFFFAOYSA-N, JBMKAUGHUNFTOL-UHFFFAOYSA-N, JBMKAUGHUNFTOL-UHFFFAOYSA-N
CNX-2006	EC50	464.3	-0.9	100	10	1	10000	0.3	96.2	99.4	77.9	44.4	10	122.9		13.3	4.4	BFSRTTWIPACGMI-UHFFFAOYSA-N, BFSRTTWIPACGMI-UHFFFAOYSA-N
teriflunomide	EC50	10000	-2.5	100	92.6	1	10000	9434.6	103.6	97.2	95.3	105	94.2	1.8		0	4.1	NABQBYDEMLGCEO-SNVBAGLBSA-N, NABQBYDEMLGCEO-SNVBAGLBSA-N, NABQBYDEMLGCEO-SNVBAGLBSA-N
epigallocatechin-gallate-(-)	EC50	10000	-0.3	100	90.5	1	10000	182.7	103.3	90.5	103	96.8	97.1	9.1		0	5.3	WMBWREPUVVBILR-WIYYLYMNSA-N, WMBWREPUVVBILR-WIYYLYMNSA-N, WMBWREPUVVBILR-WIYYLYMNSA-N, WMBWREPUVVBILR-WIYYLYMNSA-N
MDL-29951	EC50	10000	-0.1	100	91.6	1	10000	3424.5	91.6	96.3	93.2	97.5	106.3	13.1		0	6.4	KNBSYZNKEAWABY-UHFFFAOYSA-N
voxtalisib	EC50	1170.8	-1.2	100	32.6	1	10000	0.5	95	91.9	91	71.9	32.6	64.7		6.8	6.1	RGHYDLZMTYDBDT-UHFFFAOYSA-N, RGHYDLZMTYDBDT-UHFFFAOYSA-N
RU-24969	EC50	10000	-0.1	100	90	1	10000	546.9	92.3	90	95.1	96.1	100.9	20.9		0	4.9	KRVMLPUDAOWOGN-UHFFFAOYSA-N, KRVMLPUDAOWOGN-UHFFFAOYSA-N, KRVMLPUDAOWOGN-UHFFFAOYSA-N
JNJ-63533054	EC50	10000	-2.5	100	85.8	1	10000	17368.3	91.2	95.1	96.3	107.9	90.8	2.5		0	6.7	MWDVCHRYCKXEBY-LBPRGKRZSA-N, MWDVCHRYCKXEBY-LBPRGKRZSA-N
nafadotride	EC50	10000	-2.5	100	87.2	1	10000	51302	101.6	105.8	87.2	104.8	97.1	1.5		0	7.7	IDZASIQMRGPBCQ-QGZVFWFLSA-N
BMS-309403	EC50	10000	-2.5	100	86.3	1	10000	2.8	93.4	94.7	100.9	94	86.3	13.1		0.5	4.2	SJRVJRYZAQYCEE-UHFFFAOYSA-N, SJRVJRYZAQYCEE-UHFFFAOYSA-N
corosolic-acid	EC50	10000	-0.6	100	95.3	1	10000	131.9	96.8	106.4	103.2	95.3	99.8	2.3		0	4.5	HFGSQOYIOKBQOW-ZSDYHTTISA-N
setipiprant	EC50	10000	-2.5	100	86.5	1	10000	318.6	91.9	114.9	93.1	98.7	86.5	8.5		0.2	9.2	IHAXLPDVOWLUOS-UHFFFAOYSA-N
seocalcitol	EC50	10000	-1.6	100	94.9	1	10000	3.2	106.9	102.4	99.2	95.7	94.9	7.6		0	3.7	LVLLALCJVJNGQQ-SEODYNFXSA-N, LVLLALCJVJNGQQ-SEODYNFXSA-N, LVLLALCJVJNGQQ-SEODYNFXSA-N
GSK2256294A	EC50	10000	-0.3	100	89.4	1	10000	13.7	93.9	98.1	97	93.2	89.4	21.5		0	2.6	LQHDJQIMETZMPH-ZBFHGGJFSA-N
M8-B	EC50	10000	-1.9	100	89.1	1	10000	5727.9	103.1	89.1	108.1	99.7	98.5	1.7		0	7.2	UOGGWHBYFVBUIY-UHFFFAOYSA-N, UOGGWHBYFVBUIY-UHFFFAOYSA-N
JDTic	EC50	10000	-2.5	100	83.2	1	10000	1570.2	103.1	102.6	95	109	83.2	6.2		0.2	5.8	ZLVXBBHTMQJRSX-VMGNSXQWSA-N, ZLVXBBHTMQJRSX-VMGNSXQWSA-N
Ro-90-7501	EC50	10000	-2.5	100	97	1	10000	5619.2	104	104.9	102.1	101.8	97	1.1		0	3.5	PAGZCEHLFCJSPV-UHFFFAOYSA-N, PAGZCEHLFCJSPV-UHFFFAOYSA-N, PAGZCEHLFCJSPV-UHFFFAOYSA-N
elacridar	EC50	10000	-2.5	100	89	1	10000	571.9	98.9	94.3	99.6	101	89	5		0	3	OSFCMRGOZNQUSW-UHFFFAOYSA-N, OSFCMRGOZNQUSW-UHFFFAOYSA-N, OSFCMRGOZNQUSW-UHFFFAOYSA-N
osimertinib	EC50	374.3	-0.8	100	0.7	1	10000	0.4	92.6	92.9	72.2	36.7	0.7	145.6		15.8	5.4	DUYJMQONPNNFPI-UHFFFAOYSA-N, DUYJMQONPNNFPI-UHFFFAOYSA-N
triapine	EC50	3391	-2.5	100	70.5	1	10000	267.6	106.3	94.1	100.6	101.2	70.5	14.2		1.2	4.6	XMYKNCNAZKMVQN-NYYWCZLTSA-N, XMYKNCNAZKMVQN-NYYWCZLTSA-N, XMYKNCNAZKMVQN-NYYWCZLTSA-N
tirasemtiv	EC50	10000	-0.1	100	95.7	1	10000	5529.8	95.8	98.7	102.8	95.7	106.5	6.7		0	5.3	RSQGZEAXODVTOL-UHFFFAOYSA-N, RSQGZEAXODVTOL-UHFFFAOYSA-N
Ro-28-1675	EC50	10000	-2.5	100	99.3	1	10000	239.4	103.1	100.3	113.5	99.6	99.3	0.7		0	6.9	NEQSWPCDHDQINX-MRXNPFEDSA-N
AZD7762	EC50	735.8	-1.5	100	7	1	10000	0.1	106.1	96.4	94.8	43.4	7	106		12	3.6	IAYGCINLNONXHY-LBPRGKRZSA-N, IAYGCINLNONXHY-LBPRGKRZSA-N, IAYGCINLNONXHY-LBPRGKRZSA-N, IAYGCINLNONXHY-LBPRGKRZSA-N
TC-S-7006	EC50	10000	-0.4	100	89	1	10000	2.9	96.6	96.8	96.9	91.8	89	21.5		0	1.7	NMEUKWOOQOHUNA-UHFFFAOYSA-N, NMEUKWOOQOHUNA-UHFFFAOYSA-N
garenoxacin	EC50	10000	-2.5	100	92.3	1	10000	84014.4	106.7	92.3	104.6	106.5	103.9	0.9		0	7.6	NJDRXTDGYFKORP-LLVKDONJSA-N
API-001	EC50	10000	-2.5	100	83.4	1	10000	61455.9	98.5	83.4	106.9	114.6	96.7	2		0	11.9	DGPGXHRHNRYVDH-UHFFFAOYSA-N, DGPGXHRHNRYVDH-UHFFFAOYSA-N
Brivaracetam	EC50	10000	-0.3	100	92.7	1	10000	156.1	100.1	102.6	92.7	100.5	97.2	6.8		0	3.7
artemotil	EC50	10000	-2.5	100	94.2	1	10000	120288	94.2	109.3	95.4	109	103.9	0.7		0	8.2	NLYNIRQVMRLPIQ-XQLAAWPRSA-N, NLYNIRQVMRLPIQ-XQLAAWPRSA-N, NLYNIRQVMRLPIQ-XQLAAWPRSA-N
alcaftadine	EC50	10000	-0.3	100	87.4	1	10000	226.5	99.3	99.5	100.4	87.4	104.7	13		0	7.1	MWTBKTRZPHJQLH-UHFFFAOYSA-N
xaliproden	EC50	10000	-2.5	100	95.5	1	10000	21034.2	108.9	104.8	95.5	109.4	95.9	1.2		0	7.3	WJJYZXPHLSLMGE-UHFFFAOYSA-N, WJJYZXPHLSLMGE-UHFFFAOYSA-N, WJJYZXPHLSLMGE-UHFFFAOYSA-N
elafibranor	EC50	10000	-2.5	100	97	1	10000	247021	100.8	97	100	107.5	113.8	0.4		0	8.7	AFLFKFHDSCQHOL-IZZDOVSWSA-N
NGB-2904	EC50	10000	-2.5	100	86.5	1	10000	57883.3	94.3	97.9	86.5	108.2	99.9	1.6		0	9.1	YJPWVCIGSHWNON-UHFFFAOYSA-N, YJPWVCIGSHWNON-UHFFFAOYSA-N
napabucasin	EC50	3777.5	-2.5	100	56.4	1	10000	775.6	124.1	108.6	101.4	106.2	56.4	19.1		1.8	13.5	DPHUWDIXHNQOSY-UHFFFAOYSA-N, DPHUWDIXHNQOSY-UHFFFAOYSA-N
nalfurafine	EC50	10000	-2.5	100	91.2	1	10000	15.1	92.2	103	105.5	96.8	91.3	7.9		0	5	XGZZHZMWIXFATA-UEZBDDGYSA-N
AFN-1252	EC50	10000	-2.5	100	96.4	1	10000	109693	102.6	98.5	102	108.4	98.1	0.4		0	4.6	QXTWSUQCXCWEHF-JXMROGBWSA-N
ampalex	EC50	10000	-2.5	100	95.5	1	10000	9.2	97.4	106.9	95.5	96.6	100	10.2		0	4.4	ANDGGVOPIJEHOF-UHFFFAOYSA-N, ANDGGVOPIJEHOF-UHFFFAOYSA-N
taltirelin	EC50	10000	-2.5	100	84.9	1	10000	57.1	96.3	94.7	101.1	97.8	84.9	10.5		0.5	3.3	LQZAIAZUDWIVPM-SRVKXCTJSA-N, LQZAIAZUDWIVPM-SRVKXCTJSA-N
olmutinib	EC50	1350.8	-1.5	100	14.8	1	10000	0.7	109.6	105	89	68.4	14.8	75.2		8.3	7.5	FDMQDKQUTRLUBU-UHFFFAOYSA-N, FDMQDKQUTRLUBU-UHFFFAOYSA-N
NNC-55-0396	EC50	3143	-2.5	100	2.2	1	10000	69.7	105.8	104.8	100.4	99.7	2.2	50.1		5.5	5.2	VHHVPDKNKPNKHY-JDXGNMNLSA-N, VHHVPDKNKPNKHY-JDXGNMNLSA-N
faropenem-medoxomil	EC50	10000	-0.1	100	93	1	10000	1271.2	99.3	94.7	102.5	93	98.8	10.2		0	3.8	JQBKWZPHJOEQAO-DVPVEWDBSA-N, JQBKWZPHJOEQAO-DVPVEWDBSA-N, JQBKWZPHJOEQAO-DVPVEWDBSA-N
3-bromopyruvate	EC50	10000	-2.5	100	94.1	1	10000	79	101.6	98	104.9	98.9	94.2	4.4		0	2.8	CHNJCELMWMIDSC-UHFFFAOYSA-N, CHNJCELMWMIDSC-UHFFFAOYSA-N, CHNJCELMWMIDSC-UHFFFAOYSA-N
lumateperone	EC50	10000	-2.5	100	92.3	1	10000	7504	101	112	98.3	110	92.3	2.5		0	7.9	HOIIHACBCFLJET-SFTDATJTSA-N, HOIIHACBCFLJET-SFTDATJTSA-N
ceftizoxim	EC50	10000	-2.5	100	88.4	1	10000	23412.3	97.2	93.6	102.7	105.4	93.4	1.7		0	4.6	NNULBSISHYWZJU-LLKWHZGFSA-N, NNULBSISHYWZJU-LLKWHZGFSA-N, NNULBSISHYWZJU-LLKWHZGFSA-N
PNU-282987	EC50	10000	-1	100	88.7	1	10000	141.2	99.6	88.7	99.6	99.8	95.6	3.4		0	5.7	WECKJONDRAUFDD-ZDUSSCGKSA-N, WECKJONDRAUFDD-ZDUSSCGKSA-N, WECKJONDRAUFDD-ZDUSSCGKSA-N
OAC2	EC50	10000	-2.5	100	96.6	1	10000	106.2	102.5	99	103.9	99.3	96.6	2.6		0	2.4	JCAFGYWSIWYMOX-UHFFFAOYSA-N
ISRIB	EC50	10000	-2.5	100	88.2	1	10000	52798.9	106.7	88.2	101.2	101.1	99.1	1.4		0	7.3	HJGMCDHQPXTGAV-IYARVYRRSA-N
AGN-195183	EC50	10000	-1	100	85.7	1	10000	1.1	104.7	92.8	89.9	86.5	85.7	38.5		1.9	3.1	PNAWUIKCVQSLFG-UHFFFAOYSA-N
ER-27319	EC50	1600.4	-2.5	100	20.6	1	10000	2.8	97.8	101.6	103.6	81.3	20.6	63.3		7.3	2.3	CFPDEQBPNROZDC-UHFFFAOYSA-N, CFPDEQBPNROZDC-UHFFFAOYSA-N, CFPDEQBPNROZDC-UHFFFAOYSA-N
embelin	EC50	10000	-0.9	100	96.2	1	10000	361.7	105.8	98.6	109.9	96.2	104.4	1.3		0	6.8	HQWGBIUMYSOPFP-UHFFFAOYSA-N, HQWGBIUMYSOPFP-UHFFFAOYSA-N, HQWGBIUMYSOPFP-UHFFFAOYSA-N, HQWGBIUMYSOPFP-UHFFFAOYSA-N
acalisib	EC50	1842	-2.5	100	65.1	1	10000	21.5	106.9	102.6	104.2	93.8	65.1	25.7		2.7	4.3	DOCINCLJNAXZQF-LBPRGKRZSA-N
D609	EC50	10000	-2.5	100	96.1	1	10000	61023.6	99.3	102.1	104	103.2	98	0.5		0	2.8	PWLXJBSAUKKGCM-UHFFFAOYSA-N, PWLXJBSAUKKGCM-UHFFFAOYSA-N, PWLXJBSAUKKGCM-UHFFFAOYSA-N, PWLXJBSAUKKGCM-UHFFFAOYSA-N
WWL-113	EC50	10000	-1.4	100	93.6	1	10000	1381.5	107.8	93.6	108.3	99.1	106.4	1.4		0	8.1	AKIIPHDGVCFVCC-UHFFFAOYSA-N, AKIIPHDGVCFVCC-UHFFFAOYSA-N
medroxyprogesterone	EC50	10000	-2.5	100	86.5	1	10000	58392.5	86.5	104.4	95.6	103.9	103.3	1.6		0	9.2	FRQMUZJSZHZSGN-HBNHAYAOSA-N, FRQMUZJSZHZSGN-HBNHAYAOSA-N
A12B4C3	EC50	10000	-2.5	100	95.6	1	10000	4.9	98.9	104.5	98.4	96.2	95.6	8.2		0	2.3	KVHGJAKTBPFFNV-KUXCXQDQSA-N, KVHGJAKTBPFFNV-KUXCXQDQSA-N
boceprevir	EC50	10000	-0.1	100	93.7	1	10000	3887.1	93.7	100.6	101	95.2	105.4	9.8		0	5.4	LHHCSNFAOIFYRV-ZYNAIFEFSA-N, LHHCSNFAOIFYRV-ZYNAIFEFSA-N, LHHCSNFAOIFYRV-ZYNAIFEFSA-N
kevetrin	EC50	10000	-2.5	100	87.3	1	10000	40326.1	107.6	90.9	92.8	105	93.1	1.7		0	7.4	PRDJGNVQBVXXEO-UHFFFAOYSA-N
verubulin	EC50	15.1	-1	100	40.3	1	10000	0.1	94.9	77.2	46.6	42.3	40.3	167		20.2	1.3	SNHCRNMVYDHVDT-UHFFFAOYSA-N, SNHCRNMVYDHVDT-UHFFFAOYSA-N
I-BRD9	EC50	10000	-2.5	100	79.5	1	10000	34.7	111.8	99.5	105.9	95.4	79.5	16.1		1.2	6.6	WRUWGLUCNBMGPS-UHFFFAOYSA-N, WRUWGLUCNBMGPS-UHFFFAOYSA-N
GLPG0492-R-enantiomer	EC50	10000	-2.5	100	98.6	1	10000	724616	98.6	105.6	108.6	102.5	120.2	0.2		0	11.7	VAJGULUVTFDTAS-SFHVURJKSA-N
KH-CB19	EC50	10000	-2.5	100	96.6	1	10000	64037.2	98.2	97.7	96.6	100.6	100.6	0.4		0	2.6	DXZRBHUCOHBAHP-UHFFFAOYSA-N
integrin-antagonist-1	EC50	10000	-0.1	100	92.1	1	10000	2076.2	92.1	98	100.7	96.6	98.4	12.3		0	3.6	ZMXBIIQMSGOIRZ-RCZVLFRGSA-N
ZD-2079	EC50	10000	-0.9	100	92.7	1	10000	97.3	98.5	92.7	104.6	98	96.2	2.8		0	4.4	SRBPKVWITYPHQR-KRWDZBQOSA-N, SRBPKVWITYPHQR-KRWDZBQOSA-N
VU0240551	EC50	10000	-1.5	100	85	1	10000	1196	85	99.1	104.1	99.3	108	3		0	11	WJRWSLORVIHRNX-UHFFFAOYSA-N
cebranopadol	EC50	10000	-2.5	100	95.4	1	10000	47774.1	102.2	99.3	103.2	103.2	97.7	0.6		0	2.6	CSMVOZKEWSOFER-RQNOJGIXSA-N, CSMVOZKEWSOFER-RQNOJGIXSA-N
glasdegib	EC50	10000	-2.5	100	92.6	1	10000	108484	92.6	109.7	96.9	111.1	104.3	0.9		0	9.3	SFNSLLSYNZWZQG-VQIMIIECSA-N, SFNSLLSYNZWZQG-VQIMIIECSA-N
FPS-ZM1	EC50	10000	-2.5	100	89.2	1	10000	319	104.6	96.3	102.2	99.3	89.7	5.8		0	3.1	XDFKWGIBQMHSOH-UHFFFAOYSA-N
cryptotanshinone	EC50	10000	-2.5	100	99.1	1	10000	854458	110.9	110.7	99.1	106.6	108.4	0.1		0	9.4	GVKKJJOMQCNPGB-JTQLQIEISA-N, GVKKJJOMQCNPGB-JTQLQIEISA-N, GVKKJJOMQCNPGB-JTQLQIEISA-N, GVKKJJOMQCNPGB-JTQLQIEISA-N
levocarnitine-propionate	EC50	10000	-2.5	100	85.8	1	10000	796.7	87.9	107.9	97.9	100.3	85.8	7		0.2	7.3	UFAHZIUFPNSHSL-MRVPVSSYSA-O
crisaborole	EC50	10000	-0.1	100	89.8	1	10000	3406.7	89.8	94.6	96.7	94.3	108.2	15.9		0	7.7	USZAGAREISWJDP-UHFFFAOYSA-N
SIB-1893	EC50	10000	-0.4	100	98.1	1	10000	176.3	100.5	102.4	99.2	98.1	101.7	1.3		0	2	SISOFUCTXZKSOQ-ZHACJKMWSA-N, SISOFUCTXZKSOQ-ZHACJKMWSA-N
Mps1-IN-1	EC50	10000	-2.5	100	85.6	1	10000	1306.7	100.9	114.1	90.9	101.5	85.6	6.5		0.1	8.5	NMJMRSQTDLRCRQ-UHFFFAOYSA-N, NMJMRSQTDLRCRQ-UHFFFAOYSA-N
azimilide	EC50	10000	-2.5	100	86.7	1	10000	33227.4	86.7	96.6	91	105.7	92.1	2		0	8.7	MREBEPTUUMTTIA-PCLIKHOPSA-N, MREBEPTUUMTTIA-PCLIKHOPSA-N
radafaxine	EC50	10000	-2.5	100	86.3	1	10000	8738.1	95.4	92.4	94.1	101.1	90.3	2.9		0	5.4	RCOBKSKAZMVBHT-TVQRCGJNSA-N
PRT4165	EC50	10000	-1	100	95.6	1	10000	2.7	103.6	103.2	98.4	97.4	95.6	5.7		0	2.5	OMHZFEWYVFWVLI-UHFFFAOYSA-N, OMHZFEWYVFWVLI-UHFFFAOYSA-N, OMHZFEWYVFWVLI-UHFFFAOYSA-N
WAY-170523	EC50	2997	-2.5	100	73.4	1	10000	142.3	95.2	103.3	96.9	99.4	73.4	14.1		1.1	3.4	FARMEEAGJWMFSZ-UHFFFAOYSA-N, FARMEEAGJWMFSZ-UHFFFAOYSA-N, FARMEEAGJWMFSZ-UHFFFAOYSA-N
neuropathiazol	EC50	10000	-2.5	100	92.4	1	10000	83555	92.4	97.2	107.7	109.7	97.3	0.9		0	7.5	MGKYEWWFHSESJN-UHFFFAOYSA-N, MGKYEWWFHSESJN-UHFFFAOYSA-N
kuromanin	EC50	10000	-2.5	100	89.7	1	10000	66111.6	98.7	111.2	89.7	101.5	98.8	1.2		0	7.9	RKWHWFONKJEUEF-GQUPQBGVSA-O
APD597	EC50	10000	-2.5	100	98.7	1	10000	95470.2	106.3	104.9	105.6	108.6	98.7	0.3		0	6.5	WPDCHTSXOPUOII-UHFFFAOYSA-N
remodelin	EC50	10000	-2.5	100	92.1	1	10000	15294.4	102.3	102	96.3	116.2	93	2		0	8.5	XAEJIFARBQJLML-UHFFFAOYSA-N, XAEJIFARBQJLML-UHFFFAOYSA-N
salmeterol	EC50	10000	-0.6	100	97.4	1	10000	276.4	112.2	97.4	100.1	99	98.9	1.3		0	6.2	GIIZNNXWQWCKIB-VWLOTQADSA-N, GIIZNNXWQWCKIB-VWLOTQADSA-N, GIIZNNXWQWCKIB-VWLOTQADSA-N, GIIZNNXWQWCKIB-VWLOTQADSA-N, GIIZNNXWQWCKIB-VWLOTQADSA-N
fenobam	EC50	10000	-2.5	100	97.1	1	10000	8147.1	101.8	101.1	100.3	105	97.1	0.9		0	2.7	DWPQODZAOSWNHB-UHFFFAOYSA-N, DWPQODZAOSWNHB-UHFFFAOYSA-N, DWPQODZAOSWNHB-UHFFFAOYSA-N
tarafenacin	EC50	10000	-2.5	100	92.5	1	10000	90015.3	96.4	105.7	106.1	112.9	96.2	0.9		0	7.9	UXZDMXYRRQJIBJ-IBGZPJMESA-N
talipexole	EC50	10000	-0.1	100	100	1	10000	353.1	100	100	100	100	100	0.1		0	0	DHSSDEDRBUKTQY-UHFFFAOYSA-N, DHSSDEDRBUKTQY-UHFFFAOYSA-N, DHSSDEDRBUKTQY-UHFFFAOYSA-N, DHSSDEDRBUKTQY-UHFFFAOYSA-N
satraplatin	EC50	1886	-2.5	100	69	1	10000	73.8	113.2	119.3	96.6	94.8	69	22.5		2.2	11.8	JWTNVKZACPRKPF-UHFFFAOYSA-J, JWTNVKZACPRKPF-UHFFFAOYSA-J
Mps-BAY-2a	EC50	10000	-2.5	100	90.8	1	10000	8122	106.8	98.5	103.6	103.3	93	2.2		0	4.3	MDYKTGNHXNTATG-UHFFFAOYSA-N, MDYKTGNHXNTATG-UHFFFAOYSA-N
TY-52156	EC50	10000	-0.6	100	97.8	1	10000	262.1	97.8	107.4	98.8	98.6	102.2	1.1		0	4.3	XONRRGIRSGNWFP-UHFFFAOYSA-N, XONRRGIRSGNWFP-UHFFFAOYSA-N, XONRRGIRSGNWFP-UHFFFAOYSA-N
ZM-306416	EC50	903.2	-1.2	100	22.6	1	10000	0.2	96.2	102.7	90.2	61.1	22.6	82.6		9	4	YHUIUSRCUKUUQA-UHFFFAOYSA-N, YHUIUSRCUKUUQA-UHFFFAOYSA-N, YHUIUSRCUKUUQA-UHFFFAOYSA-N
ST-2825	EC50	10000	-2.5	100	91.7	1	10000	529.1	106.5	96.9	96.1	99.8	91.7	4.4		0	4.1	HBLHLJXFIPCEMW-ZJSFPPFMSA-N
tavaborole	EC50	10000	-2.5	100	96.4	1	10000	121249	101.3	105.4	96.4	104.1	104.7	0.4		0	5.1	LFQDNHWZDQTITF-UHFFFAOYSA-N, LFQDNHWZDQTITF-UHFFFAOYSA-N
monosodium-alpha-luminol	EC50	10000	-2.5	100	97.4	1	10000	140469	98.5	100.5	97.4	105	105	0.3		0	4.3	HWYHZTIRURJOHG-UHFFFAOYSA-N, HWYHZTIRURJOHG-UHFFFAOYSA-N, HWYHZTIRURJOHG-UHFFFAOYSA-N
BMS-690514	EC50	83.7	-1	100	9.1	1	10000	0.3	102.9	94.4	46.5	23.7	9.1	188.7		21.9	5.2	CSGQVNMSRKWUSH-IAGOWNOFSA-N, CSGQVNMSRKWUSH-IAGOWNOFSA-N, CSGQVNMSRKWUSH-IAGOWNOFSA-N
anlotinib	EC50	10000	-2.5	100	84.5	1	10000	443.7	94.8	93.4	99.3	100.4	84.5	7.6		0.2	4.3	KSMZEXLVHXZPEF-UHFFFAOYSA-N, KSMZEXLVHXZPEF-UHFFFAOYSA-N
TC-S-7003	EC50	1395.7	-2.4	100	5.2	1	10000	1.5	106.1	100.8	95.6	70.5	5.2	81.2		9.4	3.7	BHJJWVDKNXABFS-UHFFFAOYSA-N, BHJJWVDKNXABFS-UHFFFAOYSA-N
AMG-PERK-44	EC50	10000	-0.5	100	95.7	1	10000	255.8	104.8	102.1	100.3	95.7	111.2	2.7		0	7.4	YPPSMYLMSKHYAY-UHFFFAOYSA-N, YPPSMYLMSKHYAY-UHFFFAOYSA-N
SB-683698	EC50	10000	-0.7	100	90.9	1	10000	141.8	103.8	90.9	105.4	96.9	108.1	3.8		0	8.6	DRSJLVGDSNWQBI-SFHVURJKSA-N, DRSJLVGDSNWQBI-SFHVURJKSA-N
ML323	EC50	10000	-0.9	100	91.6	1	10000	255.3	91.6	107.7	104.7	97.3	110.2	2.7		0	9.5	VUIRVWPJNKZOSS-UHFFFAOYSA-N
camicinal	EC50	10000	-0.7	100	97.7	1	10000	314.9	101.5	102.9	102.4	97.7	107.7	1		0	5	RZKDEGZIFSJVNA-IBGZPJMESA-N, RZKDEGZIFSJVNA-IBGZPJMESA-N
ML204	EC50	10000	-2.5	100	95.5	1	10000	182445	112.8	95.5	100.9	106.6	109.8	0.5		0	9.7	USYRQXDHKXGTCK-UHFFFAOYSA-N
AR-C155858	EC50	10000	-0.1	100	86.3	1	10000	1627.3	101.7	86.3	99.4	93.3	99.8	20.6		0	6.7	ISIVOJWVBJIOFM-ZDUSSCGKSA-N, ISIVOJWVBJIOFM-ZDUSSCGKSA-N
CGP-53353	EC50	10000	-2.5	100	77.8	1	10000	933.6	106.4	106.1	94.7	106.2	77.8	9		0.5	6.3	RONQPWQYDRPRGG-UHFFFAOYSA-N, RONQPWQYDRPRGG-UHFFFAOYSA-N
Nandrolone	EC50	10000	-2.5	100	95.7	1	10000	70258.1	95.7	102	102.3	104.4	99.4	0.5		0	3.5
CGH2466	EC50	10000	-0.7	100	95.7	1	10000	264	109	100.1	106.8	95.7	106.6	1.8		0	7.4	BEPGKLOHQTXUHX-UHFFFAOYSA-N, BEPGKLOHQTXUHX-UHFFFAOYSA-N
rofecoxib	EC50	10000	-2.5	100	98	1	10000	74325.5	99.1	100	98	100.6	101.6	0.2		0	1.7	RZJQGNCSTQAWON-UHFFFAOYSA-N, RZJQGNCSTQAWON-UHFFFAOYSA-N, RZJQGNCSTQAWON-UHFFFAOYSA-N, RZJQGNCSTQAWON-UHFFFAOYSA-N, RZJQGNCSTQAWON-UHFFFAOYSA-N
imeglimin	EC50	10000	-2.5	100	96.9	1	10000	222762	97	113.6	96.9	104	104.1	0.4		0	7.9	GFICWFZTBXUVIG-SCSAIBSYSA-N, GFICWFZTBXUVIG-SCSAIBSYSA-N
fruquintinib	EC50	10000	-2.5	100	98.7	1	10000	65771.3	103.4	103.1	98.7	107.1	98.8	0.3		0	4.3	BALLNEJQLSTPIO-UHFFFAOYSA-N
SP-420	EC50	10000	-2.5	100	91.4	1	10000	0.7	95.1	102.1	102.9	95.5	91.4	8.7		0	3	YASYAEVZKXPYIZ-MRXNPFEDSA-N
adrafinil	EC50	10000	-2.5	100	98.4	1	10000	415248	103.2	109.6	98.4	106.7	108.1	0.2		0	7.5	CGNMLOKEMNBUAI-HXUWFJFHSA-N, CGNMLOKEMNBUAI-HXUWFJFHSA-N, CGNMLOKEMNBUAI-HXUWFJFHSA-N
TPCA-1	EC50	10000	-2.5	100	75.9	1	10000	23.5	98.1	103.7	97.7	96.4	75.9	17		1.4	2.4	SAYGKHKXGCPTLX-UHFFFAOYSA-N, SAYGKHKXGCPTLX-UHFFFAOYSA-N, SAYGKHKXGCPTLX-UHFFFAOYSA-N
SB-2343	EC50	217.3	-1.6	100	22.1	1	10000	0.1	102.3	100.4	82.6	28.3	22.1	129.6		15.4	1.3	QYBGBLQCOOISAR-UHFFFAOYSA-N, QYBGBLQCOOISAR-UHFFFAOYSA-N
fiacitabine	EC50	10000	-2.5	100	93.1	1	10000	51223.8	93.1	101.7	102.2	108.9	96	1		0	5.8	GIMSJJHKKXRFGV-BYPJNBLXSA-N, GIMSJJHKKXRFGV-BYPJNBLXSA-N
mofegiline	EC50	10000	-2.5	100	88.4	1	10000	980.9	102.2	97.7	102.2	104.2	88.4	4.6		0	3	VXLBSYHAEKDUSU-JXMROGBWSA-N, VXLBSYHAEKDUSU-JXMROGBWSA-N
OTS514	EC50	160.2	-2.4	100	23.9	1	10000	1.1	104.7	92.5	81.7	23.9	38.8	136.6		16.7	8.7	OETLNMOJNONWOY-LBPRGKRZSA-N
tyrphostin-AG-18	EC50	10000	-2.5	100	93.5	1	10000	119958	93.5	103.8	105.2	107.4	110.7	0.8		0	9.2	VTJXFTPMFYAJJU-UHFFFAOYSA-N, VTJXFTPMFYAJJU-UHFFFAOYSA-N, VTJXFTPMFYAJJU-UHFFFAOYSA-N
ETC-159	EC50	10000	-2.5	100	94	1	10000	140741	98.1	94	103.3	113.1	109.8	0.7		0	9.8	QTRXIFVSTWXRJJ-UHFFFAOYSA-N
Testolactone	EC50	10000	-0.1	100	97.3	1	10000	5665.1	98.5	97.3	100.7	99.5	104.8	4.2		0	3.4
mericitabine	EC50	10000	-2.5	100	88.1	1	10000	81575.9	109.9	88.1	107.9	109	105.5	1.4		0	11.4	MLESJYFEMSJZLZ-MAAOGQSESA-N, MLESJYFEMSJZLZ-MAAOGQSESA-N
SNG-1153	EC50	3023.6	-2.5	100	68.1	1	10000	339.5	113.6	89.6	107.7	99.3	68.1	16.9		1.5	9.5	OXHMDMVBLQNMGP-UHFFFAOYSA-N, OXHMDMVBLQNMGP-UHFFFAOYSA-N
liarozole	EC50	10000	-2.5	100	93.8	1	10000	61531.1	99	96.1	93.8	102.9	100.9	0.7		0	4.5	UGFHIPBXIWJXNA-QGZVFWFLSA-N
tenidap	EC50	10000	-2.5	100	85.4	1	10000	59300.1	108.8	97	85.4	107.5	99.9	1.8		0	10.1	IGPDWKCUDHIIRL-LLVKDONJSA-N
KHK-IN-1	EC50	2699.6	-2.5	100	0.2	1	10000	31.9	99.5	95.4	105.6	94.1	0.2	57.4		6.4	4.2	HFLMLZKGLUEWBU-UHFFFAOYSA-N
FK-3311	EC50	10000	-2.5	100	93.1	1	10000	143312	109.6	93.1	103.3	108.8	114	0.8		0	11.6	DIIYLGZNZGPXRR-UHFFFAOYSA-N, DIIYLGZNZGPXRR-UHFFFAOYSA-N
didox	EC50	10000	-2.5	100	96.6	1	10000	227181	110.6	110.5	96.6	103.1	106.9	0.4		0	8.9	QJMCKEPOKRERLN-UHFFFAOYSA-N
relebactam	EC50	10000	-2.5	100	98.2	1	10000	50419.1	110.3	103.3	99	107.3	98.2	0.5		0	6.6	SMOBCLHAZXOKDQ-ZJUUUORDSA-N
T-0901317	EC50	10000	-0.4	100	96.5	1	10000	227.5	106.6	96.5	99.2	98.2	99.7	2.8		0	3.8	SGIWFELWJPNFDH-UHFFFAOYSA-N, SGIWFELWJPNFDH-UHFFFAOYSA-N, SGIWFELWJPNFDH-UHFFFAOYSA-N, SGIWFELWJPNFDH-UHFFFAOYSA-N
olmesartan	EC50	10000	-0.7	100	98	1	10000	246.5	105.1	101.3	102.3	98	101.4	0.8		0	3.2	VTRAEEWXHOVJFV-UHFFFAOYSA-N, VTRAEEWXHOVJFV-UHFFFAOYSA-N, VTRAEEWXHOVJFV-UHFFFAOYSA-N, VTRAEEWXHOVJFV-UHFFFAOYSA-N
EMD-386088	EC50	10000	-2.5	100	91.5	1	10000	2358.3	108.9	106.3	99.8	102.7	91.5	3.4		0	5.7	BPPGPYJBCVXILI-UHFFFAOYSA-N, BPPGPYJBCVXILI-UHFFFAOYSA-N, BPPGPYJBCVXILI-UHFFFAOYSA-N
pemirolast	EC50	10000	-0.1	100	100	1	10000	353.1	100	100	100	100	100	0.1		0	0	HIANJWSAHKJQTH-UHFFFAOYSA-N, HIANJWSAHKJQTH-UHFFFAOYSA-N, HIANJWSAHKJQTH-UHFFFAOYSA-N
fagomine	EC50	10000	-2.5	100	97	1	10000	179231	110.8	103.3	97	103.9	99.8	0.4		0	6.2	YZNNBIPIQWYLDM-HSUXUTPPSA-N
GLPG0492-R-enantiomer	EC50	10000	-2.5	100	93.2	1	10000	98244.4	93.2	111.6	103.1	106.6	99.4	0.8		0	7.8	VAJGULUVTFDTAS-SFHVURJKSA-N
olprinone	EC50	10000	-2.5	100	93.2	1	10000	103731	106.9	112.5	93.2	104.3	98.3	0.8		0	8.3	JPAWFIIYTJQOKW-UHFFFAOYSA-N
TH-302	EC50	10000	-0.1	100	100	1	10000	353.1	100	100	100	100	100	0.1		0	0	UGJWRPJDTDGERK-UHFFFAOYSA-N, UGJWRPJDTDGERK-UHFFFAOYSA-N
GR-235	EC50	10000	-1.7	100	89.9	1	10000	4298.6	110	89.9	100.3	99.8	113.5	1.8		0	11.7	WDXRGPWQVHZTQJ-NRJJLHBYSA-N
PD-98059	EC50	10000	-2.5	100	83.7	1	10000	1221.1	106.7	103.1	103.2	106	83.7	6.4		0.2	5.2	QFWCYNPOPKQOKV-UHFFFAOYSA-N, QFWCYNPOPKQOKV-UHFFFAOYSA-N, QFWCYNPOPKQOKV-UHFFFAOYSA-N
epicatechin-gallate-(-)	EC50	10000	-0.3	100	91	1	10000	252.9	107.1	101.8	93.2	91	103.8	8.6		0	7	LSHVYAFMTMFKBA-TZIWHRDSSA-N, LSHVYAFMTMFKBA-TZIWHRDSSA-N
istaroxime	EC50	10000	-1	100	91.1	1	10000	196.1	94.5	96.5	93	91.1	95.5	2.7		0	6.3	MPYLDWFDPHRTEG-PAAYLBSLSA-N, MPYLDWFDPHRTEG-PAAYLBSLSA-N
ABT-639	EC50	10000	-2.5	100	96.1	1	10000	7347.9	102.7	103.8	99.8	105.7	96.1	1.2		0	3.7	AGPIHNZOZNKRGT-CYBMUJFWSA-N
costunolide	EC50	10000	-0.5	100	94.5	1	10000	257.3	117.1	102.4	98.7	94.5	105.3	3.2		0	9.8	HRYLQFBHBWLLLL-AHNJNIBGSA-N, HRYLQFBHBWLLLL-AHNJNIBGSA-N, HRYLQFBHBWLLLL-AHNJNIBGSA-N, HRYLQFBHBWLLLL-AHNJNIBGSA-N
grapiprant	EC50	10000	-0.2	100	89.9	1	10000	441.4	102.2	89.9	102.8	96.1	104	11.7		0	6.9	HZVLFTCYCLXTGV-UHFFFAOYSA-N
topiroxostat	EC50	10000	-0.4	100	87.4	1	10000	216	102.7	87.4	106.6	95.1	117.8	9.5		0	14.1	UBVZQGOVTLIHLH-UHFFFAOYSA-N, UBVZQGOVTLIHLH-UHFFFAOYSA-N
nimorazole	EC50	10000	-2.5	100	93.9	1	10000	6812.2	101.5	105	94.6	108.2	93.9	2		0	5.6	MDJFHRLTPRPZLY-UHFFFAOYSA-N, MDJFHRLTPRPZLY-UHFFFAOYSA-N
MC1568	EC50	10000	-2.5	100	95.7	1	10000	110900	95.7	106.3	105.2	105.1	101.7	0.5		0	5.6	QQDIFLSJMFDTCQ-FIFLTTCUSA-N, QQDIFLSJMFDTCQ-FIFLTTCUSA-N, QQDIFLSJMFDTCQ-FIFLTTCUSA-N
BQU57	EC50	10000	-2.5	100	98.7	1	10000	340698	98.7	103.9	98.7	108.3	104	0.2		0	5.2	QFUFJOJDXRWBNA-YUZLPWPTSA-N, QFUFJOJDXRWBNA-YUZLPWPTSA-N
ON123300	EC50	10000	-0.4	100	87.9	1	10000	174.6	104.9	102.6	98.9	87.9	110.7	9.7		0	9.9	VADOZMZXXRBXNY-UHFFFAOYSA-N, VADOZMZXXRBXNY-UHFFFAOYSA-N
pyrantel-pamoate	EC50	10000	-0.1	100	100	1	10000	353.1	100	100	100	100	100	0.1		0	0	YSAUAVHXTIETRK-AATRIKPKSA-N, YSAUAVHXTIETRK-AATRIKPKSA-N, YSAUAVHXTIETRK-AATRIKPKSA-N, YSAUAVHXTIETRK-AATRIKPKSA-N, YSAUAVHXTIETRK-AATRIKPKSA-N, YSAUAVHXTIETRK-AATRIKPKSA-N
sivelestat	EC50	10000	-2.5	100	90.5	1	10000	80959.8	97.2	96.1	90.5	102.9	109.4	1.1		0	9	BTGNGJJLZOIYID-UHFFFAOYSA-N, BTGNGJJLZOIYID-UHFFFAOYSA-N, BTGNGJJLZOIYID-UHFFFAOYSA-N
quercetin	EC50	10000	-0.6	100	80.5	1	10000	2.1	98.8	100.3	92.4	92.8	80.5	24.6		0.8	3	REFJWTPEDVJJIY-UHFFFAOYSA-N, REFJWTPEDVJJIY-UHFFFAOYSA-N, REFJWTPEDVJJIY-UHFFFAOYSA-N, REFJWTPEDVJJIY-UHFFFAOYSA-N, REFJWTPEDVJJIY-UHFFFAOYSA-N
1,12-Besm	EC50	10000	-2.5	100	86.7	1	10000	1327.2	95.6	109.5	110.1	101.7	86.7	5.9		0.1	7.4	PGMIWVSHZMWSSI-UHFFFAOYSA-N
camphor-(+)	EC50	10000	-0.1	100	100	1	10000	353.1	100	100	100	100	100	0.1		0	0	DSSYKIVIOFKYAU-XCBNKYQSSA-N, DSSYKIVIOFKYAU-XCBNKYQSSA-N
diclofensine	EC50	10000	-2.5	100	87.9	1	10000	795.3	103.3	106	106.8	100.8	87.9	5.6		0	4.9	ZJDCGVDEEHWEIG-HNNXBMFYSA-N, ZJDCGVDEEHWEIG-HNNXBMFYSA-N
lorediplon	EC50	10000	-2.5	100	90.8	1	10000	58033.4	90.8	106	98.6	103.9	99.6	1.1		0	6.2	NQPOCLFSADOXBR-UHFFFAOYSA-N
ZM-323881	EC50	10000	-2.5	100	76.9	1	10000	744.3	104.2	95.1	89.4	103.6	76.9	10		0.6	6.6	NVBNDZZLJRYRPD-UHFFFAOYSA-N, NVBNDZZLJRYRPD-UHFFFAOYSA-N, NVBNDZZLJRYRPD-UHFFFAOYSA-N, NVBNDZZLJRYRPD-UHFFFAOYSA-N
ticarcillin	EC50	10000	-1.1	100	91.5	1	10000	353.3	91.5	106.1	108.7	97.7	102.7	2.3		0	7.7	OHKOGUYZJXTSFX-KZFFXBSXSA-N, OHKOGUYZJXTSFX-KZFFXBSXSA-N, OHKOGUYZJXTSFX-KZFFXBSXSA-N, OHKOGUYZJXTSFX-KZFFXBSXSA-N
meluadrine	EC50	10000	-2.5	100	92.8	1	10000	70209.2	92.8	103.5	98.3	103.6	104.1	0.9		0	5.9	LIXBJWRFCNRAPA-LLVKDONJSA-N
CC-115	EC50	399.7	-1.5	100	21.6	1	10000	0.3	105.8	92	91.9	37.3	21.6	109.7		12.8	4.8	GMYLVKUGJMYTFB-UHFFFAOYSA-N, GMYLVKUGJMYTFB-UHFFFAOYSA-N, GMYLVKUGJMYTFB-UHFFFAOYSA-N
etomoxir	EC50	10000	-2.5	100	98.2	1	10000	605943	105.5	113.9	98.2	117.1	110.2	0.2		0	12.7	DZLOHEOHWICNIL-QGZVFWFLSA-N
NSC-632839	EC50	10000	-2.5	100	79	1	10000	1035.5	92.7	111.5	104.8	104.1	79	8.9		0.5	7.7	PKCYYPHSCUSQDK-AYKLPDECSA-N, PKCYYPHSCUSQDK-AYKLPDECSA-N, PKCYYPHSCUSQDK-AYKLPDECSA-N
CGP-74514	EC50	3251.9	-2.5	100	19.5	1	10000	129.5	97.4	90.9	107.8	101.1	19.5	40.1		4.4	7	UTBSBSOBZHXMHI-LSDHHAIUSA-N, UTBSBSOBZHXMHI-LSDHHAIUSA-N
LY2874455	EC50	1264.8	-2.5	100	31.8	1	10000	0.3	101.2	99.9	98.6	75.5	31.8	61.4		7.2	0.9	GKJCVYLDJWTWQU-CXLRFSCWSA-N, GKJCVYLDJWTWQU-CXLRFSCWSA-N
NKP-1339	EC50	10000	-2.5	100	91.9	1	10000	84921.3	96.2	91.9	93.2	111.4	96.1	1		0	8	KNLORLKZMHLRBH-UHFFFAOYSA-J, KNLORLKZMHLRBH-UHFFFAOYSA-J
pexidartinib	EC50	10000	-2.5	100	90	1	10000	1484.3	108	107.6	97.6	101.6	90	4.3		0	5.7	JGWRKYUXBBNENE-UHFFFAOYSA-N
SAR407899	EC50	10000	-2.5	100	93.8	1	10000	309274	93.8	106.4	111	127.1	129.5	0.7		0	22.4	IPEXHQGMTHOKQV-UHFFFAOYSA-N, IPEXHQGMTHOKQV-UHFFFAOYSA-N
CCG-63802	EC50	10000	-2.5	100	94.1	1	10000	119817	97	94.1	98.6	101.6	111.9	0.7		0	8.2	VFSVKVQMZDJFQX-NBVRZTHBSA-N, VFSVKVQMZDJFQX-NBVRZTHBSA-N
T-0156	EC50	10000	-0.1	100	87	1	10000	2368.9	87	96.4	90.2	98.5	101	20.1		0	6.8	JEMJAABFSYOLAP-UHFFFAOYSA-N, JEMJAABFSYOLAP-UHFFFAOYSA-N, JEMJAABFSYOLAP-UHFFFAOYSA-N
NS-19504	EC50	10000	-0.1	100	91.8	1	10000	6911.5	95.6	91.8	103.4	94.3	119.3	12.8		0	12.5	HGWLTZOMQZIUBW-UHFFFAOYSA-N, HGWLTZOMQZIUBW-UHFFFAOYSA-N
LX7101	EC50	10000	-2.5	100	82.4	1	10000	96691.9	82.4	99.4	110.2	125	114.2	2.1		0	19.8	PWPNYABQEOGNNC-UHFFFAOYSA-N, PWPNYABQEOGNNC-UHFFFAOYSA-N
taltobulin	EC50	3.7	-0.7	100	38.8	1	10000	0.7	82.8	58.4	46.7	39.6	38.8	196.2		24.3	1.2	CNTMOLDWXSVYKD-PSRNMDMQSA-N, CNTMOLDWXSVYKD-PSRNMDMQSA-N
Y-39983	EC50	10000	-2.5	100	99.9	1	10000	20051	100	100	100	100	100	0		0	0	JTVBXQAYBIJXRP-SNVBAGLBSA-N, JTVBXQAYBIJXRP-SNVBAGLBSA-N
APD668	EC50	10000	-2.5	100	92.7	1	10000	5450.4	106.2	107.2	101.6	107.5	92.7	2.4		0	6.2	XTRUQJBVQBUKSQ-UHFFFAOYSA-N, XTRUQJBVQBUKSQ-UHFFFAOYSA-N
PF-03814735	EC50	10000	-2.5	100	83	1	10000	4545.3	100.7	97.7	99.4	121.1	83	5.5		0.1	10.9	RYYNGWLOYLRZLK-RBUKOAKNSA-N, RYYNGWLOYLRZLK-RBUKOAKNSA-N, RYYNGWLOYLRZLK-RBUKOAKNSA-N
deltarasin	EC50	3508.6	-2.5	100	0.1	1	10000	137.6	105.4	102.5	102	106.6	0.1	46.7		5.1	7.1	LTZKEDSUXKTTTC-KXQOOQHDSA-N, LTZKEDSUXKTTTC-KXQOOQHDSA-N
verinurad	EC50	10000	-2.5	100	90.9	1	10000	84828.7	105.6	93.7	90.9	113	96.8	1.1		0	9	YYBOLPLTQDKXPM-UHFFFAOYSA-N
L-368899	EC50	10000	-2.5	100	94.3	1	10000	64113.6	98.2	102.7	94.3	104.9	99.5	0.7		0	4.3	MWIASLNTAGRGGA-ZJPWWDJASA-N
Perampanel	EC50	10000	-2.5	100	90.5	1	10000	49318.9	90.5	97.5	96.5	103.2	95.6	1.2		0	5.5
resveratrol	EC50	10000	-0.8	100	87.2	1	10000	2.1	105.7	102.8	94.8	93.7	87.2	16.6		0.1	3.7	LUKBXSAWLPMMSZ-OWOJBTEDSA-N, LUKBXSAWLPMMSZ-OWOJBTEDSA-N, LUKBXSAWLPMMSZ-OWOJBTEDSA-N, LUKBXSAWLPMMSZ-OWOJBTEDSA-N, LUKBXSAWLPMMSZ-OWOJBTEDSA-N
ferulic-acid	EC50	10000	-0.1	100	92.3	1	10000	2164.9	93.8	98.6	102.6	95.6	94.2	12		0	3.7	KSEBMYQBYZTDHS-HWKANZROSA-N, KSEBMYQBYZTDHS-HWKANZROSA-N, KSEBMYQBYZTDHS-HWKANZROSA-N, KSEBMYQBYZTDHS-HWKANZROSA-N
oseltamivir-carboxylate	EC50	10000	-0.1	100	98.2	1	10000	5663.2	98.9	98.6	98.6	98.2	103.4	2.9		0	2.3	NENPYTRHICXVCS-YNEHKIRRSA-N, NENPYTRHICXVCS-YNEHKIRRSA-N
LH846	EC50	10000	-2.5	100	92.7	1	10000	1962	114.6	105.3	110.4	100.1	92.7	3.6		0	9.3	DYHAMRNAHTWYKY-UHFFFAOYSA-N, DYHAMRNAHTWYKY-UHFFFAOYSA-N
W-54011	EC50	10000	-0.1	100	88	1	10000	3109.1	90.3	98.9	96.9	88	107.2	18.6		0	8.2	DVYASSBBADJRAS-MUUNZHRXSA-N, DVYASSBBADJRAS-MUUNZHRXSA-N
17-PA	EC50	10000	-2.5	100	94.2	1	10000	6.5	100.9	106.1	94.2	94.7	99.8	13.4		0	4.2	SINAMTXBCYKFDL-WBJZGETLSA-N, SINAMTXBCYKFDL-WBJZGETLSA-N
CIM-0216	EC50	10000	-2.5	100	87.7	1	10000	87466	102.9	98.5	87.7	112.8	111.3	1.5		0	12.6	KSEXDSJYVSEVGF-FQEVSTJZSA-N, KSEXDSJYVSEVGF-FQEVSTJZSA-N
bruceantin	EC50	65.9	-2.5	100	21	1	10000	0.4	96.7	101.7	41.4	26.5	21	172.4		21.3	3.4	KMCZIPGKKBSLEX-AOHBHZTBSA-N, KMCZIPGKKBSLEX-AOHBHZTBSA-N
SU9516	EC50	10000	-2.5	100	99.9	1	10000	2.65889e+07	99.9	109.4	111.9	121.9	133.5	0		0	21.4	QNUKRWAIZMBVCU-WCIBSUBMSA-N, QNUKRWAIZMBVCU-WCIBSUBMSA-N
pevonedistat	EC50	2421.8	-2.5	100	71.8	1	10000	66.6	94.9	97.2	104.4	97.4	71.8	17.5		1.6	3.7	MPUQHZXIXSTTDU-QXGSTGNESA-N, MPUQHZXIXSTTDU-QXGSTGNESA-N
RQ-00203078	EC50	10000	-0.1	100	100	1	10000	353.1	100	100	100	100	100	0.1		0	0	IJGQFZYYEHCCIZ-UHFFFAOYSA-N, IJGQFZYYEHCCIZ-UHFFFAOYSA-N
SB-218078	EC50	10000	-0.6	100	92	1	10000	6	103.9	92.6	96.4	92	95.9	20.5		0	3.9	OTPNDVKVEAIXTI-UHFFFAOYSA-N, OTPNDVKVEAIXTI-UHFFFAOYSA-N
ribostamycin-sulfate	EC50	10000	-2.5	100	87	1	10000	7975.3	99.8	106.9	87	110.8	88.9	3.6		0	9.2	NSKGQURZWSPSBC-NZJHKTKDSA-N
isosorbide	EC50	10000	-2.5	100	97.3	1	10000	227058	97.3	97.6	105.9	101.4	110.8	0.3		0	7	KLDXJTOLSGUMSJ-JGWLITMVSA-N, KLDXJTOLSGUMSJ-JGWLITMVSA-N, KLDXJTOLSGUMSJ-JGWLITMVSA-N, KLDXJTOLSGUMSJ-JGWLITMVSA-N
imidafenacin	EC50	10000	-0.9	100	97.9	1	10000	628.4	105.5	106.6	105.6	97.9	102.1	0.7		0	5.5	SQKXYSGRELMAAU-UHFFFAOYSA-N, SQKXYSGRELMAAU-UHFFFAOYSA-N
SB-206553	EC50	10000	-0.1	100	100	1	10000	353.1	100	100	100	100	100	0.1		0	0	QJQORSLQNXDVGE-UHFFFAOYSA-N, QJQORSLQNXDVGE-UHFFFAOYSA-N, QJQORSLQNXDVGE-UHFFFAOYSA-N
balapiravir	EC50	10000	-0.1	100	97	1	10000	2991.6	99	99.1	97	100	101.7	4.7		0	2	VKXWOLCNTHXCLF-DXEZIKHYSA-N, VKXWOLCNTHXCLF-DXEZIKHYSA-N
PT-2385	EC50	10000	-0.1	100	100	1	10000	353.1	100	100	100	100	100	0.1		0	0	ONBSHRSJOPSEGS-INIZCTEOSA-N
tivantinib	EC50	665.7	-1.8	100	59.6	1	10000	0.3	98.3	94.1	98.9	72.6	59.6	47.7		5.3	3.1	UCEQXRCJXIVODC-PMACEKPBSA-N
ercalcitriol	EC50	10000	-0.7	100	99	1	10000	440.9	106.1	99.2	101.1	99	100.1	0.5		0	3.2	ZGLHBRQAEXKACO-XJRQOBMKSA-N, ZGLHBRQAEXKACO-XJRQOBMKSA-N
dihydroergotamine	EC50	10000	-0.1	100	95.1	1	10000	5140.9	102.1	96.9	96.3	95.1	114.2	7.3		0	8.7	LUZRJRNZXALNLM-JGRZULCMSA-N, LUZRJRNZXALNLM-JGRZULCMSA-N, LUZRJRNZXALNLM-JGRZULCMSA-N, LUZRJRNZXALNLM-JGRZULCMSA-N
talarozole	EC50	10000	-2.5	100	100	1	10000	1.20155e+07	100	104.2	102.6	108.9	103.7	0		0	5.4	SNFYYXUGUBUECJ-FQEVSTJZSA-N, SNFYYXUGUBUECJ-FQEVSTJZSA-N
beta-lapachone	EC50	10000	-2.5	100	86.3	1	10000	23734.6	109.4	91.4	110.4	105.9	91.2	2.4		0	8.7	QZPQTZZNNJUOLS-UHFFFAOYSA-N, QZPQTZZNNJUOLS-UHFFFAOYSA-N, QZPQTZZNNJUOLS-UHFFFAOYSA-N, QZPQTZZNNJUOLS-UHFFFAOYSA-N
salirasib	EC50	10000	-2.5	100	98.5	1	10000	152742	104.4	99.6	101.3	102.7	99.2	0.2		0	2.7	WUILNKCFCLNXOK-CFBAGHHKSA-N, WUILNKCFCLNXOK-CFBAGHHKSA-N
ethimizol	EC50	10000	-2.5	100	91.3	1	10000	60979.3	101.5	92.4	91.3	102.2	99.1	1		0	6.2	RYRFAMRQBZNEPX-UHFFFAOYSA-N, RYRFAMRQBZNEPX-UHFFFAOYSA-N
seratrodast	EC50	10000	-0.2	100	91	1	10000	376.6	104.2	91	99	99.2	103.9	10		0	6.3	ZBVKEHDGYSLCCC-SFHVURJKSA-N, ZBVKEHDGYSLCCC-SFHVURJKSA-N, ZBVKEHDGYSLCCC-SFHVURJKSA-N
FG-7142	EC50	10000	-2.5	100	91.8	1	10000	60976.5	96.9	91.8	98.2	100.3	103.4	1		0	5.8	QMCOPDWHWYSJSA-UHFFFAOYSA-N, QMCOPDWHWYSJSA-UHFFFAOYSA-N, QMCOPDWHWYSJSA-UHFFFAOYSA-N
dianhydrogalactitol	EC50	10000	-1.7	100	94.2	1	10000	3	103	107.4	99.3	95.4	94.2	7.8		0	4	AAFJXZWCNVJTMK-GUCUJZIJSA-N, AAFJXZWCNVJTMK-GUCUJZIJSA-N
tasquinimod	EC50	10000	-0.1	100	100	1	10000	353.1	100	100	100	100	100	0.1		0	0	ONDYALNGTUAJDX-UHFFFAOYSA-N, ONDYALNGTUAJDX-UHFFFAOYSA-N
palovarotene	EC50	10000	-2.5	100	80.4	1	10000	134519	100.8	94.3	94.3	224.9	85.4	3.2		0	62.6	YTFHCXIPDIHOIA-DHZHZOJOSA-N, YTFHCXIPDIHOIA-DHZHZOJOSA-N
EGF816	EC50	511.5	-1	100	24.6	1	10000	0.2	101.5	95.9	86.9	51.6	24.6	99		10.8	2.5	IOMMMLWIABWRKL-WUTDNEBXSA-N, IOMMMLWIABWRKL-WUTDNEBXSA-N
gemcitabine	EC50	528.7	-1	100	40.8	1	10000	0.4	97.5	106.5	86.5	63.9	40.8	77.1		8.2	4.9	SDUQYLNIPVEERB-QPPQHZFASA-N, SDUQYLNIPVEERB-QPPQHZFASA-N, SDUQYLNIPVEERB-QPPQHZFASA-N, SDUQYLNIPVEERB-QPPQHZFASA-N
CC-223	EC50	1106.7	-2.5	100	41.6	1	10000	1.1	94.6	87.1	105.8	74.4	41.6	55.9		6.6	7.6	UFKLYTOEMRFKAD-SHTZXODSSA-N, UFKLYTOEMRFKAD-SHTZXODSSA-N
MK-0354	EC50	10000	-2.5	100	91.6	1	10000	86454.7	99.8	92.7	91.6	111.6	101.1	1		0	8.5	LTQYSJKGRPGMPO-UHFFFAOYSA-N
PNU-120596	EC50	10000	-1	100	86.7	1	10000	153.3	86.7	98.4	97.2	95.1	90	4		0	7.3	CEIIEALEIHQDBX-UHFFFAOYSA-N, CEIIEALEIHQDBX-UHFFFAOYSA-N, CEIIEALEIHQDBX-UHFFFAOYSA-N, CEIIEALEIHQDBX-UHFFFAOYSA-N
MK-8033	EC50	10000	-0.2	100	87.8	1	10000	801.3	99.8	87.8	104.9	94.5	99.9	16.4		0	7.1	VMJFTOSOFDEKTM-UHFFFAOYSA-N, VMJFTOSOFDEKTM-UHFFFAOYSA-N
AZD3264	EC50	10000	-2.5	100	95.7	1	10000	92808.9	97.4	95.7	103.1	100.8	105.1	0.5		0	4.7	NMFIXEFNQPDISY-ZDUSSCGKSA-N
melatonin	EC50	10000	-2.5	100	96.8	1	10000	172228	101.4	104.8	96.8	109.1	105.1	0.4		0	6.4	DRLFMBDRBRZALE-UHFFFAOYSA-N, DRLFMBDRBRZALE-UHFFFAOYSA-N, DRLFMBDRBRZALE-UHFFFAOYSA-N, DRLFMBDRBRZALE-UHFFFAOYSA-N
GKA-50	EC50	10000	-2.5	100	96.9	1	10000	95043.3	96.9	102.8	97.8	106.9	98.2	0.4		0	4.2	OCBMECSFDVUYQN-ROUUACIJSA-N, OCBMECSFDVUYQN-ROUUACIJSA-N
hexaminolevulinate	EC50	10000	-2.5	100	93.9	1	10000	115970	93.9	101.4	111	107.8	104.2	0.7		0	8.3	RYQOILLJDKPETL-UHFFFAOYSA-N
3PO	EC50	10000	-0.1	100	100	1	10000	353.1	100	100	100	100	100	0.1		0	0	UOWGYMNWMDNSTL-ONEGZZNKSA-N
JLK-6	EC50	10000	-2.5	100	80.9	1	10000	16.1	103.3	104.6	106.5	94.9	80.9	15.7		1.1	4.4	AMDGKLWVCUXONP-UHFFFAOYSA-N, AMDGKLWVCUXONP-UHFFFAOYSA-N
dofequidar	EC50	10000	-2.5	100	90.5	1	10000	149102	90.5	97.8	108.7	129.3	103.5	1.1		0	16.6	KLWUUPVJTLHYIM-UHFFFAOYSA-N
CGP-57380	EC50	10000	-2.5	100	79.2	1	10000	6.6	102	101	100.6	95.6	79.2	16.1		1.2	1.2	UQPMANVRZYYQMD-UHFFFAOYSA-N, UQPMANVRZYYQMD-UHFFFAOYSA-N, UQPMANVRZYYQMD-UHFFFAOYSA-N
anethole-trithione	EC50	10000	-2.5	100	95.9	1	10000	64747.7	97.1	95.9	110.6	107.6	97.3	0.7		0	7	KYLIZBIRMBGUOP-UHFFFAOYSA-N, KYLIZBIRMBGUOP-UHFFFAOYSA-N
solcitinib	EC50	10000	-2.5	100	88.3	1	10000	10282.7	105.6	94.5	102.4	100.7	92.2	2.2		0	4.1	MPYACSQFXVMWNO-UHFFFAOYSA-N
PAC-1	EC50	3247.5	-2.5	100	15.8	1	10000	115.5	89.6	103.4	101.6	101.2	15.8	42		4.6	6.6	YQNRVGJCPCNMKT-LFVJCYFKSA-N, YQNRVGJCPCNMKT-LFVJCYFKSA-N, YQNRVGJCPCNMKT-LFVJCYFKSA-N, YQNRVGJCPCNMKT-LFVJCYFKSA-N
palosuran	EC50	10000	-2.5	100	85.7	1	10000	6069.9	95.3	91.9	103.3	100.3	89.4	3.4		0	5	WYJCYXOCHXWTHG-UHFFFAOYSA-N
R112	EC50	1353.9	-0.9	100	74.8	1	10000	2.3	92.2	100.3	92.6	92.6	74.8	23.7		1.4	5.3	TVKGTSHBQZEFEE-UHFFFAOYSA-N
STF-083010	EC50	10000	-2.5	100	91.3	1	10000	52421.4	91.3	99.3	99.8	104	100.2	1		0	5.3	TVIVJHZHPKNDAQ-MHWRWJLKSA-N, TVIVJHZHPKNDAQ-MHWRWJLKSA-N
phenylpiracetam	EC50	10000	-2.5	100	91.7	1	10000	43.7	103	97.3	99.5	98.5	91.7	6.1		0	2	LYONXVJRBWWGQO-SNVBAGLBSA-N
SRC-kinase-inhibitor-I	EC50	1976.6	-2.5	100	33.4	1	10000	22.5	88.9	101.6	94	89.9	33.4	47.1		5.4	6.4	DMWVGXGXHPOEPT-UHFFFAOYSA-N, DMWVGXGXHPOEPT-UHFFFAOYSA-N
PD-407824	EC50	3979	-2.5	100	63.8	1	10000	715.5	110.7	102.6	109.1	108	63.8	15.1		1.3	8.6	IAUZTOZLTFSMIE-UHFFFAOYSA-N, IAUZTOZLTFSMIE-UHFFFAOYSA-N, IAUZTOZLTFSMIE-UHFFFAOYSA-N
salubrinal	EC50	10000	-2.5	100	87.1	1	10000	1895.9	99.4	100.1	97.6	108.7	87.1	4.6		0	4.7	LCOIAYJMPKXARU-CVTTXWKISA-N, LCOIAYJMPKXARU-CVTTXWKISA-N, LCOIAYJMPKXARU-CVTTXWKISA-N, LCOIAYJMPKXARU-CVTTXWKISA-N
PX-12	EC50	10000	-0.5	100	84	1	10000	100.3	105.8	98	110.3	84	104.2	9.8		0	10.9	BPBPYQWMFCTCNG-ZCFIWIBFSA-N
IOX1	EC50	10000	-2.5	100	86.7	1	10000	983.6	97.6	99.5	98.2	105.3	86.7	5.1		0	3.3	JGRPKOGHYBAVMW-UHFFFAOYSA-N, JGRPKOGHYBAVMW-UHFFFAOYSA-N
etifoxine	EC50	10000	-2.5	100	85.7	1	10000	8268.4	94.4	97.2	101.8	102.5	90.7	2.6		0	3.5	IBYCYJFUEJQSMK-KRWDZBQOSA-N
reparixin	EC50	10000	-1	100	91.7	1	10000	184.8	93.8	96.4	97.2	91.7	93.6	2.5		0	5.5	KQDRVXQXKZXMHP-LLVKDONJSA-N, KQDRVXQXKZXMHP-LLVKDONJSA-N
N-methylquipazine	EC50	10000	-0.6	100	94.5	1	10000	6.5	106	96.2	99.2	96.4	95.1	8		0	3.5	HOMWNUXPSJQSSU-UHFFFAOYSA-N, HOMWNUXPSJQSSU-UHFFFAOYSA-N
PHA-665752	EC50	3165.1	-2.5	100	4.3	1	10000	81.2	100.2	98.2	108.8	100	4.3	48.7		5.4	5.8	OYONTEXKYJZFHA-SSHUPFPWSA-N, OYONTEXKYJZFHA-SSHUPFPWSA-N, OYONTEXKYJZFHA-SSHUPFPWSA-N, OYONTEXKYJZFHA-SSHUPFPWSA-N, OYONTEXKYJZFHA-SSHUPFPWSA-N
remimazolam	EC50	10000	-2.5	100	90	1	10000	5.6	103.6	94.1	110.9	90	95.2	13		0	7	CYHWMBVXXDIZNZ-KRWDZBQOSA-N
LPA2-antagonist-1	EC50	10000	-2.5	100	90.5	1	10000	17416.2	90.5	104.2	96.9	103	93.6	1.8		0	5.6	BPRNMVDTWIHULJ-AWEZNQCLSA-N
nomifensine	EC50	10000	-2.5	100	93.7	1	10000	48261.3	103.7	98.2	100.3	105.7	96.8	0.8		0	3.6	XXPANQJNYNUNES-AWEZNQCLSA-N, XXPANQJNYNUNES-AWEZNQCLSA-N, XXPANQJNYNUNES-AWEZNQCLSA-N
BCI-540	EC50	10000	-2.5	100	90.2	1	10000	73574.9	90.2	101.3	94.4	103.6	106.9	1.2		0	8.4	PSPGQHXMUKWNDI-UHFFFAOYSA-N, PSPGQHXMUKWNDI-UHFFFAOYSA-N
voreloxin	EC50	1283.1	-2.5	100	58.9	1	10000	1.5	100.7	98.9	104	85.6	58.9	36.7		4.1	2.1	XZAFZXJXZHRNAQ-STQMWFEESA-N, XZAFZXJXZHRNAQ-STQMWFEESA-N
MRS-3777	EC50	10000	-2.5	100	92.7	1	10000	64824	92.7	95.7	102.2	104.5	101.4	0.9		0	5.5	ZYVKEIQGOGHCFB-UHFFFAOYSA-N, ZYVKEIQGOGHCFB-UHFFFAOYSA-N, OGCQBCHLFMBCCE-UHFFFAOYSA-N, OGCQBCHLFMBCCE-UHFFFAOYSA-N
ARQ-092	EC50	1516.6	-2.5	100	8.8	1	10000	3.8	98.3	108.2	95.7	76.3	8.8	74.8		8.7	4.7	HNFMVVHMKGFCMB-UHFFFAOYSA-N
SP-100030	EC50	10000	-2.5	100	98.3	1	10000	258317	98.3	109.3	100.6	104.5	99.2	0.2		0	5.2	GHMKQBWHPQMXSH-UHFFFAOYSA-N, GHMKQBWHPQMXSH-UHFFFAOYSA-N
pirodavir	EC50	10000	-2.5	100	95.9	1	10000	7210	100.3	102.8	97.2	106.1	95.9	1.3		0	3.7	KCHIOGFOPPOUJC-UHFFFAOYSA-N, KCHIOGFOPPOUJC-UHFFFAOYSA-N
(-)-Huperzine A	EC50	10000	-2.5	100	91	1	10000	62746.4	91	96.7	96.1	106.4	100.6	1.1		0	6.6
palifosfamide	EC50	10000	-0.1	100	91.6	1	10000	3315.4	91.6	100.7	99.4	98.8	105.2	13		0	6.1	BKCJZNIZRWYHBN-UHFFFAOYSA-N, BKCJZNIZRWYHBN-UHFFFAOYSA-N
alvimopan	EC50	10000	-2.5	100	91.9	1	10000	92751	107.3	91.9	104.1	110.6	103.7	1		0	8.8	UPNUIXSCZBYVBB-JVFUWBCBSA-N, UPNUIXSCZBYVBB-JVFUWBCBSA-N
SSR-180711	EC50	10000	-2.5	100	95.7	1	10000	758.2	97.5	100.9	101.2	100.4	95.7	1.9		0	1.5
GS-6201	EC50	10000	-2.5	100	96.1	1	10000	11.9	102.9	108.6	96.3	96.1	97.4	8.7		0	4.6	KOYXXLLNCXWUNF-UHFFFAOYSA-N
fenoxaprop-p-ethyl	EC50	10000	-2.5	100	99	1	10000	903003	104.9	99	112.6	109.9	111.7	0.1		0	10.4	PQKBPHSEKWERTG-LLVKDONJSA-N
UNC0642	EC50	2776.1	-2.5	100	32.9	1	10000	60.7	93.9	95.1	95.3	96.6	32.9	37.8		4.2	4.8	RNAMYOYQYRYFQY-UHFFFAOYSA-N, RNAMYOYQYRYFQY-UHFFFAOYSA-N, RNAMYOYQYRYFQY-UHFFFAOYSA-N
hydroxyfasudil	EC50	10000	-2.5	100	91.6	1	10000	235731	91.6	94.1	110.5	118.9	135.5	1		0	23.2	ZAVGJDAFCZAWSZ-UHFFFAOYSA-N, ZAVGJDAFCZAWSZ-UHFFFAOYSA-N
eltoprazine	EC50	10000	-2.5	100	76.5	1	10000	58769.5	92.4	76.5	97.7	107.7	107.3	2.8		0	16.1	WVLHGCRWEHCIOT-UHFFFAOYSA-N, WVLHGCRWEHCIOT-UHFFFAOYSA-N, WVLHGCRWEHCIOT-UHFFFAOYSA-N
JNJ-42041935	EC50	10000	-2.5	100	89.5	1	10000	56726.6	89.5	106.2	105.1	101.9	98.5	1.3		0	7	FXHHASJVTYRJHH-UHFFFAOYSA-N
timolol	EC50	10000	-2.2	100	94.5	1	10000	12868.6	99.8	94.5	101.3	100	98.1	0.7		0	2.8	BLJRIMJGRPQVNF-JTQLQIEISA-N, BLJRIMJGRPQVNF-JTQLQIEISA-N, BLJRIMJGRPQVNF-JTQLQIEISA-N
ML314	EC50	10000	-2.5	100	78.3	1	10000	3.4	96.6	101.4	102.1	92.7	78.3	19.1		1.6	2.1	SWEOAXMICIJCQC-UHFFFAOYSA-N
AMG-9810	EC50	10000	-2.5	100	78.8	1	10000	6	102.6	98.3	101.4	94.5	78.8	17.4		1.4	1.7	GZTFUVZVLYUPRG-IZZDOVSWSA-N, GZTFUVZVLYUPRG-IZZDOVSWSA-N, GZTFUVZVLYUPRG-IZZDOVSWSA-N
tirapazamine	EC50	10000	-1	100	97.8	1	10000	519.6	103.6	103.4	107	97.8	101.5	0.7		0	4.6	ORYDPOVDJJZGHQ-UHFFFAOYSA-N, ORYDPOVDJJZGHQ-UHFFFAOYSA-N
SB-242235	EC50	10000	-1	100	83.3	1	10000	159.5	87.3	93.7	90.7	95.7	83.3	5		0	9.5	PDTYLGXVBIWRIM-UHFFFAOYSA-N, PDTYLGXVBIWRIM-UHFFFAOYSA-N
terutroban	EC50	10000	-2.5	100	85.6	1	10000	55994.6	93.2	85.6	92.8	105.1	97.7	1.7		0	9.4	HWEOXFSBSQIWSY-MRXNPFEDSA-N
XMD17-109	EC50	3091	-2.5	100	4.4	1	10000	97.2	104.2	87.2	99	99	4.4	49.6		5.5	7.5	XVBGRTMNFNMINE-UHFFFAOYSA-N, XVBGRTMNFNMINE-UHFFFAOYSA-N
tolrestat	EC50	10000	-2.5	100	94.5	1	10000	76469.1	103.1	100.2	94.5	107.4	98.6	0.7		0	4.9	LUBHDINQXIHVLS-UHFFFAOYSA-N, LUBHDINQXIHVLS-UHFFFAOYSA-N, LUBHDINQXIHVLS-UHFFFAOYSA-N
amifampridine	EC50	10000	-0.4	100	96	1	10000	44.8	105.5	96.9	96	98.8	98.1	6		0	3.5	OYTKINVCDFNREN-UHFFFAOYSA-N, OYTKINVCDFNREN-UHFFFAOYSA-N
GDC-0810	EC50	10000	-2.5	100	84.4	1	10000	67037.7	104.9	110.1	84.4	108.4	104.6	1.9		0	12.2	BURHGPHDEVGCEZ-KJGLQBJMSA-N
SB-225002	EC50	3890.8	-2.5	100	59.3	1	10000	517.8	101.7	98.2	88.4	107.5	59.3	17.3		1.6	7.6	MQBZVUNNWUIPMK-UHFFFAOYSA-N, MQBZVUNNWUIPMK-UHFFFAOYSA-N
TRV130	EC50	10000	-2.5	100	96.9	1	10000	193438	102.7	96.9	101.2	112	103.9	0.4		0	6.9	DMNOVGJWPASQDL-OAQYLSRUSA-N
compound-w	EC50	10000	-2.5	100	94.6	1	10000	3.9	107	104.5	104.8	96.9	94.6	5.6		0	4.8	JOSXKPZXMVHRKU-UHFFFAOYSA-N, JOSXKPZXMVHRKU-UHFFFAOYSA-N
DAA-1106	EC50	10000	-0.3	100	93.7	1	10000	144.9	103	102.2	93.7	98.5	98.1	5.6		0	3.4	DCRZYADKQRHHSF-UHFFFAOYSA-N, DCRZYADKQRHHSF-UHFFFAOYSA-N
FG-2216	EC50	10000	-2.5	100	96.6	1	10000	116590	106.5	98.5	96.6	102.6	102.8	0.4		0	4.6	OUQVKRKGTAUJQA-UHFFFAOYSA-N
MK-0773	EC50	10000	-0.6	100	97.7	1	10000	158.9	103.1	103.3	101.2	97.7	100.3	1.1		0	2.6	GBEUKTWTUSPHEE-JWJWXJQQSA-N, GBEUKTWTUSPHEE-JWJWXJQQSA-N
triflusal	EC50	10000	-0.1	100	92.2	1	10000	2493.4	98.6	97.9	93.5	92.2	102.6	12.2		0	4.3	RMWVZGDJPAKBDE-UHFFFAOYSA-N, RMWVZGDJPAKBDE-UHFFFAOYSA-N, RMWVZGDJPAKBDE-UHFFFAOYSA-N, RMWVZGDJPAKBDE-UHFFFAOYSA-N, RMWVZGDJPAKBDE-UHFFFAOYSA-N
RS-504393	EC50	10000	-2.5	100	85.3	1	10000	60.2	94.9	103.4	98.1	98	85.3	10.1		0.4	3.2	ODNICNWASXKNNQ-UHFFFAOYSA-N, ODNICNWASXKNNQ-UHFFFAOYSA-N
UNC2025	EC50	1754.4	-2.5	100	34.2	1	10000	1.9	98.5	99.7	100	87.1	34.2	49.9		5.7	0.9	MJSHVHLADKXCML-RQNOJGIXSA-N
nisoldipine	EC50	10000	-0.7	100	94.6	1	10000	161.5	97.6	105.8	106.8	94.6	102.8	2.3		0	5.9	VKQFCGNPDRICFG-GOSISDBHSA-N, VKQFCGNPDRICFG-GOSISDBHSA-N, VKQFCGNPDRICFG-GOSISDBHSA-N, VKQFCGNPDRICFG-GOSISDBHSA-N, VKQFCGNPDRICFG-GOSISDBHSA-N
CINPA-1	EC50	10000	-0.4	100	91.9	1	10000	182.7	109.2	99.6	99.5	91.9	107.2	6		0	7.9	AYQBYSPEGRYKFA-UHFFFAOYSA-N, AYQBYSPEGRYKFA-UHFFFAOYSA-N
enasidenib	EC50	10000	-2.5	100	87.8	1	10000	2.7	96	106.4	103	87.8	92.7	17		0.5	4.9	DYLUUSLLRIQKOE-UHFFFAOYSA-N
YK-4-279	EC50	10000	-2.5	100	76.4	1	10000	732.8	102.9	93.2	101	106.4	76.4	9.6		0.6	5.3	HLXSCTYHLQHQDJ-KRWDZBQOSA-N, HLXSCTYHLQHQDJ-KRWDZBQOSA-N
dobutamine	EC50	10000	-0.1	100	79.6	1	10000	2389.3	90.2	79.6	92.8	96.9	104.8	31.7		0	10.7	JRWZLRBJNMZMFE-UHFFFAOYSA-N, JRWZLRBJNMZMFE-UHFFFAOYSA-N, JRWZLRBJNMZMFE-UHFFFAOYSA-N, JRWZLRBJNMZMFE-UHFFFAOYSA-N, JRWZLRBJNMZMFE-UHFFFAOYSA-N
NS-018	EC50	517.2	-1	100	42	1	10000	0.5	96.4	89.1	91.9	62.7	42	76.1		8.1	5.4	UQTPDWDAYHAZNT-AWEZNQCLSA-N
Tapentadol (hydrochloride)	EC50	10000	-0.1	100	80.2	1	10000	774.1	89	80.2	101.6	90.9	92.5	36		0.1	8.4
1,2,3,4,5,6-hexabromocyclohexane	EC50	10000	-0.5	100	87.3	1	10000	103.9	106.2	103.9	104.1	87.3	105	8		0	8.8	QFQZKISCBJKVHI-UHFFFAOYSA-N, QFQZKISCBJKVHI-UHFFFAOYSA-N
GSK2830371	EC50	10000	-0.3	100	89.7	1	10000	221	94.7	106.2	99.8	89.7	108.8	9		0	9	IVDUVEGCMXCMSO-FQEVSTJZSA-N, IVDUVEGCMXCMSO-FQEVSTJZSA-N
BRD4770	EC50	10000	-0.8	100	93.6	1	10000	3.2	106.6	96.6	97.4	93.6	95.5	13.1		0	3.8	UCGWYCMPZXDHNR-UHFFFAOYSA-N, UCGWYCMPZXDHNR-UHFFFAOYSA-N
ML297	EC50	10000	-2.5	100	97.4	1	10000	10	103	98.5	104.9	97.4	98.7	3.3		0	3.1	IEKSMUSSYJUQMY-UHFFFAOYSA-N, IEKSMUSSYJUQMY-UHFFFAOYSA-N
CPI-0610	EC50	1447.7	-2.5	100	64.7	1	10000	5.2	103.2	99.7	105.3	90	64.7	29.6		3.2	3.1	GCWIQUVXWZWCLE-INIZCTEOSA-N, GCWIQUVXWZWCLE-INIZCTEOSA-N
evatanepag	EC50	10000	-0.6	100	94.2	1	10000	23.6	110.3	101.4	94.2	99.7	94.9	6.1		0	5.9	WOHRHWDYFNWPNG-UHFFFAOYSA-N
danirixin	EC50	10000	-1	100	84.6	1	10000	199	84.6	88.3	91.8	93.1	95.6	4.6		0	10.9	NGYNBSHYFOFVLS-LBPRGKRZSA-N
dinoprostone	EC50	10000	-1	100	90	1	10000	214.1	96.3	90	90.2	94	94.8	3		0	7.6	XEYBRNLFEZDVAW-ARSRFYASSA-N, XEYBRNLFEZDVAW-ARSRFYASSA-N
KG-5	EC50	1839.7	-2.5	100	61.8	1	10000	29.6	90.3	95.4	92.7	93.2	61.8	28.2		3	6.5	CMYHZFCJPORPHY-UHFFFAOYSA-N, CMYHZFCJPORPHY-UHFFFAOYSA-N
efinaconazole	EC50	10000	-1	100	88	1	10000	157.4	88	99.3	94.7	96.9	91.4	3.6		0	6.7	NFEZZTICAUWDHU-KDOFPFPSSA-N
plerixafor	EC50	10000	-0.1	100	90.7	1	10000	3414	90.7	104.5	97.3	94.4	104.9	14.5		0	7	YIQPUIGJQJDJOS-UHFFFAOYSA-N, YIQPUIGJQJDJOS-UHFFFAOYSA-N, YIQPUIGJQJDJOS-UHFFFAOYSA-N, YIQPUIGJQJDJOS-UHFFFAOYSA-N
JNJ-42165279	EC50	10000	-0.1	100	92.4	1	10000	655.7	92.4	100.1	95.2	99	92.8	16.2		0	3.6	YWGYNGCRVZLMCS-UHFFFAOYSA-N
SJ-172550	EC50	10000	-0.1	100	92.9	1	10000	4787.6	92.9	95.9	105.1	94.8	107.8	11		0	7.5	RKKFQJXGAQWHBZ-LICLKQGHSA-N, RKKFQJXGAQWHBZ-LICLKQGHSA-N, RKKFQJXGAQWHBZ-LICLKQGHSA-N
2'-MeCCPA	EC50	10000	-2.5	100	87.6	1	10000	7301.7	93.9	98	96.5	100.5	91.4	2.5		0	3.7	MMPAUXMIDJWGFO-ROMFRFKVSA-N, MMPAUXMIDJWGFO-ROMFRFKVSA-N, MMPAUXMIDJWGFO-ROMFRFKVSA-N
schisandrol-B	EC50	10000	-2.5	100	92.8	1	10000	52727.4	100.3	92.8	100.6	105.1	96.5	0.9		0	4.4	ZWRRJEICIPUPHZ-MYODQAERSA-N, ZWRRJEICIPUPHZ-MYODQAERSA-N
laropiprant	EC50	10000	-2.5	100	90.3	1	10000	51833.1	101.1	95.4	90.3	110.4	94.6	1.3		0	7.5	NXFFJDQHYLNEJK-CYBMUJFWSA-N, NXFFJDQHYLNEJK-CYBMUJFWSA-N
flupirtine	EC50	10000	-2.5	100	88.2	1	10000	5.1	105.1	113.4	98.6	88.2	91.3	19.4		0.5	7.3	JUUFBMODXQKSTD-UHFFFAOYSA-N, JUUFBMODXQKSTD-UHFFFAOYSA-N, JUUFBMODXQKSTD-UHFFFAOYSA-N, JUUFBMODXQKSTD-UHFFFAOYSA-N, JUUFBMODXQKSTD-UHFFFAOYSA-N
SX-011	EC50	10000	-2.5	100	91.2	1	10000	52.2	94.6	107.8	115.9	97.3	91.2	7.5		0	9.2	GUTYHDCSDBBMGW-UHFFFAOYSA-N, GUTYHDCSDBBMGW-UHFFFAOYSA-N
CPI-360	EC50	10000	-2.5	100	95.7	1	10000	10871.1	101	112.9	100.8	104.8	95.7	1.4		0	6.9	PFPSFENQCNMITC-MRXNPFEDSA-N
INT-767	EC50	10000	-2.5	100	99.5	1	10000	368887	110.5	107.4	108.1	104.7	99.5	0.1		0	7.9	XGIYOABXZNJOHV-APIYUPOTSA-N
torcitabine	EC50	10000	-0.3	100	85.6	1	10000	26.8	100	94.6	91.9	99.9	85.6	21.5		0	4.8	CKTSBUTUHBMZGZ-SHYZEUOFSA-N, CKTSBUTUHBMZGZ-SHYZEUOFSA-N
acalabrutinib	EC50	70.6	-0.7	100	65.3	1	10000	0.7	99.5	89.1	84.2	67.8	65.3	74.1		7.3	3	WDENQIQQYWYTPO-IBGZPJMESA-N
EVP-6124	EC50	10000	-1	100	85.1	1	10000	182.7	87.9	92	89.1	98.5	85.1	4.5		0	9.7	SSRDSYXGYPJKRR-ZDUSSCGKSA-N, SSRDSYXGYPJKRR-ZDUSSCGKSA-N
K02288	EC50	10000	-1	100	84.6	1	10000	187.8	87.7	93.6	92.3	87.6	84.6	4.6		0	10.3	CJLMANFTWLNAKC-UHFFFAOYSA-N, CJLMANFTWLNAKC-UHFFFAOYSA-N, CJLMANFTWLNAKC-UHFFFAOYSA-N
SDZ-WAG-994	EC50	10000	-0.1	100	83.3	1	10000	539	88.5	89.5	83.3	88.3	108.6	34.1		0	10.8	JAKAFSGZUXCHLF-LSCFUAHRSA-N, JAKAFSGZUXCHLF-LSCFUAHRSA-N, JAKAFSGZUXCHLF-LSCFUAHRSA-N
BNC105	EC50	7.8	-2.5	100	30.9	1	10000	2.4	106	54.6	33.7	39.2	30.9	215		27	5.4	RADMJHVVIZTENA-UHFFFAOYSA-N, RADMJHVVIZTENA-UHFFFAOYSA-N
brexpiprazole	EC50	10000	-0.1	100	85	1	10000	2312.5	95.5	85	96	91.6	103.8	23.3		0	7.6	ZKIAIYBUSXZPLP-UHFFFAOYSA-N, ZKIAIYBUSXZPLP-UHFFFAOYSA-N
tipiracil	EC50	10000	-0.1	100	89.4	1	10000	2385.7	94.2	101.5	89.4	97.4	101.3	16.5		0	5.6	QQHMKNYGKVVGCZ-UHFFFAOYSA-N, QQHMKNYGKVVGCZ-UHFFFAOYSA-N
TAK-063	EC50	10000	-2.5	100	92.1	1	10000	85993.5	92.1	95.4	98.8	102.3	108.7	1		0	7.9	KVHRYLNQDWXAGI-UHFFFAOYSA-N
tozadenant	EC50	10000	-0.1	100	87.3	1	10000	556.7	87.7	94.1	87.3	100.6	97.4	26.5		0	6.7	XNBRWUQWSKXMPW-UHFFFAOYSA-N, XNBRWUQWSKXMPW-UHFFFAOYSA-N
WH-4-023	EC50	10000	-2.5	100	89.8	1	10000	1961	93.3	104	95.8	104.3	89.8	3.9		0	5	NBTNHSGBRGTFJS-UHFFFAOYSA-N, NBTNHSGBRGTFJS-UHFFFAOYSA-N
suplatast	EC50	10000	-2.5	100	93.1	1	10000	74376.1	94.8	93.1	93.4	101.6	101.4	0.8		0	6	DYZJXZOQQRXDLE-CQSZACIVSA-O, DYZJXZOQQRXDLE-CQSZACIVSA-O, DYZJXZOQQRXDLE-CQSZACIVSA-O, DYZJXZOQQRXDLE-CQSZACIVSA-O, DYZJXZOQQRXDLE-CQSZACIVSA-O
AZD9272	EC50	10000	-0.4	100	90.4	1	10000	28.1	109	92.1	97.7	90.4	97.5	14.7		0	6.6	RBSPCALDSNXWEP-UHFFFAOYSA-N, RBSPCALDSNXWEP-UHFFFAOYSA-N
RP67580	EC50	10000	-2.5	100	81.6	1	10000	9438.1	94.1	88.4	98.3	108.8	86.6	4		0	7.9	VWBOQFANCXZMAU-LOSJGSFVSA-N, VWBOQFANCXZMAU-LOSJGSFVSA-N
imiloxan	EC50	10000	-2.5	100	89.4	1	10000	26527.5	97.9	98.5	99.7	106.8	94.4	1.3		0	3.7	UXABARREKCJULM-NSHDSACASA-N, UXABARREKCJULM-NSHDSACASA-N
CYM-5442	EC50	10000	-2.5	100	91.2	1	10000	8271.7	94.6	95.2	91.2	104.3	92.8	2.4		0	6.1	NUIKTBLZSPQGCP-LJQANCHMSA-N, NUIKTBLZSPQGCP-LJQANCHMSA-N
N6-cyclopentyladenosine	EC50	10000	-2.5	100	94	1	10000	78161.7	107.5	96.6	94	102.2	100.3	0.7		0	5.5	SQMWSBKSHWARHU-SDBHATRESA-N, SQMWSBKSHWARHU-SDBHATRESA-N
CJ-033466	EC50	10000	-0.2	100	93.4	1	10000	285.4	102.5	96.5	99.9	93.4	99.9	7.3		0	3.4	ISKHMDNIWXPUGR-UHFFFAOYSA-N, ISKHMDNIWXPUGR-UHFFFAOYSA-N
ML228	EC50	818.2	-2.5	100	17.5	1	10000	0.2	96	101.9	101	48.6	17.5	89.7		10.7	2.3	QNRODODTMXCRKU-UHFFFAOYSA-N, QNRODODTMXCRKU-UHFFFAOYSA-N
GANT-58	EC50	10000	-0.1	100	88.5	1	10000	2603.5	98.3	94.8	95.3	88.5	105.6	17.8		0	6.6	USWLOKMMUTWFMD-UHFFFAOYSA-N, USWLOKMMUTWFMD-UHFFFAOYSA-N
exo-IWR-1	EC50	10000	-2.5	100	87.4	1	10000	58374.1	87.4	103.4	107.3	102.6	101.8	1.5		0	8.6	ZGSXEXBYLJIOGF-BTYSMDAFSA-N, ZGSXEXBYLJIOGF-BTYSMDAFSA-N
SB-218795	EC50	10000	-2.5	100	93	1	10000	64114.8	103.7	93	101.4	102	102.9	0.8		0	5.2	IUMQXQJZIHWLIN-HSZRJFAPSA-N, IUMQXQJZIHWLIN-HSZRJFAPSA-N, IUMQXQJZIHWLIN-HSZRJFAPSA-N
erdafitinib	EC50	10000	-0.5	100	81.4	1	10000	4	109.1	90.2	92.3	89.6	81.4	32.8		1.3	6.3	OLAHOMJCDNXHFI-UHFFFAOYSA-N
felbamate	EC50	10000	-2.5	100	91	1	10000	125580	91	95.8	91.5	122.7	98.1	1.1		0	13.2	WKGXYQFOCVYPAC-UHFFFAOYSA-N, WKGXYQFOCVYPAC-UHFFFAOYSA-N, WKGXYQFOCVYPAC-UHFFFAOYSA-N, WKGXYQFOCVYPAC-UHFFFAOYSA-N, WKGXYQFOCVYPAC-UHFFFAOYSA-N
AGN-194310	EC50	10000	-0.6	100	90.9	1	10000	25.1	90.9	112.8	95.5	94.6	95.2	8.7		0	8.2	LHUPKWKWYWOMSK-UHFFFAOYSA-N
IBC-293	EC50	10000	-2.5	100	91	1	10000	61405.4	94.9	91	100	100.7	103.1	1.1		0	6.4	RUTVRAJKELSHCC-UHFFFAOYSA-N, RUTVRAJKELSHCC-UHFFFAOYSA-N
GW-4064	EC50	10000	-2.5	100	93.1	1	10000	61641.9	93.9	106.9	102.7	102.5	96.5	0.8		0	5	BYTNEISLBIENSA-MDZDMXLPSA-N, BYTNEISLBIENSA-MDZDMXLPSA-N, BYTNEISLBIENSA-MDZDMXLPSA-N
GSK2879552	EC50	10000	-2.5	100	89.3	1	10000	59209.8	89.3	100.9	94.7	101.7	103.1	1.3		0	7.4	LRULVYSBRWUVGR-FCHUYYIVSA-N
calcipotriol	EC50	10000	-2.5	100	93.7	1	10000	5.7	95.4	108.5	102.1	93.7	96	8.6		0	5.1	LWQQLNNNIPYSNX-UROSTWAQSA-N, LWQQLNNNIPYSNX-UROSTWAQSA-N, LWQQLNNNIPYSNX-UROSTWAQSA-N
lemborexant	EC50	10000	-0.2	100	97.6	1	10000	891.5	100.2	100.5	97.6	99.6	106.3	2.7		0	3.9	MUGXRYIUWFITCP-PGRDOPGGSA-N
Ko143	EC50	10000	-0.1	100	89.8	1	10000	2068.9	89.8	100.1	97.7	98.6	97.9	15.9		0	4.7	NXNRAECHCJZNRF-JBACZVJFSA-N, NXNRAECHCJZNRF-JBACZVJFSA-N
MI-14	EC50	10000	-2.5	100	75.8	1	10000	212.7	99.1	96.2	98.2	101.6	75.8	11.3		0.8	2.7	PSTAJIONBVMKLA-UHFFFAOYSA-N, PSTAJIONBVMKLA-UHFFFAOYSA-N
dihydroxyphenylglycine	EC50	10000	-2.5	100	83.6	1	10000	68889.9	99.7	83.6	103	106	111.3	2		0	13.2	HOOWCUZPEFNHDT-SSDOTTSWSA-N, HOOWCUZPEFNHDT-SSDOTTSWSA-N
RU-28318	EC50	10000	-0.1	100	92.5	1	10000	880.7	100.8	92.5	100.5	98.5	101.9	10.2		0	4.5	DNHCHRGCTVRAFT-JEHIOXJOSA-N, DNHCHRGCTVRAFT-JEHIOXJOSA-N
DHBP	EC50	10000	-0.4	100	90.1	1	10000	16.2	104.1	95.7	98.2	90.1	96.4	14.8		0	4.1	XJGZGUSMZSXHJI-UHFFFAOYSA-N, XJGZGUSMZSXHJI-UHFFFAOYSA-N
GTP-14564	EC50	10000	-2.5	100	89.6	1	10000	81941	89.6	103.2	101.5	105.3	110.5	1.3		0	9.9	DZQLVVLATXPWBK-UHFFFAOYSA-N, DZQLVVLATXPWBK-UHFFFAOYSA-N, DZQLVVLATXPWBK-UHFFFAOYSA-N
SR-3677	EC50	10000	-2.5	100	93.4	1	10000	396568	102.2	93.4	99.4	147.7	134.5	0.8		0	30.7	OQWZIAVXCYIZNN-OAQYLSRUSA-N, OQWZIAVXCYIZNN-OAQYLSRUSA-N
SR-2640	EC50	10000	-0.1	100	94.6	1	10000	2727.3	97.6	94.6	103.1	98.2	98.4	8.5		0	3.3	LMPZHLXYBWGGNT-UHFFFAOYSA-N, LMPZHLXYBWGGNT-UHFFFAOYSA-N, LMPZHLXYBWGGNT-UHFFFAOYSA-N
DVD-111	EC50	10000	-0.6	100	93.7	1	10000	232.4	105.6	98.4	105.9	93.7	115.8	3.3		0	10.7	PJNSMUBMSNAEEN-AWEZNQCLSA-N, PJNSMUBMSNAEEN-AWEZNQCLSA-N
oxiracetam	EC50	10000	-0.3	100	93.9	1	10000	162.4	101	98	102.2	93.9	102.1	5.4		0	3.8	IHLAQQPQKRMGSS-SCSAIBSYSA-N, IHLAQQPQKRMGSS-SCSAIBSYSA-N
MN-64	EC50	2019.5	-2.5	100	72.7	1	10000	66.7	113.1	104.9	97.2	96.1	72.7	19.1		1.7	7.1	PYTOHIUBXSJKQH-UHFFFAOYSA-N, PYTOHIUBXSJKQH-UHFFFAOYSA-N
cariprazine	EC50	10000	-0.2	100	93	1	10000	727.1	102.1	93	100.2	97.9	106.2	8.6		0	5.9	KPWSJANDNDDRMB-QAQDUYKDSA-N
gefitinib	EC50	414.2	-0.8	100	14.4	1	10000	0.7	91.5	105.3	72.7	48.4	14.4	121.6		13.1	8.1	XGALLCVXEZPNRQ-UHFFFAOYSA-N, XGALLCVXEZPNRQ-UHFFFAOYSA-N, XGALLCVXEZPNRQ-UHFFFAOYSA-N, XGALLCVXEZPNRQ-UHFFFAOYSA-N
pitolisant	EC50	10000	-2.5	100	90.6	1	10000	6.6	90.7	106.5	92.3	90.6	94.8	20.9		0	6.1	NNACHAUCXXVJSP-UHFFFAOYSA-N, NNACHAUCXXVJSP-UHFFFAOYSA-N, NNACHAUCXXVJSP-UHFFFAOYSA-N
indatraline	EC50	10000	-2.5	100	89	1	10000	2509.2	102	96.3	93	107.1	89	4		0	5.5	SVFXPTLYMIXFRX-XJKSGUPXSA-N, SVFXPTLYMIXFRX-XJKSGUPXSA-N, SVFXPTLYMIXFRX-XJKSGUPXSA-N
otenzepad	EC50	10000	-2.5	100	96	1	10000	8.7	101.5	105.2	96	96.3	101.2	9.1		0	3.8	UBRKDAVQCKZSPO-GOSISDBHSA-N, UBRKDAVQCKZSPO-GOSISDBHSA-N, UBRKDAVQCKZSPO-GOSISDBHSA-N
castanospermine	EC50	10000	-2.5	100	96.6	1	10000	101205	102.4	96.6	96.9	102.7	103.9	0.4		0	4.1	JDVVGAQPNNXQDW-TVNFTVLESA-N, JDVVGAQPNNXQDW-TVNFTVLESA-N
BU226	EC50	10000	-0.8	100	91.8	1	10000	8.9	112.4	97.5	97	97.4	91.8	8.7		0	6.5	ZXRSVNHYTSSFMN-UHFFFAOYSA-N, ZXRSVNHYTSSFMN-UHFFFAOYSA-N
ceftibuten	EC50	10000	-0.5	100	94.6	1	10000	146	102.9	99.9	102.4	94.6	105.7	3.5		0	5.1	UNJFKXSSGBWRBZ-BJCIPQKHSA-N, UNJFKXSSGBWRBZ-BJCIPQKHSA-N, UNJFKXSSGBWRBZ-BJCIPQKHSA-N, UNJFKXSSGBWRBZ-BJCIPQKHSA-N, UNJFKXSSGBWRBZ-BJCIPQKHSA-N
FK-888	EC50	10000	-0.5	100	86.7	1	10000	1.7	99.3	94	90.6	90.5	86.7	32.5		0.6	1.4	BFNKQTIJVFGCKQ-PDJGWCFMSA-N, BFNKQTIJVFGCKQ-PDJGWCFMSA-N, BFNKQTIJVFGCKQ-PDJGWCFMSA-N
TRAM-34	EC50	10000	-0.6	100	93.4	1	10000	123.9	104	104.5	105.8	93.4	102.7	3.1		0	5.9	KBFUQFVFYYBHBT-UHFFFAOYSA-N, KBFUQFVFYYBHBT-UHFFFAOYSA-N
PHTPP	EC50	10000	-0.1	100	91.3	1	10000	4813.6	98.5	94.6	97.4	91.3	113.2	13.5		0	9.2	AEZPAUSGTAHLOQ-UHFFFAOYSA-N, AEZPAUSGTAHLOQ-UHFFFAOYSA-N, AEZPAUSGTAHLOQ-UHFFFAOYSA-N
PK-THPP	EC50	10000	-2.5	100	98.9	1	10000	340156	106.4	101.2	98.9	105.1	101.2	0.1		0	4.3	CJZGRIRZVHNUSM-UHFFFAOYSA-N, CJZGRIRZVHNUSM-UHFFFAOYSA-N
dihydroergocristine	EC50	10000	-1	100	92.6	1	10000	188.9	92.6	97.5	99	93.3	94.9	2.2		0	5	DEQITUUQPICUMR-HJPBWRTMSA-N, DEQITUUQPICUMR-HJPBWRTMSA-N, DEQITUUQPICUMR-HJPBWRTMSA-N
SR-140333	EC50	10000	-1	100	87.6	1	10000	196.4	87.6	98.1	91.1	92.5	99.1	3.7		0	8.7	RPDFDSQFBCJTDY-GAQXSTBRSA-N, RPDFDSQFBCJTDY-GAQXSTBRSA-N
L-689560	EC50	10000	-0.7	100	89.8	1	10000	106.6	104.7	89.8	107.7	95.8	97.1	4.2		0	7.1	UCKHICKHGAOGAP-UONOGXRCSA-N, UCKHICKHGAOGAP-UONOGXRCSA-N, UCKHICKHGAOGAP-UONOGXRCSA-N
atipamezole	EC50	10000	-2.5	100	89.2	1	10000	19915.6	96.9	101.1	94.9	106.5	93.5	1.7		0	4.5	HSWPZIDYAHLZDD-UHFFFAOYSA-N, HSWPZIDYAHLZDD-UHFFFAOYSA-N, HSWPZIDYAHLZDD-UHFFFAOYSA-N
BVT-2733	EC50	10000	-2.5	100	92.5	1	10000	84186.8	107.5	101.9	92.5	102.5	105.9	0.9		0	7.4	YDPRNGAPPNPYQQ-UHFFFAOYSA-N
unbs-5162	EC50	10000	-1.1	100	78.4	1	10000	0.6	100	105.1	95.9	88.6	78.4	24.5		1.5	2.9	WCKZRLOUKYFJDY-UHFFFAOYSA-N, WCKZRLOUKYFJDY-UHFFFAOYSA-N
irsogladine	EC50	10000	-2.5	100	91.5	1	10000	94075	111.5	93.7	91.5	109.8	99.1	1		0	9.4	ATCGGEJZONJOCL-UHFFFAOYSA-N, ATCGGEJZONJOCL-UHFFFAOYSA-N, ATCGGEJZONJOCL-UHFFFAOYSA-N, ATCGGEJZONJOCL-UHFFFAOYSA-N
pardoprunox	EC50	10000	-2.5	100	93.2	1	10000	71055.1	95.8	93.2	102.2	107.3	99.1	0.8		0	5.7	YVPUUUDAZYFFQT-UHFFFAOYSA-N
arglabin	EC50	3795.8	-2.5	100	68	1	10000	659.1	90.2	99.8	88.3	104.8	68	13.9		1.2	8.3	UVJYAKBJSGRTHA-CUZKYEQNSA-N, UVJYAKBJSGRTHA-CUZKYEQNSA-N
LXR-623	EC50	10000	-0.6	100	91.2	1	10000	1.1	101.1	97.3	97	93.7	91.2	15.6		0	1.1	KYWWJENKIMRJBI-UHFFFAOYSA-N, KYWWJENKIMRJBI-UHFFFAOYSA-N
m-3M3FBS	EC50	10000	-0.1	100	94.5	1	10000	2607	94.5	101.8	95.8	98.9	99.4	8.6		0	3.2	ZIIUUSVHCHPIQD-UHFFFAOYSA-N, ZIIUUSVHCHPIQD-UHFFFAOYSA-N
4BP-TQS	EC50	10000	-0.3	100	89.3	1	10000	187	110.3	89.3	100.7	96.3	104.9	8.8		0	9	YNCXHXYZTLIZTO-RLFYNMQTSA-N, YNCXHXYZTLIZTO-RLFYNMQTSA-N
AZD6482	EC50	3252.1	-2.5	100	69	1	10000	204.1	97.7	105.1	94.2	100.5	69	15.4		1.3	4.3	IRTDIKMSKMREGO-OAHLLOKOSA-N, IRTDIKMSKMREGO-OAHLLOKOSA-N
OLDA	EC50	10000	-2.5	100	97.9	1	10000	164410	105.4	98.6	97.9	102.9	103.7	0.3		0	4.1	QQBPLXNESPTPNU-KTKRTIGZSA-N, QQBPLXNESPTPNU-KTKRTIGZSA-N
SDZ-205-557	EC50	10000	-0.5	100	88	1	10000	7.4	106.6	101.3	88	96.6	90.1	19.2		0	5.9	FFNWMBDISAYHDC-UHFFFAOYSA-N, FFNWMBDISAYHDC-UHFFFAOYSA-N
GBR-13069	EC50	10000	-2.5	100	95	1	10000	1816.8	97.8	105.8	110.5	99.7	95.3	2.5		0	6.1	DASHZBBQOARCMQ-QPJJXVBHSA-N, DASHZBBQOARCMQ-QPJJXVBHSA-N
dynole-34-2	EC50	2607.2	-2.5	100	0	1	10000	25.4	98.3	96.7	105.4	93.1	-0.1	59		6.6	3.8	MYIMRONQBLZJFI-DYTRJAOYSA-N, MYIMRONQBLZJFI-DYTRJAOYSA-N
Y-11	EC50	10000	-2.5	100	90.1	1	10000	49251.1	97.6	90.1	98	102.2	99.1	1.2		0	5.7	SQWGHMPVSMSPNY-UHFFFAOYSA-N, SQWGHMPVSMSPNY-UHFFFAOYSA-N
rolipram	EC50	10000	-2.5	100	96.6	1	10000	209049	109.9	111	96.6	101.4	104.5	0.4		0	8.2	HJORMJIFDVBMOB-GFCCVEGCSA-N, HJORMJIFDVBMOB-GFCCVEGCSA-N, HJORMJIFDVBMOB-GFCCVEGCSA-N, HJORMJIFDVBMOB-GFCCVEGCSA-N
A-366	EC50	10000	-2.5	100	95.4	1	10000	4486.4	97.3	106.4	102.2	103.1	95.4	1.6		0	4	BKCDJTRMYWSXMC-UHFFFAOYSA-N, BKCDJTRMYWSXMC-UHFFFAOYSA-N, BKCDJTRMYWSXMC-UHFFFAOYSA-N, BKCDJTRMYWSXMC-UHFFFAOYSA-N, BKCDJTRMYWSXMC-UHFFFAOYSA-N
triciribine	EC50	187.6	-0.7	100	40.1	1	10000	0.4	94.4	91.4	78.7	53.9	40.1	104.7		11.2	3.1	HOGVTUZUJGHKPL-HTVVRFAVSA-N, HOGVTUZUJGHKPL-HTVVRFAVSA-N, HOGVTUZUJGHKPL-HTVVRFAVSA-N, HOGVTUZUJGHKPL-HTVVRFAVSA-N, HOGVTUZUJGHKPL-HTVVRFAVSA-N
SC-51089	EC50	10000	-0.4	100	87.8	1	10000	13.1	102.6	96.4	97.3	87.8	95.4	18.5		0	4.1	XDJPQOUDGROSEU-UHFFFAOYSA-N, XDJPQOUDGROSEU-UHFFFAOYSA-N
ESI-09	EC50	10000	-2.5	100	91.8	1	10000	57605.4	103.3	93.7	91.9	102.3	95.9	1		0	5.5	DXEATJQGQHDURZ-DEDYPNTBSA-N, DXEATJQGQHDURZ-DEDYPNTBSA-N
PHCCC	EC50	10000	-0.5	100	90.9	1	10000	5.3	102.3	101.5	90.9	96.4	93	15.8		0	3.7	FPXPIEZPAXSELW-RGNAGUPPSA-N
L-755507	EC50	10000	-2.5	100	88.3	1	10000	1031.2	105.1	96.8	93.5	101.9	88.3	5.1		0	4.6	NYYJKMXNVNFOFQ-MHZLTWQESA-N, NYYJKMXNVNFOFQ-MHZLTWQESA-N, NYYJKMXNVNFOFQ-MHZLTWQESA-N
LY266097	EC50	3542.6	-2.5	100	66.8	1	10000	282.5	101.1	95.9	92.9	102.5	66.8	15.4		1.3	4.7	NJLHHCITDFZZSE-QGZVFWFLSA-N, NJLHHCITDFZZSE-QGZVFWFLSA-N
TMN-355	EC50	10000	-0.1	100	88	1	10000	3054	88	93.9	108	91.7	97.6	18.6		0	8.1	SFNLLCUAISZNRV-UHFFFAOYSA-N, SFNLLCUAISZNRV-UHFFFAOYSA-N
butabindide	EC50	10000	-0.1	100	95.2	1	10000	14405.5	95.2	99.7	97.1	97.1	127.6	7.4		0	15.1	HAQIRIMIVLFYIX-ZFWWWQNUSA-N, HAQIRIMIVLFYIX-ZFWWWQNUSA-N
oncrasin-1	EC50	10000	-0.1	100	94.8	1	10000	4424.8	94.8	100.5	96.2	99.8	106.1	8		0	5	ZDRQMXCSSAPUMM-UHFFFAOYSA-N, ZDRQMXCSSAPUMM-UHFFFAOYSA-N
NNC-63-0532	EC50	10000	-2.5	100	97.7	1	10000	282252	98.2	105.7	97.7	113.6	101.6	0.3		0	7.6	AQMPIDSGLFVVPL-UHFFFAOYSA-N, AQMPIDSGLFVVPL-UHFFFAOYSA-N, AQMPIDSGLFVVPL-UHFFFAOYSA-N
UAMC-00039	EC50	10000	-2.5	100	90.6	1	10000	8309.8	107.6	98.1	101.3	100.9	93.2	2.1		0	4	DNVZYSMOLXCOLY-HNNXBMFYSA-N, DNVZYSMOLXCOLY-HNNXBMFYSA-N
CHPG	EC50	10000	-2.5	100	99.9	1	10000	20051	100	100	100	100	100	0		0	0	UNIDAFCQFPGYJJ-SSDOTTSWSA-N, UNIDAFCQFPGYJJ-SSDOTTSWSA-N
quipazine	EC50	10000	-0.9	100	96.1	1	10000	263.6	102.3	101.3	109.4	96.1	99.3	1.4		0	5.2	XRXDAJYKGWNHTQ-UHFFFAOYSA-N, XRXDAJYKGWNHTQ-UHFFFAOYSA-N, XRXDAJYKGWNHTQ-UHFFFAOYSA-N, XRXDAJYKGWNHTQ-UHFFFAOYSA-N
L-cysteinesulfinic-acid	EC50	10000	-2.5	100	94	1	10000	120262	94	97.3	104.6	111.2	106.6	0.7		0	8.4	ADVPTQAUNPRNPO-REOHCLBHSA-N, ADVPTQAUNPRNPO-REOHCLBHSA-N
baicalein	EC50	10000	-2.5	100	87.5	1	10000	925.6	105.4	100.7	103.2	103.1	87.5	5.1		0	3.7	WTNAEULBGCSUSK-UHFFFAOYSA-N, WTNAEULBGCSUSK-UHFFFAOYSA-N, WTNAEULBGCSUSK-UHFFFAOYSA-N
daunorubicin	EC50	177.1	-1	100	16.1	1	10000	0.1	99.7	96	69.3	29.4	16.1	147.5		16.9	0.9	STQGQHZAVUOBTE-VGBVRHCVSA-N, STQGQHZAVUOBTE-VGBVRHCVSA-N, STQGQHZAVUOBTE-VGBVRHCVSA-N, STQGQHZAVUOBTE-VGBVRHCVSA-N
TCS-2210	EC50	810.6	-1.4	100	62	1	10000	1.5	136	93.7	98	78.4	62	41.8		4.3	18.3	ZOFZKGFBKISZRI-UHFFFAOYSA-N, ZOFZKGFBKISZRI-UHFFFAOYSA-N
SC-236	EC50	10000	-2.5	100	99.9	1	10000	20051	100	100	100	100	100	0		0	0	NSQNZEUFHPTJME-UHFFFAOYSA-N, NSQNZEUFHPTJME-UHFFFAOYSA-N
naltriben	EC50	10000	-0.2	100	85.1	1	10000	521.8	105	85.1	104.6	87.7	99.5	18.3		0	9.5	ZHVWWEYETMPAMX-IFKAHUTRSA-N
OMDM-2	EC50	10000	-2.5	100	96.7	1	10000	8.5	106	101.7	99.5	96.7	97.3	5.7		0	3.1	ICDMLAQPOAVWNH-HAAQQRBASA-N, ICDMLAQPOAVWNH-HAAQQRBASA-N
BINA	EC50	10000	-2.5	100	96.9	1	10000	258986	96.9	106.3	108.2	103.1	113.7	0.4		0	9.5	KMKBEESNZAPKMP-AREMUKBSSA-N
olomoucine	EC50	10000	-0.2	100	96	1	10000	905.1	102.1	97.9	96	99.9	105.1	5		0	4.2	GTVPOLSIJWJJNY-UHFFFAOYSA-N, GTVPOLSIJWJJNY-UHFFFAOYSA-N
MIRA-1	EC50	10000	-2.5	100	90.6	1	10000	61727.6	90.6	108	104	101.1	98.9	1.1		0	6.7	YXEWPGYLMHXLPS-UHFFFAOYSA-N
beta-CCB	EC50	10000	-2.5	100	86.5	1	10000	20831.1	92.2	93	107	106.2	91.5	2.3		0	7	WGNGIELOOKACSB-UHFFFAOYSA-N, WGNGIELOOKACSB-UHFFFAOYSA-N
ME0328	EC50	10000	-2.5	100	93.5	1	10000	19.6	103.9	123.1	94.2	93.5	100.6	14.1		0	12.3	QIHBWVVVRYYYRO-CYBMUJFWSA-N
GR-144053	EC50	10000	-0.1	100	90	1	10000	2115.1	91.4	96.4	90	92	100.2	24.4		0	4.7	QGEGSJUSWLLZLH-UHFFFAOYSA-N, QGEGSJUSWLLZLH-UHFFFAOYSA-N
ZM-39923	EC50	10000	-2.5	100	92.1	1	10000	9.8	97.6	101.6	102.5	97.5	92.1	6.9		0	1.9	JSASWRWALCMOQP-UHFFFAOYSA-N, JSASWRWALCMOQP-UHFFFAOYSA-N, JSASWRWALCMOQP-UHFFFAOYSA-N, JSASWRWALCMOQP-UHFFFAOYSA-N, JSASWRWALCMOQP-UHFFFAOYSA-N
ambenonium	EC50	10000	-0.6	100	97.6	1	10000	1233.8	103.2	99.8	102.8	97.6	141.4	1.1		0	21.4	OMHBPUNFVFNHJK-UHFFFAOYSA-P, OMHBPUNFVFNHJK-UHFFFAOYSA-P
DAU-5884	EC50	10000	-2.5	100	94.4	1	10000	168.8	96.5	104.7	98.1	99.3	94.4	3.8		0	3.1	NWXCDQHBVVPPTL-WDNDVIMCSA-N, NWXCDQHBVVPPTL-WDNDVIMCSA-N, NWXCDQHBVVPPTL-WDNDVIMCSA-N
GW-627368	EC50	10000	-0.1	100	94	1	10000	2508.3	94	98.6	102.5	98.1	98.2	9.3		0	3.3	XREWXJVMYAXCJV-UHFFFAOYSA-N, XREWXJVMYAXCJV-UHFFFAOYSA-N
5,7-dichlorokynurenic-acid	EC50	10000	-2.5	100	98.8	1	10000	603885	104.6	99.8	98.8	109.7	112.4	0.1		0	8.5	BGKFPRIGXAVYNX-UHFFFAOYSA-N, BGKFPRIGXAVYNX-UHFFFAOYSA-N, BGKFPRIGXAVYNX-UHFFFAOYSA-N
AZ-10417808	EC50	10000	-2.5	100	88.6	1	10000	28497	104.4	93.2	102.7	102.4	94	1.5		0	4.5	VUBILPOZTRGZJK-UHFFFAOYSA-N, VUBILPOZTRGZJK-UHFFFAOYSA-N
BAY-11-7082	EC50	3800.4	-2.5	100	52.2	1	10000	382.1	103.8	100.9	109.8	107.2	52.2	20.8		2	7.1	DOEWDSDBFRHVAP-KRXBUXKQSA-N, DOEWDSDBFRHVAP-KRXBUXKQSA-N, DOEWDSDBFRHVAP-KRXBUXKQSA-N
raclopride	EC50	10000	-1	100	92.4	1	10000	188.9	97.9	94	92.4	96.7	97.4	2.3		0	5.1	WAOQONBSWFLFPE-VIFPVBQESA-N, WAOQONBSWFLFPE-VIFPVBQESA-N
alda-1	EC50	10000	-2.5	100	91.7	1	10000	88869.3	91.7	100.1	108.9	101.9	107.9	1		0	8.6	NMKJFZCBCIUYHI-UHFFFAOYSA-N, NMKJFZCBCIUYHI-UHFFFAOYSA-N
pirinixic-acid	EC50	10000	-2.5	100	93.7	1	10000	104443	99.9	101.9	93.7	113.9	97.4	0.8		0	7.7	SZRPDCCEHVWOJX-UHFFFAOYSA-N, SZRPDCCEHVWOJX-UHFFFAOYSA-N, SZRPDCCEHVWOJX-UHFFFAOYSA-N, SZRPDCCEHVWOJX-UHFFFAOYSA-N
SU16f	EC50	10000	-2.5	100	99.8	1	10000	3.00649e+06	99.8	108	106.9	103.1	103.9	0		0	5.9	APYYTEJNOZQZNA-MOSHPQCFSA-N, APYYTEJNOZQZNA-MOSHPQCFSA-N
JAK3-inhibitor-V	EC50	10000	-2.5	100	94.8	1	10000	12.6	109.8	97.3	111.3	94.8	96.6	6.5		0	7.7	FOTCGZPFSUWZBN-UHFFFAOYSA-N, FOTCGZPFSUWZBN-UHFFFAOYSA-N
A-769662	EC50	10000	-0.1	100	94.3	1	10000	1026.3	94.3	94.8	96.7	95.5	104.2	12		0	4.5	CTESJDQKVOEUOY-UHFFFAOYSA-N, CTESJDQKVOEUOY-UHFFFAOYSA-N, CTESJDQKVOEUOY-UHFFFAOYSA-N
rimcazole	EC50	1564.5	-2.5	100	60.1	1	10000	12.5	102.7	88.6	100	90.2	60.1	32.2		3.5	5.8	GUDVQJXODNJRIJ-CALCHBBNSA-N
YIL-781	EC50	10000	-0.2	100	88.2	1	10000	522.7	107.2	88.2	94.9	97.7	97.8	14.6		0	6.9	FRKXOBMDEXCHHD-SFHVURJKSA-N, FRKXOBMDEXCHHD-SFHVURJKSA-N
erbstatin-analog	EC50	2960.1	-2.5	100	73.3	1	10000	288.3	112.9	97.6	105.9	99.2	73.3	14.3		1.2	7.2	BQCNSTFWSKOWMA-GORDUTHDSA-N
U-0124	EC50	10000	-0.5	100	89.5	1	10000	131.6	109.8	108.2	89.5	99.4	104.1	6.4		0	9.4	GXGXSVFKGDVBMD-UHFFFAOYSA-N, GXGXSVFKGDVBMD-UHFFFAOYSA-N
CGP-55845	EC50	10000	-2.5	100	95.3	1	10000	111179	101.6	107.3	95.3	100.5	106	0.6		0	6	ZODSPDOOCZZEIM-BBRMVZONSA-N, ZODSPDOOCZZEIM-BBRMVZONSA-N
PD-166285	EC50	711.5	-0.9	100	2.3	1	10000	0.4	98.8	99.5	80.3	49	2.3	116.2		12.5	5.7	IFPPYSWJNWHOLQ-UHFFFAOYSA-N, IFPPYSWJNWHOLQ-UHFFFAOYSA-N
IPAG	EC50	10000	-2.5	100	77.2	1	10000	319.6	106.5	103.2	98.2	101.3	77.2	10.8		0.7	4	UUKPIWYXWLJPJF-UHFFFAOYSA-N, UUKPIWYXWLJPJF-UHFFFAOYSA-N
A740003	EC50	10000	-2.5	100	95.6	1	10000	169960	113.2	96.5	95.6	108.8	102.7	0.5		0	8.8	PUHSRMSFDASMAE-DEOSSOPVSA-N, PUHSRMSFDASMAE-DEOSSOPVSA-N, PUHSRMSFDASMAE-DEOSSOPVSA-N
BMS-470539	EC50	10000	-2.5	100	96.6	1	10000	106506	98.3	100.5	96.6	101.4	105.7	0.4		0	4.2	GULVVTHHUIIMRL-WUFINQPMSA-N, GULVVTHHUIIMRL-WUFINQPMSA-N
CP-775146	EC50	10000	-2.5	100	87.3	1	10000	59095.2	87.3	94.5	104.3	108.4	98.6	1.5		0	8.8	OISHBINQIFNIPV-JOCHJYFZSA-N, OISHBINQIFNIPV-JOCHJYFZSA-N
anpirtoline	EC50	10000	-0.1	100	93.5	1	10000	6301.9	94.9	98.6	93.5	98.3	114	10.1		0	9	GGALEXMXDMUMDM-UHFFFAOYSA-N, GGALEXMXDMUMDM-UHFFFAOYSA-N, GGALEXMXDMUMDM-UHFFFAOYSA-N
RX-821002	EC50	10000	-2.5	100	93	1	10000	1.3	100.1	103.2	96	93	94.6	14.2		0	1.8	HQGWKNGAKBPTBX-LBPRGKRZSA-N, HQGWKNGAKBPTBX-LBPRGKRZSA-N, HQGWKNGAKBPTBX-LBPRGKRZSA-N
3-alpha-bis-(4-fluorophenyl)-methoxytropane	EC50	10000	-2.5	100	86.5	1	10000	9369.1	108.7	105.5	99.5	125.7	86.5	4		0	14	MHNSOBBJZCWUGS-PMOLBWCYSA-N
L-152804	EC50	10000	-2.5	100	93	1	10000	88262.1	93	98.1	98	100.7	108.7	0.8		0	7.2	XQDXIHYKAGHZRX-LJQANCHMSA-N, XQDXIHYKAGHZRX-LJQANCHMSA-N, XQDXIHYKAGHZRX-LJQANCHMSA-N
diarylpropionitrile	EC50	10000	-0.3	100	91.2	1	10000	310	107.6	91.2	100.2	94.3	103.4	8.9		0	7.1	GHZHWDWADLAOIQ-ZDUSSCGKSA-N, GHZHWDWADLAOIQ-ZDUSSCGKSA-N
ubenimex	EC50	10000	-2.5	100	96	1	10000	104713	102.9	96	103.6	105.2	103.6	0.5		0	4.9	VGGGPCQERPFHOB-RDBSUJKOSA-N, VGGGPCQERPFHOB-RDBSUJKOSA-N, VGGGPCQERPFHOB-RDBSUJKOSA-N
TWS-119	EC50	2786	-2.5	100	25.7	1	10000	95.7	108.4	97.8	86.2	96.4	25.7	41.7		4.6	8.3	VPVLEBIVXZSOMQ-UHFFFAOYSA-N, VPVLEBIVXZSOMQ-UHFFFAOYSA-N, VPVLEBIVXZSOMQ-UHFFFAOYSA-N
vanoxerine	EC50	10000	-2.5	100	81.2	1	10000	132.2	102.4	94.6	102.4	98.9	81.2	10.8		0.6	3.2	NAUWTFJOPJWYOT-UHFFFAOYSA-N, NAUWTFJOPJWYOT-UHFFFAOYSA-N, NAUWTFJOPJWYOT-UHFFFAOYSA-N
eticlopride	EC50	10000	-2.5	100	98.5	1	10000	1608.7	105.2	102	103.1	99.9	98.5	0.8		0	3.2	AADCDMQTJNYOSS-LBPRGKRZSA-N, AADCDMQTJNYOSS-LBPRGKRZSA-N
PP-121	EC50	354.8	-1.3	100	15.3	1	10000	0.1	98	100.2	85.7	33.4	15.3	123.2		14.2	1.3	NVRXTLZYXZNATH-UHFFFAOYSA-N, NVRXTLZYXZNATH-UHFFFAOYSA-N, NVRXTLZYXZNATH-UHFFFAOYSA-N
MDL-73005EF	EC50	10000	-2.5	100	92.5	1	10000	73238.5	92.5	107.3	98.4	107.2	96.3	0.9		0	6.4	BVMYCHKQPGEOSI-HNNXBMFYSA-N, BVMYCHKQPGEOSI-HNNXBMFYSA-N
AZ20	EC50	1570.6	-2.2	100	34.6	1	10000	4.3	89.4	97	91.8	82.3	34.6	52.8		6	6.8	SCGCBAAYLFTIJU-CQSZACIVSA-N, SCGCBAAYLFTIJU-CQSZACIVSA-N
terreic-acid-(-)	EC50	10000	-0.3	100	94.5	1	10000	238.4	99.4	105.1	94.5	97.5	103.8	4.9		0	4.9	NYFMSQHOGRWGFD-OOVQLBIQSA-N
NU-1025	EC50	10000	-2.5	100	96.6	1	10000	94151.9	96.6	99.6	102	106.1	99.8	0.4		0	3.7	YJDAOHJWLUNFLX-UHFFFAOYSA-N, YJDAOHJWLUNFLX-UHFFFAOYSA-N, YJDAOHJWLUNFLX-UHFFFAOYSA-N
dihydroxyphenylglycine	EC50	10000	-2.5	100	97	1	10000	9.6	107.3	97.3	101.5	97	98	4.1		0	4	HOOWCUZPEFNHDT-SSDOTTSWSA-N, HOOWCUZPEFNHDT-SSDOTTSWSA-N
CP-316819	EC50	10000	-2.5	100	88.7	1	10000	111516	88.7	109.3	92.7	105.8	118	1.4		0	14.7	WEQLRDLTRCEUHG-PKOBYXMFSA-N, WEQLRDLTRCEUHG-PKOBYXMFSA-N
YM-511	EC50	10000	-1	100	92.4	1	10000	175.9	95.9	97.8	92.4	97.4	99.3	2.3		0	4.8	GGPPBTSXFROGAE-UHFFFAOYSA-N, GGPPBTSXFROGAE-UHFFFAOYSA-N
dexrazoxane	EC50	10000	-0.1	100	92.2	1	10000	1413.3	104.2	92.2	95.1	96.9	101	11.2		0	4.9	BMKDZUISNHGIBY-ZETCQYMHSA-N, BMKDZUISNHGIBY-ZETCQYMHSA-N, BMKDZUISNHGIBY-ZETCQYMHSA-N
desmethylclozapine	EC50	10000	-2.5	100	91.8	1	10000	12544.8	104.1	113.5	104.2	116.3	91.8	2.4		0	11	JNNOSTQEZICQQP-UHFFFAOYSA-N
ABT-724	EC50	10000	-2.5	100	93.5	1	10000	130642	93.5	104.7	101	103.7	114.5	0.8		0	9.9	FRPJGTNLZNXQEX-UHFFFAOYSA-N, FRPJGTNLZNXQEX-UHFFFAOYSA-N
oleoylethanolamide	EC50	10000	-2.5	100	97.1	1	10000	77451.4	97.2	101.4	97.1	101.7	101.1	0.3		0	2.6	BOWVQLFMWHZBEF-KTKRTIGZSA-N
FR-122047	EC50	10000	-2.5	100	97.5	1	10000	200303	97.5	101.3	99.7	109.2	105.5	0.3		0	5.9	UBHKJRYGKOSQDJ-UHFFFAOYSA-N, UBHKJRYGKOSQDJ-UHFFFAOYSA-N
flurbiprofen-(+/-)	EC50	10000	-2.5	100	86.9	1	10000	282.4	96.3	96	95.2	99.6	86.9	7.1		0.1	3.6	SYTBZMRGLBWNTM-SNVBAGLBSA-N, SYTBZMRGLBWNTM-SNVBAGLBSA-N, SYTBZMRGLBWNTM-SNVBAGLBSA-N
MJ-15	EC50	10000	-0.1	100	86.7	1	10000	604.9	90.5	86.7	103.3	90.4	97	25.4		0	7.2	PJEIKJFNEFJFLA-UHFFFAOYSA-N, PJEIKJFNEFJFLA-UHFFFAOYSA-N
gaboxadol	EC50	10000	-2.5	100	91.4	1	10000	50990.1	99.7	91.4	102.9	103	99.4	1		0	5.1	ZXRVKCBLGJOCEE-UHFFFAOYSA-N, ZXRVKCBLGJOCEE-UHFFFAOYSA-N, ZXRVKCBLGJOCEE-UHFFFAOYSA-N, ZXRVKCBLGJOCEE-UHFFFAOYSA-N
3,4-DCPG-(+/-)	EC50	10000	-0.1	100	90.3	1	10000	1151.7	90.3	101.7	98	92.1	96.2	17		0	4.7	IJVMOGKBEVRBPP-SSDOTTSWSA-N, IJVMOGKBEVRBPP-SSDOTTSWSA-N
blebbistatin-(+/-)	EC50	10000	-2.5	100	91.4	1	10000	177764	91.4	96.1	102.8	106.3	129.4	1		0	17.8	LZAXPYOBKSJSEX-GOSISDBHSA-N
cilostamide	EC50	10000	-0.1	100	85.3	1	10000	2395	92.8	92.9	94.6	85.3	105.3	22.8		0	7.8	UIAYVIIHMORPSJ-UHFFFAOYSA-N, UIAYVIIHMORPSJ-UHFFFAOYSA-N
ACDPP	EC50	10000	-2.5	100	94.5	1	10000	3.4	100	96.8	103.7	96.4	94.6	6		0	2.4	RNGRUHWJJPTYNR-UHFFFAOYSA-N, RNGRUHWJJPTYNR-UHFFFAOYSA-N
roquinimex	EC50	10000	-0.1	100	85.8	1	10000	2945	85.8	96.1	96	95.4	108.1	22.1		0	9.2	SGOOQMRIPALTEL-UHFFFAOYSA-N, SGOOQMRIPALTEL-UHFFFAOYSA-N
tyrphostin-AG-835	EC50	10000	-1	100	89.4	1	10000	204.5	89.4	96.8	108.9	97.2	98.2	3.2		0	7.4	UMGQVUWXNOJOSJ-DGGAMASNSA-N, UMGQVUWXNOJOSJ-DGGAMASNSA-N
SB-205384	EC50	10000	-2.5	100	93.6	1	10000	98079	113.1	93.6	101.5	101.2	97.4	0.8		0	7.3	JDTZAGLGBRRCJT-JTQLQIEISA-N, JDTZAGLGBRRCJT-JTQLQIEISA-N, JDTZAGLGBRRCJT-JTQLQIEISA-N
anisomycin	EC50	117.1	-1.2	100	29.1	1	10000	0.1	102.7	97.9	67.4	35.1	29.1	136.9		16.1	1.7	YKJYKKNCCRKFSL-RDBSUJKOSA-N, YKJYKKNCCRKFSL-RDBSUJKOSA-N
L-701252	EC50	10000	-0.8	100	88.1	1	10000	105	96.5	88.1	106.2	97.1	96.5	4.4		0	7.1	MXEFWCFPCLDOOG-UHFFFAOYSA-N
SCH-23390	EC50	10000	-2.5	100	93.3	1	10000	293356	93.3	103.1	145.3	102.6	97.9	0.8		0	23	GOTMKOSCLKVOGG-OAHLLOKOSA-N, GOTMKOSCLKVOGG-OAHLLOKOSA-N
alpha-methylhistamine-dihydrobromide-(S)-(+)	EC50	10000	-0.7	100	97.3	1	10000	8	99.5	102.5	99.5	97.3	99.2	3.1		0	1.6	XNQIOISZPFVUFG-YFKPBYRVSA-N, XNQIOISZPFVUFG-YFKPBYRVSA-N
A-987306	EC50	10000	-2.5	100	96.4	1	10000	10780.3	104.2	104.7	100.7	106.2	96.4	1.1		0	4.5	DJKJVWJQAVGLHJ-YPMHNXCESA-N, DJKJVWJQAVGLHJ-YPMHNXCESA-N
BRL-50481	EC50	10000	-2.5	100	92.8	1	10000	84074.8	97.2	92.8	94.8	106.6	104.8	0.9		0	7.1	IFIUFCJFLGCQPH-UHFFFAOYSA-N, IFIUFCJFLGCQPH-UHFFFAOYSA-N, IFIUFCJFLGCQPH-UHFFFAOYSA-N
TMS	EC50	3861.3	-2.5	100	62.8	1	10000	420.3	97	99.6	92.6	106.5	62.8	15.9		1.4	5.8	JDBCWSHYEQUBLW-AATRIKPKSA-N, JDBCWSHYEQUBLW-AATRIKPKSA-N, JDBCWSHYEQUBLW-AATRIKPKSA-N
DNQX	EC50	10000	-0.1	100	92.1	1	10000	825.7	96.8	96.3	100.3	97.4	94.3	11.8		0	2.1	RWVIMCIPOAXUDG-UHFFFAOYSA-N, RWVIMCIPOAXUDG-UHFFFAOYSA-N, RWVIMCIPOAXUDG-UHFFFAOYSA-N, RWVIMCIPOAXUDG-UHFFFAOYSA-N
DRF053-(R)	EC50	10000	-2.5	100	80.3	1	10000	941.5	94.7	94.9	90.7	104	80.3	8.3		0.4	6.4	LWANFAFTTOKZAX-QGZVFWFLSA-N, LWANFAFTTOKZAX-QGZVFWFLSA-N, LWANFAFTTOKZAX-QGZVFWFLSA-N
NAN-190	EC50	10000	-2.5	100	94.3	1	10000	81557.5	95.5	94.3	106.6	101.1	101.5	0.7		0	5.4	SJDOMIRMMUGQQK-UHFFFAOYSA-N, SJDOMIRMMUGQQK-UHFFFAOYSA-N
alpha-methylserotonin	EC50	10000	-1	100	89.6	1	10000	181.7	89.6	99.1	95.3	92.9	91.1	3.1		0	6.8	LYPCGXKCQDYTFV-SSDOTTSWSA-N
BAY-11-7085	EC50	2685.5	-2.5	100	49.8	1	10000	57.9	105.4	103.4	96	97	49.8	29		3.1	3.9	VHKZGNPOHPFPER-ONNFQVAWSA-N
L-655,708	EC50	10000	-0.1	100	88	1	10000	2747.3	100.8	88	96.3	96.7	105.2	18.7		0	7.3	YKYOQIXTECBVBB-AWEZNQCLSA-N, YKYOQIXTECBVBB-AWEZNQCLSA-N, YKYOQIXTECBVBB-AWEZNQCLSA-N
Ro-106-9920	EC50	2936.4	-2.5	100	63.7	1	10000	118.9	96.3	94.9	105.1	98.8	63.7	19.6		1.9	4.2	JFSXSNSCPNFCDM-KRWDZBQOSA-N, JFSXSNSCPNFCDM-KRWDZBQOSA-N
SB-228357	EC50	10000	-2.5	100	87.9	1	10000	39228.9	101.6	91.7	92.9	100.9	93.9	1.5		0	5.5	RRJLJKRFFRZRAF-UHFFFAOYSA-N, RRJLJKRFFRZRAF-UHFFFAOYSA-N
PI-103	EC50	709.2	-0.6	100	53.6	1	10000	2.6	105.3	95.1	81.9	84.1	53.6	59		5.1	7.9	TUVCWJQQGGETHL-UHFFFAOYSA-N, TUVCWJQQGGETHL-UHFFFAOYSA-N, TUVCWJQQGGETHL-UHFFFAOYSA-N
SB-612111	EC50	1473.3	-1.3	100	51.2	1	10000	1.4	93.8	106.1	89.1	83.8	51.2	41.8		4.2	6.8	OHRDCQFCAWLDBP-SBUREZEXSA-N, OHRDCQFCAWLDBP-SBUREZEXSA-N
BRL-54443	EC50	10000	-1	100	87.9	1	10000	190.9	91.9	92.8	87.9	98.7	90.3	3.7		0	8.3	WKNFADCGOAHBPG-UHFFFAOYSA-N, WKNFADCGOAHBPG-UHFFFAOYSA-N, WKNFADCGOAHBPG-UHFFFAOYSA-N
kartogenin	EC50	10000	-2.5	100	98.2	1	10000	167625	98.2	101.4	104.7	102.5	103.1	0.2		0	3.5	SLUINPGXGFUMLL-UHFFFAOYSA-N, SLUINPGXGFUMLL-UHFFFAOYSA-N
MRK-016	EC50	10000	-0.7	100	93.9	1	10000	198.2	104.4	111.2	107.5	93.9	100.3	2.5		0	7.8	QYSYOGCIDRANAR-UHFFFAOYSA-N, QYSYOGCIDRANAR-UHFFFAOYSA-N
AH11110	EC50	10000	-2.5	100	83.6	1	10000	973	100.1	98.2	90.1	103.5	83.6	6.9		0.2	5.4	HSVZQQYIMKLNLN-GOSISDBHSA-N, HSVZQQYIMKLNLN-GOSISDBHSA-N
mifepristone	EC50	10000	-0.1	100	88.7	1	10000	2029.6	96.2	102.6	88.7	96.3	109	16.7		0	8.8	VKHAHZOOUSRJNA-GCNJZUOMSA-N, VKHAHZOOUSRJNA-GCNJZUOMSA-N, VKHAHZOOUSRJNA-GCNJZUOMSA-N, VKHAHZOOUSRJNA-GCNJZUOMSA-N, VKHAHZOOUSRJNA-GCNJZUOMSA-N, VKHAHZOOUSRJNA-GCNJZUOMSA-N
CBiPES	EC50	10000	-0.1	100	96.5	1	10000	9442.2	101.1	96.5	97.1	96.8	112.2	5.4		0	7.2	HDVYXILCBYGKGU-UHFFFAOYSA-N, HDVYXILCBYGKGU-UHFFFAOYSA-N
VU0364739	EC50	2718.9	-2.5	100	11.2	1	10000	29.1	100	101.6	94.8	95	11.2	50.8		5.7	3.3	MSTXJJGAXXJCBY-UHFFFAOYSA-N, MSTXJJGAXXJCBY-UHFFFAOYSA-N
CGP-13501	EC50	10000	-0.2	100	91.2	1	10000	360	102.3	98.8	91.2	100.2	102.1	10.1		0	5.2	XGWATTXMMMANFJ-UHFFFAOYSA-N, XGWATTXMMMANFJ-UHFFFAOYSA-N
5'-chloro-5'-deoxy-ENBA-(+/-)	EC50	10000	-0.4	100	90.2	1	10000	2.3	99.1	98	93.3	94.8	90.2	19.8		0	1.5	PVJGDYDNVNCGBT-CYDCOVMPSA-N
EB-47	EC50	10000	-2.5	100	85.7	1	10000	1572.3	92	101.7	91.3	104.4	85.7	5.7		0.1	6.5	DDFLFKTXUWPNMV-LFALDJFMSA-N, DDFLFKTXUWPNMV-LFALDJFMSA-N
CL316243	EC50	10000	-2.5	100	90.6	1	10000	1.4	102.9	100.6	90.6	92.9	91.1	23.1		0	2	JEDJMKTVUPSHFW-ABAIWWIYSA-N
PACOCF3	EC50	10000	-0.1	100	83.2	1	10000	2021.5	99.6	93.5	91.2	83.2	102.1	26.2		0	7.5	MAHYXYTYTLCTQD-UHFFFAOYSA-N, MAHYXYTYTLCTQD-UHFFFAOYSA-N
reversan	EC50	10000	-2.5	100	75.4	1	10000	6.4	105.1	101.3	107.2	91.8	75.4	21.7		2	4.5	JTRXWCLQFAZHGP-UHFFFAOYSA-N, JTRXWCLQFAZHGP-UHFFFAOYSA-N
L-733060	EC50	3267.1	-2.5	100	18.1	1	10000	77.2	97.4	97.6	102.4	101.4	18.1	40.6		4.4	4.2	FCDRFVCGMLUYPG-ROUUACIJSA-N, FCDRFVCGMLUYPG-ROUUACIJSA-N
XE-991	EC50	10000	-0.4	100	87.7	1	10000	127.4	108.2	87.7	108.5	91.2	99.8	8.3		0	9.6	KHJFBUUFMUBONL-UHFFFAOYSA-N, KHJFBUUFMUBONL-UHFFFAOYSA-N
BCTC	EC50	3465.9	-2.5	100	71.2	1	10000	130.1	98.1	100.7	99.5	101.6	71.2	13.6		1.1	2	ROGUAPYLUCHQGK-UHFFFAOYSA-N, ROGUAPYLUCHQGK-UHFFFAOYSA-N
ginkgolide-B	EC50	10000	-1	100	90.8	1	10000	229.7	106.1	90.8	103.2	98.6	106.4	2.8		0	8	SQOJOAFXDQDRGF-AIQFLADASA-N, SQOJOAFXDQDRGF-AIQFLADASA-N, SQOJOAFXDQDRGF-AIQFLADASA-N, SQOJOAFXDQDRGF-AIQFLADASA-N
cabozantinib	EC50	1753.2	-2.5	100	39.2	1	10000	12.9	94.2	109.3	100.5	88.1	39.2	46.1		5.3	5.5	ONIQOQHATWINJY-UHFFFAOYSA-N, ONIQOQHATWINJY-UHFFFAOYSA-N, ONIQOQHATWINJY-UHFFFAOYSA-N
dorsomorphin	EC50	3023.1	-2.5	100	47.4	1	10000	63.3	101.8	95.6	99.4	98.9	47.4	27.8		2.9	2.9	XHBVYDAKJHETMP-UHFFFAOYSA-N, XHBVYDAKJHETMP-UHFFFAOYSA-N
levcromakalim	EC50	10000	-2.5	100	85.7	1	10000	59652.2	85.7	104.7	91.8	103.5	102.3	1.7		0	10	TVZCRIROJQEVOT-CABCVRRESA-N, TVZCRIROJQEVOT-CABCVRRESA-N, TVZCRIROJQEVOT-CABCVRRESA-N, TVZCRIROJQEVOT-CABCVRRESA-N
A-1120	EC50	10000	-0.2	100	94.1	1	10000	562	102.1	96.5	100	94.1	105.7	6.8		0	5.1	MEAQCLPMSVEOQF-UHFFFAOYSA-N, MEAQCLPMSVEOQF-UHFFFAOYSA-N
indirubin-3-monoxime	EC50	10000	-2.5	100	85.5	1	10000	53	93.9	91.7	102.6	97.1	85.7	11		0.4	5.3	HBDSHCUSXQATPO-BGBJRWHRSA-N, HBDSHCUSXQATPO-BGBJRWHRSA-N
naltrindole	EC50	10000	-2.5	100	83.9	1	10000	286.5	98.5	98.5	103.4	101.2	83.9	7.4		0.3	2.3	WIYUZYBFCWCCQJ-IFKAHUTRSA-N
CID-2745687	EC50	10000	-2.5	100	89.1	1	10000	0.6	100.8	100.8	97.4	89.1	89.6	19.6		0.3	0.6	CYNLZIBKERMMOA-AWQFTUOYSA-N, CYNLZIBKERMMOA-AWQFTUOYSA-N
ZD-7114	EC50	10000	-0.4	100	90	1	10000	153	99.1	97.2	106.5	90	107.7	7.3		0	8.4	RVMBDLSFFNKKLG-SFHVURJKSA-N, RVMBDLSFFNKKLG-SFHVURJKSA-N
rac-BHFF	EC50	10000	-0.1	100	93.2	1	10000	794.9	95.9	93.4	94.8	93.2	105.7	14.1		0	5.6	RVNOANDLZIIFHB-MRXNPFEDSA-N, RVNOANDLZIIFHB-MRXNPFEDSA-N
saclofen	EC50	10000	-0.1	100	86.9	1	10000	2422.9	96.2	91.9	94.8	86.9	104.8	20.4		0	7	JYLNVJYYQQXNEK-QMMMGPOBSA-N, JYLNVJYYQQXNEK-QMMMGPOBSA-N
linopirdine	EC50	10000	-2.5	100	92.4	1	10000	48023.4	92.4	98.5	98.9	103.1	97.2	0.9		0	4.2	YEJCDKJIEMIWRQ-UHFFFAOYSA-N, YEJCDKJIEMIWRQ-UHFFFAOYSA-N, YEJCDKJIEMIWRQ-UHFFFAOYSA-N
SB-243213	EC50	10000	-2.5	100	80.6	1	10000	506	96.4	98.8	96	103.6	80.6	8.3		0.4	3.5	ZETBBVYSBABLHL-UHFFFAOYSA-N, ZETBBVYSBABLHL-UHFFFAOYSA-N
TC-A-2317	EC50	799.4	-0.6	100	40.8	1	10000	1.8	98	89.4	84.7	77.2	40.8	71.5		6.7	7.7	XHHRGYCOEVNAKV-ZDUSSCGKSA-N, XHHRGYCOEVNAKV-ZDUSSCGKSA-N
BNTX	EC50	3658	-2.5	100	13.1	1	10000	192.3	99.5	95.6	102.4	109.2	13.1	39.1		4.2	7.5	WXOUFNFMPVMGFZ-BDQAUFNLSA-N
3-MPPI	EC50	10000	-1	100	98.8	1	10000	994.5	99.6	104.8	103.8	98.8	106.2	0.4		0	4.6	AQASGOHUMGAWJJ-UHFFFAOYSA-N, AQASGOHUMGAWJJ-UHFFFAOYSA-N
SKF-83566	EC50	10000	-0.1	100	80.1	1	10000	1636.8	80.1	100.7	95	89.9	92.8	32		0	8.3	XFTVOHWWEQGXLS-HNNXBMFYSA-N, XFTVOHWWEQGXLS-HNNXBMFYSA-N
NS-5806	EC50	10000	-1	100	87.9	1	10000	122.3	94.2	95.4	95.3	98.2	87.9	3.7		0	5.3	UZWJWROOLOOCPQ-UHFFFAOYSA-N, UZWJWROOLOOCPQ-UHFFFAOYSA-N
SB-297006	EC50	10000	-2.5	100	92.9	1	10000	78140.8	92.9	102.8	96.8	102.2	106.2	0.9		0	6.5	BEZXGSZPWXRHIN-INIZCTEOSA-N, BEZXGSZPWXRHIN-INIZCTEOSA-N
SKF-81297	EC50	10000	-2.5	100	91.1	1	10000	3021.6	95.1	105.8	97.7	106.3	91.1	3.2		0	5.1	GHWJEDJMOVUXEC-UHFFFAOYSA-N, GHWJEDJMOVUXEC-UHFFFAOYSA-N
ANR-94	EC50	10000	-0.2	100	95.1	1	10000	965.6	105.1	95.1	96.5	95.9	102	6.3		0	4.4	QUGDTMONBLMLLD-UHFFFAOYSA-N, QUGDTMONBLMLLD-UHFFFAOYSA-N
SKF-77434	EC50	10000	-2.5	100	89.8	1	10000	59278.2	89.8	92	102.7	102.7	99	1.2		0	7.1	QBUVZVXIRYFENV-KRWDZBQOSA-N, QBUVZVXIRYFENV-KRWDZBQOSA-N
U-99194	EC50	10000	-0.2	100	92.3	1	10000	542.1	96.9	107.9	92.3	93.7	108.3	8.4		0	8.4	UOLJKAPABHXFRE-UHFFFAOYSA-N
S-sulfo-L-cysteine	EC50	10000	-1	100	92.6	1	10000	193.9	97.7	92.6	94.4	95.8	95.2	2.2		0	5.1	NOKPBJYHPHHWAN-REOHCLBHSA-N
amisulpride	EC50	10000	-2.5	100	96.4	1	10000	95544.6	96.4	103	99.2	104	103.2	0.4		0	4	NTJOBXMMWNYJFB-GFCCVEGCSA-N, NTJOBXMMWNYJFB-GFCCVEGCSA-N
TCN238	EC50	10000	-2.5	100	97.9	1	10000	105837	98.7	97.9	99.4	102.2	103	0.3		0	2.6	LNUXNUNUGIHCPA-VOTSOKGWSA-N, LNUXNUNUGIHCPA-VOTSOKGWSA-N
Ro-60-0175	EC50	10000	-1	100	87.2	1	10000	191.4	93.7	92.3	87.4	95.6	87.2	3.8		0	8.7	XJJZQXUGLLXTHO-ZETCQYMHSA-N, XJJZQXUGLLXTHO-ZETCQYMHSA-N, XJJZQXUGLLXTHO-ZETCQYMHSA-N
GR-127935	EC50	3265.1	-2.5	100	7.9	1	10000	125.9	109.7	108.8	99.2	101.6	7.9	45.7		5	7.7	YDBCEBYHYKAFRX-UHFFFAOYSA-N, YDBCEBYHYKAFRX-UHFFFAOYSA-N
remoxipride	EC50	10000	-2.5	100	79.9	1	10000	19.4	96.3	112.9	99.7	94.3	79.9	16.9		1.3	6.7	GUJRSXAPGDDABA-NSHDSACASA-N, GUJRSXAPGDDABA-NSHDSACASA-N
PRIMA1	EC50	10000	-2.5	100	87.6	1	10000	2.7	104.6	99	102.7	87.6	95.7	17.3		0.6	4.9	RFBVBRVVOPAAFS-UHFFFAOYSA-N, RFBVBRVVOPAAFS-UHFFFAOYSA-N
formoterol	EC50	10000	-2.5	100	88.1	1	10000	1.3	99.3	101.4	100.9	88.1	92.4	17.3		0.5	2.4	BPZSYCZIITTYBL-ORAYPTAESA-N, BPZSYCZIITTYBL-ORAYPTAESA-N, BPZSYCZIITTYBL-ORAYPTAESA-N, BPZSYCZIITTYBL-ORAYPTAESA-N, BPZSYCZIITTYBL-ORAYPTAESA-N
GSK9027	EC50	10000	-2.5	100	92.2	1	10000	4.9	103.4	104.8	97.6	92.2	97.1	14.5		0	3.8	DXBJGDVBQPEMOB-UHFFFAOYSA-N, DXBJGDVBQPEMOB-UHFFFAOYSA-N
AG-490	EC50	10000	-0.5	100	91.6	1	10000	5.5	96.7	102.7	92.8	96.7	91.6	14.7		0	3.4	TUCIOBMMDDOEMM-RIYZIHGNSA-N, TUCIOBMMDDOEMM-RIYZIHGNSA-N, TUCIOBMMDDOEMM-RIYZIHGNSA-N, TUCIOBMMDDOEMM-RIYZIHGNSA-N
FIPI	EC50	10000	-0.1	100	92.2	1	10000	2188.7	92.2	101.3	99.8	98	96.8	12.1		0	3.8	LHABRXRGDLASIH-UHFFFAOYSA-N, LHABRXRGDLASIH-UHFFFAOYSA-N
APcK-110	EC50	10000	-2.5	100	97.3	1	10000	14736.2	99.5	110.2	103.7	103.3	97.3	0.9		0	5.7	CAMGZGMEPKFVMF-UHFFFAOYSA-N, CAMGZGMEPKFVMF-UHFFFAOYSA-N
TC-F-2	EC50	10000	-2.5	100	96.8	1	10000	198364	98.8	99.6	114.4	103.9	98.4	0.4		0	7.5	NXTBLPPTZRPJCA-IBGZPJMESA-N, NXTBLPPTZRPJCA-IBGZPJMESA-N
SANT-2	EC50	10000	-2.4	100	75.7	1	10000	18.3	103.1	111.4	97.5	94	75.7	19.6		1.7	6	VQOJFGFKIVFMDH-UHFFFAOYSA-N, VQOJFGFKIVFMDH-UHFFFAOYSA-N, VQOJFGFKIVFMDH-UHFFFAOYSA-N
ZD-7155	EC50	10000	-1.7	100	94.7	1	10000	3	111	99.8	97	95.3	94.7	10.9		0	5.5	BFVNEYDCFJNLGN-UHFFFAOYSA-N, BFVNEYDCFJNLGN-UHFFFAOYSA-N
GBR-12783	EC50	10000	-0.4	100	92	1	10000	76.9	113.4	99.3	98.5	92	98.8	7.1		0	7.5	XFBDGHFDKJITGC-JLHYYAGUSA-N, XFBDGHFDKJITGC-JLHYYAGUSA-N
IT1t	EC50	10000	-2.5	100	75.4	1	10000	3.8	96.4	115.5	100.3	89.7	75.4	23.3		2.2	8	OOSUDWRRWZVFEB-UHFFFAOYSA-N, OOSUDWRRWZVFEB-UHFFFAOYSA-N
Ro-20-1724	EC50	10000	-2.5	100	93.7	1	10000	73489.5	97.1	105.4	103.6	108.1	96.8	0.8		0	5.4	PDMUULPVBYQBBK-LBPRGKRZSA-N, PDMUULPVBYQBBK-LBPRGKRZSA-N, PDMUULPVBYQBBK-LBPRGKRZSA-N
TCS-5861528	EC50	10000	-1.9	100	95.6	1	10000	6.6	99.4	100	98.6	99	95.6	3.3		0	0.7	ZUTUWJYMCADJHD-GFCCVEGCSA-N, ZUTUWJYMCADJHD-GFCCVEGCSA-N
purvalanol-B	EC50	10000	-2.5	100	95.5	1	10000	24533.3	110.7	101.4	106.4	113.6	95.5	1.2		0	9.3	ZKDXRFMOHZVXSG-HNNXBMFYSA-N, ZKDXRFMOHZVXSG-HNNXBMFYSA-N, ZKDXRFMOHZVXSG-HNNXBMFYSA-N
bicuculline-(+)	EC50	10000	-2.5	100	99.9	1	10000	20051	100	100	100	100	100	0		0	0	IYGYMKDQCDOMRE-ZWKOTPCHSA-N
BMS-182874	EC50	10000	-0.2	100	95.4	1	10000	764.6	97.7	103.7	95.4	97.3	102.9	5.7		0	4	MJRGSRRZKSJHOE-UHFFFAOYSA-N, MJRGSRRZKSJHOE-UHFFFAOYSA-N, MJRGSRRZKSJHOE-UHFFFAOYSA-N
PD-168568	EC50	10000	-0.2	100	95.6	1	10000	1654.4	104	96.1	95.6	99.7	112.8	5.4		0	8.1	WQEPZBNLBWDIRZ-OAQYLSRUSA-N, WQEPZBNLBWDIRZ-OAQYLSRUSA-N
GANT-61	EC50	1646.9	-2.5	100	47.1	1	10000	17.8	110.9	109.2	109.9	88.2	47.1	41.5		4.7	8.7	KVQOGDQTWWCZFX-UHFFFAOYSA-N, KVQOGDQTWWCZFX-UHFFFAOYSA-N
flecainide	EC50	10000	-2.5	100	97.5	1	10000	155635	108.3	100.4	97.5	101.3	101.4	0.3		0	4.6	DJBNUMBKLMJRSA-UHFFFAOYSA-N, DJBNUMBKLMJRSA-UHFFFAOYSA-N, DJBNUMBKLMJRSA-UHFFFAOYSA-N
SB-239063	EC50	10000	-2.5	100	81.7	1	10000	1.6	99.5	105.5	82.2	81.7	85.6	43.3		3.8	3.6	ZQUSFAUAYSEREK-WKILWMFISA-N, ZQUSFAUAYSEREK-WKILWMFISA-N
XAV-939	EC50	746	-1.1	100	71.7	1	10000	1	110.4	94	97.1	84.1	71.7	32.6		2.7	6	KLGQSVMIPOVQAX-UHFFFAOYSA-N, KLGQSVMIPOVQAX-UHFFFAOYSA-N, KLGQSVMIPOVQAX-UHFFFAOYSA-N
beta-funaltrexamine	EC50	10000	-2.5	100	95.2	1	10000	49817.7	95.2	99.5	100.6	101.8	99.6	0.6		0	2.8	PQKHESYTSKMWFP-WZJCLRDWSA-N, PQKHESYTSKMWFP-WZJCLRDWSA-N, PQKHESYTSKMWFP-WZJCLRDWSA-N
ZM-226600	EC50	10000	-2.5	100	82.2	1	10000	1.3	100.7	98.1	99.8	82.2	89.1	26.9		2.1	3.7	LJLXQHHFAKVTNP-OAHLLOKOSA-N, LJLXQHHFAKVTNP-OAHLLOKOSA-N
6-chloromelatonin	EC50	10000	-2.5	100	96.5	1	10000	72242.4	99.5	96.5	98.9	104.6	98.3	0.4		0	3	LUINDDOUWHRIPW-UHFFFAOYSA-N, LUINDDOUWHRIPW-UHFFFAOYSA-N, LUINDDOUWHRIPW-UHFFFAOYSA-N
GSK2606414	EC50	1623.1	-2.4	100	68.9	1	10000	11.1	105.8	94	96	92.5	68.9	24.7		2.4	4.6	SIXVRXARNAVBTC-UHFFFAOYSA-N, SIXVRXARNAVBTC-UHFFFAOYSA-N, SIXVRXARNAVBTC-UHFFFAOYSA-N
MM-11253	EC50	10000	-2.5	100	89.4	1	10000	75310.2	104.3	105.6	89.4	112.9	98.8	1.3		0	9.3	DPVGXUNWCVEIGT-UHFFFAOYSA-N, DPVGXUNWCVEIGT-UHFFFAOYSA-N
macelignan	EC50	10000	-2.5	100	99.3	1	10000	272949	99.3	102.4	101.9	101.2	102.7	0.1		0	2.3	QDDILOVMGWUNGD-UONOGXRCSA-N
GR-159897	EC50	10000	-2.5	100	94.6	1	10000	50540.8	100.1	94.6	99	101.2	100.3	0.7		0	3.2	BANYJBHWTOJQDU-GDLZYMKVSA-N, BANYJBHWTOJQDU-GDLZYMKVSA-N, BANYJBHWTOJQDU-GDLZYMKVSA-N
SQ-22536	EC50	10000	-2.5	100	94.1	1	10000	76442.1	106	102.2	94.1	102.2	102.5	0.7		0	5.3	UKHMZCMKHPHFOT-ZCFIWIBFSA-N, UKHMZCMKHPHFOT-ZCFIWIBFSA-N
GR-113808	EC50	10000	-2.5	100	86	1	10000	69309.9	86	109	100.4	103.1	108	1.7		0	11.3	MOZPSIXKYJUTKI-UHFFFAOYSA-N, MOZPSIXKYJUTKI-UHFFFAOYSA-N
PD-102807	EC50	2917.1	-2.5	100	53.6	1	10000	100.9	101.7	101.2	108.7	98.4	53.6	25.2		2.6	4.6	VDDUJINYXKGZLV-JOCHJYFZSA-N, VDDUJINYXKGZLV-JOCHJYFZSA-N, VDDUJINYXKGZLV-JOCHJYFZSA-N
SB-334867	EC50	10000	-2.5	100	90.3	1	10000	1	101.7	103.2	94.5	92.7	90.3	19.7		0	2.2	AKMNUCBQGHFICM-UHFFFAOYSA-N, AKMNUCBQGHFICM-UHFFFAOYSA-N
ML161	EC50	10000	-0.1	100	89.2	1	10000	2789	95.4	100.9	89.2	101.1	105	16.7		0	7.3	DFOVLSMXPWPCFH-UHFFFAOYSA-N, DFOVLSMXPWPCFH-UHFFFAOYSA-N
FR-139317	EC50	10000	-2.5	100	95.2	1	10000	166838	108.7	95.2	97.9	105.5	112.1	0.6		0	9.3	LIOKMIQQPDDTNO-UPRLRBBYSA-N, LIOKMIQQPDDTNO-UPRLRBBYSA-N, LIOKMIQQPDDTNO-UPRLRBBYSA-N
L-745870	EC50	10000	-0.1	100	87.1	1	10000	337.9	88.6	99.1	100.9	92.9	87.9	23.8		0	5.8	OGJGQVFWEPNYSB-UHFFFAOYSA-N, OGJGQVFWEPNYSB-UHFFFAOYSA-N
SB-216763	EC50	10000	-2.5	100	99.5	1	10000	2119179	112.6	108.1	99.5	122.1	102.9	0.1		0	13.4	JCSGFHVFHSKIJH-UHFFFAOYSA-N, JCSGFHVFHSKIJH-UHFFFAOYSA-N
A77636	EC50	1895.2	-2.5	100	65.3	1	10000	18.6	106.2	98.1	100.1	94.2	65.3	25.2		2.6	3.3	QLJOSZATCBCBDR-KLONBWLYSA-N, QLJOSZATCBCBDR-KLONBWLYSA-N
EC-23	EC50	189	-0.4	100	63.9	1	10000	7.1	106.2	88.7	83.9	63.9	85.7	65.1		5.2	11.3	OQVLOWLEEHYBJH-UHFFFAOYSA-N, OQVLOWLEEHYBJH-UHFFFAOYSA-N
oxotremorine-M	EC50	10000	-2.5	100	91	1	10000	59890.5	94.9	98.3	91	102.3	102	1.1		0	6.3	CANZROMYQDHYHR-UHFFFAOYSA-N, CANZROMYQDHYHR-UHFFFAOYSA-N
GR-79236	EC50	10000	-0.1	100	100	1	10000	353.1	100	100	100	100	100	0.1		0	0	GYWXTRVEUURNEW-TVDBPQCTSA-N, GYWXTRVEUURNEW-TVDBPQCTSA-N
BU-224	EC50	10000	-0.5	100	89.3	1	10000	177	98.5	106.2	106.2	89.3	118.8	6		0	13.7	OSUVWJGCKQEMHK-UHFFFAOYSA-N
dimetindene	EC50	10000	-2.5	100	96.7	1	10000	41773.7	96.7	110.3	103.3	106.8	97.4	0.7		0	6.6	MVMQESMQSYOVGV-OAHLLOKOSA-N
UBP-310	EC50	10000	-0.1	100	100	1	10000	353.1	100	100	100	100	100	0.1		0	0	ZTAZUCRXCRXNSU-VIFPVBQESA-N, ZTAZUCRXCRXNSU-VIFPVBQESA-N
parthenolide-(alternate-stereo)	EC50	10000	-2.5	100	77.5	1	10000	757.8	100.4	104	98.2	107.5	77.5	8.9		0.5	4.7	KTEXNACQROZXEV-PVLRGYAZSA-N, KTEXNACQROZXEV-PVLRGYAZSA-N
ZCL-278	EC50	10000	-2.5	100	94.8	1	10000	100190	98.4	94.8	102.9	104	107	0.6		0	6	XKZDWYDHEBCGCG-UHFFFAOYSA-N, XKZDWYDHEBCGCG-UHFFFAOYSA-N, XKZDWYDHEBCGCG-UHFFFAOYSA-N, XKZDWYDHEBCGCG-UHFFFAOYSA-N
SC-560	EC50	10000	-0.8	100	95.3	1	10000	305.9	104.1	104.5	109.4	95.3	108.3	1.7		0	8	PQUGCKBLVKJMNT-UHFFFAOYSA-N, PQUGCKBLVKJMNT-UHFFFAOYSA-N, PQUGCKBLVKJMNT-UHFFFAOYSA-N
4-P-PDOT	EC50	10000	-2.5	100	94.6	1	10000	130780	104.6	94.6	103.9	113.5	101.8	0.6		0	8.2	RCYLUNPFECYGDW-AEFFLSMTSA-N
4-iodo-6-phenylpyrimidine	EC50	10000	-0.5	100	87.2	1	10000	98.6	100.1	104.8	104.7	87.2	104.2	8.3		0	8.2	ZTCJXHNJVLUUMR-UHFFFAOYSA-N
ifenprodil	EC50	10000	-0.5	100	84.1	1	10000	1.8	99.4	96.5	92	91.8	84.1	28.2		0.6	1.9	UYNVMODNBIQBMV-KKSFZXQISA-N
KW-3902	EC50	10000	-0.1	100	83.8	1	10000	1087.2	83.8	89.3	92.6	96.6	100.4	28.7		0	7.8	PJBFVWGQFLYWCB-XEDLVCFGSA-N, PJBFVWGQFLYWCB-XEDLVCFGSA-N
homoquinolinic-acid	EC50	10000	-0.1	100	89.2	1	10000	3938	92.7	89.2	97.4	95.6	111.4	16.9		0	9.4	HQPMJFFEXJELOQ-UHFFFAOYSA-N, HQPMJFFEXJELOQ-UHFFFAOYSA-N
PP-1	EC50	1942.8	-2.5	100	43.9	1	10000	30.5	85.9	96.9	94	91.2	43.9	40.1		4.5	7.8	ZVPDNRVYHLRXLX-UHFFFAOYSA-N, ZVPDNRVYHLRXLX-UHFFFAOYSA-N, ZVPDNRVYHLRXLX-UHFFFAOYSA-N
Ro-25-6981	EC50	10000	-0.1	100	89.1	1	10000	2923.9	97.4	98.2	89.1	95.8	106.8	17		0	7	WVZSEUPGUDIELE-HTAPYJJXSA-N, WVZSEUPGUDIELE-HTAPYJJXSA-N, WVZSEUPGUDIELE-HTAPYJJXSA-N
TCS-2314	EC50	10000	-1.6	100	92.2	1	10000	29.6	98.2	92.7	93.4	92.2	92.9	28.1		0	0.7	ITXAAOWFOURIHK-DEOSSOPVSA-N, ITXAAOWFOURIHK-DEOSSOPVSA-N
MRK-560	EC50	10000	-0.1	100	91.2	1	10000	3004.5	96.2	91.2	104.2	97.7	101.8	13.6		0	5.8	WDZVWDXOIGQJIO-UJKQEGAGSA-N, WDZVWDXOIGQJIO-UJKQEGAGSA-N
A-582941	EC50	10000	-0.8	100	86	1	10000	39.3	90.3	100.4	97.6	98.6	91.6	6.2		0	5	GTMRUYCIJSNXGB-GASCZTMLSA-N, GTMRUYCIJSNXGB-GASCZTMLSA-N
monastrol	EC50	10000	-0.1	100	89.7	1	10000	2632	89.7	95.1	95.6	100.2	102.8	16		0	6	LOBCDGHHHHGHFA-GFCCVEGCSA-N, LOBCDGHHHHGHFA-GFCCVEGCSA-N
ONO-4817	EC50	10000	-1	100	85.3	1	10000	165.6	92.3	85.3	97.6	95.4	89.2	4.4		0	8.7	HDWWQELUBWGQGA-WMZOPIPTSA-N
MRS-1334	EC50	10000	-0.2	100	95.2	1	10000	57.1	99.2	97.1	96.8	95.2	98	11.4		0	1.3	QFLOJAMZLQXHFS-AREMUKBSSA-N, QFLOJAMZLQXHFS-AREMUKBSSA-N
A-839977	EC50	10000	-0.1	100	88	1	10000	2295.7	92	93.5	88	89.1	102.1	29.3		0	6.1	GMVNBKZQJFRFAR-UHFFFAOYSA-N, GMVNBKZQJFRFAR-UHFFFAOYSA-N
PF-4708671	EC50	10000	-0.1	100	80.8	1	10000	1377.7	80.8	101.4	84.2	89.9	88.2	44.7		1.1	8.1	FBLPQCAQRNSVHB-UHFFFAOYSA-N, FBLPQCAQRNSVHB-UHFFFAOYSA-N
semaxanib	EC50	10000	-0.1	100	87.4	1	10000	935.3	93.2	87.4	93.6	94.9	102	22.7		0	6.1	WUWDLXZGHZSWQZ-WQLSENKSSA-N, WUWDLXZGHZSWQZ-WQLSENKSSA-N, WUWDLXZGHZSWQZ-WQLSENKSSA-N, WUWDLXZGHZSWQZ-WQLSENKSSA-N, WUWDLXZGHZSWQZ-WQLSENKSSA-N
CP-94253	EC50	10000	-1	100	84.5	1	10000	155	94.1	84.5	96.1	96.2	93.2	4.7		0	8.6	KWQWBZIGHIOKIO-UHFFFAOYSA-N, KWQWBZIGHIOKIO-UHFFFAOYSA-N
GR125487	EC50	10000	-2.5	100	92.2	1	10000	88011.7	96	94.3	92.2	105.3	107	0.9		0	8	SSPCCAYAIDNNJX-UHFFFAOYSA-N, SSPCCAYAIDNNJX-UHFFFAOYSA-N
SU4312	EC50	10000	-0.3	100	88.4	1	10000	7.5	97.7	94.3	96.4	88.4	91.8	25.4		0	2.4	UAKWLVYMKBWHMX-PTNGSMBKSA-N, UAKWLVYMKBWHMX-PTNGSMBKSA-N
GDC-0879	EC50	10000	-2.5	100	94.5	1	10000	96332	102.5	94.5	95.2	107.3	103.7	0.7		0	6.2	DEZZLWQELQORIU-RELWKKBWSA-N, DEZZLWQELQORIU-RELWKKBWSA-N, DEZZLWQELQORIU-RELWKKBWSA-N
dizocilpine-(-)	EC50	10000	-1	100	90.2	1	10000	207	90.2	94.5	95.6	92.5	90.5	2.9		0	7.2	LBOJYSIDWZQNJS-JKSUJKDBSA-N, LBOJYSIDWZQNJS-JKSUJKDBSA-N, LBOJYSIDWZQNJS-JKSUJKDBSA-N
SB-772077B	EC50	10000	-2.5	100	94	1	10000	280804	104.1	94	107.4	126.6	123.7	0.7		0	19.5	PHWHNHYZZNJPLB-QMMMGPOBSA-N, PHWHNHYZZNJPLB-QMMMGPOBSA-N
ORG-25543	EC50	10000	-2.5	100	84	1	10000	2164.1	94.3	92.1	96.7	103.3	85.8	5.4		0.1	5.5	ZCYOBMASPXQBSZ-UHFFFAOYSA-N, ZCYOBMASPXQBSZ-UHFFFAOYSA-N
robalzotan	EC50	10000	-2.5	100	91.2	1	10000	4.7	98.8	109.5	94.5	91.2	97.7	18.3		0	5.8	MQTUXRKNJYPMCG-CYBMUJFWSA-N, MQTUXRKNJYPMCG-CYBMUJFWSA-N
endo-IWR-1	EC50	615.4	-1.9	100	74.4	1	10000	1.2	111.5	108	98.9	81.8	74.4	31		2.9	7	ZGSXEXBYLJIOGF-ALFLXDJESA-N, ZGSXEXBYLJIOGF-ALFLXDJESA-N, ZGSXEXBYLJIOGF-ALFLXDJESA-N
MDL-72832	EC50	10000	-1.1	100	85.3	1	10000	1.1	96.9	102.7	96.9	94.2	85.3	14.2		0.3	2.5	HCVRCHQFYYZPHT-KRWDZBQOSA-N, HCVRCHQFYYZPHT-KRWDZBQOSA-N
WYE-687	EC50	270.6	-1	100	20.4	1	10000	0.1	100.1	95.5	79.2	37.2	20.4	125.5		14.2	1.4	VDOCQQKGPJENHJ-UHFFFAOYSA-N, VDOCQQKGPJENHJ-UHFFFAOYSA-N
BAY-K-8644-(+/-)	EC50	10000	-0.1	100	94.5	1	10000	577.4	94.7	100.9	94.5	95.8	100.8	10.6		0	3.5	ZFLWDHHVRRZMEI-CYBMUJFWSA-N
EMD-66684	EC50	10000	-1	100	93.6	1	10000	203	95.6	93.6	95.1	99.2	95.1	1.9		0	4.6	CQVJTTOZTTVVBK-UHFFFAOYSA-N, CQVJTTOZTTVVBK-UHFFFAOYSA-N, CQVJTTOZTTVVBK-UHFFFAOYSA-N
PD-123319	EC50	10000	-1	100	87.3	1	10000	293.2	87.3	105.5	102.8	98.1	113.5	3.7		0	12.2	YSTVFDAKLDMYCR-NDEPHWFRSA-N, YSTVFDAKLDMYCR-NDEPHWFRSA-N, YSTVFDAKLDMYCR-NDEPHWFRSA-N
ERK5-IN-1	EC50	3843.2	-2.5	100	60	1	10000	402.7	95.1	94.2	103.9	106.6	60	17.2		1.6	6.1	DDTPGANIPBKTNU-UHFFFAOYSA-N
CP-93129	EC50	10000	-2.5	100	92.6	1	10000	67433.8	100.5	92.6	105.3	104	102.3	0.9		0	5.8	PJYVGMRFPFNZCT-UHFFFAOYSA-N, PJYVGMRFPFNZCT-UHFFFAOYSA-N
N-methyllidocaine-iodide	EC50	10000	-0.6	100	96.7	1	10000	124	98.2	102	102.5	96.7	102.1	1.7		0	3	HFRFLLYLVAKRMZ-UHFFFAOYSA-O
9-anthracenecarboxylic-acid	EC50	10000	-2.5	100	91.9	1	10000	19586.5	97.1	97.9	99.4	100.6	96	1		0	1.8	XGWFJBFNAQHLEF-UHFFFAOYSA-N, XGWFJBFNAQHLEF-UHFFFAOYSA-N
zoniporide	EC50	10000	-1	100	93.8	1	10000	219.1	99.8	95.1	93.8	94.5	99.6	1.9		0	4.8	GDXBRVCQGGKXJY-UHFFFAOYSA-N, GDXBRVCQGGKXJY-UHFFFAOYSA-N
CV-1808	EC50	10000	-2.5	100	93	1	10000	104170	100.6	105.9	93	110.5	106.2	0.8		0	8.4	SCNILGOVBBRMBK-SDBHATRESA-N, SCNILGOVBBRMBK-SDBHATRESA-N
SMER-28	EC50	10000	-2.5	100	82.7	1	10000	197.5	100.9	102.6	96.1	100.1	82.7	8.8		0.4	2.5	BCPOLXUSCUFDGE-UHFFFAOYSA-N, BCPOLXUSCUFDGE-UHFFFAOYSA-N
ibudilast	EC50	10000	-2.5	100	93	1	10000	90303.9	95.7	94.1	93	103.5	106.7	0.8		0	7.4	ZJVFLBOZORBYFE-UHFFFAOYSA-N, ZJVFLBOZORBYFE-UHFFFAOYSA-N, ZJVFLBOZORBYFE-UHFFFAOYSA-N
zardaverine	EC50	10000	-2.5	100	89.4	1	10000	2.9	108.4	95.9	89.5	92.4	89.4	30.8		0.3	4.5	HJMQDJPMQIHLPB-UHFFFAOYSA-N, HJMQDJPMQIHLPB-UHFFFAOYSA-N, HJMQDJPMQIHLPB-UHFFFAOYSA-N
SDZ-220-581	EC50	10000	-0.5	100	92.8	1	10000	198.9	106.8	92.8	101.1	98.6	113.7	4.2		0	10	VBRJFXSFCYEZMQ-HNNXBMFYSA-N, VBRJFXSFCYEZMQ-HNNXBMFYSA-N, VBRJFXSFCYEZMQ-HNNXBMFYSA-N
KU14R	EC50	10000	-0.1	100	93.6	1	10000	2288.6	101.8	97.8	93.6	94.9	105.5	9.5		0	5.2	JCWVNNMJXQJVNC-ZDUSSCGKSA-N, JCWVNNMJXQJVNC-ZDUSSCGKSA-N, JCWVNNMJXQJVNC-ZDUSSCGKSA-N
ML10302	EC50	10000	-2.5	100	93.8	1	10000	81647.5	93.8	108.3	101.7	102.6	101.6	0.7		0	5.9	RVFIAQAAZUEPPE-UHFFFAOYSA-N, RVFIAQAAZUEPPE-UHFFFAOYSA-N
CP-339818	EC50	3640.6	-2.5	100	65.5	1	10000	241.1	97	98.2	96.1	103.5	65.5	15.6		1.4	3.8	MMGAVKCAGQCFHS-LSDHQDQOSA-N
NS-8593	EC50	10000	-0.3	100	90.1	1	10000	12.3	96.2	96.2	94	94.3	90.1	23		0	1.2	XZIZUQSOFMLIIR-CQSZACIVSA-N, XZIZUQSOFMLIIR-CQSZACIVSA-N
AZM-475271	EC50	1417.3	-1.6	100	28.5	1	10000	0.8	94.5	102	89.7	75	28.5	61.6		6.7	5.7	WPOXAFXHRJYEIC-UHFFFAOYSA-N, WPOXAFXHRJYEIC-UHFFFAOYSA-N
1-deoxymannojirimycin	EC50	10000	-0.7	100	90.8	1	10000	4	106.3	96.8	97	95.4	90.8	13		0	3.6	LXBIFEVIBLOUGU-KVTDHHQDSA-N, LXBIFEVIBLOUGU-KVTDHHQDSA-N
DUP-697	EC50	10000	-2.5	100	97.2	1	10000	303381	97.2	98	102.9	112.1	113.7	0.3		0	9.9	AJFTZWGGHJXZOB-UHFFFAOYSA-N, AJFTZWGGHJXZOB-UHFFFAOYSA-N, AJFTZWGGHJXZOB-UHFFFAOYSA-N
P7C3	EC50	10000	-0.1	100	91	1	10000	1453.4	101.3	95.9	91	98.3	98.1	13.7		0	3.8	FZHHRERIIVOATI-KRWDZBQOSA-N, FZHHRERIIVOATI-KRWDZBQOSA-N
terazosin	EC50	10000	-2.5	100	96.1	1	10000	2054	96.1	105.6	104.8	99.9	96.3	1.8		0	4.2	VCKUSRYTPJJLNI-CQSZACIVSA-N
EIPA	EC50	10000	-2.5	100	84.9	1	10000	861.9	92.4	103.7	91.9	101.5	84.9	6.8		0.2	6	QDERNBXNXJCIQK-UHFFFAOYSA-N, QDERNBXNXJCIQK-UHFFFAOYSA-N
acifran	EC50	10000	-1	100	85.5	1	10000	175.7	94.9	93.6	85.5	95.3	99.6	4.4		0	9.1	DFDGRKNOFOJBAJ-LBPRGKRZSA-N, DFDGRKNOFOJBAJ-LBPRGKRZSA-N, DFDGRKNOFOJBAJ-LBPRGKRZSA-N
purvalanol-A	EC50	10000	-2.5	100	91.4	1	10000	2107.9	102.5	109.4	96.5	102.5	91.4	3.5		0	5.4	PMXCMJLOPOFPBT-HNNXBMFYSA-N, PMXCMJLOPOFPBT-HNNXBMFYSA-N, PMXCMJLOPOFPBT-HNNXBMFYSA-N
ibotenic-acid	EC50	10000	-0.1	100	93	1	10000	2846.8	93	93.7	104.7	93.6	94	16.8		0	5.1	IRJCBFDCFXCWGO-SCSAIBSYSA-N, IRJCBFDCFXCWGO-SCSAIBSYSA-N
PD-81723	EC50	10000	-2.5	100	91.9	1	10000	82053.3	100.5	91.9	99.2	100.4	109.2	1		0	7.8	KKDKAWKYGCUOGR-UHFFFAOYSA-N, KKDKAWKYGCUOGR-UHFFFAOYSA-N
atiprimod	EC50	2099.3	-2.5	100	0.7	1	10000	7	102.7	102.9	101.4	86.9	0.7	67.7		7.7	2.3	SERHTTSLBVGRBY-UHFFFAOYSA-N
BIRT-377	EC50	10000	-2.5	100	91.1	1	10000	8613.5	98.4	92.8	91.1	104.8	92.7	2.4		0	6.3	FJNJHZQMQRVZEE-GOSISDBHSA-N, FJNJHZQMQRVZEE-GOSISDBHSA-N
priralfinamide	EC50	10000	-0.3	100	91.5	1	10000	138.1	102.6	95.2	104.9	91.5	99.5	6.9		0	5.3	BHJIBOFHEFDSAU-LBPRGKRZSA-N, BHJIBOFHEFDSAU-LBPRGKRZSA-N
BS-181	EC50	10000	-2.5	100	87.3	1	10000	4427.2	100.3	106.4	99.9	114.8	87.3	4.1		0	8.2	DNYBIOICMDTDAP-UHFFFAOYSA-N, DNYBIOICMDTDAP-UHFFFAOYSA-N, DNYBIOICMDTDAP-UHFFFAOYSA-N, DNYBIOICMDTDAP-UHFFFAOYSA-N
GW-6471	EC50	10000	-0.2	100	94.7	1	10000	389	100.7	94.7	102.6	97.4	101.9	5.9		0	3.8	TYEFSRMOUXWTDN-DYQICHDWSA-N, TYEFSRMOUXWTDN-DYQICHDWSA-N, TYEFSRMOUXWTDN-DYQICHDWSA-N
etazolate	EC50	10000	-0.8	100	90.9	1	10000	1	101.7	100.8	96.2	94.3	90.9	13.9		0	1.4	OPQRBXUBWHDHPQ-UHFFFAOYSA-N, OPQRBXUBWHDHPQ-UHFFFAOYSA-N
DMH4	EC50	10000	-2.5	100	85.9	1	10000	4210	101	107	89.6	113.8	85.9	4.7		0	9.5	SKZQZGSPYYHTQG-UHFFFAOYSA-N, SKZQZGSPYYHTQG-UHFFFAOYSA-N
ER-50891	EC50	10000	-2.5	100	96.2	1	10000	204426	103.4	96.2	99.2	116.8	102.7	0.5		0	9.1	LSGNKLDHMQVTEK-UHFFFAOYSA-N, LSGNKLDHMQVTEK-UHFFFAOYSA-N
BW-723C86	EC50	10000	-2.5	100	76.5	1	10000	625.5	109.1	95.6	98.6	103.7	76.5	10.2		0.7	5.7	ALFGDCNSEBJYSP-LLVKDONJSA-N, ALFGDCNSEBJYSP-LLVKDONJSA-N, ALFGDCNSEBJYSP-LLVKDONJSA-N
8-bromo-cGMP	EC50	10000	-0.5	100	90.5	1	10000	184.7	105.3	94.3	107.4	90.5	113.3	6.2		0	11.2	YUFCOOWNNHGGOD-UMMCILCDSA-N, YUFCOOWNNHGGOD-UMMCILCDSA-N
CPP	EC50	10000	-2.5	100	89.4	1	10000	2.3	102.1	104.4	92.6	89.4	90.5	22.6		0.2	2.5	CUVGUPIVTLGRGI-SSDOTTSWSA-N, CUVGUPIVTLGRGI-SSDOTTSWSA-N
R-96544	EC50	10000	-0.7	100	80.2	1	10000	2	100.8	92.9	97.2	91.6	80.2	22.6		0.9	3.7	AFZLABYDOCWQBQ-WOJBJXKFSA-N, AFZLABYDOCWQBQ-WOJBJXKFSA-N, AFZLABYDOCWQBQ-WOJBJXKFSA-N
cinanserin	EC50	10000	-0.4	100	90.7	1	10000	79.4	108.2	98.6	98.1	90.7	98.9	9.1		0	5.6	RSUVYMGADVXGOU-BUHFOSPRSA-N, RSUVYMGADVXGOU-BUHFOSPRSA-N
S-trityl-L-cysteine	EC50	10000	-0.8	100	84.6	1	10000	1.7	104.7	103.7	94.2	92.5	84.6	19.4		0.5	3.7	DLMYFMLKORXJPO-HXUWFJFHSA-N, DLMYFMLKORXJPO-HXUWFJFHSA-N, DLMYFMLKORXJPO-HXUWFJFHSA-N
TAK-715	EC50	10000	-0.6	100	78.2	1	10000	5.7	90.5	101.4	91.8	93.7	78.2	26.7		1	6	HEKAIDKUDLCBRU-UHFFFAOYSA-N, HEKAIDKUDLCBRU-UHFFFAOYSA-N, HEKAIDKUDLCBRU-UHFFFAOYSA-N
RWJ-50271	EC50	10000	-2.5	100	92.9	1	10000	15025.9	106.9	101.5	112.2	104.3	94.3	1.8		0	7.4	HOFGTYCLOKDAES-UHFFFAOYSA-N, HOFGTYCLOKDAES-UHFFFAOYSA-N
YS-035	EC50	10000	-0.3	100	93.9	1	10000	322.3	98.2	106.2	93.9	95.5	101.9	6.2		0	5.1	OXZMQFKVNVQMLI-UHFFFAOYSA-N, OXZMQFKVNVQMLI-UHFFFAOYSA-N
homoharringtonine	EC50	89.7	-0.9	100	22	1	10000	0.2	93.4	91.1	60.1	27.3	22	159.5		18.5	3	HYFHYPWGAURHIV-JFIAXGOJSA-N, HYFHYPWGAURHIV-JFIAXGOJSA-N
BP-554	EC50	10000	-2.5	100	99.5	1	10000	1.03888e+06	100.8	106.6	99.5	102.8	109.7	0.1		0	6.2	VUSNBQDZGKZEDL-UHFFFAOYSA-N, VUSNBQDZGKZEDL-UHFFFAOYSA-N, VUSNBQDZGKZEDL-UHFFFAOYSA-N
cinalukast	EC50	10000	-0.1	100	88.1	1	10000	1622	98.9	89.9	88.1	88.4	101.3	27.5		0	6.4	BZMKNPGKXJAIDV-VAWYXSNFSA-N, BZMKNPGKXJAIDV-VAWYXSNFSA-N, BZMKNPGKXJAIDV-VAWYXSNFSA-N
BMY-45778	EC50	10000	-0.1	100	92.9	1	10000	3454.7	92.9	95.8	95	100.5	104.8	11.1		0	5.4	DSRSEEYZGWTODH-UHFFFAOYSA-N, DSRSEEYZGWTODH-UHFFFAOYSA-N
3-carboxy-4-hydroxyphenylglycine-(S)	EC50	10000	-0.1	100	88.3	1	10000	413.9	100.5	88.3	92.6	92	98.6	22.6		0	5.1	CHZBCZTXSTWCIG-ZETCQYMHSA-N, CHZBCZTXSTWCIG-ZETCQYMHSA-N
SB-258585	EC50	10000	-0.1	100	93.3	1	10000	2863.7	95.6	94.7	102.3	93.3	100.9	10.4		0	4.2	BDHMSYNBSBZCAF-UHFFFAOYSA-N, BDHMSYNBSBZCAF-UHFFFAOYSA-N
L-741742	EC50	10000	-2.5	100	80.9	1	10000	949.4	99.9	104	101.3	107.5	80.9	7.4		0.3	4.6	QDMAKDIDFJTXEL-UHFFFAOYSA-N, QDMAKDIDFJTXEL-UHFFFAOYSA-N
CaCCinh-A01	EC50	10000	-0.1	100	91.2	1	10000	2588.5	91.2	99.5	102.9	96.4	99.6	13.7		0	5	ACLUEOBQFRYTQS-JTQLQIEISA-N, ACLUEOBQFRYTQS-JTQLQIEISA-N
PK-44	EC50	10000	-0.1	100	95.3	1	10000	479.5	95.3	96.6	95.8	100.4	100.3	9.2		0	2.9	LIPWZZYFIVYJSI-MRVPVSSYSA-N, LIPWZZYFIVYJSI-MRVPVSSYSA-N
LY225910	EC50	10000	-2.5	100	92.9	1	10000	115923	95.6	93.9	92.9	111.7	107.7	0.9		0	9.6	KUECXUACQOYKNB-UHFFFAOYSA-N, KUECXUACQOYKNB-UHFFFAOYSA-N, KUECXUACQOYKNB-UHFFFAOYSA-N
ZK-93426	EC50	3777.1	-2.5	100	74.9	1	10000	850.9	88.7	111.8	99.1	103.6	74.9	11		0.8	8.5	VMDUABMKBUKKPG-UHFFFAOYSA-N, VMDUABMKBUKKPG-UHFFFAOYSA-N, VMDUABMKBUKKPG-UHFFFAOYSA-N
nisoxetine	EC50	10000	-2.5	100	94	1	10000	102800	94	107.4	98.2	109	102.5	0.7		0	7.2	ITJNARMNRKSWTA-OAHLLOKOSA-N
PRE-084	EC50	10000	-2.5	100	93	1	10000	2548.3	101.2	107	97.2	103.3	93	2.7		0	4.2	RQHKZUBCUZVZEF-UHFFFAOYSA-N, RQHKZUBCUZVZEF-UHFFFAOYSA-N, RQHKZUBCUZVZEF-UHFFFAOYSA-N
AMD-3465	EC50	10000	-2.5	100	94.1	1	10000	136267	101.6	97.5	94.1	101.3	114.7	0.7		0	9.5	CWJJHESJXJQCJA-UHFFFAOYSA-N, CWJJHESJXJQCJA-UHFFFAOYSA-N
telcagepant	EC50	10000	-2.5	100	94.7	1	10000	109866	94.7	98.1	95.7	104.7	107.8	0.6		0	6.7	CGDZXLJGHVKVIE-DNVCBOLYSA-N, CGDZXLJGHVKVIE-DNVCBOLYSA-N
PD-173212	EC50	10000	-2.5	100	82.8	1	10000	10671.8	93.4	104.7	97.5	111.4	87.8	3.5		0	7.2	GCDHMGROXQUFNR-HEVIKAOCSA-N, GCDHMGROXQUFNR-HEVIKAOCSA-N
8-bromo-cAMP	EC50	10000	-2.5	100	92.8	1	10000	36107.6	92.8	103.9	95.9	102.8	95.8	1.1		0	4.8	DVKQVRZMKBDMDH-UUOKFMHZSA-N, DVKQVRZMKBDMDH-UUOKFMHZSA-N
NSC-625987	EC50	10000	-2.5	100	99.4	1	10000	854013	104.8	100.1	99.4	108.4	106.1	0.1		0	5.8	KFAKESMKRPNZTM-UHFFFAOYSA-N, KFAKESMKRPNZTM-UHFFFAOYSA-N
SDZ-220-040	EC50	10000	-2.5	100	98.2	1	10000	366304	104.8	104	98.2	108.3	109.8	0.2		0	7.5	NYZFUZCCDOSQBG-AWEZNQCLSA-N, NYZFUZCCDOSQBG-AWEZNQCLSA-N
BW-373U86	EC50	10000	-2.5	100	92.9	1	10000	68307.8	92.9	103.2	106.6	102.2	100.9	0.9		0	5.7	LBLDMHBSVIVJPM-YZIHRLCOSA-N, LBLDMHBSVIVJPM-YZIHRLCOSA-N
chromanol-(+/-)	EC50	10000	-0.3	100	92.5	1	10000	176.1	102.6	99.8	92.5	101.6	97.5	7.2		0	4	VCIPBXUEKWCJAU-DZYJZKBLSA-N
MCOPPB	EC50	3086.6	-2.5	100	7.3	1	10000	70.1	99.2	99.8	91.6	99	7.3	48.2		5.3	5.3	CYYNMPPFEJPBJD-OAQYLSRUSA-N, CYYNMPPFEJPBJD-OAQYLSRUSA-N
isradipine	EC50	10000	-0.2	100	91.7	1	10000	58.3	101.1	98.9	91.7	97.9	95.2	12.8		0	3.1	HMJIYCCIJYRONP-MRXNPFEDSA-N, HMJIYCCIJYRONP-MRXNPFEDSA-N, HMJIYCCIJYRONP-MRXNPFEDSA-N, HMJIYCCIJYRONP-MRXNPFEDSA-N
CYM-50358	EC50	3380.2	-2.5	100	60.1	1	10000	149	104.2	100.8	103.7	101.5	60.1	19.2		1.8	3.5	QWJOPXDAQCDRRM-UHFFFAOYSA-N, QWJOPXDAQCDRRM-UHFFFAOYSA-N
LY2090314	EC50	98.9	-2.5	100	61	1	10000	0.3	101.4	111.2	80	68.1	61	78.2		9.5	6.7	HRJWTAWVFDCTGO-UHFFFAOYSA-N, HRJWTAWVFDCTGO-UHFFFAOYSA-N
CP-471474	EC50	10000	-0.5	100	90.3	1	10000	32.1	106	96.3	98.9	97.9	94.3	6.5		0	3.5	QCOQJYRPDUMCNP-UHFFFAOYSA-N, QCOQJYRPDUMCNP-UHFFFAOYSA-N
IB-MECA	EC50	10000	-2.5	100	85.3	1	10000	2079.6	96.3	98.3	93.4	109.2	85.3	5.3		0.1	6.2	HUJXGQILHAUCCV-MOROJQBDSA-N, HUJXGQILHAUCCV-MOROJQBDSA-N
SANT-1	EC50	10000	-0.2	100	81.7	1	10000	50.4	98.6	93.8	93.1	81.7	94.3	31.7		0.2	5.4	FOORCIAZMIWALX-JJIBRWJFSA-N, FOORCIAZMIWALX-JJIBRWJFSA-N, FOORCIAZMIWALX-JJIBRWJFSA-N, FOORCIAZMIWALX-JJIBRWJFSA-N
RS-100329	EC50	10000	-2.4	100	87.4	1	10000	22.5	90.5	99	99.1	96.6	87.4	10.4		0.3	4.8	RCOBWVAGWYRNHZ-UHFFFAOYSA-N, RCOBWVAGWYRNHZ-UHFFFAOYSA-N
verteporfin	EC50	10000	-1	100	86.6	1	10000	136.3	93.4	92.7	95.4	95.8	86.6	4		0	6.5	VLGTZPSSBIXGAI-SUPIZNKRSA-N, VLGTZPSSBIXGAI-SUPIZNKRSA-N, VLGTZPSSBIXGAI-SUPIZNKRSA-N, VLGTZPSSBIXGAI-SUPIZNKRSA-N, VLGTZPSSBIXGAI-SUPIZNKRSA-N, VLGTZPSSBIXGAI-SUPIZNKRSA-N
SYM-2206	EC50	10000	-2.5	100	86.9	1	10000	106099	86.9	101.2	109.2	111.2	119.2	1.6		0	16.2	OFUDZKKOKPGXOH-LBPRGKRZSA-N, OFUDZKKOKPGXOH-LBPRGKRZSA-N
GW-5074	EC50	10000	-0.1	100	90.9	1	10000	5245.3	95.1	94.2	103.9	90.9	114.1	14.1		0	10.5	LMXYVLFTZRPNRV-UHFFFAOYSA-N, LMXYVLFTZRPNRV-UHFFFAOYSA-N, LMXYVLFTZRPNRV-UHFFFAOYSA-N, LMXYVLFTZRPNRV-UHFFFAOYSA-N
RN-1747	EC50	10000	-2.5	100	94.6	1	10000	93848	96.4	104.4	94.6	101.7	105.9	0.6		0	5.9	ZNLVYSJQUMALEO-UHFFFAOYSA-N, ZNLVYSJQUMALEO-UHFFFAOYSA-N, ZNLVYSJQUMALEO-UHFFFAOYSA-N
TTP-22	EC50	10000	-0.1	100	87.5	1	10000	2038.6	101.2	87.5	93.4	99.4	96.3	19.5		0	5.6	RAOULLCLLOGTDA-UHFFFAOYSA-N, RAOULLCLLOGTDA-UHFFFAOYSA-N
naloxone-benzoylhydrazone	EC50	10000	-2.5	100	89.4	1	10000	87046.1	95.4	95.8	89.4	103.4	112	1.3		0	10.7	AKXCFAYOTIEFOH-XTNAHFASSA-N, AKXCFAYOTIEFOH-XTNAHFASSA-N, AKXCFAYOTIEFOH-XTNAHFASSA-N
L-760735	EC50	10000	-2.5	100	75.1	1	10000	105.9	93.6	93.9	91.8	97.5	75.1	15.9		1.3	6	USRYEHHMJIRICK-ZNZBMKLDSA-N, USRYEHHMJIRICK-ZNZBMKLDSA-N
amsacrine	EC50	865.7	-0.8	100	12.3	1	10000	0.8	105.2	93.7	80.3	61.5	12.3	98.6		10.3	8.2	XCPGHVQEEXUHNC-UHFFFAOYSA-N, XCPGHVQEEXUHNC-UHFFFAOYSA-N
hyperin	EC50	10000	-2.5	100	86.3	1	10000	49302.6	96.9	86.3	102.3	103.5	98.9	1.7		0	7.9	OVSQVDMCBVZWGM-FHYQVQSVSA-N
alfaxalone	EC50	10000	-0.1	100	87.7	1	10000	2137.5	94.7	99.9	87.7	97.4	100.9	19.1		0	5.8
methylprednisolone-aceponate	EC50	10000	-0.1	100	91.1	1	10000	303.1	101.3	91.6	91.1	95.1	96.5	20.2		0	4	DALKLAYLIPSCQL-YPYQNWSCSA-N, DALKLAYLIPSCQL-YPYQNWSCSA-N
PQ-401	EC50	10000	-0.6	100	93.4	1	10000	131.4	106.1	93.4	106.9	94.9	100.5	3.3		0	6.4	YBLWOZUPHDKFOT-UHFFFAOYSA-N, YBLWOZUPHDKFOT-UHFFFAOYSA-N, YBLWOZUPHDKFOT-UHFFFAOYSA-N, YBLWOZUPHDKFOT-UHFFFAOYSA-N
cytisine	EC50	10000	-0.1	100	95.4	1	10000	3972.2	101.1	95.6	99	95.4	104.3	7.2		0	4	ANJTVLIZGCUXLD-DTWKUNHWSA-N, ANJTVLIZGCUXLD-DTWKUNHWSA-N, ANJTVLIZGCUXLD-DTWKUNHWSA-N, ANJTVLIZGCUXLD-DTWKUNHWSA-N
sulfanitran	EC50	10000	-0.4	100	89	1	10000	93.5	96.5	104.9	103.2	89	98.9	7.7		0	6	GWBPFRGXNGPPMF-UHFFFAOYSA-N, GWBPFRGXNGPPMF-UHFFFAOYSA-N
oxethazaine	EC50	2857.8	-2.5	100	42.2	1	10000	51.6	94.4	100.8	100.5	97.6	42.2	31.9		3.4	3.2	FTLDJPRFCGDUFH-UHFFFAOYSA-N, FTLDJPRFCGDUFH-UHFFFAOYSA-N, FTLDJPRFCGDUFH-UHFFFAOYSA-N
monobenzone	EC50	10000	-1	100	94.5	1	10000	200	97.5	95.5	94.6	98.9	94.5	1.7		0	4	VYQNWZOUAUKGHI-UHFFFAOYSA-N, VYQNWZOUAUKGHI-UHFFFAOYSA-N, VYQNWZOUAUKGHI-UHFFFAOYSA-N, VYQNWZOUAUKGHI-UHFFFAOYSA-N
methiazole	EC50	972.7	-2.5	100	64.6	1	10000	0.2	95.5	97	102.8	81.6	64.6	35.9		4	3	SXJIZQPZESTWLD-UHFFFAOYSA-N
BAY-W-9798	EC50	10000	-0.1	100	93.4	1	10000	2744.3	95.1	102.8	93.4	98.1	100.1	10.3		0	4	AVFYPHPSIBAAME-UHFFFAOYSA-N
RHC-80267	EC50	10000	-1.2	100	95.9	1	10000	671.2	98.4	95.9	107.8	98.8	99.6	1		0	4.6	RXSVYGIGWRDVQC-UHFFFAOYSA-N, RXSVYGIGWRDVQC-UHFFFAOYSA-N, RXSVYGIGWRDVQC-UHFFFAOYSA-N
pyrazolanthrone	EC50	10000	-0.1	100	92.4	1	10000	670.3	94.9	95.7	92.4	100.5	98.6	14.2		0	3.6	ACPOUJIDANTYHO-UHFFFAOYSA-N, ACPOUJIDANTYHO-UHFFFAOYSA-N, ACPOUJIDANTYHO-UHFFFAOYSA-N
talniflumate	EC50	10000	-0.1	100	90.9	1	10000	2448.4	90.9	100.2	95	99.1	101.1	14.1		0	4.9	ANMLJLFWUCQGKZ-HXUWFJFHSA-N, ANMLJLFWUCQGKZ-HXUWFJFHSA-N, ANMLJLFWUCQGKZ-HXUWFJFHSA-N
GW-0742	EC50	10000	-1	100	90.5	1	10000	203.5	95.1	94.8	92.5	90.5	98.3	2.8		0	6.9	HWVNEWGKWRGSRK-UHFFFAOYSA-N, HWVNEWGKWRGSRK-UHFFFAOYSA-N, HWVNEWGKWRGSRK-UHFFFAOYSA-N, HWVNEWGKWRGSRK-UHFFFAOYSA-N
daidzein	EC50	10000	-2.5	100	87.9	1	10000	71094.3	106.9	87.9	100.8	106	107	1.5		0	10	ZQSIJRDFPHDXIC-UHFFFAOYSA-N, ZQSIJRDFPHDXIC-UHFFFAOYSA-N, ZQSIJRDFPHDXIC-UHFFFAOYSA-N, ZQSIJRDFPHDXIC-UHFFFAOYSA-N, ZQSIJRDFPHDXIC-UHFFFAOYSA-N
UB-165	EC50	10000	-2.5	100	91.3	1	10000	6.9	108.3	106.7	91.3	93.2	100.1	20.3		0	7.1	TVSNVPGPFGAKPT-JQWIXIFHSA-N, TVSNVPGPFGAKPT-JQWIXIFHSA-N
TC-O-9311	EC50	10000	-0.1	100	84.2	1	10000	2793.2	84.2	92.1	93.6	97.8	107	24.6		0	9.7	KPTMSQHTGZMEFU-UHFFFAOYSA-N, KPTMSQHTGZMEFU-UHFFFAOYSA-N
AS-1269574	EC50	10000	-2.5	100	87.6	1	10000	58234.4	105	87.6	99.5	109.3	98.1	1.5		0	8.4	DUKPGOOUJNUIOI-UHFFFAOYSA-N, DUKPGOOUJNUIOI-UHFFFAOYSA-N
AMG-487-(+/-)	EC50	10000	-2.5	100	89.7	1	10000	0.7	100.4	100.4	95.2	89.7	94.3	20.3		0.1	2.3	WQTKNBPCJKRYPA-OAQYLSRUSA-N, WQTKNBPCJKRYPA-OAQYLSRUSA-N
Ro-3306	EC50	10000	-2.5	100	94	1	10000	116160	100.9	113.1	94	103.1	104	0.7		0	8.2	XOLMRFUGOINFDQ-YBEGLDIGSA-N, XOLMRFUGOINFDQ-YBEGLDIGSA-N
methantheline	EC50	10000	-2.5	100	88.9	1	10000	1545.1	99.9	96.2	102.8	105.7	88.9	4.1		0	3.8	GZHFODJQISUKAY-UHFFFAOYSA-N, GZHFODJQISUKAY-UHFFFAOYSA-N
EDTMP	EC50	10000	-2.5	100	96	1	10000	4.7	104.7	100	96	97.1	99	10		0	2.9	NFDRPXJGHKJRLJ-UHFFFAOYSA-N, NFDRPXJGHKJRLJ-UHFFFAOYSA-N
3-bromo-7-nitroindazole	EC50	10000	-0.1	100	87	1	10000	1023.5	102	88.4	97.3	87	98.2	22		0	6.4	NFSTZPMYAZRZPC-UHFFFAOYSA-N, NFSTZPMYAZRZPC-UHFFFAOYSA-N, NFSTZPMYAZRZPC-UHFFFAOYSA-N
tetroquinone	EC50	10000	-0.4	100	87.1	1	10000	8.9	97.3	98.2	98.1	87.1	93.3	20.7		0	3.5	GQPHQLHUIDOQTA-UHFFFAOYSA-N, GQPHQLHUIDOQTA-UHFFFAOYSA-N
methapyrilene	EC50	10000	-2.5	100	89.3	1	10000	0.6	100.8	100.8	92.6	89.3	89.7	22.8		0.3	0.6	HNJJXZKZRAWDPF-UHFFFAOYSA-N, HNJJXZKZRAWDPF-UHFFFAOYSA-N
dicyclohexylamine	EC50	10000	-1	100	87.8	1	10000	152.3	96.6	99	87.8	97.8	98	3.7		0	6.7	XBPCUCUWBYBCDP-UHFFFAOYSA-N, XBPCUCUWBYBCDP-UHFFFAOYSA-N
colforsin-daproate	EC50	10000	-2.5	100	95.5	1	10000	78639.2	103	95.5	99.2	106	98.9	0.5		0	4.1	RSOZZQTUMVBTMR-XGUNBQNXSA-N
BYK-204165	EC50	1432	-2.5	100	69	1	10000	3	98.6	97.5	101.7	91	69	26.2		2.7	1.7	BTYSIDSTHDDAJW-LCYFTJDESA-N, BTYSIDSTHDDAJW-LCYFTJDESA-N, BTYSIDSTHDDAJW-LCYFTJDESA-N
3,4-DCPG-(+/-)	EC50	10000	-0.3	100	93.4	1	10000	24.8	96.5	97.9	93.4	93.9	94.4	19.5		0	1.4	IJVMOGKBEVRBPP-SSDOTTSWSA-N, IJVMOGKBEVRBPP-SSDOTTSWSA-N
gabazine	EC50	10000	-0.6	100	93.5	1	10000	9.6	94.8	104.4	95.1	98	93.5	9.1		0	4	ACVGNKYJVGNLIL-UHFFFAOYSA-N, ACVGNKYJVGNLIL-UHFFFAOYSA-N, ACVGNKYJVGNLIL-UHFFFAOYSA-N
allopregnanolone	EC50	10000	-0.1	100	95.5	1	10000	2383.6	100.3	97.7	95.5	100	100.5	6.9		0	2.3
chloroxine	EC50	10000	-2.5	100	84.2	1	10000	510.3	93.9	102.9	91.9	100.3	84.2	7.8		0.3	5.3	WDFKMLRRRCGAKS-UHFFFAOYSA-N, WDFKMLRRRCGAKS-UHFFFAOYSA-N, WDFKMLRRRCGAKS-UHFFFAOYSA-N
AEG3482	EC50	10000	-0.2	100	95.1	1	10000	826.3	98	104.5	95.8	95.1	108.7	5.7		0	6.6	MQUYTXDAVCOCMX-UHFFFAOYSA-N, MQUYTXDAVCOCMX-UHFFFAOYSA-N, MQUYTXDAVCOCMX-UHFFFAOYSA-N
OR-486	EC50	10000	-2.5	100	94	1	10000	4.8	101.6	100.5	95.2	94	99.5	13.4		0	2.9	VDCDWNDTNSWDFJ-UHFFFAOYSA-N, VDCDWNDTNSWDFJ-UHFFFAOYSA-N
tiracizine	EC50	10000	-0.2	100	85	1	10000	355.2	107.2	103.2	87	85	106.1	16.3		0	10.8	KJAMZCVTJDTESW-UHFFFAOYSA-N
isoguvacine	EC50	10000	-2.5	100	94.4	1	10000	4.3	104.8	99.1	103.9	94.5	94.4	7.4		0	3.2	KRVDMABBKYMBHG-UHFFFAOYSA-N, KRVDMABBKYMBHG-UHFFFAOYSA-N
fulvestrant	EC50	10000	-2.5	100	90.2	1	10000	5.5	96.7	113.9	104	90.2	92.7	13.3		0	7.6	VWUXBMIQPBEWFH-CIAKRVSBSA-N, VWUXBMIQPBEWFH-CIAKRVSBSA-N, VWUXBMIQPBEWFH-CIAKRVSBSA-N, VWUXBMIQPBEWFH-CIAKRVSBSA-N
TC-G-1004	EC50	10000	-2.5	100	91.8	1	10000	2.9	102.8	94.9	102.9	91.8	93.1	11.3		0	3.4	JENSDTKXNVHSSN-UHFFFAOYSA-N, JENSDTKXNVHSSN-UHFFFAOYSA-N
YM-90709	EC50	10000	-2.5	100	95.2	1	10000	4.1	104.4	103.3	99.8	95.2	97.3	7.5		0	2.9	HIXSPVQXXDULHS-UHFFFAOYSA-N, HIXSPVQXXDULHS-UHFFFAOYSA-N, HIXSPVQXXDULHS-UHFFFAOYSA-N
PF-670462	EC50	1298.1	-2.5	100	62.1	1	10000	4.3	91.1	100.5	105.2	87	62.1	33.6		3.7	5.2	WUDBUIUHVNECTM-UHFFFAOYSA-N, WUDBUIUHVNECTM-UHFFFAOYSA-N
doxofylline	EC50	10000	-2.5	100	92.6	1	10000	5.5	98.1	102	109.4	92.6	94.2	9.5		0	5	HWXIGFIVGWUZAO-UHFFFAOYSA-N, HWXIGFIVGWUZAO-UHFFFAOYSA-N, HWXIGFIVGWUZAO-UHFFFAOYSA-N
imidurea	EC50	10000	-2.5	100	94.4	1	10000	10267.2	94.4	98.1	103.5	102.6	95.6	1.4		0	3.7	ZCTXEAQXZGPWFG-RFZPGFLSSA-N
CU-T12-9	EC50	10000	-0.3	100	90.9	1	10000	22.9	104.4	90.9	93.8	94.9	94.9	18.7		0	4.6	LITXVDAFEYLWQE-UHFFFAOYSA-N, LITXVDAFEYLWQE-UHFFFAOYSA-N
clofoctol	EC50	10000	-1	100	90.9	1	10000	230.7	91.2	96.5	92.4	90.9	98.5	2.7		0	7.5	HQVZOORKDNCGCK-UHFFFAOYSA-N, HQVZOORKDNCGCK-UHFFFAOYSA-N
S-07662	EC50	10000	-1	100	89.9	1	10000	204	92.4	93.4	96.2	89.9	99.3	3		0	7.4	UITFWLJMEZPXOF-UHFFFAOYSA-N, UITFWLJMEZPXOF-UHFFFAOYSA-N
VU1545	EC50	10000	-0.4	100	87.5	1	10000	9.1	100.6	97.7	92.9	98	87.5	17.7		0	3.3	BRAZLURTFMCAHU-UHFFFAOYSA-N, BRAZLURTFMCAHU-UHFFFAOYSA-N
SKI-II	EC50	10000	-0.9	100	85.6	1	10000	1	103.3	96.2	97.8	90.5	85.6	19.6		0.5	2.4	ZFGXZJKLOFCECI-UHFFFAOYSA-N, ZFGXZJKLOFCECI-UHFFFAOYSA-N, ZFGXZJKLOFCECI-UHFFFAOYSA-N
WAY-200070	EC50	10000	-0.6	100	89.1	1	10000	6.6	109.5	99.1	93.8	96.9	89.1	13.9		0	5.4	BAAILVWEAXFTSF-UHFFFAOYSA-N, BAAILVWEAXFTSF-UHFFFAOYSA-N, BAAILVWEAXFTSF-UHFFFAOYSA-N
FPA-124	EC50	10000	-0.8	100	99	1	10000	767.9	104.3	102.9	101.6	99	105.6	0.4		0	4.1	HZRXQEVFXXQYFS-VBPDOGLUSA-L, HZRXQEVFXXQYFS-VBPDOGLUSA-L
alpha-methylhistamine-dihydrobromide-(S)-(+)	EC50	10000	-2.5	100	96.9	1	10000	146501	101.1	108.2	96.9	103.3	103.2	0.4		0	5.3	XNQIOISZPFVUFG-YFKPBYRVSA-N, XNQIOISZPFVUFG-YFKPBYRVSA-N
N-acetylglycyl-D-glutamic-acid	EC50	10000	-2.5	100	93	1	10000	6.4	94.5	106.2	98	93	95.7	12.8		0	4.3	CQTYJLQESPLSOP-ZCFIWIBFSA-N, CQTYJLQESPLSOP-ZCFIWIBFSA-N
SBHA	EC50	446.6	-0.5	100	72.6	1	10000	3.3	104.2	95.9	86.4	90.1	72.6	40.1		2.4	5.4	IDQPVOFTURLJPT-UHFFFAOYSA-N, IDQPVOFTURLJPT-UHFFFAOYSA-N
mefloquine	EC50	10000	-2.5	100	76.9	1	10000	872.3	110.3	90.2	105.1	103.4	76.9	10.1		0.6	7.9	XEEQGYMUWCZPDN-DOMZBBRYSA-N
anthraquinone	EC50	10000	-1	100	88	1	10000	159.1	94.9	97.4	95.8	88	98.2	3.6		0	6.8	RZVHIXYEVGDQDX-UHFFFAOYSA-N, RZVHIXYEVGDQDX-UHFFFAOYSA-N
O-1918	EC50	10000	-0.6	100	91.6	1	10000	2.6	102	97.5	96	91.6	95.9	16.8		0	2.5	ICHJMVMWPKLUKT-JKSUJKDBSA-N, ICHJMVMWPKLUKT-JKSUJKDBSA-N, ICHJMVMWPKLUKT-JKSUJKDBSA-N
SB-222200	EC50	10000	-2.5	100	87.7	1	10000	18.3	95.8	95.2	100.3	96.7	87.7	10.1		0.2	3.2	MQNYRKWJSMQECI-QFIPXVFZSA-N, MQNYRKWJSMQECI-QFIPXVFZSA-N, MQNYRKWJSMQECI-QFIPXVFZSA-N
bromhexine	EC50	10000	-1	100	90.7	1	10000	234.3	92	90.7	95.1	90.9	95.4	2.8		0	7.8	OJGDCBLYJGHCIH-UHFFFAOYSA-N, OJGDCBLYJGHCIH-UHFFFAOYSA-N, OJGDCBLYJGHCIH-UHFFFAOYSA-N
alcuronium	EC50	10000	-2.5	100	87.8	1	10000	2	97.8	103	91.2	90.8	87.8	26.3		1	2.4	MUQUYTSLDVKIOF-JGNNFNAWSA-N
DMPS	EC50	10000	-0.1	100	92.6	1	10000	445.6	92.6	93.9	101.1	95	98.4	15.1		0	3.9	JLVSRWOIZZXQAD-VKHMYHEASA-N
apafant	EC50	10000	-2.1	100	83	1	10000	1307	94.3	94.7	95.3	105.3	87.1	4.5		0	5.3	JGPJQFOROWSRRS-UHFFFAOYSA-N, JGPJQFOROWSRRS-UHFFFAOYSA-N, JGPJQFOROWSRRS-UHFFFAOYSA-N
PDP-EA	EC50	10000	-0.2	100	87.2	1	10000	38.5	101.7	87.2	94.9	91.5	91.7	27.3		0	4.8	BIOVSNWTCKRADD-UHFFFAOYSA-N, BIOVSNWTCKRADD-UHFFFAOYSA-N
relcovaptan	EC50	10000	-2.5	100	81.7	1	10000	8086.6	91.8	100.3	93.3	108.3	86.7	3.9		0	6.8	CEBYCSRFKCEUSW-NAYZPBBASA-N, CEBYCSRFKCEUSW-NAYZPBBASA-N, CEBYCSRFKCEUSW-NAYZPBBASA-N
thiamphenicol	EC50	10000	-0.3	100	89.7	1	10000	96.4	106.1	94.5	102.5	89.7	97.8	9.8		0	6	OTVAEFIXJLOWRX-NXEZZACHSA-N, OTVAEFIXJLOWRX-NXEZZACHSA-N, OTVAEFIXJLOWRX-NXEZZACHSA-N
nomegestrol-acetate	EC50	10000	-2.5	100	87.7	1	10000	71855.5	99	94.1	87.7	105.9	108.1	1.5		0	10.3	IIVBFTNIGYRNQY-YQLZSBIMSA-N, IIVBFTNIGYRNQY-YQLZSBIMSA-N, IIVBFTNIGYRNQY-YQLZSBIMSA-N
piretanide	EC50	10000	-0.1	100	90	1	10000	406.3	90	98.7	90.5	94.8	101.2	19.9		0	5.5	UJEWTUDSLQGTOA-UHFFFAOYSA-N
cordycepin	EC50	10000	-0.1	100	86.1	1	10000	1992.3	94.6	98.6	86.1	92.5	100.9	21.6		0	6.1	OFEZSBMBBKLLBJ-BAJZRUMYSA-N, OFEZSBMBBKLLBJ-BAJZRUMYSA-N, OFEZSBMBBKLLBJ-BAJZRUMYSA-N
GSK2193874	EC50	2021.4	-2.5	100	1.2	1	10000	14.4	97.1	90.2	96	85.8	1.2	68.9		7.8	5.6	UIVOZBSCHXCGPS-UHFFFAOYSA-N, UIVOZBSCHXCGPS-UHFFFAOYSA-N
T-5601640	EC50	10000	-2.5	100	93.7	1	10000	49689.4	93.7	99.8	99.7	102.2	99.8	0.8		0	3.6	XVOKFRPKSAWELK-UHFFFAOYSA-N, XVOKFRPKSAWELK-UHFFFAOYSA-N
mitoxantrone	EC50	149.7	-0.8	100	28.9	1	10000	0.4	103.7	98.4	65.1	46.7	28.9	130.3		14.6	5.3	KKZJGLLVHKMTCM-UHFFFAOYSA-N, KKZJGLLVHKMTCM-UHFFFAOYSA-N, KKZJGLLVHKMTCM-UHFFFAOYSA-N
heptaminol	EC50	10000	-2.5	100	94.2	1	10000	11938	94.4	144.5	103	101.4	94.2	2.4		0	22.5	LREQLEBVOXIEOM-SSDOTTSWSA-N, LREQLEBVOXIEOM-SSDOTTSWSA-N
caramiphen	EC50	10000	-0.7	100	95.6	1	10000	146.4	101.1	106.7	103.7	95.6	100.7	2		0	4.6	OFAIGZWCDGNZGT-UHFFFAOYSA-N
tridihexethyl	EC50	10000	-2.5	100	96.9	1	10000	138812	103.8	104.2	96.9	103.2	105.5	0.4		0	5	NPRHVSBSZMAEIN-NRFANRHFSA-N
YM-58483	EC50	10000	-2.5	100	95.2	1	10000	59153.2	100.7	98.4	95.2	103.5	99.9	0.6		0	3.3	XPRZIORDEVHURQ-UHFFFAOYSA-N, XPRZIORDEVHURQ-UHFFFAOYSA-N
APY-29	EC50	336.7	-2.5	100	37.8	1	10000	1.5	98.1	100.5	102.1	37.8	66.9	91.6		11.2	14.9	WJNBSTLIALIIEW-UHFFFAOYSA-N, WJNBSTLIALIIEW-UHFFFAOYSA-N
MTPG	EC50	10000	-0.1	100	89.5	1	10000	1742.3	95.6	91.8	89.5	91.6	108	18.6		0	8	OZBFBAYESADVDX-JTQLQIEISA-N, OZBFBAYESADVDX-JTQLQIEISA-N
BTB1	EC50	10000	-2.5	100	97.1	1	10000	267246	97.1	98.2	106.6	103.3	114.8	0.4		0	9.1	VZDUQPHKUBZMLW-UHFFFAOYSA-N, VZDUQPHKUBZMLW-UHFFFAOYSA-N
levosimendan	EC50	10000	-0.1	100	93.7	1	10000	4971.6	93.7	95.8	100.2	97.3	109.4	9.7		0	6.9	WHXMKTBCFHIYNQ-SECBINFHSA-N, WHXMKTBCFHIYNQ-SECBINFHSA-N, WHXMKTBCFHIYNQ-SECBINFHSA-N
floxuridine	EC50	10000	-0.3	100	85.1	1	10000	34.1	100.9	85.1	93.6	88.9	89	35.6		0.5	5.1	ODKNJVUHOIMIIZ-RRKCRQDMSA-N, ODKNJVUHOIMIIZ-RRKCRQDMSA-N
rimexolone	EC50	10000	-2.5	100	89.4	1	10000	45346.3	98.4	99	89.4	102.5	96.4	1.3		0	5.6	QTTRZHGPGKRAFB-OOKHYKNYSA-N, QTTRZHGPGKRAFB-OOKHYKNYSA-N
isometheptene-mucate	EC50	10000	-2.5	100	94	1	10000	87655.9	94	100	98.1	100.5	107.5	0.7		0	6.1	XVQUOJBERHHONY-VIFPVBQESA-N
ganaxolone	EC50	10000	-0.1	100	94	1	10000	2480	96.7	94	98.5	98.4	101.8	9.4		0	3.3	PGTVWKLGGCQMBR-FLBATMFCSA-N, PGTVWKLGGCQMBR-FLBATMFCSA-N
icilin	EC50	10000	-2.5	100	93.7	1	10000	111742	97.4	94.1	93.7	108	108	0.8		0	8.2	RCEFMOGVOYEGJN-UHFFFAOYSA-N
bacampicillin	EC50	10000	-2.5	100	82.4	1	10000	64329.1	94.1	82.4	102.4	103.1	109.6	2.1		0	13.2	PFOLLRNADZZWEX-XIJZRVNUSA-N, PFOLLRNADZZWEX-XIJZRVNUSA-N, PFOLLRNADZZWEX-XIJZRVNUSA-N
cyclobenzaprine	EC50	10000	-0.1	100	94.8	1	10000	2344.2	98.8	99.3	94.8	99	101.4	8.1		0	2.7	JURKNVYFZMSNLP-UHFFFAOYSA-N, JURKNVYFZMSNLP-UHFFFAOYSA-N
clofarabine	EC50	465.8	-1.6	100	54.6	1	10000	0.5	91.4	106.5	96.2	64.8	54.6	60.5		6.8	5.4	WDDPHFBMKLOVOX-AYQXTPAHSA-N, WDDPHFBMKLOVOX-AYQXTPAHSA-N, WDDPHFBMKLOVOX-AYQXTPAHSA-N
altretamine	EC50	10000	-1.6	100	92.7	1	10000	2629.4	92.7	95.6	110.9	99.3	102	1.3		0	7.5	UUVWYPNAQBNQJQ-UHFFFAOYSA-N, UUVWYPNAQBNQJQ-UHFFFAOYSA-N
methyldopate	EC50	10000	-2.5	100	91.4	1	10000	3901.5	91.4	97.1	101.1	101.9	92.5	2.8		0	4.7	SVEBYYWCXTVYCR-LBPRGKRZSA-N
GSK2837808A	EC50	10000	-0.2	100	87.9	1	10000	544.4	95.3	106.6	87.9	96.3	101.7	15		0	7.5	RZBCPMYJIARMGV-UHFFFAOYSA-N, RZBCPMYJIARMGV-UHFFFAOYSA-N
LE-135	EC50	10000	-2.5	100	91.2	1	10000	72721.6	107.8	108.3	91.2	102.4	98.5	1.1		0	7.4	YZZAIQOVMHVWBS-UHFFFAOYSA-N, YZZAIQOVMHVWBS-UHFFFAOYSA-N
thalidomide	EC50	10000	-1	100	89.8	1	10000	223.4	89.8	92.1	92.2	93.6	97.9	3.1		0	8.1	UEJJHQNACJXSKW-VIFPVBQESA-N, UEJJHQNACJXSKW-VIFPVBQESA-N
benfotiamine	EC50	10000	-0.3	100	92.1	1	10000	8.7	97.2	96.9	95.8	95.4	92.1	17.8		0	0.9	BTNNPSLJPBRMLZ-LGMDPLHJSA-N, BTNNPSLJPBRMLZ-LGMDPLHJSA-N, BTNNPSLJPBRMLZ-LGMDPLHJSA-N, BTNNPSLJPBRMLZ-LGMDPLHJSA-N
iopromide	EC50	10000	-2.5	100	93.1	1	10000	7	110.2	104	93.1	94.9	96.1	16.1		0	5.8	DGAIEPBNLOQYER-RKDXNWHRSA-N, DGAIEPBNLOQYER-RKDXNWHRSA-N, DGAIEPBNLOQYER-RKDXNWHRSA-N
2-TEDC	EC50	10000	-1	100	91.1	1	10000	178.8	91.1	94.2	96.1	99.4	93.9	2.7		0	5.7	KCGLTUBCAGZLHP-XYOKQWHBSA-N, KCGLTUBCAGZLHP-XYOKQWHBSA-N
GSK-LSD-1	EC50	10000	-0.1	100	88	1	10000	602.4	102.2	88	96.8	95.8	93.4	19.2		0	5	BASFYRLYJAZPPL-UONOGXRCSA-N, BASFYRLYJAZPPL-UONOGXRCSA-N
tetramisole	EC50	10000	-2.5	100	92.9	1	10000	14963.1	102.2	97.2	100.6	102.1	95.8	1.1		0	2.1	HLFSDGLLUJUHTE-SNVBAGLBSA-N, HLFSDGLLUJUHTE-SNVBAGLBSA-N
lupanine	EC50	10000	-1	100	87.2	1	10000	148.9	87.2	96.8	99.5	95.5	94.4	3.8		0	6.8	JYIJIIVLEOETIQ-XDQVBPFNSA-N
desoxycortone	EC50	10000	-2.5	100	91.5	1	10000	55804.8	98.5	95.1	91.5	104.8	95.8	1		0	5.5	ZESRJSPZRDMNHY-YFWFAHHUSA-N
FGIN-1-27	EC50	10000	-2.5	100	89	1	10000	702.5	96	99.2	99.8	102.5	89	4.6		0	2.5	VUWXAQFLTSBUDB-UHFFFAOYSA-N, VUWXAQFLTSBUDB-UHFFFAOYSA-N
MRS-1845	EC50	10000	-1	100	90.6	1	10000	160.6	99.5	91.3	95.6	98.3	90.6	2.8		0	5.4	BITHABUTZRAUGT-IBGZPJMESA-N, BITHABUTZRAUGT-IBGZPJMESA-N
retinyl-acetate	EC50	10000	-2.5	100	90.4	1	10000	7.2	93.7	90.4	111.7	90.7	93.3	12.3		0	8.4	QGNJRVVDBSJHIZ-QHLGVNSISA-N, QGNJRVVDBSJHIZ-QHLGVNSISA-N
lofexidine	EC50	10000	-2.5	100	87.6	1	10000	53091.8	99.3	108.4	87.6	103.1	94.6	1.5		0	7.7	KSMAGQUYOIHWFS-SSDOTTSWSA-N, KSMAGQUYOIHWFS-SSDOTTSWSA-N, KSMAGQUYOIHWFS-SSDOTTSWSA-N
levopropoxyphene	EC50	10000	-2.5	100	90.1	1	10000	63955.9	104.1	90.1	94.7	102	103.5	1.2		0	7.4	XLMALTXPSGQGBX-HXBUSHRASA-N
trazodone	EC50	10000	-0.2	100	79.7	1	10000	351.5	105.3	92.4	95.1	79.7	99.3	24.7		0	9	PHLBKPHSAVXXEF-UHFFFAOYSA-N, PHLBKPHSAVXXEF-UHFFFAOYSA-N
moracizine	EC50	10000	-0.3	100	95.3	1	10000	22.3	102.6	95.3	98.8	95.3	98.3	8.8		0	2.7	FUBVWMNBEHXPSU-UHFFFAOYSA-N, FUBVWMNBEHXPSU-UHFFFAOYSA-N
zamifenacin	EC50	10000	-2.5	100	92.2	1	10000	1329.6	104.4	99.2	97	102.4	92.2	3.1		0	3	BDNFQGRSKSQXRI-XMMPIXPASA-N, BDNFQGRSKSQXRI-XMMPIXPASA-N, BDNFQGRSKSQXRI-XMMPIXPASA-N
benzoic-acid	EC50	10000	-2.5	100	92.6	1	10000	89.6	99.4	100.8	96.8	99.2	92.6	4.8		0	1.7	WPYMKLBDIGXBTP-UHFFFAOYSA-N, WPYMKLBDIGXBTP-UHFFFAOYSA-N, WPYMKLBDIGXBTP-UHFFFAOYSA-N
lypressin	EC50	10000	-2.5	100	92.2	1	10000	3.2	95.6	98.1	103.3	93.4	92.2	9.8		0	2.9	BJFIDCADFRDPIO-KKSWSVFASA-N, BJFIDCADFRDPIO-KKSWSVFASA-N
methazolamide	EC50	10000	-0.1	100	93.7	1	10000	1489.6	100.1	99.4	93.7	98.3	107.1	8.8		0	5.6	FLOSMHQXBMRNHR-UHFFFAOYSA-N
metamizole	EC50	10000	-0.7	100	85.8	1	10000	24.5	106.3	90.6	102.5	95.7	91.1	9		0	5.8	LVWZTYCIRDMTEY-UHFFFAOYSA-N
teroxirone	EC50	10000	-1	100	84.1	1	10000	157.1	94.4	91.2	99.3	84.1	90.9	4.8		0	8.9	OUPZKGBUJRBPGC-CIUDSAMLSA-N, OUPZKGBUJRBPGC-CIUDSAMLSA-N
alfadolone-acetate	EC50	10000	-2.5	100	86.3	1	10000	15921	99.9	100.6	99.8	110.6	91.3	2.3		0	5.3	QRJOQYLXZPQQMX-FWROMSNXSA-N
cimaterol	EC50	10000	-0.2	100	93.2	1	10000	227.5	102.4	93.2	100.6	99.2	96.6	7.1		0	3.5	BUXRLJCGHZZYNE-GFCCVEGCSA-N, BUXRLJCGHZZYNE-GFCCVEGCSA-N
levocabastine	EC50	10000	-1.7	100	94.2	1	10000	919.3	94.2	99.3	108.8	99.4	96.2	1.6		0	5.3	ZCGOMHNNNFPNMX-KYTRFIICSA-N
LY456236	EC50	10000	-1.1	100	77.5	1	10000	1.2	93.9	107.8	95.4	89.6	77.5	23.4		1.5	5.3	XPJOMFBGKIABQW-UHFFFAOYSA-N, XPJOMFBGKIABQW-UHFFFAOYSA-N, XPJOMFBGKIABQW-UHFFFAOYSA-N
thonzylamine	EC50	10000	-0.2	100	92.5	1	10000	778.7	96.2	103	96.9	92.5	101.1	10.1		0	4.3	GULNIHOSWFYMRN-UHFFFAOYSA-N, GULNIHOSWFYMRN-UHFFFAOYSA-N
levobunolol	EC50	10000	-2.5	100	92.4	1	10000	67139.3	92.4	101.3	96.1	101	104.3	0.9		0	5.9	IXHBTMCLRNMKHZ-LBPRGKRZSA-N, IXHBTMCLRNMKHZ-LBPRGKRZSA-N, IXHBTMCLRNMKHZ-LBPRGKRZSA-N
TC-S-7004	EC50	10000	-2.5	100	94.8	1	10000	100731	94.8	94.8	105.4	104.1	104.5	0.6		0	6.1	CQKBSRPVZZLCJE-UHFFFAOYSA-N, CQKBSRPVZZLCJE-UHFFFAOYSA-N
chromocarb	EC50	10000	-2.5	100	81.8	1	10000	56095.6	81.8	93.2	86.8	102.6	93.7	2.2		0	11.9	RVMGXWBCQGAWBR-UHFFFAOYSA-N, RVMGXWBCQGAWBR-UHFFFAOYSA-N, RVMGXWBCQGAWBR-UHFFFAOYSA-N
mephentermine	EC50	10000	-2.5	100	95.5	1	10000	59036.5	101	97.4	95.5	102.5	99.8	0.5		0	3.1	RXQCGGRTAILOIN-UHFFFAOYSA-N, RXQCGGRTAILOIN-UHFFFAOYSA-N
tocainide	EC50	10000	-2.5	100	90	1	10000	76833.7	105.3	92.3	90	108.4	102.9	1.2		0	8.9	BUJAGSGYPOAWEI-SECBINFHSA-N
PK-11195	EC50	10000	-2.5	100	93.8	1	10000	8.3	108.3	105.5	93.8	95.8	99.2	14.3		0	5.8	RAVIZVQZGXBOQO-CQSZACIVSA-N, RAVIZVQZGXBOQO-CQSZACIVSA-N
NALTREXONE HYDROCHLORIDE	EC50	10000	-0.8	100	97.3	1	10000	100.4	97.3	100.1	101.2	99.2	99	1		0	1.5
hexamethonium	EC50	10000	-2.5	100	86.3	1	10000	59047.9	86.3	97.1	100.6	107.8	103.1	1.7		0	9.5	VZJFGSRCJCXDSG-UHFFFAOYSA-N, VZJFGSRCJCXDSG-UHFFFAOYSA-N, VZJFGSRCJCXDSG-UHFFFAOYSA-N, VZJFGSRCJCXDSG-UHFFFAOYSA-N
dipyrocetyl	EC50	10000	-1	100	85.2	1	10000	173.7	93.8	92.9	85.2	99.8	86.8	4.5		0	9.2	NYIZXMGNIUSNKL-UHFFFAOYSA-N, NYIZXMGNIUSNKL-UHFFFAOYSA-N
ioxaglic-acid	EC50	10000	-2.5	100	95.5	1	10000	4546.6	108.8	100.6	97.2	102.1	95.5	1.7		0	4.8	TYYBFXNZMFNZJT-UHFFFAOYSA-N, TYYBFXNZMFNZJT-UHFFFAOYSA-N
SB-221284	EC50	10000	-0.1	100	83.3	1	10000	2491	105.5	83.3	93.2	91.2	107.2	25.5		0	10.9	OQZOXHCRSXYSPM-UHFFFAOYSA-N, OQZOXHCRSXYSPM-UHFFFAOYSA-N
UF-010	EC50	2157.1	-2.5	100	64.2	1	10000	18	101	98.2	96.8	95.6	64.2	24		2.4	1.9	BVQCFCYPFJOOAV-UHFFFAOYSA-N, BVQCFCYPFJOOAV-UHFFFAOYSA-N
bucladesine	EC50	10000	-0.1	100	92.9	1	10000	4372.3	100.3	92.9	92.9	94.3	108.1	11.1		0	6.9	CJGYSWNGNKCJSB-YVLZZHOMSA-N, CJGYSWNGNKCJSB-YVLZZHOMSA-N, CJGYSWNGNKCJSB-YVLZZHOMSA-N, CJGYSWNGNKCJSB-YVLZZHOMSA-N
cyclopenthiazide	EC50	10000	-2.5	100	96.4	1	10000	7.2	96.8	104.8	97.6	97.7	96.4	7.5		0	3	BKYKPTRYDKTTJY-CYBMUJFWSA-N, BKYKPTRYDKTTJY-CYBMUJFWSA-N
Y-134	EC50	3471.5	-2.5	100	72.4	1	10000	222.1	96	96.2	101.1	101.6	72.4	13		1	3.3	LQEOPHGPHCWOAC-UHFFFAOYSA-N, LQEOPHGPHCWOAC-UHFFFAOYSA-N, LQEOPHGPHCWOAC-UHFFFAOYSA-N
azelaic-acid	EC50	10000	-2.5	100	87.7	1	10000	45937.5	94.5	97.2	163.7	100.3	90.9	2.9		0	32	BDJRBEYXGGNYIS-UHFFFAOYSA-N
metaraminol	EC50	10000	-1	100	90.4	1	10000	156.2	90.4	96.8	98.7	99.9	91.9	2.9		0	5.4	WXFIGDLSSYIKKV-RCOVLWMOSA-N, WXFIGDLSSYIKKV-RCOVLWMOSA-N, WXFIGDLSSYIKKV-RCOVLWMOSA-N
enoxacin	EC50	10000	-2.5	100	97.7	1	10000	227210	97.7	103.3	105.9	105.2	106.9	0.3		0	6	IDYZIJYBMGIQMJ-UHFFFAOYSA-N, IDYZIJYBMGIQMJ-UHFFFAOYSA-N, IDYZIJYBMGIQMJ-UHFFFAOYSA-N, IDYZIJYBMGIQMJ-UHFFFAOYSA-N
tioxolone	EC50	2843.2	-2.5	100	64.3	1	10000	42.4	99.8	101.6	97.8	98.5	64.3	19.7		1.9	1.6	SLYPOVJCSQHITR-UHFFFAOYSA-N, SLYPOVJCSQHITR-UHFFFAOYSA-N, SLYPOVJCSQHITR-UHFFFAOYSA-N
zuclopenthixol	EC50	1952.3	-2.5	100	47.9	1	10000	17.1	95.1	93.9	98.9	91.9	47.9	37.1		4.1	4	WFPIAZLQTJBIFN-DVZOWYKESA-N, WFPIAZLQTJBIFN-DVZOWYKESA-N
1,3-dipropyl-8-phenylxanthine	EC50	10000	-2.5	100	89.4	1	10000	451.2	101.5	101.9	101.3	101.7	89.4	4.5		0	1.8	CLIGSMOZKDCDRZ-UHFFFAOYSA-N, CLIGSMOZKDCDRZ-UHFFFAOYSA-N
BAZ2-ICR	EC50	10000	-0.6	100	95.4	1	10000	10.3	107.8	95.5	99.9	95.4	97.9	7.2		0	4.7	RRZVGDGTWNQAPW-UHFFFAOYSA-N, RRZVGDGTWNQAPW-UHFFFAOYSA-N
IKK-2-inhibitor-V	EC50	3143.1	-2.5	100	13.8	1	10000	73.3	98.4	106.9	98.3	99.8	13.8	44.2		4.8	4.8	CHILCFMQWMQVAL-UHFFFAOYSA-N, CHILCFMQWMQVAL-UHFFFAOYSA-N
benzoyl-peroxide	EC50	10000	-1	100	95.8	1	10000	242.2	99	95.8	103	99	103.2	1.3		0	3.7	OMPJBNCRMGITSC-UHFFFAOYSA-N, OMPJBNCRMGITSC-UHFFFAOYSA-N
labetalol	EC50	10000	-2.5	100	94.8	1	10000	84625.1	98.7	107.1	94.8	103.2	101.4	0.6		0	5.1	SGUAFYQXFOLMHL-SCLBCKFNSA-N
isosteviol	EC50	10000	-2.5	100	94.5	1	10000	14161.7	103.3	105.4	111.8	110.4	94.5	1.6		0	8.5	KFVUFODCZDRVSS-XGBBNYNSSA-N
hexylcaine	EC50	10000	-2.5	100	95.2	1	10000	6352.9	104.4	106.8	95.2	102.7	95.5	1.6		0	4.9	DKLKMKYDWHYZTD-ZDUSSCGKSA-N, DKLKMKYDWHYZTD-ZDUSSCGKSA-N
coenzyme-I	EC50	10000	-0.1	100	91.4	1	10000	2231.2	91.4	92.2	100.3	93.2	97.3	21		0	4.2	BOPGDPNILDQYTO-NNYOXOHSSA-N, BOPGDPNILDQYTO-NNYOXOHSSA-N
irinotecan	EC50	678.7	-1.1	100	47.5	1	10000	0.3	103.1	94.7	93.7	69.3	47.5	62.4		6.5	3.2	UWKQSNNFCGGAFS-XIFFEERXSA-N, UWKQSNNFCGGAFS-XIFFEERXSA-N, UWKQSNNFCGGAFS-XIFFEERXSA-N, UWKQSNNFCGGAFS-XIFFEERXSA-N, UWKQSNNFCGGAFS-XIFFEERXSA-N, UWKQSNNFCGGAFS-XIFFEERXSA-N, UWKQSNNFCGGAFS-XIFFEERXSA-N
U-18666A	EC50	1544.4	-2.5	100	18.5	1	10000	4	98	102.7	107.3	79.4	18.5	66.2		7.7	4.1	DMZCCFMMPHJWQY-BKWLFHPQSA-N, DMZCCFMMPHJWQY-BKWLFHPQSA-N
meclofenoxate	EC50	10000	-2.5	100	87.8	1	10000	66517.5	98	95.8	87.8	106.5	105.9	1.5		0	9.4	XZTYGFHCIAKPGJ-UHFFFAOYSA-N, XZTYGFHCIAKPGJ-UHFFFAOYSA-N
cyclothiazide	EC50	10000	-2.5	100	95.3	1	10000	124570	101	96.7	95.3	112	100.5	0.6		0	6.8	BOCUKUHCLICSIY-JWUFEOHASA-N, BOCUKUHCLICSIY-JWUFEOHASA-N, BOCUKUHCLICSIY-JWUFEOHASA-N, BOCUKUHCLICSIY-JWUFEOHASA-N, BOCUKUHCLICSIY-JWUFEOHASA-N
combretastatin-A-4	EC50	303.5	-1.3	100	34.5	1	10000	0.3	100.2	106.7	85.8	47.2	34.5	99.6		11.5	3.9	HVXBOLULGPECHP-WAYWQWQTSA-N, HVXBOLULGPECHP-WAYWQWQTSA-N
tribenoside	EC50	10000	-2.5	100	93.5	1	10000	91215.9	93.5	94.6	101.9	105.1	106.3	0.8		0	7	ULLNJSBQMBKOJH-JPHCZMGXSA-N, ULLNJSBQMBKOJH-JPHCZMGXSA-N
levobunolol	EC50	10000	-2.5	100	91.7	1	10000	75514.8	106	102.7	91.7	105.6	104.2	1		0	7.3	IXHBTMCLRNMKHZ-LBPRGKRZSA-N, IXHBTMCLRNMKHZ-LBPRGKRZSA-N, IXHBTMCLRNMKHZ-LBPRGKRZSA-N
GNF-7	EC50	194.5	-2.5	100	20.8	1	10000	0.7	111.8	103	87.5	20.8	23.7	135.5		16.6	6.3	SZNYUUZOQHNEKB-UHFFFAOYSA-N, SZNYUUZOQHNEKB-UHFFFAOYSA-N
ML-213	EC50	10000	-2.5	100	92	1	10000	38848.1	105.3	96.5	92	106.3	95.3	1.2		0	6
TC-I-2014	EC50	10000	-2.5	100	97.7	1	10000	1304	111.9	105.4	97.7	99.8	97.7	1.5		0	6.6	VSMFCZZEKTVDHM-UHFFFAOYSA-N, VSMFCZZEKTVDHM-UHFFFAOYSA-N
bendroflumethiazide	EC50	10000	-2.5	100	95.1	1	10000	44.1	109.1	109.5	107.2	98.2	95.1	4.4		0	7.5	HDWIHXWEUNVBIY-CQSZACIVSA-N, HDWIHXWEUNVBIY-CQSZACIVSA-N, HDWIHXWEUNVBIY-CQSZACIVSA-N
Isoquinoline,-6,7-dimethoxy-1-methyl-1,2,3,4-tetrahydro,	EC50	10000	-2.5	100	96.1	1	10000	17877.4	109.3	103.5	101.3	109.2	96.1	1.1		0	6.8	HMYJLVDKPJHJCF-QMMMGPOBSA-N, HMYJLVDKPJHJCF-QMMMGPOBSA-N
chlorotrianisene	EC50	10000	-0.2	100	83.6	1	10000	205.4	98.5	95.9	104.3	83.6	99.9	17.2		0	7.8	BFPSDSIWYFKGBC-UHFFFAOYSA-N, BFPSDSIWYFKGBC-UHFFFAOYSA-N
vinpocetine	EC50	10000	-2.5	100	94	1	10000	79326.6	106.4	95.9	94	105.3	98.3	0.7		0	5.6	DDNCQMVWWZOMLN-IRLDBZIGSA-N, DDNCQMVWWZOMLN-IRLDBZIGSA-N, DDNCQMVWWZOMLN-IRLDBZIGSA-N, DDNCQMVWWZOMLN-IRLDBZIGSA-N
nifurtimox	EC50	10000	-2.5	100	91.1	1	10000	68229.9	91.1	96.7	95.4	109.3	96.8	1.1		0	7.1	ARFHIAQFJWUCFH-KIFNTFBYSA-N
ML365	EC50	10000	-0.3	100	94.3	1	10000	8.7	99	98.4	96.2	98.4	94.3	10.8		0	1.3	UTAJHKSGYJSZBR-UHFFFAOYSA-N, UTAJHKSGYJSZBR-UHFFFAOYSA-N
AJ76-(+)	EC50	10000	-0.1	100	95.9	1	10000	9422.7	100	95.9	96.8	96	114.4	6.3		0	8.5	YGHLYBIUVOLKCV-SMDDNHRTSA-N, YGHLYBIUVOLKCV-SMDDNHRTSA-N
triflupromazine	EC50	10000	-2.5	100	80.8	1	10000	108.4	100.5	93.5	98.8	98.6	80.8	11.5		0.7	3.4	XSCGXQMFQXDFCW-UHFFFAOYSA-N, XSCGXQMFQXDFCW-UHFFFAOYSA-N, XSCGXQMFQXDFCW-UHFFFAOYSA-N
trimipramine	EC50	10000	-2.5	100	84.4	1	10000	9856	92.3	101.1	105.4	104.9	89.4	3		0	5.4	ZSCDBOWYZJWBIY-INIZCTEOSA-N
eucatropine	EC50	10000	-0.2	100	92.5	1	10000	1014.8	101.1	100.3	92.5	95	107.4	9.9		0	6.4	QSAVEGSLJISCDF-QEJZJMRPSA-N, QSAVEGSLJISCDF-QEJZJMRPSA-N
caffeic-acid-phenethyl-ester	EC50	10000	-0.3	100	90.3	1	10000	11.9	95.4	97.4	99.1	94.4	90.3	16.8		0	2.6	SWUARLUWKZWEBQ-VQHVLOKHSA-N, SWUARLUWKZWEBQ-VQHVLOKHSA-N, SWUARLUWKZWEBQ-VQHVLOKHSA-N
decitabine	EC50	10000	-2.5	100	93.5	1	10000	6372.2	109.2	105.3	101.2	106.8	93.5	2.2		0	6.4	XAUDJQYHKZQPEU-KVQBGUIXSA-N, XAUDJQYHKZQPEU-KVQBGUIXSA-N, XAUDJQYHKZQPEU-KVQBGUIXSA-N, XAUDJQYHKZQPEU-KVQBGUIXSA-N
fipexide	EC50	10000	-0.1	100	93.1	1	10000	1816.2	100.7	93.1	103.1	93.5	110.2	9.4		0	8	BFUJHVVEMMWLHC-UHFFFAOYSA-N
propidium-iodide	EC50	10000	-2.5	100	92.3	1	10000	1537.8	100	99.6	102.5	104.2	92.3	2.9		0	2.6	ZDWVWKDAWBGPDN-UHFFFAOYSA-O, ZDWVWKDAWBGPDN-UHFFFAOYSA-O
SD-169	EC50	10000	-0.2	100	87.6	1	10000	580	103.2	87.6	98.5	99.6	101.1	15.9		0	7.1	GQMYQEAXTITUAE-UHFFFAOYSA-N
AH6809	EC50	10000	-2.5	100	96.9	1	10000	250232	112.3	111.2	96.9	102.9	104.2	0.4		0	9.1	AQFFXPQJLZFABJ-UHFFFAOYSA-N, AQFFXPQJLZFABJ-UHFFFAOYSA-N, AQFFXPQJLZFABJ-UHFFFAOYSA-N
CC4	EC50	10000	-2.5	100	87.1	1	10000	83804.8	87.1	104.5	101.4	118.6	103.6	1.6		0	12.6	LEXDAVFCJPDCNA-VNTMZGSJSA-N, LEXDAVFCJPDCNA-VNTMZGSJSA-N
pempidine	EC50	10000	-2.5	100	98.3	1	10000	482706	114.1	104.8	98.3	106.6	109.5	0.2		0	9.7	XULIXFLCVXWHRF-UHFFFAOYSA-N
dinitolmide	EC50	10000	-1.7	100	99.4	1	10000	18825.7	99.4	105.1	100.8	100	103	0.1		0	3.1	ZEFNOZRLAWVAQF-UHFFFAOYSA-N, ZEFNOZRLAWVAQF-UHFFFAOYSA-N
2-aminobenzenesulfonamide	EC50	10000	-2.5	100	80.5	1	10000	908.2	90.9	108	101.2	103.5	80.5	8.3		0.4	6.5	YAZSBRQTAHVVGE-UHFFFAOYSA-N, YAZSBRQTAHVVGE-UHFFFAOYSA-N
alprostadil	EC50	10000	-0.2	100	88.2	1	10000	218.9	99	104.8	88.2	98.7	98.1	12.3		0	6.1	GMVPRGQOIOIIMI-DWKJAMRDSA-N, GMVPRGQOIOIIMI-DWKJAMRDSA-N, GMVPRGQOIOIIMI-DWKJAMRDSA-N
3-alpha-hydroxy-5-beta-androstan-17-one	EC50	10000	-2.5	100	90.5	1	10000	3.5	105.1	101.5	94.3	90.5	98	19.6		0	4.6	QGXBDMJGAMFCBF-BNSUEQOYSA-N
TC-S-7009	EC50	10000	-2.5	100	98.1	1	10000	213920	101.7	98.1	104.4	106.2	104	0.2		0	4.7	CDQUJZKBRAFWNG-UHFFFAOYSA-N, CDQUJZKBRAFWNG-UHFFFAOYSA-N
edoxudine	EC50	10000	-0.2	100	95.6	1	10000	368.8	101.5	95.6	101.4	97	99.1	5.1		0	2.6	XACKNLSZYYIACO-DJLDLDEBSA-N, XACKNLSZYYIACO-DJLDLDEBSA-N
cyclic-AMP	EC50	10000	-2.5	100	95.5	1	10000	14844.4	100	106.8	102.9	110.6	95.5	1.3		0	6.5	IVOMOUWHDPKRLL-DEGSGYPDSA-N
3-amino-benzamide	EC50	10000	-2.5	100	97.2	1	10000	15908.4	106	111.1	102	103.3	97.2	0.9		0	6.6	GSCPDZHWVNUUFI-UHFFFAOYSA-N, GSCPDZHWVNUUFI-UHFFFAOYSA-N
4-aminohippuric-acid	EC50	10000	-2.5	100	91.1	1	10000	79240.1	106.2	91.1	109.2	106.4	100.6	1.1		0	8.2	HSMNQINEKMPTIC-UHFFFAOYSA-N, HSMNQINEKMPTIC-UHFFFAOYSA-N, HSMNQINEKMPTIC-UHFFFAOYSA-N, HSMNQINEKMPTIC-UHFFFAOYSA-N, HSMNQINEKMPTIC-UHFFFAOYSA-N
parthenolide-(alternate-stereo)	EC50	3903.9	-2.5	100	56.9	1	10000	576.5	109.6	110.1	103.9	108.2	56.9	18.3		1.7	8.9	KTEXNACQROZXEV-PVLRGYAZSA-N, KTEXNACQROZXEV-PVLRGYAZSA-N
CID-5458317	EC50	3104.4	-2.5	100	35.8	1	10000	231.3	89.1	82.2	90.1	99.5	35.8	33.2		3.6	11.8	BJJVCNWHNQAAGB-HMMYKYKNSA-N
UCL-2077	EC50	10000	-1	100	86.1	1	10000	183.4	96.7	86.1	89.6	94.2	94.8	4.2		0	9.1	PQFNWDHABGBCHB-UHFFFAOYSA-N, PQFNWDHABGBCHB-UHFFFAOYSA-N, PQFNWDHABGBCHB-UHFFFAOYSA-N
difloxacin	EC50	10000	-0.2	100	90.1	1	10000	953.6	105.4	90.1	95.2	98.6	107.7	12.9		0	8.3	NOCJXYPHIIZEHN-UHFFFAOYSA-N, NOCJXYPHIIZEHN-UHFFFAOYSA-N, NOCJXYPHIIZEHN-UHFFFAOYSA-N
CCG-1423	EC50	10000	-1	100	85	1	10000	185.4	96.4	89.5	85	95.1	98.7	4.5		0	10	DSMXVSGJIDFLKP-SECBINFHSA-N, DSMXVSGJIDFLKP-SECBINFHSA-N
BRL-52537	EC50	10000	-2.5	100	92.1	1	10000	80080.8	100	105.3	92.1	108.8	103	0.9		0	7.3	GHCCBWMZKJQGLS-OAHLLOKOSA-N, GHCCBWMZKJQGLS-OAHLLOKOSA-N
iocetamic-acid	EC50	10000	-0.4	100	90.3	1	10000	9.5	97.3	98.6	91.5	90.3	95.4	23.5		0	2.9	GSVQIUGOUKJHRC-YFKPBYRVSA-N
SDZ-NKT-343	EC50	10000	-1	100	90.7	1	10000	142.7	95	93.7	98.9	97.3	90.7	2.8		0	4.7	PCVSIMQAFWRUEC-JDXGNMNLSA-N, PCVSIMQAFWRUEC-JDXGNMNLSA-N, PCVSIMQAFWRUEC-JDXGNMNLSA-N
nifenazone	EC50	10000	-0.5	100	92.3	1	10000	138.6	106.4	105.7	92.3	100.5	106.1	4.4		0	7.6	BRZANEXCSZCZCI-UHFFFAOYSA-N, BRZANEXCSZCZCI-UHFFFAOYSA-N, BRZANEXCSZCZCI-UHFFFAOYSA-N
VP-20629	EC50	10000	-0.1	100	90.4	1	10000	3084	98.7	95.5	95.2	90.4	106.9	15		0	6.5	GOLXRNDWAUTYKT-UHFFFAOYSA-N
acetylsalicylsalicylic-acid	EC50	10000	-1	100	78.8	1	10000	144.4	95.3	78.8	99.3	97	91.9	6.4		0	10.9	DDSFKIFGAPZBSR-UHFFFAOYSA-N, DDSFKIFGAPZBSR-UHFFFAOYSA-N
ICI-199441	EC50	2854.2	-2.5	100	28.9	1	10000	68.7	96.1	100.2	90.9	97.1	28.9	39.2		4.3	5.2	AEJOEPSMZCEYJN-HXUWFJFHSA-N, AEJOEPSMZCEYJN-HXUWFJFHSA-N, AEJOEPSMZCEYJN-HXUWFJFHSA-N
CO-102862	EC50	10000	-0.2	100	80.1	1	10000	840.6	99.9	100.7	80.1	92.8	109.2	26.8		0	12.2	MHUUDVZSPFRUSK-RQZCQDPDSA-N
pipenzolate	EC50	10000	-0.3	100	91.8	1	10000	31.2	96.3	95.5	93.3	94.6	91.8	23		0	0.9	WPUKUEMZZRVAKZ-REWPJTCUSA-N, WPUKUEMZZRVAKZ-REWPJTCUSA-N, WPUKUEMZZRVAKZ-REWPJTCUSA-N
alclometasone-dipropionate	EC50	10000	-1	100	88.1	1	10000	194.9	96	88.1	90.2	95.6	97.6	3.6		0	8.3	DJHCCTTVDRAMEH-FQEREKBASA-N
amiprilose	EC50	10000	-2.5	100	98	1	10000	73980.2	98.7	101.8	98	101.3	100.3	0.2		0	1.7	YXBQLONCIPUQKO-UJPOAAIJSA-N
ADX-10059	EC50	10000	-2.5	100	87.7	1	10000	761.4	103.7	102.3	95.9	102.4	87.7	5.2		0	3.3	MEDCLNYIYBERKO-UHFFFAOYSA-N, MEDCLNYIYBERKO-UHFFFAOYSA-N
gluconolactone	EC50	10000	-0.1	100	90.5	1	10000	3016.9	99.6	90.5	100.1	97.2	105.1	14.7		0	6.3	PHOQVHQSTUBQQK-KLVWXMOXSA-N
amifostine	EC50	10000	-2.5	100	95.8	1	10000	44250	95.8	100.6	100.7	100.5	98	0.5		0	2.2	JKOQGQFVAUAYPM-UHFFFAOYSA-N
thiocolchicoside	EC50	10000	-2.5	100	93.2	1	10000	48235	102.1	93.2	98.7	102.1	97.8	0.8		0	3.8	LEQAKWQJCITZNK-AXHKHJLKSA-N, LEQAKWQJCITZNK-AXHKHJLKSA-N
PNU-142633	EC50	10000	-2.5	100	81.1	1	10000	51628.8	99.7	81.1	95.2	106.7	100.1	2.3		0	11.4	PNTVCCRNJOGKGA-QFIPXVFZSA-N
casin	EC50	3886.5	-2.5	100	69.1	1	10000	401.6	96.3	97.4	97.1	105.7	69.1	13.2		1.1	4.5	RXIUMAOXORBRCY-IBGZPJMESA-N, RXIUMAOXORBRCY-IBGZPJMESA-N
thiotepa	EC50	10000	-1	100	89.5	1	10000	187.6	91.8	95.7	97.5	90.2	89.5	3.1		0	7	FOCVUCIESVLUNU-UHFFFAOYSA-N, FOCVUCIESVLUNU-UHFFFAOYSA-N, FOCVUCIESVLUNU-UHFFFAOYSA-N
mepazine	EC50	3044.7	-2.5	100	72.8	1	10000	134.2	105.9	99.2	99.3	99.5	72.8	14.3		1.2	3.1	CBHCDHNUZWWAPP-OAHLLOKOSA-N
prenylamine	EC50	3508	-2.5	100	17.9	1	10000	155.8	103.1	105.8	95.3	105.5	17.9	38.4		4.1	6.6	IFFPICMESYHZPQ-FQEVSTJZSA-N
dimethisoquin	EC50	10000	-0.2	100	92.3	1	10000	103	104	97.7	92.3	95.6	98.3	11.3		0	3.9	XNMYNYSCEJBRPZ-UHFFFAOYSA-N, XNMYNYSCEJBRPZ-UHFFFAOYSA-N
NNC-05-2090	EC50	2194.3	-2.5	100	7.5	1	10000	21.3	94.1	99.9	90.7	89.1	7.5	61.3		7	5.6	XZZYCJOGZYEPPW-UHFFFAOYSA-N, XZZYCJOGZYEPPW-UHFFFAOYSA-N, XZZYCJOGZYEPPW-UHFFFAOYSA-N
LY364947	EC50	10000	-2.5	100	95.5	1	10000	143707	95.5	104.9	110.2	104.9	105.2	0.5		0	7.5	IBCXZJCWDGCXQT-UHFFFAOYSA-N, IBCXZJCWDGCXQT-UHFFFAOYSA-N, IBCXZJCWDGCXQT-UHFFFAOYSA-N
citiolone	EC50	10000	-0.2	100	93.2	1	10000	535.6	102.8	98.4	93.2	100.9	109.7	7.4		0	7.4	NRFJZTXWLKPZAV-YFKPBYRVSA-N
BETAMETHASONE 17,21-DIPROPIONATE	EC50	10000	-0.1	100	86.6	1	10000	15530.3	98.8	98.2	86.6	95.8	208.2	20.4		0	57.6
ipidacrine	EC50	10000	-0.1	100	88.6	1	10000	1949.2	99.2	99.9	88.6	90.9	100.4	17.6		0	5.5	YLUSMKAJIQOXPV-UHFFFAOYSA-N
isoflupredone-acetate	EC50	10000	-0.1	100	82.4	1	10000	2542	92.6	97.2	82.4	93.2	107.2	27.3		0	9.8	ZOCUOMKMBMEYQV-GSLJADNHSA-N, ZOCUOMKMBMEYQV-GSLJADNHSA-N
merbarone	EC50	10000	-2.5	100	99.3	1	10000	752530	99.3	100.5	104.8	105.7	109.9	0.1		0	6.4	GFYRZTLCYQQVHZ-UHFFFAOYSA-N, GFYRZTLCYQQVHZ-UHFFFAOYSA-N
LSN-2463359	EC50	10000	-0.1	100	90.1	1	10000	4845.9	90.1	95.8	99.9	99	114.3	15.3		0	10.5	STAFRSGTRKNXHF-UHFFFAOYSA-N, STAFRSGTRKNXHF-UHFFFAOYSA-N
HA-966-(S)-(-)	EC50	10000	-0.3	100	89.5	1	10000	90.7	100.8	99	98.1	89.5	98.1	12.6		0	3.9	HCKUBNLZMKAEIN-VKHMYHEASA-N, HCKUBNLZMKAEIN-VKHMYHEASA-N
AC-7954-(+/-)	EC50	10000	-0.6	100	96.5	1	10000	171.2	98.2	104.1	102.7	96.5	104.5	1.7		0	4.3	HIVBATDUVFEJFZ-IBGZPJMESA-N, HIVBATDUVFEJFZ-IBGZPJMESA-N, HIVBATDUVFEJFZ-IBGZPJMESA-N
oxibendazole	EC50	2701	-2.5	100	63	1	10000	50.5	102.3	97.2	97.1	97.8	63	21.3		2.1	2.4	RAOCRURYZCVHMG-UHFFFAOYSA-N, RAOCRURYZCVHMG-UHFFFAOYSA-N
aminohydroxybutyric-acid	EC50	10000	-0.2	100	95.1	1	10000	444.7	98.4	102.6	97.7	95.1	103.9	5.5		0	4	YQGDEPYYFWUPGO-VKHMYHEASA-N, YQGDEPYYFWUPGO-VKHMYHEASA-N
4-propylbenzoic-acid	EC50	10000	-2.5	100	96.4	1	10000	8	105.9	105.5	101.2	96.4	97.2	4.9		0	4.1	ATZHGRNFEFVDDJ-UHFFFAOYSA-N
norcyclobenzaprine	EC50	10000	-2.5	100	84.8	1	10000	1390.9	108.6	96.6	102.7	105.4	84.8	6		0.1	5.7	XECQQDXTQRYYBH-UHFFFAOYSA-N, XECQQDXTQRYYBH-UHFFFAOYSA-N
PD-166793	EC50	10000	-2.5	100	91.4	1	10000	7624.4	106.3	101.6	91.4	104.2	92.9	2.4		0	5.8	GJOCABIDMCKCEG-INIZCTEOSA-N, GJOCABIDMCKCEG-INIZCTEOSA-N, GJOCABIDMCKCEG-INIZCTEOSA-N
kenpaullone	EC50	10000	-2.5	100	92.1	1	10000	92629.1	92.1	95.1	98.9	113.3	100.9	0.9		0	8.5	QQUXFYAWXPMDOE-UHFFFAOYSA-N, QQUXFYAWXPMDOE-UHFFFAOYSA-N
U-54494A	EC50	10000	-2.5	100	92.7	1	10000	64354.9	101	92.7	95.3	106.4	98.2	0.9		0	5.5	JUBNVWGVNWIXMB-SJORKVTESA-N, JUBNVWGVNWIXMB-SJORKVTESA-N
sulfanilate-zinc	EC50	10000	-0.2	100	86.4	1	10000	358	104.3	97.1	86.4	101.4	102.7	15.6		0	8.2	RIUORJCWAHCMSA-UHFFFAOYSA-L
amrinone	EC50	10000	-0.1	100	93.7	1	10000	4955.7	94.9	95.7	93.7	93.9	109.1	9.8		0	6.9	RNLQIBCLLYYYFJ-UHFFFAOYSA-N, RNLQIBCLLYYYFJ-UHFFFAOYSA-N
N-acetylmannosamine	EC50	10000	-2.5	100	94.7	1	10000	130130	106.5	100.1	94.7	102	110.9	0.6		0	8	OVRNDRQMDRJTHS-SHGPDSBTSA-N
lazabemide	EC50	10000	-2.5	100	99.9	1	10000	20051	100	100	100	100	100	0		0	0	JZXRLKWWVNUZRB-UHFFFAOYSA-N, JZXRLKWWVNUZRB-UHFFFAOYSA-N
L-NAME	EC50	10000	-0.4	100	94.7	1	10000	313.3	96	106.1	99.6	94.7	113.7	3.8		0	9.2	KCWZGJVSDFYRIX-YFKPBYRVSA-N, KCWZGJVSDFYRIX-YFKPBYRVSA-N, KCWZGJVSDFYRIX-YFKPBYRVSA-N
deptropine	EC50	2507.3	-2.5	100	72.8	1	10000	110.8	98.8	106.6	107.8	97.8	72.8	16.5		1.4	5.2	ZWPODSUQWXAZNC-PMOLBWCYSA-N
CGP-71683	EC50	3030.4	-2.5	100	0.9	1	10000	76.5	89.3	95.8	98.8	98.1	0.9	52.2		5.8	6.6	UULIGRNKXHCLQN-WGSAOQKQSA-N, UULIGRNKXHCLQN-WGSAOQKQSA-N, UULIGRNKXHCLQN-WGSAOQKQSA-N
UNC3230	EC50	22.2	-0.2	100	69.7	1	10000	27.2	86.3	84.9	90.8	79	69.7	69.9		5.6	5.5	RZCNASHHHSKTGP-UHFFFAOYSA-N, RZCNASHHHSKTGP-UHFFFAOYSA-N
pridinol	EC50	10000	-1	100	91.7	1	10000	158.9	97.8	96.9	91.7	99.4	93.2	2.5		0	4.7	RQXCLMGKHJWMOA-UHFFFAOYSA-N, RQXCLMGKHJWMOA-UHFFFAOYSA-N, RQXCLMGKHJWMOA-UHFFFAOYSA-N
2,3-cis/exo-pinanediol	EC50	10000	-2.5	100	98.1	1	10000	229809	106.3	98.1	101.7	106.5	102.7	0.2		0	5	MOILFCKRQFQVFS-VUMZSGCYSA-N
dipivefrine	EC50	10000	-0.7	100	96.3	1	10000	285.7	97.9	102.4	105.9	96.3	109.3	1.5		0	6.7	OCUJLLGVOUDECM-CYBMUJFWSA-N, OCUJLLGVOUDECM-CYBMUJFWSA-N
ZM-336372	EC50	10000	-2.5	100	91.7	1	10000	4.9	104.5	104	91.7	94.7	99	19.6		0	5.1	PYEFPDQFAZNXLI-UHFFFAOYSA-N, PYEFPDQFAZNXLI-UHFFFAOYSA-N, PYEFPDQFAZNXLI-UHFFFAOYSA-N, PYEFPDQFAZNXLI-UHFFFAOYSA-N
PFI-4	EC50	10000	-2.5	100	93.7	1	10000	72405.8	93.7	103.7	94.7	105.6	98	0.8		0	5.3	QCIJLRJBZDBVDB-UHFFFAOYSA-N, QCIJLRJBZDBVDB-UHFFFAOYSA-N
nimesulide	EC50	10000	-2.5	100	99.7	1	10000	1435977	99.7	106.3	104.9	106.1	103.1	0		0	5.3	HYWYRSMBCFDLJT-UHFFFAOYSA-N, HYWYRSMBCFDLJT-UHFFFAOYSA-N, HYWYRSMBCFDLJT-UHFFFAOYSA-N, HYWYRSMBCFDLJT-UHFFFAOYSA-N
CPI-1189	EC50	10000	-2.5	100	96.6	1	10000	39027	107.8	105.4	107.8	113.8	96.6	0.9		0	9.2	DJKNRCWSXSZACF-UHFFFAOYSA-N, DJKNRCWSXSZACF-UHFFFAOYSA-N
pifithrin-mu	EC50	10000	-2.5	100	89.7	1	10000	4243.7	107.1	99	98.4	110.9	89.7	3.4		0	6.7	ZZUZYEMRHCMVTB-UHFFFAOYSA-N, ZZUZYEMRHCMVTB-UHFFFAOYSA-N, ZZUZYEMRHCMVTB-UHFFFAOYSA-N
QX-314	EC50	10000	-0.4	100	89.1	1	10000	9.8	101.8	93.6	89.1	96.9	89.2	26.3		0	4.2	PYEBKOFMWAMBFV-UHFFFAOYSA-O, PYEBKOFMWAMBFV-UHFFFAOYSA-O, PYEBKOFMWAMBFV-UHFFFAOYSA-O
levomenthol	EC50	10000	-1	100	88.9	1	10000	176.7	98	92.9	88.9	96.8	90.5	3.3		0	7	NOOLISFMXDJSKH-KXUCPTDWSA-N, NOOLISFMXDJSKH-KXUCPTDWSA-N
traxoprodil	EC50	10000	-2.5	100	93.3	1	10000	109455	98.9	94.3	93.3	109.3	107.9	0.8		0	8.6	QEMSVZNTSXPFJA-HNAYVOBHSA-N
beta-amyloid-synthesis-inhibitor	EC50	10000	-2.5	100	94.9	1	10000	150805	115.1	94.9	98.1	106.3	102.1	0.6		0	8.9	GYNDFOLSPPBBIK-UHFFFAOYSA-N, GYNDFOLSPPBBIK-UHFFFAOYSA-N
sulmazole	EC50	10000	-0.1	100	90.3	1	10000	2176.5	107.6	90.3	90.7	93.8	103.5	14.3		0	8	XMFCOYRWYYXZMY-HXUWFJFHSA-N, XMFCOYRWYYXZMY-HXUWFJFHSA-N
C34	EC50	10000	-0.5	100	95.5	1	10000	214.9	111.8	96.1	103.1	95.5	101.4	2.6		0	6.9	KMIQMFHPUJUDMC-HHARLNAUSA-N, KMIQMFHPUJUDMC-HHARLNAUSA-N
CO-101244	EC50	10000	-2.5	100	91.7	1	10000	4.3	109.8	96.5	91.7	95.9	96.9	24.4		0	5.9	VKMFDKYCIKEDMR-UHFFFAOYSA-N, VKMFDKYCIKEDMR-UHFFFAOYSA-N, VKMFDKYCIKEDMR-UHFFFAOYSA-N
urethane	EC50	10000	-2.5	100	90.5	1	10000	94874.3	105	103.3	90.5	106.7	111.6	1.1		0	10.5	JOYRKODLDBILNP-UHFFFAOYSA-N, JOYRKODLDBILNP-UHFFFAOYSA-N
AD-5467	EC50	10000	-0.3	100	91.1	1	10000	303.1	103.8	105.6	92	91.1	107.1	8.6		0	8.2	CLDJCRWXLDLJLO-CQSZACIVSA-N, CLDJCRWXLDLJLO-CQSZACIVSA-N
sanazole	EC50	10000	-2.5	100	96.7	1	10000	117267	96.7	106.2	97.6	102.4	102.8	0.4		0	4.5	YKDRHKCETNMLHL-UHFFFAOYSA-N
prilocaine	EC50	10000	-0.1	100	89	1	10000	2447	89	102.3	95.5	94	101	17.2		0	6	MVFGUOIZUNYYSO-NSHDSACASA-N, MVFGUOIZUNYYSO-NSHDSACASA-N
pirenperone	EC50	10000	-0.1	100	100	1	10000	353.1	100	100	100	100	100	0.1		0	0	HXCNRYXBZNHDNE-UHFFFAOYSA-N, HXCNRYXBZNHDNE-UHFFFAOYSA-N
lofepramine	EC50	10000	-0.1	100	100	1	10000	353.1	100	100	100	100	100	0.1		0	0	SAPNXPWPAUFAJU-UHFFFAOYSA-N, SAPNXPWPAUFAJU-UHFFFAOYSA-N
rilmenidine	EC50	10000	-0.8	100	82.1	1	10000	123.9	98.6	82.1	108.8	95.8	104.9	6.5		0	12.3	CQXADFVORZEARL-UHFFFAOYSA-N, CQXADFVORZEARL-UHFFFAOYSA-N
cinnarazine	EC50	10000	-0.2	100	85.6	1	10000	22.2	95.6	95.8	92.5	85.6	93.1	30.6		0.1	3.3	DERZBLKQOCDDDZ-JLHYYAGUSA-N, DERZBLKQOCDDDZ-JLHYYAGUSA-N, DERZBLKQOCDDDZ-JLHYYAGUSA-N
BP-897	EC50	10000	-1.5	100	78.2	1	10000	12.3	99.8	86.2	99.9	95	80.1	14.9		0.8	6.9	MNHDKMDLOJSCGN-UHFFFAOYSA-N, MNHDKMDLOJSCGN-UHFFFAOYSA-N
dibekacin	EC50	10000	-2.5	100	91.9	1	10000	40404.9	101.4	91.9	113.5	101.2	95	1.3		0	7.9	JJCQSGDBDPYCEO-XVZSLQNASA-N
PSNCBAM-1	EC50	10000	-0.2	100	95	1	10000	575	102.4	98.9	95	97.9	103.5	6		0	3.8	HDAYFSFWIPRJSO-UHFFFAOYSA-N, HDAYFSFWIPRJSO-UHFFFAOYSA-N
CD-437	EC50	1785	-2.5	100	24.4	1	10000	10.1	92.7	100.9	93.3	85.7	24.4	56.7		6.5	5	LDGIHZJOIQSHPB-UHFFFAOYSA-N, LDGIHZJOIQSHPB-UHFFFAOYSA-N
prolylleucylglycinamide	EC50	10000	-2.5	100	96.3	1	10000	114254	97.1	96.3	99.4	106.5	103.9	0.4		0	5	NOOJLZTTWSNHOX-NXEZZACHSA-N
enflurane	EC50	10000	-0.1	100	85.1	1	10000	2894.8	85.1	94.2	85.6	101.4	103	23.2		0	9.5	JPGQOUSTVILISH-PVQJCKRUSA-N, JPGQOUSTVILISH-PVQJCKRUSA-N
2-pyridylethylamine	EC50	10000	-2.5	100	88.4	1	10000	57336.2	98.8	88.4	93.4	104.6	100.6	1.4		0	7.8	XPQIPUZPSLAZDV-UHFFFAOYSA-N, XPQIPUZPSLAZDV-UHFFFAOYSA-N
niclosamide	EC50	10000	-0.7	100	86.2	1	10000	1.8	106.5	98.4	92.2	91.3	86.2	25.1		0.6	3.7	RJMUSRYZPJIFPJ-UHFFFAOYSA-N, RJMUSRYZPJIFPJ-UHFFFAOYSA-N
WAY-208466	EC50	10000	-0.4	100	90.4	1	10000	58.6	115.8	94.7	90.4	97.5	95.3	11.9		0	9.2	SFSFIDVAEMDPIP-UHFFFAOYSA-N, SFSFIDVAEMDPIP-UHFFFAOYSA-N
etanidazole	EC50	10000	-0.1	100	92.4	1	10000	3637.1	98.8	92.4	94	98.1	106.7	11.9		0	6.1	WCDWBPCFGJXFJZ-UHFFFAOYSA-N, WCDWBPCFGJXFJZ-UHFFFAOYSA-N
ONO-8130	EC50	10000	-0.1	100	97.6	1	10000	2788	98.5	101.4	97.6	98.5	99.5	3.7		0	1.5	IOXMDBQCUCDLAF-UHFFFAOYSA-N, IOXMDBQCUCDLAF-UHFFFAOYSA-N
JHW-007	EC50	2799.6	-2.5	100	28	1	10000	35.4	96.8	96.8	98.4	96.6	28	40.3		4.5	2.9	HZEVDVGPBUFIAW-JKHIJQBDSA-N, HZEVDVGPBUFIAW-JKHIJQBDSA-N
tiapride	EC50	10000	-2.5	100	89.2	1	10000	55588.9	97.5	89.2	101.1	106.1	100.5	1.3		0	7	JTVPZMFULRWINT-UHFFFAOYSA-N, JTVPZMFULRWINT-UHFFFAOYSA-N
arofylline	EC50	10000	-2.5	100	92.2	1	10000	5.6	97.7	95.4	102.6	96.8	92.2	7.3		0	2.9	GVTLDPJNRVMCAL-UHFFFAOYSA-N
losartan	EC50	10000	-0.1	100	84.4	1	10000	1195.7	102.8	84.4	96.2	97.5	94.6	23		0	6.9	PSIFNNKUMBGKDQ-UHFFFAOYSA-N, PSIFNNKUMBGKDQ-UHFFFAOYSA-N, PSIFNNKUMBGKDQ-UHFFFAOYSA-N, PSIFNNKUMBGKDQ-UHFFFAOYSA-N, PSIFNNKUMBGKDQ-UHFFFAOYSA-N
GSK37647	EC50	10000	-2.5	100	94.6	1	10000	82241.3	102.7	96.5	94.6	106.1	102	0.7		0	5.2	FQUAFMNPXPXOJE-UHFFFAOYSA-N, FQUAFMNPXPXOJE-UHFFFAOYSA-N
dequalinium	EC50	4076.7	-2.5	100	73.5	1	10000	723	101.4	92.7	103.8	107.1	73.5	10.8		0.8	5.9	PCSWXVJAIHCTMO-UHFFFAOYSA-P, PCSWXVJAIHCTMO-UHFFFAOYSA-P, PCSWXVJAIHCTMO-UHFFFAOYSA-P
chlorprothixene	EC50	10000	-2.5	100	84.8	1	10000	1141.4	102.8	101.1	106.1	105.5	84.8	5.9		0.1	4.6	WSPOMRSOLSGNFJ-AUWJEWJLSA-N, WSPOMRSOLSGNFJ-AUWJEWJLSA-N, WSPOMRSOLSGNFJ-AUWJEWJLSA-N, WSPOMRSOLSGNFJ-AUWJEWJLSA-N
mebicar	EC50	10000	-0.1	100	100	1	10000	353.1	100	100	100	100	100	0.1		0	0	XIUUSFJTJXFNGH-UHFFFAOYSA-N, XIUUSFJTJXFNGH-UHFFFAOYSA-N
tetrahydrouridine	EC50	10000	-2.5	100	96.2	1	10000	3342.2	108	101.6	102.6	100.8	96.2	1.6		0	4.3	UCKYOOZPSJFJIZ-FMDGEEDCSA-N
L-365260	EC50	10000	-0.1	100	100	1	10000	353.1	100	100	100	100	100	0.1		0	0	KDFQABSFVYLGPM-QFIPXVFZSA-N, KDFQABSFVYLGPM-QFIPXVFZSA-N
CH55	EC50	10000	-0.3	100	76.9	1	10000	19.3	92	92.1	76.9	87.5	77.8	60.3		4.3	5.3	FOUVTBKPJRMLPE-FMIVXFBMSA-N, FOUVTBKPJRMLPE-FMIVXFBMSA-N
methylbenzethonium-chloride	EC50	10000	-0.7	100	80.5	1	10000	1.5	103.3	102.8	91.4	89.8	80.5	27.6		1.3	3.5	UQOOPIMXBSPVJI-UHFFFAOYSA-N, UQOOPIMXBSPVJI-UHFFFAOYSA-N
isoxicam	EC50	10000	-0.7	100	97.7	1	10000	531.7	113.3	109.2	97.7	98.1	103.9	1		0	8.6	YYUAYBYLJSNDCX-UHFFFAOYSA-N, YYUAYBYLJSNDCX-UHFFFAOYSA-N, YYUAYBYLJSNDCX-UHFFFAOYSA-N
fomocaine	EC50	10000	-0.8	100	96.3	1	10000	515.4	110.5	101.1	108	96.3	113.3	1.3		0	10.2	CVHGCWVMTZWGAY-UHFFFAOYSA-N, CVHGCWVMTZWGAY-UHFFFAOYSA-N
ambazone	EC50	10000	-0.2	100	94.1	1	10000	1535.1	105.1	95.8	94.1	98.2	117.6	7.2		0	11	HQDSAVMTLKVTGJ-UHFFFAOYSA-N, HQDSAVMTLKVTGJ-UHFFFAOYSA-N, HQDSAVMTLKVTGJ-UHFFFAOYSA-N
carboplatin	EC50	10000	-0.1	100	90.7	1	10000	2593.3	90.8	98.8	93.6	90.7	105.9	15.4		0	6.9	YAYRGNWWLMLWJE-UHFFFAOYSA-L, YAYRGNWWLMLWJE-UHFFFAOYSA-L, YAYRGNWWLMLWJE-UHFFFAOYSA-L, YAYRGNWWLMLWJE-UHFFFAOYSA-L, YAYRGNWWLMLWJE-UHFFFAOYSA-L
torin-2	EC50	11.1	-0.7	100	18.5	1	10000	0.2	86.3	62.6	30.2	22.2	18.5	233.4		28.1	1.6	GUXXEUUYCAYESJ-UHFFFAOYSA-N, GUXXEUUYCAYESJ-UHFFFAOYSA-N, GUXXEUUYCAYESJ-UHFFFAOYSA-N
urapidil	EC50	10000	-2.5	100	96.4	1	10000	127752	96.7	98.5	96.4	102	107.4	0.4		0	5.4	ICMGLRUYEQNHPF-UHFFFAOYSA-N, ICMGLRUYEQNHPF-UHFFFAOYSA-N, ICMGLRUYEQNHPF-UHFFFAOYSA-N, ICMGLRUYEQNHPF-UHFFFAOYSA-N
hydrocortisone-butyrate	EC50	10000	-2.5	100	89.1	1	10000	8.1	108.9	100.8	101.8	95.8	89.1	10		0.1	4.6	BMCQMVFGOVHVNG-TUFAYURCSA-N, BMCQMVFGOVHVNG-TUFAYURCSA-N
5-amino-3-D-ribofuranosylthiazolo[4,5-d]pyrimidin-2,7(3H,6H)-dione	EC50	10000	-2.5	100	94.2	1	10000	1.8	94.2	109.6	97	95.3	97.5	11.6		0	5.9	TZYVRXZQAWPIAB-FCLHUMLKSA-N
thaliblastine	EC50	2182.2	-2.5	100	18.2	1	10000	19.9	101.6	108.6	97.1	90.2	18.2	54.4		6.2	4.7	ZCTJIMXXSXQXRI-KYJUHHDHSA-N
pyrrolidine-1-carbonitrile	EC50	10000	-2.5	100	97.6	1	10000	47610	97.6	103.7	108.2	107.2	97.9	0.5		0	5.9
NPC-15199	EC50	10000	-2.5	100	89.2	1	10000	19012.4	89.2	102.4	107	102.2	92.8	2		0	6.6	CBPJQFCAFFNICX-LJQANCHMSA-N, CBPJQFCAFFNICX-LJQANCHMSA-N
ML9	EC50	10000	-2.5	100	98.9	1	10000	6812.1	110	103.8	109.7	99.9	98.9	0.6		0	7.2	OZSMSRIUUDGTEP-UHFFFAOYSA-N, OZSMSRIUUDGTEP-UHFFFAOYSA-N
A205804	EC50	10000	-0.5	100	80.6	1	10000	2.7	95.7	101.6	89.6	90.9	80.6	30.6		1.2	3.9	QQGWEXFLMJGCAL-UHFFFAOYSA-N, QQGWEXFLMJGCAL-UHFFFAOYSA-N, QQGWEXFLMJGCAL-UHFFFAOYSA-N, QQGWEXFLMJGCAL-UHFFFAOYSA-N
cintriamide	EC50	10000	-2.5	100	95.6	1	10000	101280	105.5	97.4	95.6	102.1	104.7	0.5		0	5.2	LRLKZVMLJBNNPE-SNAWJCMRSA-N
bromopride	EC50	10000	-2.5	100	95.8	1	10000	150034	102.5	99	95.8	103.8	111.2	0.5		0	7.4	GIYAQDDTCWHPPL-UHFFFAOYSA-N, GIYAQDDTCWHPPL-UHFFFAOYSA-N
thiethylperazine	EC50	4053.7	-2.5	100	59.9	1	10000	669	101.2	89.2	95.9	110.3	59.9	16.4		1.5	8.4	XCTYLCDETUVOIP-UHFFFAOYSA-N, XCTYLCDETUVOIP-UHFFFAOYSA-N, XCTYLCDETUVOIP-UHFFFAOYSA-N
bentiromide	EC50	10000	-2.5	100	95	1	10000	6.5	106.8	101.2	103.7	95.4	95	6.4		0	4	SPPTWHFVYKCNNK-FQEVSTJZSA-N, SPPTWHFVYKCNNK-FQEVSTJZSA-N, SPPTWHFVYKCNNK-FQEVSTJZSA-N
furamidine	EC50	10000	-0.1	100	92.6	1	10000	3986.7	92.6	104.3	97.1	96.4	109.5	11.3		0	7.9	ZJHZBDRZEZEDGB-UHFFFAOYSA-N, ZJHZBDRZEZEDGB-UHFFFAOYSA-N
JX-401	EC50	10000	-2.5	100	97.3	1	10000	17195.3	99.4	113.5	97.5	103	97.3	0.9		0	7	OMGLGPKQUFSRNN-UHFFFAOYSA-N, OMGLGPKQUFSRNN-UHFFFAOYSA-N
PD-158780	EC50	470.3	-1.4	100	37.7	1	10000	0.1	100.8	98.4	93.9	53.5	37.7	83		9.5	0.9	KFHMLBXBRCITHF-UHFFFAOYSA-N, KFHMLBXBRCITHF-UHFFFAOYSA-N, KFHMLBXBRCITHF-UHFFFAOYSA-N
SR-11302	EC50	10000	-2.5	100	94.6	1	10000	112945	94.6	105.5	111.5	102	99.3	0.6		0	7.1	RQANARBNMTXCDM-DKOHIBGUSA-N, RQANARBNMTXCDM-DKOHIBGUSA-N
artemisinin	EC50	10000	-2.5	100	95.4	1	10000	2.4	100.9	101.8	99.5	95.4	97.5	7.5		0	1.4	BLUAFEHZUWYNDE-NNWCWBAJSA-N, BLUAFEHZUWYNDE-NNWCWBAJSA-N, BLUAFEHZUWYNDE-NNWCWBAJSA-N, BLUAFEHZUWYNDE-NNWCWBAJSA-N, BLUAFEHZUWYNDE-NNWCWBAJSA-N
ceftriaxone	EC50	10000	-0.1	100	92	1	10000	757.3	92.7	94.5	95.2	92	105.3	16.6		0	5.9	VAAUVRVFOQPIGI-SPQHTLEESA-N, VAAUVRVFOQPIGI-SPQHTLEESA-N
nuclomedone	EC50	10000	-2.5	100	90.5	1	10000	671	91.5	104.2	95.5	99.9	90.5	5		0	5.3	QSKVYHYMQQQAFS-JTQLQIEISA-N
PSB-06126	EC50	10000	-0.2	100	91.5	1	10000	117.2	101.3	95.8	91.5	101	93.2	14.1		0	4.1	ZHQRPIRGSWEALJ-UHFFFAOYSA-N, ZHQRPIRGSWEALJ-UHFFFAOYSA-N
UC-112	EC50	3986.3	-2.5	100	69.5	1	10000	625.5	97.7	94.8	107.8	106.8	69.5	12.7		1	6.3	LTGLGIQQZXSLLF-UHFFFAOYSA-N, LTGLGIQQZXSLLF-UHFFFAOYSA-N
azlocillin	EC50	10000	-0.1	100	93	1	10000	3225.9	97.1	100.1	93	98.7	104.9	10.8		0	5	JTWOMNBEOCYFNV-NFFDBFGFSA-N, JTWOMNBEOCYFNV-NFFDBFGFSA-N, JTWOMNBEOCYFNV-NFFDBFGFSA-N, JTWOMNBEOCYFNV-NFFDBFGFSA-N
tenoxicam	EC50	10000	-2.5	100	90.7	1	10000	52760.7	99.3	102.2	90.7	105.6	98.2	1.1		0	5.7	LZNWYQJJBLGYLT-UHFFFAOYSA-N, LZNWYQJJBLGYLT-UHFFFAOYSA-N, LZNWYQJJBLGYLT-UHFFFAOYSA-N
hemin	EC50	10000	-2.5	100	81.4	1	10000	933.1	105.1	94.7	99	105.8	81.4	7.4		0.3	5	BMUDPLZKKRQECS-HXFTUNQESA-K
asymmetrical-dimethylarginine	EC50	10000	-2.5	100	95.9	1	10000	146974	107.4	99.9	112	102.1	97.9	0.5		0	7.1	YDGMGEXADBMOMJ-LURJTMIESA-N
trap-101	EC50	10000	-2.5	100	92.6	1	10000	2766.3	99.6	106.2	94.5	103.8	92.6	2.8		0	4.6	DCRGHMJXEBSRQG-UHFFFAOYSA-N, DCRGHMJXEBSRQG-UHFFFAOYSA-N, DCRGHMJXEBSRQG-UHFFFAOYSA-N
timonacic	EC50	10000	-2.5	100	94.6	1	10000	160825	115.3	94.9	94.6	108.6	104.4	0.7		0	10.2	DZLNHFMRPBPULJ-GSVOUGTGSA-N
aklomide	EC50	10000	-1.4	100	98.9	1	10000	9184.2	112.3	105.5	111.7	98.9	102.9	0.2		0	9.1	GFGSZUNNBQXGMK-UHFFFAOYSA-N
sorbitan-monostearate	EC50	10000	-2.5	100	92.9	1	10000	81391.5	101.1	92.9	94.1	108.4	101.4	0.9		0	6.7	HVUMOYIDDBPOLL-XWVZOOPGSA-N, HVUMOYIDDBPOLL-XWVZOOPGSA-N
ML348	EC50	10000	-2.5	100	92.8	1	10000	54268.3	118.2	95.7	102.4	104.5	95.5	1.2		0	9.7	OXKNHBBDOIMFFQ-UHFFFAOYSA-N, OXKNHBBDOIMFFQ-UHFFFAOYSA-N
2-chloro-N6-cyclopentyladenosine	EC50	10000	-0.3	100	91.8	1	10000	319.9	104.9	91.8	103.9	92.6	105.8	8		0	7.6	XSMYYYQVWPZWIZ-IDTAVKCVSA-N, XSMYYYQVWPZWIZ-IDTAVKCVSA-N, XSMYYYQVWPZWIZ-IDTAVKCVSA-N
tropisetron	EC50	10000	-1	100	88.6	1	10000	153.4	100	93.8	99.9	88.6	97.6	3.4		0	6.3	ZNRGQMMCGHDTEI-ITGUQSILSA-N, ZNRGQMMCGHDTEI-ITGUQSILSA-N, ZNRGQMMCGHDTEI-ITGUQSILSA-N
neo-gilurytmal	EC50	10000	-2.5	100	91.4	1	10000	589.5	103.6	98	96.4	100.5	91.4	4.1		0	2.8	UAUHEPXILIZYCU-JSQPETPRSA-N
10-DEBC	EC50	3430.3	-2.5	100	39	1	10000	261.6	111.7	104.9	110.5	102.9	39	29.1		3.1	8.9	GYBXAGDWMCJZJK-UHFFFAOYSA-N, GYBXAGDWMCJZJK-UHFFFAOYSA-N, GYBXAGDWMCJZJK-UHFFFAOYSA-N
CGS-9896	EC50	10000	-0.1	100	87.9	1	10000	2591.3	93.7	104.5	87.9	95.8	103.4	18.6		0	7.5	QCBUAKLOWCOUCR-UHFFFAOYSA-N
yoda-1	EC50	10000	-1	100	91	1	10000	163.6	98.8	91.1	97	98.8	91	2.7		0	5.2	BQNXBSYSQXSXPT-UHFFFAOYSA-N, BQNXBSYSQXSXPT-UHFFFAOYSA-N
aniracetam	EC50	10000	-2.5	100	96.1	1	10000	88422.9	96.1	103.5	98.5	105.1	101.1	0.5		0	4	ZXNRTKGTQJPIJK-UHFFFAOYSA-N, ZXNRTKGTQJPIJK-UHFFFAOYSA-N, ZXNRTKGTQJPIJK-UHFFFAOYSA-N, ZXNRTKGTQJPIJK-UHFFFAOYSA-N
rose-bengal	EC50	3755.6	-2.5	100	53.9	1	10000	326.9	100.1	93.9	93.8	106.3	53.9	20.3		2	6.1	VDNLFJGJEQUWRB-UHFFFAOYSA-N, VDNLFJGJEQUWRB-UHFFFAOYSA-N
BMY-14802	EC50	10000	-2.5	100	93.7	1	10000	7328.7	106.6	99.7	101.6	104.1	94.7	1.7		0	4	ZXUYYZPJUGQHLQ-KRWDZBQOSA-N, ZXUYYZPJUGQHLQ-KRWDZBQOSA-N
SP-141	EC50	382.5	-2.5	100	67.2	1	10000	0.9	98.7	106.4	104.9	67.4	67.2	46.4		5.3	4.6	AABFWJDLCCDJJN-UHFFFAOYSA-N, AABFWJDLCCDJJN-UHFFFAOYSA-N
isoniazid	EC50	10000	-0.7	100	98.7	1	10000	510.1	109.6	98.7	100.3	99.2	99.8	0.6		0	4.8	QRXWMOHMRWLFEY-UHFFFAOYSA-N, QRXWMOHMRWLFEY-UHFFFAOYSA-N, QRXWMOHMRWLFEY-UHFFFAOYSA-N, QRXWMOHMRWLFEY-UHFFFAOYSA-N, QRXWMOHMRWLFEY-UHFFFAOYSA-N
aminothiazole	EC50	10000	-2.5	100	91.3	1	10000	4039.3	101.7	104.9	100.5	109.2	91.3	2.9		0	5.4	RAIPHJJURHTUIC-UHFFFAOYSA-N, RAIPHJJURHTUIC-UHFFFAOYSA-N, RAIPHJJURHTUIC-UHFFFAOYSA-N
OF-1	EC50	10000	-0.1	100	100	1	10000	353.1	100	100	100	100	100	0.1		0	0	YUNQZQREIHWDQT-UHFFFAOYSA-N, YUNQZQREIHWDQT-UHFFFAOYSA-N
pyrithyldione	EC50	10000	-1	100	93.1	1	10000	184.2	93.1	94.1	99.5	99.9	96.7	2.1		0	4.5	NZASCBIBXNPDMH-UHFFFAOYSA-N
isobutamben	EC50	10000	-2.5	100	87.8	1	10000	65878.3	87.8	100.4	102.8	111	102.5	1.5		0	9.4	PUYOAVGNCWPANW-UHFFFAOYSA-N, PUYOAVGNCWPANW-UHFFFAOYSA-N
ethisterone	EC50	10000	-2.5	100	95.7	1	10000	81437.5	95.7	95.9	103	103.1	101.5	0.5		0	4.1	CHNXZKVNWQUJIB-CEGNMAFCSA-N, CHNXZKVNWQUJIB-CEGNMAFCSA-N, CHNXZKVNWQUJIB-CEGNMAFCSA-N
perhexiline	EC50	3236.5	-2.5	100	1.9	1	10000	102.5	108.1	101.1	92.6	101.2	1.9	49.1		5.4	6.9	CYXKNKQEMFBLER-GOSISDBHSA-N, CYXKNKQEMFBLER-GOSISDBHSA-N
SPP86	EC50	1757.8	-2.5	100	62.8	1	10000	15.7	107.3	103.5	99.7	92.7	62.8	28.2		3	4.1	JQOIRTDBHMDWMT-UHFFFAOYSA-N, JQOIRTDBHMDWMT-UHFFFAOYSA-N
BU-239	EC50	10000	-2.5	100	95.4	1	10000	137368	101.4	105.8	95.4	112.5	99.8	0.6		0	7.4	MQSSFHXQKUSFIW-UHFFFAOYSA-N, MQSSFHXQKUSFIW-UHFFFAOYSA-N
S4	EC50	10000	-2.5	100	89.5	1	10000	700.4	104.1	104.5	92.7	100.2	89.5	5.2		0	4.8	HGVHSNXRZYOTPD-UHFFFAOYSA-N, HGVHSNXRZYOTPD-UHFFFAOYSA-N
6,7-dehydro-17-acetoxy-progesterone	EC50	10000	-0.1	100	100	1	10000	353.1	100	100	100	100	100	0.1		0	0	URXWVWVPMJSAJD-KOORYGTMSA-N, URXWVWVPMJSAJD-KOORYGTMSA-N
linalool	EC50	10000	-0.1	100	100	1	10000	353.1	100	100	100	100	100	0.1		0	0	CDOSHBSSFJOMGT-JTQLQIEISA-N, CDOSHBSSFJOMGT-JTQLQIEISA-N
Calhex-231	EC50	10000	-2.5	100	85.8	1	10000	2653.6	91.9	107.8	95.9	108.9	85.8	5.1		0.1	7.6	YTFUQWWKTIWYEY-CQLNOVPUSA-N, YTFUQWWKTIWYEY-CQLNOVPUSA-N
VER-155008	EC50	1424.4	-2.5	100	52.8	1	10000	4.2	96.9	93.3	99.6	86.2	52.8	40		4.5	3.7	ZXGGCBQORXDVTE-UMCMBGNQSA-N, ZXGGCBQORXDVTE-UMCMBGNQSA-N
methylprednisolone-sodium-succinate	EC50	10000	-0.2	100	88.8	1	10000	780.7	107.9	99	88.8	91.2	122.4	12.7		0	15.5	IMBXEJJVJRTNOW-XYMSELFBSA-N
[truncated: 3,205 more rows]
