# Supplementary material for: A host-centric morphological profiling approach to identify repurposed antiviral drugs
Source: iScience. 2026 Jul 10;29(8):116673. doi: 10.1016/j.isci.2026.116673 (PMC13380429; doi:10.1016/j.isci.2026.116673)
Supplement: Table S2. Viability screen results in HepG2 cells with the full drug repurposing library in five doses, related to Figure 2 [file mmc3.xlsx]

## Sheet: HepG2
DRUG_NAME	ANALYSIS_NAME	EC50	SLOPE	MAX	MIN	Min.Conc.tested	Max.Conc.tested	EC50_std_error	D1	D2	D3	D4	D5	AUC	GRAPH	DSS	SE_of_estimate	InChI
GPBAR-A	EC50	10000	-0.3	100	91.3	1	10000	172.5	107.9	91.3	102.7	94.4	100.1	7.2		0	6.7	ZIXNJVGTAXRKAP-UHFFFAOYSA-N, ZIXNJVGTAXRKAP-UHFFFAOYSA-N
CR8-(R)	EC50	53.1	-2.5	100	0.7	1	10000	0.7	88.7	102.4	17.2	0.7	8.8	226		27.5	7.2	HOCBJBNQIQQQGT-LJQANCHMSA-N, HOCBJBNQIQQQGT-LJQANCHMSA-N, HOCBJBNQIQQQGT-LJQANCHMSA-N
SB-747651A	EC50	10000	-2.5	100	79.7	1	10000	0.5	94.8	103.7	89.1	80.6	79.7	41.1		3.9	3.2	MBCJUIJWPYUEBX-UHFFFAOYSA-N, MBCJUIJWPYUEBX-UHFFFAOYSA-N
2-methoxyestradiol	EC50	3986.1	-2.5	100	33.8	1	10000	459.9	96.1	99.9	91.7	114.9	33.8	27.5		2.8	10.1	CQOQDQWUFQDJMK-SSTWWWIQSA-N, CQOQDQWUFQDJMK-SSTWWWIQSA-N, CQOQDQWUFQDJMK-SSTWWWIQSA-N
BMS-345541	EC50	1685.4	-2.5	100	3.6	1	10000	10.8	111.2	100.4	86.6	79.6	3.6	74.7		8.6	8.7	PSPFQEBFYXJZEV-UHFFFAOYSA-N, PSPFQEBFYXJZEV-UHFFFAOYSA-N, PSPFQEBFYXJZEV-UHFFFAOYSA-N
imipenem	EC50	10000	-0.1	100	96.2	1	10000	5815.8	98.7	98.5	96.2	100.2	107.3	5.9		0	4.8	ZSKVGTPCRGIANV-ZXFLCMHBSA-N, ZSKVGTPCRGIANV-ZXFLCMHBSA-N
colistimethate	EC50	10000	-0.1	100	96.1	1	10000	5457.6	96.1	96.1	99.3	98.7	106.6	6		0	4.7	PTQGBRPUALXNCZ-INRRNNIXSA-N
bicuculline-methochloride-(-)	EC50	10000	-0.1	100	92.8	1	10000	2740.4	100.7	98.7	93.9	92.8	107.6	10.8		0	6.3	WDIQXKYUSINZME-RBUKOAKNSA-N
BETP	EC50	10000	-0.7	100	87.5	1	10000	2.8	105.4	95.4	97.1	93.2	87.5	17.4		0.1	3.5	NTDFYGSSDDMNHI-NDEPHWFRSA-N
CYM-50260	EC50	10000	-2.5	100	86.3	1	10000	940.2	94.8	97.1	98.9	104	86.3	5.5		0.1	3.8	FHPOTBQOUBMMCI-UHFFFAOYSA-N, FHPOTBQOUBMMCI-UHFFFAOYSA-N
muscimol	EC50	10000	-1	100	94.5	1	10000	4.6	96.8	105.4	97.7	98.1	94.5	5.3		0	3.3	ZJQHPWUVQPJPQT-UHFFFAOYSA-N, ZJQHPWUVQPJPQT-UHFFFAOYSA-N
TCS-PIM-1-1	EC50	10000	-1	100	94.5	1	10000	189	94.9	99.4	99.7	94.5	99.2	1.7		0	3.7	SVSYJTYGPLVUOZ-UHFFFAOYSA-N, SVSYJTYGPLVUOZ-UHFFFAOYSA-N
norethisterone-enanthate	EC50	2060.2	-2.5	100	19.2	1	10000	11.8	95.9	95.7	96.9	88.8	19.2	55.7		6.4	3.4	APTGJECXMIKIET-WOSSHHRXSA-N
CHLORTETRACYCLINE HYDROCHLORIDE	EC50	10000	-0.1	100	94.7	1	10000	5862.2	95.7	103.8	95.1	94.7	108.8	8.2		0	6.9
spiperone	EC50	1589.1	-2.5	100	62.5	1	10000	14.6	91.6	108.4	98.7	91.1	62.5	30		3.2	6	DKGZKTPJOSAWFA-UHFFFAOYSA-N, DKGZKTPJOSAWFA-UHFFFAOYSA-N
medetomidine	EC50	10000	-0.2	100	90.7	1	10000	918.1	90.7	104.6	99.5	95.3	111.5	11.6		0	9.7	CUHVIMMYOGQXCV-LLVKDONJSA-N, CUHVIMMYOGQXCV-LLVKDONJSA-N, CUHVIMMYOGQXCV-LLVKDONJSA-N, CUHVIMMYOGQXCV-LLVKDONJSA-N
TTNPB	EC50	10000	-2.5	100	94.2	1	10000	118730	94.2	106	108.4	100.2	107.9	0.7		0	8	FOIVPCKZDPCJJY-JQIJEIRASA-N, FOIVPCKZDPCJJY-JQIJEIRASA-N, FOIVPCKZDPCJJY-JQIJEIRASA-N
RS-102895	EC50	3190.3	-2.5	100	58.1	1	10000	206.2	97.7	96.2	88.8	100.2	58.1	21.2		2.1	6.2	HIDWEYPGMLIQSN-UHFFFAOYSA-N, HIDWEYPGMLIQSN-UHFFFAOYSA-N, HIDWEYPGMLIQSN-UHFFFAOYSA-N
5-BDBD	EC50	10000	-0.4	100	92.5	1	10000	4.2	98.3	100.3	94.4	96.8	92.5	13.8		0	2	NKYMVQPXXTZHSF-UHFFFAOYSA-N, NKYMVQPXXTZHSF-UHFFFAOYSA-N, NKYMVQPXXTZHSF-UHFFFAOYSA-N
dexniguldipine	EC50	3403.2	-2.5	100	15.4	1	10000	152.5	91.6	99	92	103.7	15.4	40.6		4.4	7.4	SVJMLYUFVDMUHP-MGBGTMOVSA-N
cinoxacin	EC50	10000	-0.2	100	85.1	1	10000	684.9	100.1	86.1	110.5	85.1	103.2	18.5		0	11.6	VDUWPHTZYNWKRN-UHFFFAOYSA-N, VDUWPHTZYNWKRN-UHFFFAOYSA-N
PCI-29732	EC50	10000	-0.4	100	82	1	10000	5.7	89.7	101.1	92	88.3	82	33.6		1	5.2	GMJUPMONHWAZCP-UHFFFAOYSA-N, GMJUPMONHWAZCP-UHFFFAOYSA-N
NGD-94-1	EC50	10000	-2.5	100	94.1	1	10000	76045.4	98.2	97.3	94.1	101.3	104.9	0.7		0	5.2	OTVQCHUIPJYASM-UHFFFAOYSA-N, OTVQCHUIPJYASM-UHFFFAOYSA-N
SD-2590	EC50	10000	-0.3	100	89	1	10000	21.1	95.9	93.8	93.9	89	91.6	29.2		0	1.5	NXUHVWMBPOFLMA-UHFFFAOYSA-N, NXUHVWMBPOFLMA-UHFFFAOYSA-N
Y-27632	EC50	10000	-1	100	84.5	1	10000	152.2	97.8	96.8	95.2	84.5	99.3	4.7		0	8.4	IYOZTVGMEWJPKR-IJLUTSLNSA-N, IYOZTVGMEWJPKR-IJLUTSLNSA-N, IYOZTVGMEWJPKR-IJLUTSLNSA-N
DDR1-IN-1	EC50	3520.8	-2.5	100	42.5	1	10000	261.8	96.5	91.4	90.3	104	42.5	26.8		2.8	7.7	AOZPVMOOEJAZGK-UHFFFAOYSA-N, AOZPVMOOEJAZGK-UHFFFAOYSA-N
pirlindole	EC50	10000	-2.5	100	82.4	1	10000	277.6	100.5	98	99.9	102.4	82.4	7.7		0.3	2	IWVRVEIKCBFZNF-ZDUSSCGKSA-N
paracetamol	EC50	10000	-2.5	100	88.8	1	10000	2.9	99.5	104.4	88.8	94.3	92.5	26.4		0.6	4.1	RZVAJINKPMORJF-UHFFFAOYSA-N, RZVAJINKPMORJF-UHFFFAOYSA-N, RZVAJINKPMORJF-UHFFFAOYSA-N, RZVAJINKPMORJF-UHFFFAOYSA-N
mifobate	EC50	10000	-0.5	100	92.8	1	10000	20	107.1	98.5	92.8	99.8	93.7	9.8		0	4.9	VQHUQHAPWMNBLP-LLVKDONJSA-N
GR-135531	EC50	10000	-0.4	100	87.8	1	10000	17.3	101.9	94.6	98.3	96.4	91	13.3		0	2.6	MPZVHKLZCUEJFO-UHFFFAOYSA-N, MPZVHKLZCUEJFO-UHFFFAOYSA-N
3-methyl-GABA	EC50	10000	-0.1	100	90.5	1	10000	893.7	96.1	90.5	100.2	92.4	99	17.2		0	4.5	CZGLBWZXGIAIBU-SCSAIBSYSA-N, CZGLBWZXGIAIBU-SCSAIBSYSA-N
PIM-1-Inhibitor-2	EC50	1863.7	-2.5	100	57.7	1	10000	21.5	96.8	94.2	92.6	92.7	57.7	31		3.4	4.9	AQVFETGXIRKVAQ-UHFFFAOYSA-N, AQVFETGXIRKVAQ-UHFFFAOYSA-N, AQVFETGXIRKVAQ-UHFFFAOYSA-N
deslanoside	EC50	265.5	-1	100	6.7	1	10000	0.3	89.4	92.9	76.2	25.5	6.7	147.9		16.7	5.7	OBATZBGFDSVCJD-LALPQLPRSA-N
BVT-948	EC50	2629.1	-2.5	100	21.3	1	10000	56.4	97.5	95.4	88.7	94.8	21.3	46.1		5.1	6.4	LLPBUXODFQZPFH-UHFFFAOYSA-N
AL-8697	EC50	10000	-2.5	100	90.9	1	10000	36214.2	96.5	105.4	90.9	104.9	94.7	1.3		0	6.1	ZVBTZTQYHOXIBC-UHFFFAOYSA-N, ZVBTZTQYHOXIBC-UHFFFAOYSA-N
JZL-195	EC50	10000	-2.5	100	82.4	1	10000	227.4	91.8	99.5	102.7	99.2	82.4	9.7		0.5	4.3	QNYRAEKLMNDRFY-UHFFFAOYSA-N, QNYRAEKLMNDRFY-UHFFFAOYSA-N
miocamycin	EC50	10000	-0.2	100	85	1	10000	179.5	96.2	90.8	103	90.6	90	22.8		0	5.1	GQNZGCARKRHPOH-XUDBFGHTSA-N
cyclizine	EC50	10000	-2.5	100	94.7	1	10000	61218.8	94.7	99.1	103	104.4	97.6	0.6		0	3.8	UVKZSORBKUEBAZ-UHFFFAOYSA-N, UVKZSORBKUEBAZ-UHFFFAOYSA-N, UVKZSORBKUEBAZ-UHFFFAOYSA-N
NSC-405020	EC50	10000	-0.2	100	92.8	1	10000	425.8	97.1	104.2	92.8	98	98.6	8.7		0	4.1	ARDYECYBETXQFD-MRVPVSSYSA-N, ARDYECYBETXQFD-MRVPVSSYSA-N, ARDYECYBETXQFD-MRVPVSSYSA-N
fludarabine	EC50	10000	-2.3	100	79.4	1	10000	15.5	102.8	95.6	95.2	95.6	79.4	15.6		1.1	3.6	HBUBKKRHXORPQB-FJFJXFQQSA-N, HBUBKKRHXORPQB-FJFJXFQQSA-N, HBUBKKRHXORPQB-FJFJXFQQSA-N
cutamesine	EC50	10000	-1	100	85	1	10000	149.4	91.5	97.2	88.9	98.4	85	4.5		0	8	UVSWWUWQVAQPJR-UHFFFAOYSA-N, UVSWWUWQVAQPJR-UHFFFAOYSA-N, UVSWWUWQVAQPJR-UHFFFAOYSA-N
NSC-23766	EC50	10000	-2.5	100	79.9	1	10000	11.4	96	99.9	100.2	95.6	79.9	15.7		1.2	2	DEFBCZWQLILOJF-MRXNPFEDSA-N, DEFBCZWQLILOJF-MRXNPFEDSA-N, DEFBCZWQLILOJF-MRXNPFEDSA-N, DEFBCZWQLILOJF-MRXNPFEDSA-N
UNC2327	EC50	10000	-1.7	100	87.1	1	10000	2310.8	87.1	93.7	102.9	99.7	98.1	2.2		0	7.7	MYTRGTBDVGKKRO-UHFFFAOYSA-N, MYTRGTBDVGKKRO-UHFFFAOYSA-N
amantadine	EC50	10000	-1	100	90.5	1	10000	223.4	90.5	92.7	92.2	95	92	2.9		0	7.6	DKNWSYNQZKUICI-UHFFFAOYSA-N, DKNWSYNQZKUICI-UHFFFAOYSA-N
ditolylguanidine	EC50	10000	-0.2	100	94.3	1	10000	24.5	100.4	96.1	97.7	94.3	97.9	11.4		0	2	OPNUROKCUBTKLF-UHFFFAOYSA-N, OPNUROKCUBTKLF-UHFFFAOYSA-N
YM-750	EC50	1841.4	-2.5	100	59.8	1	10000	18	96.2	93.5	103.3	92.9	59.8	29.6		3.2	4.1	FMLJREWZCZHGGW-UHFFFAOYSA-N, FMLJREWZCZHGGW-UHFFFAOYSA-N
MR-16728	EC50	10000	-2.5	100	84.7	1	10000	2.8	106.8	106.9	100.5	89	84.7	17.8		1	4.8	AGKAAJMNNVUNDK-JOCHJYFZSA-N, AGKAAJMNNVUNDK-JOCHJYFZSA-N
2-methyl-5-hydroxytryptamine	EC50	10000	-0.1	100	100	1	10000	353.1	100	100	100	100	100	0.1		0	0	WYWNEDARFVJQSG-UHFFFAOYSA-N, WYWNEDARFVJQSG-UHFFFAOYSA-N
zaldaride	EC50	10000	-2.5	100	76	1	10000	840.4	94.9	96.4	86.6	103.8	76	10.4		0.7	7.8	HTGCJAAPDHZCHL-SANMLTNESA-N, HTGCJAAPDHZCHL-SANMLTNESA-N, HTGCJAAPDHZCHL-SANMLTNESA-N
TRAM-39	EC50	10000	-0.3	100	92.7	1	10000	264.8	105	102.5	93.7	92.7	102.7	7.1		0	5.6	JHNRTPKGSCVKKC-UHFFFAOYSA-N, JHNRTPKGSCVKKC-UHFFFAOYSA-N
ethyl-paraben	EC50	10000	-2.5	100	94.7	1	10000	5.3	107.6	101.7	100.8	94.7	97.8	7.5		0	4.2	NUVBSKCKDOMJSU-UHFFFAOYSA-N, NUVBSKCKDOMJSU-UHFFFAOYSA-N
COR-170	EC50	10000	-2.5	100	87.2	1	10000	20103.6	102.7	93.6	91	104.8	92.1	2.1		0	6.2	MSJISJDTJJYBFT-UHFFFAOYSA-N, MSJISJDTJJYBFT-UHFFFAOYSA-N
sal003	EC50	3080.7	-2.5	100	19.1	1	10000	59.9	103.9	101.9	96.2	99	19.1	42.1		4.6	4	TVNBASWNLOIQML-RFKZRZAASA-N, TVNBASWNLOIQML-RFKZRZAASA-N, TVNBASWNLOIQML-RFKZRZAASA-N, TVNBASWNLOIQML-RFKZRZAASA-N
INH1	EC50	3636.5	-2.5	100	58.7	1	10000	204.2	102	103.5	98.8	104.1	58.7	18.7		1.8	3.8	JPMOKRWIYQGMJL-UHFFFAOYSA-N, JPMOKRWIYQGMJL-UHFFFAOYSA-N
ZK-164015	EC50	2773.1	-2.5	100	33.8	1	10000	60.4	104.5	92.3	98.5	96.6	33.8	37.3		4.1	4.8	LYJSJVYJLZOMCD-UHFFFAOYSA-N, LYJSJVYJLZOMCD-UHFFFAOYSA-N, LYJSJVYJLZOMCD-UHFFFAOYSA-N
cloxyquin	EC50	10000	-2.5	100	88	1	10000	2	102.4	98.9	116.5	93.4	88.2	12.2		0.3	8.4	CTQMJYWDVABFRZ-UHFFFAOYSA-N, CTQMJYWDVABFRZ-UHFFFAOYSA-N
SKF-38393	EC50	10000	-0.7	100	91.8	1	10000	163.8	110	104.5	108.3	91.8	107.3	3.8		0	9.6	JUDKOGFHZYMDMF-AWEZNQCLSA-N, JUDKOGFHZYMDMF-AWEZNQCLSA-N
ETP-45658	EC50	2741.8	-2.5	100	19.8	1	10000	57.6	100.1	101.3	110.8	95.6	19.8	45.6		5.1	5.7	BJVRNXSHJLDZJR-UHFFFAOYSA-N, BJVRNXSHJLDZJR-UHFFFAOYSA-N
compound-401	EC50	10000	-2.2	100	78	1	10000	1.4	93	107.6	99.4	82.8	78	27.5		2.5	5.2	BVRDQVRQVGRNHG-UHFFFAOYSA-N, BVRDQVRQVGRNHG-UHFFFAOYSA-N
guacetisal	EC50	10000	-2.5	100	88.4	1	10000	2601	97.1	115	103.9	104	88.4	4.6		0	8.2	HSJFYRYGGKLQBT-UHFFFAOYSA-N
H-89	EC50	3565.7	-2.5	100	74.7	1	10000	426.9	95.5	96.4	91.9	102.1	74.7	11.7		0.8	5.3	ZKZXNDJNWUTGDK-NSCUHMNNSA-N, ZKZXNDJNWUTGDK-NSCUHMNNSA-N, ZKZXNDJNWUTGDK-NSCUHMNNSA-N
CGP-54626	EC50	10000	-0.4	100	93.9	1	10000	50.4	102.7	97.6	99.3	98.6	96.8	4.4		0	1.8	JGGVBBYJRQOPPA-BBRMVZONSA-N, JGGVBBYJRQOPPA-BBRMVZONSA-N, JGGVBBYJRQOPPA-BBRMVZONSA-N
IKK-2-inhibitor	EC50	10000	-2.5	100	89.3	1	10000	57206.2	96.3	97.2	89.3	104.3	101.7	1.3		0	7.2	BMUACLADCKCNKZ-UHFFFAOYSA-N, BMUACLADCKCNKZ-UHFFFAOYSA-N, BMUACLADCKCNKZ-UHFFFAOYSA-N
VUF11207	EC50	10000	-2.5	100	86.6	1	10000	1012	103.3	101.8	95.8	104.4	86.6	5.3		0.1	3.8	JVRRRKAXHMGUHZ-JIKIWWBOSA-N, JVRRRKAXHMGUHZ-JIKIWWBOSA-N
chloramphenicol	EC50	2844.8	-2.5	100	74.8	1	10000	235.5	96.3	111.5	95.6	98.9	74.8	14		1.1	6.4	WIIZWVCIJKGZOK-RKDXNWHRSA-N, WIIZWVCIJKGZOK-RKDXNWHRSA-N
JNJ-10397049	EC50	10000	-1	100	89.8	1	10000	207.7	95.4	89.8	93.6	91.1	95.5	3.1		0	7.6	RBKIJGLHFFQHBE-IRXDYDNUSA-N, RBKIJGLHFFQHBE-IRXDYDNUSA-N
EBPC	EC50	10000	-2.5	100	89	1	10000	48048.5	89	105.3	100.3	101.5	95.1	1.3		0	6.2	FQMSSTZJKSWSMP-LLVKDONJSA-N
A-939572	EC50	1151.8	-1.2	100	50.5	1	10000	0.4	99.1	100.6	92.4	79.3	50.5	47.8		4.8	3.3	DPYTYQFYDLYWHZ-UHFFFAOYSA-N, DPYTYQFYDLYWHZ-UHFFFAOYSA-N
aminomethyltransferase	EC50	10000	-0.1	100	100	1	10000	353.1	100	100	100	100	100	0.1		0	0	BATVOUKHGLKDGQ-BYPYZUCNSA-N, BATVOUKHGLKDGQ-BYPYZUCNSA-N
nolatrexed	EC50	3384.1	-2.5	100	71.6	1	10000	256.4	107.4	99.5	97.1	101.1	71.6	13.7		1.1	4.3	XHWRWCSCBDLOLM-UHFFFAOYSA-N
TMPH	EC50	10000	-0.3	100	92.9	1	10000	361.5	109.2	93.5	99.5	92.9	106.1	6.9		0	7.7	PWWKJRFUJIFGGD-UHFFFAOYSA-N, PWWKJRFUJIFGGD-UHFFFAOYSA-N, PWWKJRFUJIFGGD-UHFFFAOYSA-N
tyrphostin-AG-494	EC50	3960.4	-2.5	100	54.6	1	10000	397.8	101.4	102.5	98.6	109.7	54.6	19		1.8	6.1	HKHOVJYOELRGMV-XYOKQWHBSA-N, HKHOVJYOELRGMV-XYOKQWHBSA-N
RS-16566	EC50	10000	-2.5	100	97.6	1	10000	30.9	116.3	101.8	104.1	98.2	97.6	2.7		0	8.5	OGXMGJGFLBSEJW-HNNXBMFYSA-N
EXO-1	EC50	10000	-0.1	100	91.8	1	10000	4450.2	95.6	99.9	91.8	94.7	110.7	12.7		0	8	KIAPWMKFHIKQOZ-UHFFFAOYSA-N, KIAPWMKFHIKQOZ-UHFFFAOYSA-N, KIAPWMKFHIKQOZ-UHFFFAOYSA-N
CH223191	EC50	10000	-2.5	100	91	1	10000	4.3	107.4	101.9	103.6	91	97.6	12.3		0	5.4	LKTNEXPODAWWFM-GHVJWSGMSA-N
secoisolariciresinol-diglucoside	EC50	10000	-2.5	100	98.7	1	10000	541434	98.7	104.4	101.6	111.3	110	0.2		0	8.1	SBVBJPHMDABKJV-PGCJWIIOSA-N
adelmidrol	EC50	10000	-0.3	100	94.8	1	10000	322.5	111.8	94.9	98.6	94.8	101.2	4.4		0	7	PAHZPHDAJQIETD-UHFFFAOYSA-N, PAHZPHDAJQIETD-UHFFFAOYSA-N
CZC24832	EC50	10000	-0.2	100	90.7	1	10000	490.3	94.7	105.9	90.7	100.9	105.4	10.6		0	7.8	RXRZPHQBTHQXSV-UHFFFAOYSA-N, RXRZPHQBTHQXSV-UHFFFAOYSA-N
PPY-A	EC50	10000	-2.5	100	92.1	1	10000	140214	120	96.9	92.1	113.7	99.7	1		0	13	GYQRHHQPEMOLKH-UHFFFAOYSA-N, GYQRHHQPEMOLKH-UHFFFAOYSA-N
CMPD-1	EC50	3075.9	-2.5	100	42.6	1	10000	89.8	99	97.8	107.2	99.2	42.6	29.9		3.2	4.2	ODYAQBDIXCVKAE-UHFFFAOYSA-N, ODYAQBDIXCVKAE-UHFFFAOYSA-N
ANA-12	EC50	10000	-0.2	100	91.4	1	10000	242.1	103.7	93.1	100.4	91.4	98.4	11.2		0	4.8	TUSCYCAIGRVBMD-KRWDZBQOSA-N, TUSCYCAIGRVBMD-KRWDZBQOSA-N
C-021	EC50	3240.1	-2.5	100	0	1	10000	97.1	107.8	93.7	99.4	101.4	-0.2	50		5.5	6.6	WYVBISCFCHREDA-UHFFFAOYSA-N, WYVBISCFCHREDA-UHFFFAOYSA-N
vindesine	EC50	8.5	-0.9	100	35.8	1	10000	0.2	92.9	64.8	43.2	35.8	37.2	193.1		23.5	1.1	HHJUWIANJFBDHT-KOTLKJBCSA-N
ciclopirox	EC50	1761.5	-2.5	100	27.2	1	10000	9.9	91.8	96.4	95.9	85.9	27.2	55		6.3	4.9	SCKYRAXSEDYPSA-UHFFFAOYSA-N, SCKYRAXSEDYPSA-UHFFFAOYSA-N, SCKYRAXSEDYPSA-UHFFFAOYSA-N, SCKYRAXSEDYPSA-UHFFFAOYSA-N, SCKYRAXSEDYPSA-UHFFFAOYSA-N, SCKYRAXSEDYPSA-UHFFFAOYSA-N
SB-202190	EC50	10000	-2.5	100	83.5	1	10000	3	100.9	102.8	102.5	94	83.5	14.9		0.9	1.9	QHKYPYXTTXKZST-UHFFFAOYSA-N, QHKYPYXTTXKZST-UHFFFAOYSA-N, QHKYPYXTTXKZST-UHFFFAOYSA-N
BRL-15572	EC50	10000	-2.5	100	92.4	1	10000	75909.1	103.2	102.3	92.4	108.2	102.4	0.9		0	6.7	QJHCTHPYUOXOGM-DEOSSOPVSA-N, QJHCTHPYUOXOGM-DEOSSOPVSA-N
SM-21	EC50	10000	-0.2	100	88.5	1	10000	33.7	96.8	97.4	96.8	88.5	95	20.6		0	3.1	WTPAXDRULIZRDJ-ABFRBSLYSA-N
NTNCB	EC50	3307.5	-2.5	100	57.1	1	10000	191.6	99.1	96.6	91	101.1	57.1	21.1		2.1	5.2	ISSSVYKMIIAPTH-ACRUOGEOSA-N, ISSSVYKMIIAPTH-ACRUOGEOSA-N
MY-5445	EC50	10000	-2.5	100	98.4	1	10000	266655	103.8	98.4	107.1	103.8	103.4	0.2		0	5	CEHQLKSLMFIHBF-UHFFFAOYSA-N, CEHQLKSLMFIHBF-UHFFFAOYSA-N, CEHQLKSLMFIHBF-UHFFFAOYSA-N
hesperadin	EC50	119.2	-1.3	100	5.1	1	10000	0.1	99.1	94.4	58.8	8.8	5.1	182.5		21.5	1.5	GLDSKRNGVVYJAB-DQSJHHFOSA-N, GLDSKRNGVVYJAB-DQSJHHFOSA-N, GLDSKRNGVVYJAB-DQSJHHFOSA-N
cytarabine	EC50	90	-1.6	100	38.7	1	10000	0.1	95.2	100.1	66.4	42.1	38.7	125.4		15.2	2.8	UHDGCWIWMRVCDJ-CCXZUQQUSA-N
NS-3623	EC50	10000	-0.3	100	92.5	1	10000	393.6	102.5	101.7	92.5	98.7	112.3	7.2		0	8.8	JXPULDIATMTIIN-UHFFFAOYSA-N, JXPULDIATMTIIN-UHFFFAOYSA-N
2-iodomelatonin	EC50	10000	-1	100	96.5	1	10000	605	105.4	98.6	112.7	96.5	105	1.1		0	7.9	FJDDSMSDZHURBJ-UHFFFAOYSA-N, FJDDSMSDZHURBJ-UHFFFAOYSA-N
AIM-100	EC50	10000	-1	100	83.4	1	10000	144.6	83.4	98.6	99.8	97.4	95.6	5		0	8.6	XNFHHOXCDUAYSR-SFHVURJKSA-N, XNFHHOXCDUAYSR-SFHVURJKSA-N
7-chlorokynurenic-acid	EC50	10000	-2.5	100	97	1	10000	3846.5	106.4	104.1	100.4	100.7	97	1.3		0	3.9	UAWVRVFHMOSAPU-UHFFFAOYSA-N, UAWVRVFHMOSAPU-UHFFFAOYSA-N, UAWVRVFHMOSAPU-UHFFFAOYSA-N
N-acetyltryptamine	EC50	10000	-2.5	100	95.7	1	10000	100031	104.9	95.7	97.1	102.8	104.2	0.5		0	5	NVUGEQAEQJTCIX-UHFFFAOYSA-N, NVUGEQAEQJTCIX-UHFFFAOYSA-N, NVUGEQAEQJTCIX-UHFFFAOYSA-N
DSR-6434	EC50	10000	-2.5	100	91	1	10000	3.1	102.8	101.5	91	94.4	97.1	21.7		0	3.9	SSZHESNDOMBSRV-UHFFFAOYSA-N, SSZHESNDOMBSRV-UHFFFAOYSA-N
UNC0224	EC50	10000	-2.5	100	90.3	1	10000	45135	90.3	97.4	98.8	101.2	95.9	1.2		0	5.1	XIVUGRBSBIXXJE-UHFFFAOYSA-N, XIVUGRBSBIXXJE-UHFFFAOYSA-N
SCS	EC50	2036.5	-2.5	100	5.5	1	10000	11.9	102.4	94.6	94.1	86.6	5.5	65.6		7.5	4.3	OMCYEZUIYGPHDJ-OQLLNIDSSA-N, OMCYEZUIYGPHDJ-OQLLNIDSSA-N, OMCYEZUIYGPHDJ-OQLLNIDSSA-N
BIIB021	EC50	119.6	-2.4	100	0.6	1	10000	0.2	94	100.5	60.8	1.5	0.6	191.1		23.1	3	QULDDKSCVCJTPV-UHFFFAOYSA-N, QULDDKSCVCJTPV-UHFFFAOYSA-N
BHQ	EC50	10000	-0.2	100	92.4	1	10000	37.1	102.4	95.8	92.4	97.9	95.5	13.8		0	3.3	JZODKRWQWUWGCD-UHFFFAOYSA-N, JZODKRWQWUWGCD-UHFFFAOYSA-N
SB-743921	EC50	34.2	-0.4	100	0.1	1	10000	3.2	101.5	45.1	36.9	34.4	0.1	235.2		27.1	15.8	PGXYIBJJCLWJST-MUUNZHRXSA-N, PGXYIBJJCLWJST-MUUNZHRXSA-N
MMPX	EC50	10000	-0.1	100	94	1	10000	2410.8	98	94	100.6	94.9	100.5	9.4		0	3.3	NBLBCGUCPBXKOV-UHFFFAOYSA-N, NBLBCGUCPBXKOV-UHFFFAOYSA-N
chlorpromazine	EC50	1811.2	-2.5	100	52.4	1	10000	11	96.5	101.8	105	91.3	52.4	35.4		3.9	3.2	ZPEIMTDSQAKGNT-UHFFFAOYSA-N, ZPEIMTDSQAKGNT-UHFFFAOYSA-N, ZPEIMTDSQAKGNT-UHFFFAOYSA-N
CCMI	EC50	10000	-2.5	100	95.6	1	10000	10308.3	95.6	96.3	96.9	107.2	95.7	1.3		0	4.9	VMAKIACTLSBBIY-UHFFFAOYSA-N, VMAKIACTLSBBIY-UHFFFAOYSA-N, VMAKIACTLSBBIY-UHFFFAOYSA-N
impentamine	EC50	10000	-0.1	100	93.9	1	10000	3021.3	96.6	93.9	103.3	97.5	100.7	9.5		0	4.1	MZCJWLAXZRFUPI-UHFFFAOYSA-N, MZCJWLAXZRFUPI-UHFFFAOYSA-N
SCH-221510	EC50	10000	-2.5	100	84.1	1	10000	10106.7	93.1	92.6	103.7	104.4	89.1	3.1		0	5.8	LOSJNRBXNQTUNT-FOURXJPJSA-N
trepibutone	EC50	10000	-0.8	100	96.9	1	10000	173.7	100.3	96.9	104.5	98.1	99.9	1.1		0	2.9	YPTFHLJNWSJXKG-UHFFFAOYSA-N
PG-9	EC50	10000	-0.1	100	87.6	1	10000	1328.1	94.1	91.2	100.3	87.6	99.8	21.3		0	5.8	GHDWIFTUSXQYGK-FWYOQMDTSA-N
FRAX486	EC50	3056.2	-2.5	100	51.6	1	10000	105.6	96.6	97.8	93.1	99.3	51.6	25.3		2.6	4.3	DHKFOIHIUYFSOF-UHFFFAOYSA-N, DHKFOIHIUYFSOF-UHFFFAOYSA-N
QX-222	EC50	10000	-2.5	100	95.5	1	10000	7.4	105.6	103.2	99	95.5	95.8	7.9		0	3.2	QYUXPWDVDMSTKR-UHFFFAOYSA-O
YM-244769	EC50	10000	-2.5	100	77.9	1	10000	4.2	92.9	101.6	103.2	91.8	77.9	20.1		1.7	4	JZMLHJRKSJXARY-UHFFFAOYSA-N, JZMLHJRKSJXARY-UHFFFAOYSA-N
acetohydroxamic-acid	EC50	10000	-2.5	100	95.9	1	10000	1.8	99.6	101.1	95.9	96.2	97.3	9.9		0	1	RRUDCFGSUDOHDG-UHFFFAOYSA-N
SB-706375	EC50	10000	-0.1	100	85.4	1	10000	2477.5	85.4	106.6	93.3	96.7	91.2	22.7		0	8	BPOWQJYAMDEAFF-CYBMUJFWSA-N, BPOWQJYAMDEAFF-CYBMUJFWSA-N
micronomicin	EC50	10000	-2.5	100	93.8	1	10000	87150.9	93.8	96.8	105.4	100.5	105.9	0.7		0	6.3	DNYGXMICFMACRA-XHEDQWPISA-N, DNYGXMICFMACRA-XHEDQWPISA-N
SKF-86002	EC50	10000	-0.1	100	93.2	1	10000	2171.1	97.3	93.2	97.8	99.9	100.2	10.6		0	3.3	YOELZIQOLWZLQC-UHFFFAOYSA-N, YOELZIQOLWZLQC-UHFFFAOYSA-N
NS-11021	EC50	10000	-0.5	100	85.6	1	10000	4.1	99.3	92.7	98.7	90.4	85.6	24.1		0.2	3.4	MDKAFDIKYQMOMF-UHFFFAOYSA-N, MDKAFDIKYQMOMF-UHFFFAOYSA-N
dehydroacetic-acid	EC50	10000	-0.5	100	96.7	1	10000	153.3	100.4	103.3	99.9	96.7	103.4	2.1		0	3.3	PKLPQOJFHFGVBS-UHFFFAOYSA-N, PKLPQOJFHFGVBS-UHFFFAOYSA-N
8-hydroxy-PIPAT	EC50	10000	-2.5	100	83.4	1	10000	1154.5	100.7	104.8	111.2	103.5	83.4	6.9		0.2	6.5	QBXHUZJZYDSLRH-MDDUGHTDSA-N, QBXHUZJZYDSLRH-MDDUGHTDSA-N
luzindole	EC50	10000	-0.6	100	95.5	1	10000	215.9	103	99.9	103.7	95.5	110.5	2.4		0	7.1	WVVXBPKOIZGVNS-UHFFFAOYSA-N, WVVXBPKOIZGVNS-UHFFFAOYSA-N, WVVXBPKOIZGVNS-UHFFFAOYSA-N
L-694247	EC50	10000	-2.5	100	91.2	1	10000	10.5	93.8	115.9	91.2	95.8	98	19.8		0	9.5	HKXMQLISPYELRD-UHFFFAOYSA-N, HKXMQLISPYELRD-UHFFFAOYSA-N
minodronic-acid	EC50	10000	-0.4	100	85.5	1	10000	91.4	99.2	101.7	106	85.5	100.6	10.2		0	7.7	VMMKGHQPQIEGSQ-UHFFFAOYSA-N, VMMKGHQPQIEGSQ-UHFFFAOYSA-N
2-APB	EC50	10000	-2.5	100	91.2	1	10000	6.5	96.8	111.5	91.2	93.4	92.1	20.1		0	6.2	BLZVCIGGICSWIG-UHFFFAOYSA-N, BLZVCIGGICSWIG-UHFFFAOYSA-N
AM-404	EC50	10000	-2.5	100	87.6	1	10000	2709.9	110.2	104.1	93.9	106.9	87.6	4.6		0	7.3	IJBZOOZRAXHERC-DOFZRALJSA-N, IJBZOOZRAXHERC-DOFZRALJSA-N
GNF-5837	EC50	3463	-2.5	100	39	1	10000	160.9	92.5	98.7	98.5	103.4	39	28.8		3	5.3	YYDUWLSETXNJJT-MTJSOVHGSA-N, YYDUWLSETXNJJT-MTJSOVHGSA-N
L-165041	EC50	10000	-2.5	100	92.8	1	10000	3207.3	102.4	105.7	106.9	103.9	92.8	2.7		0	5.1	HBBVCKCCQCQCTJ-UHFFFAOYSA-N, HBBVCKCCQCQCTJ-UHFFFAOYSA-N, HBBVCKCCQCQCTJ-UHFFFAOYSA-N
efonidipine-monoethanolate	EC50	10000	-2.5	100	80.5	1	10000	15.4	98.5	108.8	111.4	93.7	80.5	17		1.3	7.3
L-670596	EC50	10000	-0.4	100	91	1	10000	31.3	108	91	97.3	95.6	94	13.6		0	5.8	GMJWAIMJHBTYPD-CQSZACIVSA-N, GMJWAIMJHBTYPD-CQSZACIVSA-N
BTT-3033	EC50	10000	-0.1	100	100	1	10000	353.1	100	100	100	100	100	0.1		0	0	NSLIQOPYDUKWTA-UHFFFAOYSA-N, NSLIQOPYDUKWTA-UHFFFAOYSA-N
GNF-2	EC50	10000	-2.5	100	77.3	1	10000	47	107.6	99.6	93.4	96.4	77.3	16.3		1.3	5	WEVYNIUIFUYDGI-UHFFFAOYSA-N, WEVYNIUIFUYDGI-UHFFFAOYSA-N, WEVYNIUIFUYDGI-UHFFFAOYSA-N
potassium-p-aminobenzoate	EC50	10000	-2.5	100	93.6	1	10000	118735	102.4	93.6	109.4	111.8	103.2	0.8		0	8.9	ALYNCZNDIQEVRV-UHFFFAOYSA-N, ALYNCZNDIQEVRV-UHFFFAOYSA-N
TRIM	EC50	10000	-2.5	100	89.5	1	10000	2283.5	96.7	110	108.1	103.2	89.5	4.2		0	6.9	WZBWBNCQUTXYEL-UHFFFAOYSA-N
altinicline	EC50	10000	-2.5	100	90.2	1	10000	15568.1	98.5	96.8	106.3	105.1	93.5	1.8		0	4.4	NUPUDYKEEJNZRG-LBPRGKRZSA-N, NUPUDYKEEJNZRG-LBPRGKRZSA-N
AM-251	EC50	10000	-2.5	100	91.2	1	10000	7.3	99.5	104.2	113.9	93.4	91.2	10		0	7.3	BUZAJRPLUGXRAB-UHFFFAOYSA-N, BUZAJRPLUGXRAB-UHFFFAOYSA-N, BUZAJRPLUGXRAB-UHFFFAOYSA-N
Ro-04-5595	EC50	10000	-2.5	100	80.1	1	10000	86.5	103.1	101	102	99	80.1	11.1		0.7	2	DSTWURHEHMZWEI-KRWDZBQOSA-N, DSTWURHEHMZWEI-KRWDZBQOSA-N, DSTWURHEHMZWEI-KRWDZBQOSA-N
chloramphenicol-sodium-succinate	EC50	10000	-2.5	100	88.3	1	10000	70813.4	104.9	114.1	88.3	103.2	96.3	1.4		0	9.7	LIRCDOVJWUGTMW-ZWNOBZJWSA-N
edaglitazone	EC50	10000	-2.5	100	88.8	1	10000	580.9	101.9	107.3	93.6	100	88.8	5.7		0	4.9	HAAXAFNSRADSMK-FQEVSTJZSA-N
BD-1063	EC50	10000	-2.5	100	87.7	1	10000	2.4	107.8	102.5	103.2	92.4	87.7	13.3		0.4	4.4	SUIZRDJCBVPASY-UHFFFAOYSA-N
I-CBP-112	EC50	10000	-2.5	100	86	1	10000	1829	96.6	106.6	87.5	104.1	86	5.7		0.1	7.6	YKNAKDFZAWQEEO-IBGZPJMESA-N, YKNAKDFZAWQEEO-IBGZPJMESA-N
benproperine	EC50	10000	-2.5	100	85.7	1	10000	3.6	103.9	108.9	96.5	85.7	87.9	25.8		1.5	5	JTUQXGZRVLWBCR-SFHVURJKSA-N
dapsone	EC50	10000	-2.5	100	93.2	1	10000	105918	112.3	107.1	93.2	106	96.6	0.8		0	8.4	MQJKPEGWNLWLTK-UHFFFAOYSA-N, MQJKPEGWNLWLTK-UHFFFAOYSA-N
A-438079	EC50	10000	-2.5	100	97.5	1	10000	124042	101.4	97.5	105	101	102.9	0.3		0	3.6	MMPAULQSJLVKHP-UHFFFAOYSA-N, MMPAULQSJLVKHP-UHFFFAOYSA-N
LM-22A4	EC50	10000	-0.6	100	97.5	1	10000	183.1	103.9	103.3	101.1	97.5	102.5	1.2		0	3.4	RGWJKANXFYJKHN-UHFFFAOYSA-N, RGWJKANXFYJKHN-UHFFFAOYSA-N
lylamine	EC50	3642.5	-2.5	100	0	1	10000	224.7	104.2	109.4	92.3	110.2	0	45.2		4.9	10.2	JVVXZOOGOGPDRZ-SLFFLAALSA-N, JVVXZOOGOGPDRZ-SLFFLAALSA-N
CE3F4	EC50	10000	-2.5	100	99.2	1	10000	825859	109.6	99.2	112.7	100	102.7	0.1		0	8.1	ZZLQPWXVZCPUGC-LURJTMIESA-N, ZZLQPWXVZCPUGC-LURJTMIESA-N
beclomethasone	EC50	10000	-2.5	100	92.7	1	10000	127283	92.7	109.8	96.7	105.6	112.9	0.9		0	10.8	NBMKJKDGKREAPL-DGLOSGAVSA-N
amikacin	EC50	10000	-0.3	100	92.6	1	10000	325.2	101.3	104.1	96.6	92.6	112.7	6.6		0	9	LKCWBDHBTVXHDL-RMDFUYIESA-N, LKCWBDHBTVXHDL-RMDFUYIESA-N, LKCWBDHBTVXHDL-RMDFUYIESA-N, LKCWBDHBTVXHDL-RMDFUYIESA-N, LKCWBDHBTVXHDL-RMDFUYIESA-N, LKCWBDHBTVXHDL-RMDFUYIESA-N
cirazoline	EC50	10000	-2.5	100	94.8	1	10000	134975	95.5	97.6	94.8	107.2	110.2	0.6		0	8.2	YAORIDZYZDUZCM-UHFFFAOYSA-N, YAORIDZYZDUZCM-UHFFFAOYSA-N
JNJ-17203212	EC50	10000	-1	100	91.7	1	10000	232.9	107.8	91.7	104.7	98.4	100.6	2.5		0	6.6	JFRYYGVYCWYIDQ-UHFFFAOYSA-N, JFRYYGVYCWYIDQ-UHFFFAOYSA-N, JFRYYGVYCWYIDQ-UHFFFAOYSA-N
SN-2	EC50	10000	-2.5	100	99.9	1	10000	20051	100	100	100	100	100	0		0	0	WKLZNTYMDOPBSE-IARIHHJXSA-N
RU-SKI-43	EC50	10000	-2.5	100	86.8	1	10000	1997.7	104.1	94.5	99.6	108	86.8	4.8		0	5.4	AEENEMOEBJOKGN-UZLBHIALSA-N, AEENEMOEBJOKGN-UZLBHIALSA-N
CFM-2	EC50	4356.9	-2.5	100	71	1	10000	1219.9	109.3	97.2	103.9	112.6	71	11.1		0.8	8.6	MJKADKZSYQWGLL-UHFFFAOYSA-N, MJKADKZSYQWGLL-UHFFFAOYSA-N
pyrintegrin	EC50	1187.3	-2.5	100	15.5	1	10000	0.8	101.8	102.9	107.2	66.6	15.5	78.3		9.2	4.1	QRJTZIJWDLJKQO-UHFFFAOYSA-N, QRJTZIJWDLJKQO-UHFFFAOYSA-N
cortisone-acetate	EC50	10000	-2.5	100	90	1	10000	80814.9	90	110	104.5	109.7	101.3	1.2		0	9.4	ITRJWOMZKQRYTA-RFZYENFJSA-N, ITRJWOMZKQRYTA-RFZYENFJSA-N, ITRJWOMZKQRYTA-RFZYENFJSA-N, ITRJWOMZKQRYTA-RFZYENFJSA-N
colforsin	EC50	10000	-1.7	100	99.8	1	10000	68890.9	103.8	103.4	103.6	99.8	101.5	0		0	3.2	OHCQJHSOBUTRHG-KGGHGJDLSA-N
GSK0660	EC50	10000	-2.5	100	91.4	1	10000	5070.5	91.4	109.2	102.1	100.7	92.6	2.8		0	6.4	NDFKBGWLUHKMFY-UHFFFAOYSA-N, NDFKBGWLUHKMFY-UHFFFAOYSA-N, NDFKBGWLUHKMFY-UHFFFAOYSA-N
tosedostat	EC50	229.6	-0.5	100	66.7	1	10000	2.1	104.8	87.8	88.5	80.1	66.7	56.7		4.6	5.4	FWFGIHPGRQZWIW-SQNIBIBYSA-N, FWFGIHPGRQZWIW-SQNIBIBYSA-N, FWFGIHPGRQZWIW-SQNIBIBYSA-N, FWFGIHPGRQZWIW-SQNIBIBYSA-N, FWFGIHPGRQZWIW-SQNIBIBYSA-N
KL-001	EC50	10000	-2.5	100	97.2	1	10000	150659	98.9	104	97.2	104.1	105.9	0.3		0	4.9	OQAFDLPAPSSOHY-MRXNPFEDSA-N, OQAFDLPAPSSOHY-MRXNPFEDSA-N
cis-ACPD	EC50	10000	-0.6	100	96.1	1	10000	242.3	104.9	111.4	99.5	96.1	103.1	1.9		0	6.9	YFYNOWXBIBKGHB-CLZZGJSISA-N
SKF-89976A	EC50	10000	-2.5	100	83.9	1	10000	56593.8	107.1	94.5	83.9	107.6	99.2	1.9		0	10.6	TXQKSMSLZVKQBI-FQEVSTJZSA-N, TXQKSMSLZVKQBI-FQEVSTJZSA-N, TXQKSMSLZVKQBI-FQEVSTJZSA-N
cycloserine-(D)	EC50	10000	-0.5	100	89.7	1	10000	124.1	105.8	101.1	104.2	89.7	107.6	6.5		0	8.5	DYDCUQKUCUHJBH-UWTATZPHSA-N, DYDCUQKUCUHJBH-UWTATZPHSA-N, DYDCUQKUCUHJBH-UWTATZPHSA-N, DYDCUQKUCUHJBH-UWTATZPHSA-N, DYDCUQKUCUHJBH-UWTATZPHSA-N
NAV-26	EC50	10000	-2.5	100	91.6	1	10000	116631	106.7	91.6	96.7	111.8	111.8	1		0	11.4	ICGMZCVSHDKQTE-IBGZPJMESA-N, ICGMZCVSHDKQTE-IBGZPJMESA-N
BIO-5192	EC50	10000	-2.5	100	99.9	1	10000	20051	100	100	100	100	100	0		0	0	MNQBPRHHZPXCKZ-ZDCRTTOTSA-N, MNQBPRHHZPXCKZ-ZDCRTTOTSA-N
BD-1008	EC50	10000	-2.5	100	91.5	1	10000	118378	91.5	107.2	103.6	117.4	106.5	1		0	11.8	ASGIQUHBAVIOTI-UHFFFAOYSA-N
eliprodil	EC50	10000	-0.2	100	87.6	1	10000	832.8	96.6	99.7	97.8	87.6	107.6	16.5		0	8	GGUSQTSTQSHJAH-FQEVSTJZSA-N, GGUSQTSTQSHJAH-FQEVSTJZSA-N
PF-477736	EC50	493	-1.3	100	30.7	1	10000	0.1	97.3	103.3	91.5	50.9	30.7	91		10.3	2.4	NDEXUOWTGYUVGA-LJQANCHMSA-N, NDEXUOWTGYUVGA-LJQANCHMSA-N, NDEXUOWTGYUVGA-LJQANCHMSA-N, NDEXUOWTGYUVGA-LJQANCHMSA-N
tiotidine	EC50	10000	-2.5	100	96.4	1	10000	222701	96.4	105.3	98.3	108.4	113.3	0.4		0	9.2	YDDXVAXDYKBWDX-UHFFFAOYSA-N
PSB-36	EC50	10000	-1.3	100	95.4	1	10000	308.3	104.9	95.4	103.2	99.3	97.3	1.4		0	3.7	CIBIXJYFYPFMTN-FZUGUKJMSA-N
acetazolamide	EC50	10000	-2.5	100	98	1	10000	22417.9	104.7	103	104.7	104.7	98	0.6		0	4.3	BZKPWHYZMXOIDC-UHFFFAOYSA-N
kynurenic-acid	EC50	10000	-2.5	100	93.9	1	10000	38441.1	93.9	94.2	99.1	108.1	96	1		0	5.9	HCZHHEIFKROPDY-UHFFFAOYSA-N, HCZHHEIFKROPDY-UHFFFAOYSA-N, HCZHHEIFKROPDY-UHFFFAOYSA-N
CGP-37157	EC50	10000	-2.5	100	96.4	1	10000	132938	100	98.7	96.4	109.8	102.1	0.4		0	5.6	KQEPIRKXSUIUTH-HNNXBMFYSA-N, KQEPIRKXSUIUTH-HNNXBMFYSA-N, KQEPIRKXSUIUTH-HNNXBMFYSA-N
AG-556	EC50	4067.5	-2.5	100	71.1	1	10000	636.7	93.3	101.1	97.8	107.6	71.1	11.8		0.9	5.7	GWCNJMUSWLTSCW-SFQUDFHCSA-N, GWCNJMUSWLTSCW-SFQUDFHCSA-N
AS-1892802	EC50	10000	-2.5	100	84.8	1	10000	747.6	96.7	94.7	105.3	102.3	84.8	6.6		0.2	4.4	WDTFYYZHMRBVHK-LJQANCHMSA-N, WDTFYYZHMRBVHK-LJQANCHMSA-N
dapiprazole	EC50	10000	-0.2	100	92.9	1	10000	388.6	99.8	104.4	92.9	94.3	101.9	8		0	5	RFWZESUMWJKKRN-UHFFFAOYSA-N
clotrimazole	EC50	3134.7	-2.5	100	56.9	1	10000	231.6	96.9	98	114.5	99.8	56.9	22.1		2.2	7.7	VNFPBHJOKIVQEB-UHFFFAOYSA-N, VNFPBHJOKIVQEB-UHFFFAOYSA-N, VNFPBHJOKIVQEB-UHFFFAOYSA-N, VNFPBHJOKIVQEB-UHFFFAOYSA-N
rosmarinic-acid	EC50	10000	-0.9	100	96.7	1	10000	393.9	98.8	111	106.1	96.7	101.7	1.2		0	6.7	DOUMFZQKYFQNTF-WUTVXBCWSA-N, DOUMFZQKYFQNTF-WUTVXBCWSA-N
DS2-(806622)	EC50	10000	-2.5	100	90.2	1	10000	1566.8	98.9	95.3	99	100.9	91.4	3.3		0	2.5	AZKMWHRDICVYEI-UHFFFAOYSA-N, AZKMWHRDICVYEI-UHFFFAOYSA-N, AZKMWHRDICVYEI-UHFFFAOYSA-N
Vinflunine Ditartrate	EC50	78.9	-1.4	100	32.8	1	10000	0.2	107	95.1	61.2	32.8	34.3	141.3		17	3.8
coumarin	EC50	10000	-0.9	100	91.8	1	10000	250.4	91.8	107.3	105.9	96.7	111.4	2.8		0	10	ZYGHJZDHTFUPRJ-UHFFFAOYSA-N, ZYGHJZDHTFUPRJ-UHFFFAOYSA-N
4-acetyl-1,1-dimethylpiperazinium	EC50	10000	-2.5	100	91.2	1	10000	84.5	93.6	108.8	111.4	97.9	91.2	7		0	7.9	MSBLMBWXUVQCDY-UHFFFAOYSA-N, MSBLMBWXUVQCDY-UHFFFAOYSA-N
RS-45041-190	EC50	10000	-2.5	100	91.8	1	10000	2.8	96.7	100.9	91.8	92.5	97.3	19.9		0	3.3	IVCMOOBKRRDNHX-UHFFFAOYSA-N, IVCMOOBKRRDNHX-UHFFFAOYSA-N
licarbazepine	EC50	10000	-2.5	100	93.5	1	10000	75460.6	96.3	96.4	93.5	107.6	99	0.8		0	5.7	BMPDWHIDQYTSHX-CQSZACIVSA-N, BMPDWHIDQYTSHX-CQSZACIVSA-N, BMPDWHIDQYTSHX-CQSZACIVSA-N
VU29	EC50	10000	-2.5	100	90.2	1	10000	1347.9	104.6	112.1	107.8	100.4	90.2	4.7		0	7.6	KIALCSMRIHRFPL-UHFFFAOYSA-N, KIALCSMRIHRFPL-UHFFFAOYSA-N
CI-966	EC50	10000	-0.5	100	95.5	1	10000	199.9	98.7	99.3	104.3	95.5	109	2.5		0	6.4	CMHQDSBIBSKHFP-UHFFFAOYSA-N, CMHQDSBIBSKHFP-UHFFFAOYSA-N, CMHQDSBIBSKHFP-UHFFFAOYSA-N
SB-399885	EC50	10000	-1	100	90.2	1	10000	184.6	98.9	90.2	103.3	98.7	101.8	2.9		0	6.2	ATKZKAYWARYLBW-UHFFFAOYSA-N, ATKZKAYWARYLBW-UHFFFAOYSA-N
antalarmin	EC50	10000	-2.5	100	77.2	1	10000	40.5	99	97.2	97.4	97.8	77.2	14.4		1.1	2	IXPROWGEHNVJOY-UHFFFAOYSA-N, IXPROWGEHNVJOY-UHFFFAOYSA-N
dexniguldipine	EC50	3120.9	-2.5	100	18.2	1	10000	109.1	111.8	103.8	97.3	99.5	18.2	42.1		4.6	7	SVJMLYUFVDMUHP-MGBGTMOVSA-N
pirfenidone	EC50	10000	-1.2	100	91.7	1	10000	423	91.7	100.5	105.6	98.8	103.5	2		0	6.3	ISWRGOKTTBVCFA-UHFFFAOYSA-N, ISWRGOKTTBVCFA-UHFFFAOYSA-N, ISWRGOKTTBVCFA-UHFFFAOYSA-N
HKI-357	EC50	2411	-2.5	100	0.3	1	10000	20.1	97	93.6	102.3	90.9	0.3	62.1		7	4	NERXPXBELDBEPZ-RMKNXTFCSA-N, NERXPXBELDBEPZ-RMKNXTFCSA-N
harmane	EC50	10000	-0.1	100	92.9	1	10000	3387.1	92.9	96.2	99.6	99.1	105	11		0	5.3	PSFDQSOCUJVVGF-UHFFFAOYSA-N
palmitoylcarnitine	EC50	10000	-2.5	100	94.7	1	10000	6.5	99.3	96.8	106.9	95.8	94.9	6.3		0	3.9	XOMRRQXKHMYMOC-NRFANRHFSA-O, XOMRRQXKHMYMOC-NRFANRHFSA-O
PD-128907	EC50	10000	-0.4	100	92	1	10000	129.1	106.2	104	100.1	92	104.7	5.3		0	6.5	YOILXOMTHPUMRG-TZMCWYRMSA-N, YOILXOMTHPUMRG-TZMCWYRMSA-N, YOILXOMTHPUMRG-TZMCWYRMSA-N
chlorthalidone	EC50	10000	-2.5	100	97.5	1	10000	165358	97.5	106.1	97.7	106.8	99.6	0.3		0	4.9	JIVPVXMEBJLZRO-AWEZNQCLSA-N, JIVPVXMEBJLZRO-AWEZNQCLSA-N
1-acetyl-4-methylpiperazine	EC50	10000	-1.1	100	99.5	1	10000	4788.2	103.8	111.4	101.4	99.5	100.2	0.1		0	6.1	YSDBJKNOEWSFGA-UHFFFAOYSA-N, YSDBJKNOEWSFGA-UHFFFAOYSA-N
BTS	EC50	10000	-2.5	100	95.3	1	10000	163047	101.6	110.3	95.3	110.2	107.1	0.6		0	9	WTHKAJZQYNKTCJ-UHFFFAOYSA-N, WTHKAJZQYNKTCJ-UHFFFAOYSA-N, WTHKAJZQYNKTCJ-UHFFFAOYSA-N
AZ-12080282	EC50	10000	-1.3	100	94.7	1	10000	1.7	102.7	102.8	97.7	96	94.7	9.1		0	2.1	KMSKKYBHDQYHMC-UHFFFAOYSA-N, KMSKKYBHDQYHMC-UHFFFAOYSA-N
KU-55933	EC50	10000	-2.5	100	85.9	1	10000	1910.7	103.9	101.5	93.5	108	85.9	5.2		0.1	5.7	XRKYMMUGXMWDAO-UHFFFAOYSA-N, XRKYMMUGXMWDAO-UHFFFAOYSA-N
ufenamate	EC50	10000	-0.1	100	100	1	10000	353.1	100	100	100	100	100	0.1		0	0	JDLSRXWHEBFHNC-UHFFFAOYSA-N
captamine	EC50	10000	-1.3	100	97.9	1	10000	4132.9	113.5	106.5	117.9	97.9	101.7	0.5		0	11.8	DENMGZODXQRYAR-UHFFFAOYSA-N, DENMGZODXQRYAR-UHFFFAOYSA-N
CID-16020046	EC50	10000	-0.8	100	93.4	1	10000	274.9	111	101	114.3	93.4	102.9	2.4		0	10	VGUQVYZXABOXCX-QHCPKHFHSA-N
TAK-960	EC50	83.3	-2.5	100	14.7	1	10000	0.9	108.7	116.5	47.4	23.3	14.7	177.4		21.8	10.4	GWRSATNRNFYMDI-UHFFFAOYSA-N, GWRSATNRNFYMDI-UHFFFAOYSA-N
propiverine	EC50	10000	-2.5	100	78	1	10000	2602	106.4	109.4	103.6	116.6	78	7.7		0.4	10.5	QPCVHQBVMYCJOM-UHFFFAOYSA-N
SKA-31	EC50	10000	-2.5	100	99.1	1	10000	411915	118.2	109.3	114	109.9	99.1	0.2		0	13.3	FECQXVPRUCCUIL-UHFFFAOYSA-N, FECQXVPRUCCUIL-UHFFFAOYSA-N, FECQXVPRUCCUIL-UHFFFAOYSA-N
4-carboxy-3-hydroxyphenylglycine-(RS)	EC50	10000	-2.5	100	87	1	10000	5156.9	104.2	121.1	108.5	109.4	87	4.6		0	12.6	GXZSAQLJWLCLOX-SSDOTTSWSA-N, GXZSAQLJWLCLOX-SSDOTTSWSA-N
PhiKan-083	EC50	3011.2	-2.5	100	68.3	1	10000	132.1	98.2	106.4	97.4	99.3	68.3	16.8		1.5	3.7	LBPNOEAFWYTTEB-UHFFFAOYSA-N, LBPNOEAFWYTTEB-UHFFFAOYSA-N
S-isopropylisothiourea	EC50	10000	-0.6	100	94.5	1	10000	191.2	100.7	109.2	103.3	94.5	107.8	2.6		0	7.6	XSSNABKEYXKKMK-UHFFFAOYSA-N, XSSNABKEYXKKMK-UHFFFAOYSA-N
clofibric-acid	EC50	10000	-2.5	100	93.7	1	10000	41348.6	93.7	106	95.6	104.9	96.2	1		0	5.5	TXCGAZHTZHNUAI-UHFFFAOYSA-N, TXCGAZHTZHNUAI-UHFFFAOYSA-N, TXCGAZHTZHNUAI-UHFFFAOYSA-N, TXCGAZHTZHNUAI-UHFFFAOYSA-N
GNTI	EC50	10000	-2.5	100	88.1	1	10000	246.9	99	122.1	110.6	98.2	88.1	8.4		0.1	12.3	VLNHDKDBGWXJEE-GYHUNEDQSA-N, VLNHDKDBGWXJEE-GYHUNEDQSA-N
TC-I-2000	EC50	10000	-2.5	100	93.6	1	10000	3962.4	93.6	108.8	99.5	100.7	94.2	2.4		0	5.5	ADCDUDFEGFKKQH-NRFANRHFSA-N, ADCDUDFEGFKKQH-NRFANRHFSA-N
WIN-64338	EC50	10000	-2.5	100	88.5	1	10000	80.3	95.5	107.1	116.7	97.3	88.5	9.1		0.1	9.3	UKMJWGFHXMGRNG-QLKFWGTOSA-O, UKMJWGFHXMGRNG-QLKFWGTOSA-O, UKMJWGFHXMGRNG-QLKFWGTOSA-O
PF-750	EC50	10000	-2.5	100	93	1	10000	45.9	96.6	108.1	102.9	98.1	93	5.8		0	4.6	BIODYGOZWZNCAG-UHFFFAOYSA-N, BIODYGOZWZNCAG-UHFFFAOYSA-N
GSK650394	EC50	10000	-2.5	100	84.2	1	10000	2	103.2	100.2	107.2	89.6	84.2	17.5		1.1	4	WVSBGSNVCDAMCF-UHFFFAOYSA-N, WVSBGSNVCDAMCF-UHFFFAOYSA-N, WVSBGSNVCDAMCF-UHFFFAOYSA-N
ICI-89406	EC50	10000	-2.5	100	92.8	1	10000	10989.8	107.8	102	110.4	107.1	93.6	2		0	7.5	HTLWRKRZKFAAAH-KRWDZBQOSA-N, HTLWRKRZKFAAAH-KRWDZBQOSA-N
LY255283	EC50	10000	-0.5	100	88.4	1	10000	111.5	99.8	107.4	104.8	88.4	106.7	6.8		0	9.1	WCGXJPFHTHQNJL-UHFFFAOYSA-N, WCGXJPFHTHQNJL-UHFFFAOYSA-N, WCGXJPFHTHQNJL-UHFFFAOYSA-N
Ro-19-4605	EC50	10000	-1	100	96.6	1	10000	914	105.2	96.9	115.2	96.6	108	1		0	9.7	ZIGMMUKDYCABPW-UHFFFAOYSA-N, ZIGMMUKDYCABPW-UHFFFAOYSA-N, ZIGMMUKDYCABPW-UHFFFAOYSA-N
RS-23597-190	EC50	10000	-0.1	100	100	1	10000	353.1	100	100	100	100	100	0.1		0	0	RLSGBCUXLRMTPF-UHFFFAOYSA-N
rifamycin-sv	EC50	10000	-0.3	100	84	1	10000	162.4	103.1	87.6	112.7	84	97.6	13.2		0	11.5	HJYYPODYNSCCOU-WURVRSKISA-N
1-(1,2-diphenylethyl)piperidine-(+/-)	EC50	10000	-2.5	100	86.8	1	10000	527.6	92.9	102.6	96.5	100.5	86.8	6.4		0.1	4.2	JQWJJJYHVHNXJH-LJQANCHMSA-N, JQWJJJYHVHNXJH-LJQANCHMSA-N
daminozide	EC50	10000	-2.5	100	96.4	1	10000	86650.9	102.9	96.4	101.5	102.3	103.1	0.4		0	3.6	NOQGZXFMHARMLW-UHFFFAOYSA-N, NOQGZXFMHARMLW-UHFFFAOYSA-N
GW-583340	EC50	10000	-2.5	100	93.5	1	10000	104783	105.7	111	93.5	101.7	104	0.8		0	7.9	MNNXRVSQOABRRP-UHFFFAOYSA-N, MNNXRVSQOABRRP-UHFFFAOYSA-N, MNNXRVSQOABRRP-UHFFFAOYSA-N
G-1	EC50	3533.6	-2.5	100	36.4	1	10000	293.4	95.4	88.4	111.2	104.6	36.4	29.5		3.1	9.4	VHSVKVWHYFBIFJ-HKZYLEAXSA-N, VHSVKVWHYFBIFJ-HKZYLEAXSA-N
IKK-16	EC50	2101.2	-2.5	100	0	1	10000	19	95.9	108.3	91.6	86.9	-0.2	68.1		7.7	6.4	BWZJBXAPRCVCKQ-UHFFFAOYSA-N, BWZJBXAPRCVCKQ-UHFFFAOYSA-N, BWZJBXAPRCVCKQ-UHFFFAOYSA-N, BWZJBXAPRCVCKQ-UHFFFAOYSA-N
ceforanide	EC50	10000	-1.1	100	98	1	10000	1226.5	99.5	106.4	109.1	98	105.5	0.5		0	6.5	SLAYUXIURFNXPG-CRAIPNDOSA-N, SLAYUXIURFNXPG-CRAIPNDOSA-N
D-(+)-maltose	EC50	10000	-2.5	100	93.3	1	10000	95829.5	108	96.7	93.3	106.5	104.7	0.8		0	7.5	GUBGYTABKSRVRQ-QUYVBRFLSA-N, GUBGYTABKSRVRQ-QUYVBRFLSA-N
bosutinib	EC50	1661.9	-2.5	100	15.9	1	10000	3.6	105	101.4	101	81.6	15.9	65.7		7.6	2.7	UBPYILGKFZZVDX-UHFFFAOYSA-N, UBPYILGKFZZVDX-UHFFFAOYSA-N, UBPYILGKFZZVDX-UHFFFAOYSA-N
SKF-96365	EC50	3588.8	-2.5	100	34	1	10000	179.3	101.2	103.6	95.4	105.7	34	30.2		3.2	5.6	HLMBXBGDBBCYII-QFIPXVFZSA-N
ASP3026	EC50	1984.4	-2.5	100	25.2	1	10000	12.7	107.1	96.6	99.7	88.7	25.2	52.8		6	4	MGGBYMDAPCCKCT-UHFFFAOYSA-N, MGGBYMDAPCCKCT-UHFFFAOYSA-N, MGGBYMDAPCCKCT-UHFFFAOYSA-N
1-phenylbiguanide	EC50	10000	-2.5	100	97.3	1	10000	175849	97.3	105.5	102.8	108.7	100.6	0.3		0	5.6	CUQCMXFWIMOWRP-UHFFFAOYSA-N, CUQCMXFWIMOWRP-UHFFFAOYSA-N
CPSI-1306-(+/-)	EC50	10000	-0.4	100	95.6	1	10000	222.1	100.9	107.1	96.4	95.6	104.2	3.2		0	5.4	GUWOSEVHCSNYFK-LLVKDONJSA-N, GUWOSEVHCSNYFK-LLVKDONJSA-N
ferrostatin-1	EC50	10000	-0.5	100	94	1	10000	234.7	94	107.8	97.8	97	112.7	3.8		0	9.4	UJHBVMHOBZBWMX-UHFFFAOYSA-N, UJHBVMHOBZBWMX-UHFFFAOYSA-N, UJHBVMHOBZBWMX-UHFFFAOYSA-N, UJHBVMHOBZBWMX-UHFFFAOYSA-N
chlorhexidine	EC50	2324.2	-2.5	100	10.1	1	10000	33.2	100.9	103.2	87	90.9	10.1	57.4		6.5	6.8	GHXZTYHSJHQHIJ-UHFFFAOYSA-N, GHXZTYHSJHQHIJ-UHFFFAOYSA-N
alantolactone	EC50	10000	-2.5	100	94.8	1	10000	178708	94.8	102.4	106.4	103.5	117	0.6		0	10.9	PXOYOCNNSUAQNS-AGNJHWRGSA-N, PXOYOCNNSUAQNS-AGNJHWRGSA-N
4-HQN	EC50	10000	-1.6	100	86.9	1	10000	2396.5	103.6	86.9	112.9	99.1	107.9	2.4		0	11.9	QMNUDYFKZYBWQX-UHFFFAOYSA-N, QMNUDYFKZYBWQX-UHFFFAOYSA-N
adiporon	EC50	10000	-2	100	81.5	1	10000	1235	92.1	94.3	94.8	106.7	85.4	4.6		0	6.6	SHHUPGSHGSNPDB-UHFFFAOYSA-N, SHHUPGSHGSNPDB-UHFFFAOYSA-N, SHHUPGSHGSNPDB-UHFFFAOYSA-N, SHHUPGSHGSNPDB-UHFFFAOYSA-N
YZ9	EC50	10000	-0.8	100	96.5	1	10000	533	98.6	103.1	107.2	96.5	117.2	1.3		0	10.4	IETDBZQIWIJQJG-UHFFFAOYSA-N, IETDBZQIWIJQJG-UHFFFAOYSA-N
VUF10460	EC50	10000	-0.1	100	87.5	1	10000	4848.3	87.5	104.6	87.8	95.6	116.2	19.5		0	13.4	NIJGWJIOMPHDBP-UHFFFAOYSA-N, NIJGWJIOMPHDBP-UHFFFAOYSA-N
elinogrel	EC50	10000	-0.1	100	89.7	1	10000	393.2	100.2	91.4	89.7	94.1	99.8	20.2		0	4.9	LGSDFTPAICUONK-UHFFFAOYSA-N, LGSDFTPAICUONK-UHFFFAOYSA-N
cloxacillin	EC50	10000	-0.6	100	90.8	1	10000	177.5	106.7	115.8	104	90.8	109.2	4.4		0	11.9	LQOLIRLGBULYKD-JKIFEVAISA-N, LQOLIRLGBULYKD-JKIFEVAISA-N, LQOLIRLGBULYKD-JKIFEVAISA-N, LQOLIRLGBULYKD-JKIFEVAISA-N
alverine	EC50	10000	-2.5	100	76.2	1	10000	180.2	107	87.3	96.7	98.1	76.2	14.5		1.1	7.5	ZPFXAOWNKLFJDN-UHFFFAOYSA-N, ZPFXAOWNKLFJDN-UHFFFAOYSA-N, ZPFXAOWNKLFJDN-UHFFFAOYSA-N
salvianolic-acid-B	EC50	10000	-0.8	100	86.8	1	10000	101.6	101.1	86.8	107.3	96.3	98	5		0	8	SNKFFCBZYFGCQN-PDVBOLEISA-N
TCS2002	EC50	10000	-0.1	100	93	1	10000	5231.7	94	97.2	99.3	93	111.6	10.9		0	8.1
A66	EC50	10000	-1	100	73.3	1	10000	143.8	84.2	96	84	89.8	73.3	8		0	13.7	HBPXWEPKNBHKAX-NSHDSACASA-N, HBPXWEPKNBHKAX-NSHDSACASA-N
BAX-channel-blocker	EC50	2777.3	-2.5	100	0.2	1	10000	58.8	91.2	101.7	90.4	95	0.2	56.2		6.3	6.9	KUUJEXLRLIPQQJ-HNNXBMFYSA-N
BD-1047	EC50	10000	-2.5	100	85.5	1	10000	1.8	98.3	102	96.2	85.5	89.9	26.3		1.6	2.5	MGVRNMUKTZOQOW-UHFFFAOYSA-N, MGVRNMUKTZOQOW-UHFFFAOYSA-N
midecamycin	EC50	2525.2	-2.5	100	74	1	10000	131.4	103.2	93.1	91.5	98	74	15.7		1.3	5.7	DMUAPQTXSSNEDD-RVVOCHMRSA-N
SNS-314	EC50	314.6	-0.6	100	41.6	1	10000	1.1	92.8	96.8	76.3	67.5	41.6	91.6		9.2	5.9	FAYAUAZLLLJJGH-UHFFFAOYSA-N, FAYAUAZLLLJJGH-UHFFFAOYSA-N
kaempferol	EC50	10000	-0.9	100	86.9	1	10000	133.5	93.8	86.9	106	97.5	94.1	4.3		0	7.9	IYRMWMYZSQPJKC-UHFFFAOYSA-N, IYRMWMYZSQPJKC-UHFFFAOYSA-N, IYRMWMYZSQPJKC-UHFFFAOYSA-N, IYRMWMYZSQPJKC-UHFFFAOYSA-N
NGD-98-2	EC50	10000	-0.2	100	90.8	1	10000	278.5	102.3	98.8	90.8	100.4	96.3	10.6		0	4.3	PSUFQBRCUSJTDO-UHFFFAOYSA-N, PSUFQBRCUSJTDO-UHFFFAOYSA-N
DH-97	EC50	10000	-2.5	100	90.8	1	10000	59955.7	90.8	100.3	100.4	105.2	102.7	1.1		0	6.5	HDOIPCLEKCEANF-UHFFFAOYSA-N, HDOIPCLEKCEANF-UHFFFAOYSA-N, HDOIPCLEKCEANF-UHFFFAOYSA-N
AZ-628	EC50	148.4	-1.5	100	16.6	1	10000	0.1	97.5	102	69.9	22	16.6	152.6		18.1	2.2	ZGBGPEDJXCYQPH-UHFFFAOYSA-N, ZGBGPEDJXCYQPH-UHFFFAOYSA-N, ZGBGPEDJXCYQPH-UHFFFAOYSA-N, ZGBGPEDJXCYQPH-UHFFFAOYSA-N
VU0361737	EC50	10000	-2.5	100	89.8	1	10000	48752.7	92.9	99.2	91	101.7	94.9	1.2		0	5.8	ARYUXFNGXHNNDM-UHFFFAOYSA-N, ARYUXFNGXHNNDM-UHFFFAOYSA-N, ARYUXFNGXHNNDM-UHFFFAOYSA-N, ARYUXFNGXHNNDM-UHFFFAOYSA-N
BI-78D3	EC50	1404.7	-2.5	100	1.4	1	10000	1.3	103.1	101.5	95.8	70.3	1.4	84.2		9.8	2.7	QFRLDZGQEZCCJZ-UHFFFAOYSA-N, QFRLDZGQEZCCJZ-UHFFFAOYSA-N, QFRLDZGQEZCCJZ-UHFFFAOYSA-N
2-PMDQ	EC50	10000	-2.5	100	99.1	1	10000	267298	99.1	101.3	100.3	105.4	100.3	0.1		0	2.8	ONSOQRPYFKDOEB-INIZCTEOSA-N, ONSOQRPYFKDOEB-INIZCTEOSA-N
PNU-74654	EC50	10000	-0.2	100	91.7	1	10000	284.9	103.3	102.7	91.7	94.2	102.1	8.7		0	5.4	JJEDWBQZCRESJL-DEDYPNTBSA-N, JJEDWBQZCRESJL-DEDYPNTBSA-N, JJEDWBQZCRESJL-DEDYPNTBSA-N
clidinium	EC50	10000	-2.5	100	90.6	1	10000	72387.4	92.5	108.4	90.6	104.2	99.7	1.1		0	8	HOOSGZJRQIVJSZ-WEQDKIBNSA-N, HOOSGZJRQIVJSZ-WEQDKIBNSA-N
3-MATIDA	EC50	10000	-1	100	83.2	1	10000	149.4	96.4	94.8	83.2	96.3	91.8	5.1		0	9	KOMWRBFEDDEWEP-RXMQYKEDSA-N, KOMWRBFEDDEWEP-RXMQYKEDSA-N
GPP-78	EC50	414.6	-2.5	100	18.8	1	10000	0.4	96.6	92	102.7	25.4	18.8	112.2		13.6	5	SJOLTIOPWDLDEB-UHFFFAOYSA-N, SJOLTIOPWDLDEB-UHFFFAOYSA-N
dehydrocholate-acid	EC50	10000	-2.5	100	93.4	1	10000	38076.8	100.9	98.5	95.2	102.7	96.7	0.8		0	2.9	OHXPGWPVLFPUSM-KLRNGDHRSA-N, OHXPGWPVLFPUSM-KLRNGDHRSA-N
ITD-1	EC50	10000	-0.2	100	87.3	1	10000	159.2	103.2	90.3	95.7	99	90.9	16.8		0	4.9	ULFUJLFTRWWLPO-XMMPIXPASA-N, ULFUJLFTRWWLPO-XMMPIXPASA-N
thioperamide	EC50	10000	-2.5	100	90	1	10000	9440.2	108.4	97.3	104.3	100.3	92.7	2.3		0	4.9	JFAYRTHYLOZRNL-CQSZACIVSA-N
chlorpropamide	EC50	10000	-0.6	100	95.4	1	10000	102.1	103.7	102.7	102.5	95.4	99.8	2.4		0	3.4	RKWGIWYCVPQPMF-UHFFFAOYSA-N, RKWGIWYCVPQPMF-UHFFFAOYSA-N, RKWGIWYCVPQPMF-UHFFFAOYSA-N
PD-160170	EC50	10000	-0.2	100	89.9	1	10000	903.9	100	95.8	100	89.9	109.5	13.2		0	8.1	YUVNGBZROXQYQH-UHFFFAOYSA-N, YUVNGBZROXQYQH-UHFFFAOYSA-N, YUVNGBZROXQYQH-UHFFFAOYSA-N
cyclophosphamide	EC50	10000	-0.1	100	91.5	1	10000	3464.1	91.9	98.9	91.5	99.8	105.4	13.2		0	6.5	CMSMOCZEIVJLDB-CQSZACIVSA-N, CMSMOCZEIVJLDB-CQSZACIVSA-N, CMSMOCZEIVJLDB-CQSZACIVSA-N
ML281	EC50	10000	-0.7	100	95.7	1	10000	163.5	102.8	105.6	104.6	95.7	102	1.8		0	4.8	HWOYIOLMBQSTQS-UHFFFAOYSA-N, HWOYIOLMBQSTQS-UHFFFAOYSA-N
dihydrexidine	EC50	10000	-1	100	82.1	1	10000	171.1	83.4	95.8	90.9	93.2	82.1	5.4		0	10.9	BGOQGUHWXBGXJW-RHSMWYFYSA-N, BGOQGUHWXBGXJW-RHSMWYFYSA-N
2-hydroxysaclofen	EC50	10000	-2.5	100	89.4	1	10000	3.4	100.7	98.5	89.4	90.3	98.8	28.4		0.3	4.7	WBSMZVIMANOCNX-SECBINFHSA-N, WBSMZVIMANOCNX-SECBINFHSA-N
SNAP-94847	EC50	3386.2	-2.5	100	31.5	1	10000	121.1	105.4	97.4	97.4	102.7	31.5	33		3.5	4.9	VMLZFUVIKCGATC-UHFFFAOYSA-N, VMLZFUVIKCGATC-UHFFFAOYSA-N, VMLZFUVIKCGATC-UHFFFAOYSA-N
SC-19220	EC50	10000	-0.8	100	87.7	1	10000	1.2	98.5	101.9	96.1	94	87.7	15.3		0.1	1.8	KNURFLJTOUGOOQ-UHFFFAOYSA-N, KNURFLJTOUGOOQ-UHFFFAOYSA-N, KNURFLJTOUGOOQ-UHFFFAOYSA-N
CHC	EC50	10000	-2.5	100	98	1	10000	11.9	105.7	99	101.6	98	98.8	2.6		0	3	AFVLVVWMAFSXCK-VMPITWQZSA-N, AFVLVVWMAFSXCK-VMPITWQZSA-N
mubritinib	EC50	428.9	-0.8	100	28.1	1	10000	0.6	105.8	103.9	78.3	56	28.1	100.7		10.8	6.2	ZTFBIUXIQYRUNT-MDWZMJQESA-N, ZTFBIUXIQYRUNT-MDWZMJQESA-N, ZTFBIUXIQYRUNT-MDWZMJQESA-N, ZTFBIUXIQYRUNT-MDWZMJQESA-N
R-59022	EC50	10000	-2.5	100	95.8	1	10000	5.8	104	96.3	100.5	96.9	95.8	4.9		0	2.7	MFVJXLPANKSLLD-UHFFFAOYSA-N, MFVJXLPANKSLLD-UHFFFAOYSA-N
Cilastatin Sodium	EC50	10000	-2.5	100	87.7	1	10000	4.1	108.3	102.5	95.4	87.7	96.5	23.5		0.9	6.2
colchicine	EC50	24.1	-2.1	100	34.8	1	10000	0.3	104.3	91.2	38	34.8	39.7	170.7		21.2	3.3	IAKHMKGGTNLKSZ-INIZCTEOSA-N, IAKHMKGGTNLKSZ-INIZCTEOSA-N
GR46611	EC50	10000	-0.2	100	90.6	1	10000	49.5	106.6	90.6	93.5	94	96.8	16.9		0	5.8	LBVZWEWTNUDWNS-YRNVUSSQSA-N, LBVZWEWTNUDWNS-YRNVUSSQSA-N, LBVZWEWTNUDWNS-YRNVUSSQSA-N
NS-3861	EC50	10000	-2.5	100	89.2	1	10000	5	106.9	107.1	97.2	89.2	92.5	19.7		0.3	5.3	ZJCNRVHZJADROC-VHSXEESVSA-N
JW-55	EC50	10000	-2.5	100	89.3	1	10000	2497.2	100.3	117.2	94.9	102.3	89.3	4.5		0	9.1	ZJZWZIXSGNFWQQ-UHFFFAOYSA-N, ZJZWZIXSGNFWQQ-UHFFFAOYSA-N
cyclopentolate	EC50	10000	-2.5	100	91.3	1	10000	7464.6	102.9	114.6	97.6	110.6	91.3	2.8		0	9.3	SKYSRIRYMSLOIN-OAHLLOKOSA-N, SKYSRIRYMSLOIN-OAHLLOKOSA-N
CU-CPT-4a	EC50	10000	-2.5	100	90.1	1	10000	7	106.8	105.6	92.7	90.1	100.4	21.4		0	6.8	IAASQMCXDRISAV-CYBMUJFWSA-N, IAASQMCXDRISAV-CYBMUJFWSA-N
Gue-1654	EC50	10000	-2.5	100	92.6	1	10000	1615.2	96.4	105.5	98.3	102.1	92.6	3		0	3.6	UFOBDFMYJABXGK-UHFFFAOYSA-N, UFOBDFMYJABXGK-UHFFFAOYSA-N
ML786	EC50	221.3	-0.9	100	6.8	1	10000	0.5	99.2	110.1	62.4	31.1	6.8	155.2		17.5	9	GXEGTVQATHKFDH-OAQYLSRUSA-N, GXEGTVQATHKFDH-OAQYLSRUSA-N
AMG-548	EC50	3747.8	-2.5	100	72.4	1	10000	512	106.4	108.1	101.3	103.7	72.4	12.2		0.9	5.8	RQVKVJIRFKVPBF-VWLOTQADSA-N, RQVKVJIRFKVPBF-VWLOTQADSA-N
FPL-62064	EC50	10000	-2.5	100	97.2	1	10000	231163	101.6	97.2	97.6	114.3	100.1	0.3		0	7.5	WKLGNFJHVJIZPK-UHFFFAOYSA-N
adenosine	EC50	10000	-2.5	100	94.4	1	10000	3226.1	97.9	107	101.3	103	94.4	2.1		0	4	OIRDTQYFTABQOQ-KQYNXXCUSA-N, OIRDTQYFTABQOQ-KQYNXXCUSA-N
Lu-AA-47070	EC50	10000	-0.7	100	94.8	1	10000	77.9	101.3	113.5	94.8	98.9	96.9	3.3		0	7.2	MSWIQSFUBYCFJE-PGMHBOJBSA-N, MSWIQSFUBYCFJE-PGMHBOJBSA-N
ML179	EC50	10000	-1.2	100	77.7	1	10000	0.5	100.2	104.7	94.4	82.6	77.7	33.8		2.7	2.6	MFABFKUNLDYKGH-UHFFFAOYSA-N, MFABFKUNLDYKGH-UHFFFAOYSA-N
JTE-607	EC50	605.6	-2.1	100	41.9	1	10000	0.5	107.2	108.6	98.6	56.8	41.9	70.7		8.4	5.6	IPSSXIMJJXSJQB-FQEVSTJZSA-N, IPSSXIMJJXSJQB-FQEVSTJZSA-N, IPSSXIMJJXSJQB-FQEVSTJZSA-N
cromoglicic-acid	EC50	10000	-2.5	100	95.3	1	10000	80197	101.4	95.3	104.1	105.1	100.8	0.6		0	4.4	IMZMKUWMOSJXDT-UHFFFAOYSA-N, IMZMKUWMOSJXDT-UHFFFAOYSA-N, IMZMKUWMOSJXDT-UHFFFAOYSA-N
CCMQ	EC50	10000	-2.5	100	95.6	1	10000	59063	107.1	110	95.6	108.7	96.9	0.8		0	7.8	IFXJDEHFADWURH-UHFFFAOYSA-N, IFXJDEHFADWURH-UHFFFAOYSA-N
SB-216641	EC50	2290.4	-2.5	100	6.6	1	10000	52.5	121.4	95.5	108.6	90.1	6.6	60.2		6.8	11.8	JRNUKVFYILMMLX-UHFFFAOYSA-N
2-[1-(4-piperonyl)piperazinyl]benzothiazole	EC50	10000	-0.5	100	96	1	10000	170	98.4	107.7	100.2	96	103.2	2.2		0	5	BYHKGNWKJMGHGE-UHFFFAOYSA-N, BYHKGNWKJMGHGE-UHFFFAOYSA-N
GNF-5	EC50	10000	-2.5	100	89.4	1	10000	40.2	99.5	95.2	98.2	98.1	89.4	7.9		0	2.6	IIQUYGWWHIHOCF-UHFFFAOYSA-N, IIQUYGWWHIHOCF-UHFFFAOYSA-N
AEE788	EC50	10000	-2.5	100	82.5	1	10000	2059.4	109	95.4	98.1	110.4	82.5	6.4		0.2	7.5	OONFNUWBHFSNBT-HXUWFJFHSA-N, OONFNUWBHFSNBT-HXUWFJFHSA-N, OONFNUWBHFSNBT-HXUWFJFHSA-N, OONFNUWBHFSNBT-HXUWFJFHSA-N
N-benzylnaltrindole	EC50	3171	-2.5	100	54.8	1	10000	74.9	102.3	98.9	102.6	100.1	54.8	23		2.3	2.5	PSPANKCQVWSVHM-OUDZLNJNSA-N
amiloride	EC50	10000	-2.5	100	95.5	1	10000	218714	97.8	97.8	95.5	112.2	116.4	0.5		0	11.5	XSDQTOBWRPYKKA-UHFFFAOYSA-N, XSDQTOBWRPYKKA-UHFFFAOYSA-N, XSDQTOBWRPYKKA-UHFFFAOYSA-N, XSDQTOBWRPYKKA-UHFFFAOYSA-N, XSDQTOBWRPYKKA-UHFFFAOYSA-N
LY2365109	EC50	10000	-0.1	100	89.7	1	10000	2924.6	95.8	89.7	110.1	92.9	109.9	15.2		0	11	FKPLJWGRBCQLTL-UHFFFAOYSA-N, FKPLJWGRBCQLTL-UHFFFAOYSA-N
CGP-12177	EC50	10000	-2.5	100	93.3	1	10000	137196	97.7	93.3	105.2	110.4	113.3	0.8		0	10.8	UMQUQWCJKFOUGV-SECBINFHSA-N, UMQUQWCJKFOUGV-SECBINFHSA-N
BMS-649	EC50	10000	-2.5	100	87.6	1	10000	80996.5	108.8	87.6	112.7	108	103.2	1.5		0	11.7	ZZUKALQMHNSWTK-UHFFFAOYSA-N, ZZUKALQMHNSWTK-UHFFFAOYSA-N, ZZUKALQMHNSWTK-UHFFFAOYSA-N
SUN-11602	EC50	10000	-2.5	100	93.4	1	10000	21415.2	97.5	100	101	101.9	96.7	0.8		0	1.6	KCODNOOPOPTZMO-UHFFFAOYSA-N, KCODNOOPOPTZMO-UHFFFAOYSA-N
trans-4-hydroxycrotonic-acid	EC50	10000	-2.5	100	92	1	10000	91082.6	94.7	92	98	112.6	101.6	1		0	8.4	RMQJECWPWQIIPW-OWOJBTEDSA-N, RMQJECWPWQIIPW-OWOJBTEDSA-N
clemastine	EC50	10000	-2.5	100	78.5	1	10000	49.6	107.9	95.6	104.5	96.5	78.5	15.4		1.2	5.1	YNNUSGIPVFPVBX-NHCUHLMSSA-N, YNNUSGIPVFPVBX-NHCUHLMSSA-N, YNNUSGIPVFPVBX-NHCUHLMSSA-N, YNNUSGIPVFPVBX-NHCUHLMSSA-N, YNNUSGIPVFPVBX-NHCUHLMSSA-N
TC-ASK-10	EC50	10000	-2.5	100	77.2	1	10000	851.5	87.1	101.8	98.4	104.1	77.2	9.7		0.6	7.1	SMJAMOAYGIVKRI-UHFFFAOYSA-N, SMJAMOAYGIVKRI-UHFFFAOYSA-N
Epirubicin Hydrochloride	EC50	94.7	-1.6	100	4.7	1	10000	0.1	102.9	101.6	49.3	12.2	4.7	192.9		23	3.7
ICI-192605	EC50	10000	-2.5	100	88.5	1	10000	83314.3	88.5	103	106	107.9	110.4	1.4		0	11.2	WHUIENZXNGAHQI-GKZDNZBASA-N, WHUIENZXNGAHQI-GKZDNZBASA-N, WHUIENZXNGAHQI-GKZDNZBASA-N
AC-186	EC50	10000	-0.1	100	94.7	1	10000	3725.2	95.8	94.7	100.1	96.3	104.4	8.3		0	4.4	HSMUKSLNDJOZQG-UHFFFAOYSA-N, HSMUKSLNDJOZQG-UHFFFAOYSA-N
DR-4485	EC50	3268.9	-2.5	100	0	1	10000	95.1	93.7	100.4	94.1	102.1	-0.2	49.6		5.4	6.3	SBTRHJHOLCAPFT-AREMUKBSSA-N, SBTRHJHOLCAPFT-AREMUKBSSA-N
NVP-ADW742	EC50	1192.8	-2.5	100	23.2	1	10000	1.3	89.3	97.4	100.7	69.9	23.2	71		8.3	5.5	LSFLAQVDISHMNB-AFARHQOCSA-N, LSFLAQVDISHMNB-AFARHQOCSA-N, LSFLAQVDISHMNB-AFARHQOCSA-N, LSFLAQVDISHMNB-AFARHQOCSA-N
revaprazan	EC50	4047.5	-2.5	100	60.4	1	10000	557.8	98.2	106.1	96.3	110	60.4	16.3		1.5	6.9	LECZXZOBEZITCL-MRXNPFEDSA-N
clomifene	EC50	2746.9	-2.5	100	26.5	1	10000	83.5	90.5	89.9	105.1	96	26.5	41.7		4.6	7.5	GKIRPKYJQBWNGO-QPLCGJKRSA-N, GKIRPKYJQBWNGO-QPLCGJKRSA-N, GKIRPKYJQBWNGO-QPLCGJKRSA-N
hydrocortisone-hemisuccinate	EC50	10000	-2.5	100	92.1	1	10000	3.4	92.9	113.2	107.6	96.1	92.1	7.8		0	8.4	VWQWXZAWFPZJDA-CGVGKPPMSA-N
FLI-06	EC50	3721.2	-2.5	100	38.8	1	10000	220.5	98.5	102.5	100.9	107.6	38.8	27.2		2.8	5.7	DUGBYNJMBYPWGS-FOIFJWKZSA-N, DUGBYNJMBYPWGS-FOIFJWKZSA-N, DUGBYNJMBYPWGS-FOIFJWKZSA-N, DUGBYNJMBYPWGS-FOIFJWKZSA-N
AM-281	EC50	10000	-2.5	100	95.7	1	10000	90141.5	105.3	95.7	102.4	100.8	103.4	0.5		0	4.6	AJFFBPZYXRNAIC-UHFFFAOYSA-N, AJFFBPZYXRNAIC-UHFFFAOYSA-N
SEN-1269	EC50	10000	-2.5	100	93	1	10000	5.7	102.3	104.1	93.8	93	99.9	15.8		0	4.2	MFPAAKZZUIRMKR-UHFFFAOYSA-N, MFPAAKZZUIRMKR-UHFFFAOYSA-N
SHA-68	EC50	10000	-2.5	100	98	1	10000	287326	100.2	101.5	98	106.8	110	0.2		0	6.6	SFRQIPRTNYHJHP-QHCPKHFHSA-N, SFRQIPRTNYHJHP-QHCPKHFHSA-N
faropenem	EC50	10000	-2.5	100	97.4	1	10000	95545.1	102.8	99.4	103.9	103.1	98.7	0.3		0	2.9	HGGAKXAHAYOLDJ-OJKLQORTSA-N
danazol	EC50	10000	-0.5	100	89.5	1	10000	6.8	101.9	96.9	95.3	97.6	89.5	14.3		0	2.7	POZRVZJJTULAOH-LHZXLZLDSA-N
BAY-K-8644-(+/-)	EC50	10000	-1	100	91.3	1	10000	177.7	98.8	91.3	93.9	96.6	94.4	2.6		0	5.5	ZFLWDHHVRRZMEI-CYBMUJFWSA-N
nTZDpa	EC50	10000	-1	100	90.7	1	10000	156.4	96.9	92.1	96.8	97.3	90.7	2.8		0	5.2	VUPOTURDKDMIGQ-UHFFFAOYSA-N, VUPOTURDKDMIGQ-UHFFFAOYSA-N, VUPOTURDKDMIGQ-UHFFFAOYSA-N
H2L-5765834	EC50	10000	-0.1	100	92.9	1	10000	1397	104	94.8	95.5	92.9	103.4	10		0	5.2	HFYPTENHTPNXGP-UHFFFAOYSA-N, HFYPTENHTPNXGP-UHFFFAOYSA-N
sulbactam-pivoxil	EC50	10000	-2.5	100	96.2	1	10000	89525.2	98.2	100.4	96.2	104.7	102.9	0.5		0	4	OHPVYKXTRACOSQ-NXEZZACHSA-N
chlorzoxazone	EC50	10000	-2.5	100	92.4	1	10000	62209	92.4	92.8	98	102.6	97.2	0.9		0	5.5	TZFWDZFKRBELIQ-UHFFFAOYSA-N, TZFWDZFKRBELIQ-UHFFFAOYSA-N, TZFWDZFKRBELIQ-UHFFFAOYSA-N
VU152100	EC50	10000	-0.1	100	83.3	1	10000	2610.2	83.3	94.4	93.9	91.9	106.7	25.9		0	9.6	MDNWGCQSCGNTKH-UHFFFAOYSA-N, MDNWGCQSCGNTKH-UHFFFAOYSA-N
LMK-235	EC50	441.4	-0.9	100	0.3	1	10000	0.2	95.1	93.3	79.4	34.4	0.3	137.6		15.1	4.1	VRYZCEONIWEUAV-UHFFFAOYSA-N, VRYZCEONIWEUAV-UHFFFAOYSA-N
CYM-50769	EC50	10000	-2.5	100	93.5	1	10000	72067.1	102.8	99.8	93.5	107.5	100.2	0.8		0	5.5	QHVSQUYCVUHYKT-UHFFFAOYSA-N, QHVSQUYCVUHYKT-UHFFFAOYSA-N
dacarbazine	EC50	1311.5	-2.3	100	72.7	1	10000	4.7	106.3	90.7	99.2	90.5	72.7	24.2		2.3	5.6	FDKXTQMXEQVLRF-ZHACJKMWSA-N, FDKXTQMXEQVLRF-ZHACJKMWSA-N
zotarolimus	EC50	2.2	-0.6	100	61.1	1	10000	2.1	84.4	74	63.1	62.9	61.1	128		15.4	1.3	CGTADGCBEXYWNE-GYKXXMIGSA-N
EC-144	EC50	73.5	-2.5	100	1.2	1	10000	0.3	96.4	103	32.3	1.2	1.3	210.9		25.6	2.6	VOASEWXFCTZRDF-UHFFFAOYSA-N, VOASEWXFCTZRDF-UHFFFAOYSA-N
ITE	EC50	10000	-2.5	100	84.8	1	10000	1.4	103.8	112.5	92.8	84.8	85.5	30		2	6.6	KDDXOGDIPZSCTM-UHFFFAOYSA-N, KDDXOGDIPZSCTM-UHFFFAOYSA-N
cyclopiazonic-acid	EC50	2530.9	-2.5	100	64.3	1	10000	98	110	105	102.8	97.2	64.3	21.5		2.1	5.8	SZINUGQCTHLQAZ-DQYPLSBCSA-N, SZINUGQCTHLQAZ-DQYPLSBCSA-N
WAY-629	EC50	10000	-1	100	81.1	1	10000	170.7	88.5	95.4	81.1	93	90.9	5.7		0	11.5	OIGHTPDWPMLMGT-UHFFFAOYSA-N, OIGHTPDWPMLMGT-UHFFFAOYSA-N
Rec-15/2615	EC50	10000	-2.5	100	83.6	1	10000	1	91.2	92.1	103.4	92	83.7	16.2		1	6.2	ZZMFJJDBKSYGRM-UHFFFAOYSA-N, ZZMFJJDBKSYGRM-UHFFFAOYSA-N
PCA-4248	EC50	10000	-1	100	90.3	1	10000	215.3	92	90.3	93.4	94.6	95.9	2.9		0	7.4	DHCNAWNKZMNTIS-GFCCVEGCSA-N, DHCNAWNKZMNTIS-GFCCVEGCSA-N, DHCNAWNKZMNTIS-GFCCVEGCSA-N
pifithrin-alpha	EC50	10000	-2.5	100	97.3	1	10000	113024	106.5	97.3	101.2	100.1	99	0.3		0	3.6	OLTZHXYLLRJLST-UHFFFAOYSA-N, OLTZHXYLLRJLST-UHFFFAOYSA-N, OLTZHXYLLRJLST-UHFFFAOYSA-N
SB-525334	EC50	1642.9	-2.5	100	12.9	1	10000	3.5	100.8	95.2	102.7	80.5	12.9	68.4		7.9	2.8	DKPQHFZUICCZHF-UHFFFAOYSA-N, DKPQHFZUICCZHF-UHFFFAOYSA-N
gemfibrozil	EC50	10000	-2.5	100	98.2	1	10000	186694	98.2	99.9	102.1	105.9	103.8	0.2		0	4	HEMJJKBWTPKOJG-UHFFFAOYSA-N, HEMJJKBWTPKOJG-UHFFFAOYSA-N
diflunisal	EC50	10000	-0.1	100	100	1	10000	353.1	100	100	100	100	100	0.1		0	0	HUPFGZXOMWLGNK-UHFFFAOYSA-N
eact	EC50	10000	-2.5	100	89	1	10000	12566.3	106.8	95.6	104.2	103.7	92.5	2.1		0	4.9	ZUXNHFFVQWADJL-UHFFFAOYSA-N, ZUXNHFFVQWADJL-UHFFFAOYSA-N
TC-G-1000	EC50	10000	-1	100	97	1	10000	944.2	110.6	108.3	111	97	103.8	0.9		0	9.2	RLKWQKZPCMICPS-UHFFFAOYSA-N, RLKWQKZPCMICPS-UHFFFAOYSA-N
NKY-80	EC50	10000	-2.5	100	91	1	10000	2885.8	103.3	104.9	108.7	104.6	91	3.3		0	5.8	SOJUSNIBPPMLCC-SSDOTTSWSA-N, SOJUSNIBPPMLCC-SSDOTTSWSA-N
OXF-BD-02	EC50	3280.1	-2.5	100	54.4	1	10000	161.6	107.4	104.5	98.6	100.9	54.4	22.5		2.3	4.8	FEQUIPXIENTMJN-SFHVURJKSA-N, FEQUIPXIENTMJN-SFHVURJKSA-N
fosinoprilat	EC50	10000	-2.5	100	96.2	1	10000	94074.9	105.3	104.3	96.2	100.7	101.1	0.5		0	4.2	WOIWWYDXDVSWAZ-RTWAWAEBSA-N
apoptosis-activator-II	EC50	10000	-2.5	100	84.5	1	10000	1620.6	103	98	107.7	107.4	84.5	5.8		0.1	5.8	KGRJPLRFGLMQMV-UHFFFAOYSA-N, KGRJPLRFGLMQMV-UHFFFAOYSA-N, KGRJPLRFGLMQMV-UHFFFAOYSA-N, KGRJPLRFGLMQMV-UHFFFAOYSA-N
CYM-5541	EC50	10000	-0.4	100	89.6	1	10000	5.6	98.6	93.9	98.4	92.3	89.6	20.7		0	2.5	NDKGACIWVAOUQH-UHFFFAOYSA-N, NDKGACIWVAOUQH-UHFFFAOYSA-N
hexylresorcinol	EC50	10000	-2.5	100	93.7	1	10000	5.7	105.3	98.7	107.1	93.7	94	8.2		0	4.6	WFJIVOKAWHGMBH-UHFFFAOYSA-N, WFJIVOKAWHGMBH-UHFFFAOYSA-N
CF102	EC50	10000	-2.5	100	98.7	1	10000	344777	100	102.3	108.1	106.3	99.3	0.2		0	5.3	IPSYPUKKXMNCNQ-PFHKOEEOSA-N, IPSYPUKKXMNCNQ-PFHKOEEOSA-N
GW-843682X	EC50	742.8	-2.5	100	26.5	1	10000	0.6	95.6	107.6	104.9	50	26.5	83		9.9	5.2	JSKUWFIZUALZLX-UHFFFAOYSA-N, JSKUWFIZUALZLX-UHFFFAOYSA-N, JSKUWFIZUALZLX-UHFFFAOYSA-N
FR-180204	EC50	10000	-2.5	100	91.7	1	10000	27.6	101.5	95.2	102.9	97.9	91.8	6.8		0	2.9	XVECMUKVOMUNLE-UHFFFAOYSA-N, XVECMUKVOMUNLE-UHFFFAOYSA-N, XVECMUKVOMUNLE-UHFFFAOYSA-N
acetylcysteine	EC50	10000	-2.5	100	94.9	1	10000	79105.3	99.2	103.3	94.9	102.9	103.9	0.6		0	4.7	PWKSKIMOESPYIA-BYPYZUCNSA-N, PWKSKIMOESPYIA-BYPYZUCNSA-N, PWKSKIMOESPYIA-BYPYZUCNSA-N
5-carboxamidotryptamine	EC50	10000	-2.5	100	95.2	1	10000	72333.3	104.8	96.2	95.2	101.7	98.9	0.6		0	4	WKZLNEWVIAGNAW-UHFFFAOYSA-N, WKZLNEWVIAGNAW-UHFFFAOYSA-N
NCS-382	EC50	10000	-2.5	100	87.2	1	10000	214.4	107.5	96.5	102.2	99.1	87.2	7.6		0.1	4.3	UADPGHINQMWEAG-FROQITRMSA-N
TC-LPA5-4	EC50	10000	-2.5	100	92.6	1	10000	86123.2	110.6	92.6	100.6	104	102.4	0.9		0	7.4	BNALUYKEGYUHQC-UHFFFAOYSA-N, BNALUYKEGYUHQC-UHFFFAOYSA-N
iodophenpropit	EC50	3287.7	-2.5	100	48.2	1	10000	153.3	102.8	108.7	99.1	101.1	48.2	25.6		2.6	5.2	UBHYDQAARZKHEZ-UHFFFAOYSA-N
chlorphenamine	EC50	10000	-1.9	100	92.1	1	10000	4.4	103.5	113	98.4	93.1	92.1	12.6		0	6.7	SOYKEARSMXGVTM-HNNXBMFYSA-N
VU0238429	EC50	3425.7	-2.5	100	41.8	1	10000	211.6	97.7	108.3	108.7	102.8	41.8	27.7		2.9	6.9	CKLGZXFOLMHCMC-UHFFFAOYSA-N, CKLGZXFOLMHCMC-UHFFFAOYSA-N, CKLGZXFOLMHCMC-UHFFFAOYSA-N
GSK-3-inhibitor-IX	EC50	3050.2	-2.5	100	42.7	1	10000	64.8	96	100.2	96.8	99.1	42.7	30		3.2	3.1	DDLZLOKCJHBUHD-UJZLGWIISA-N, DDLZLOKCJHBUHD-UJZLGWIISA-N
BAG-956	EC50	604.4	-1.2	100	41.4	1	10000	0.2	103.9	103.1	93.3	62.3	41.4	72.1		7.9	2.8	GVPAGJWVBUZHNQ-UHFFFAOYSA-N, GVPAGJWVBUZHNQ-UHFFFAOYSA-N
PHT-427	EC50	10000	-0.2	100	88.1	1	10000	407.9	93.6	106.3	88.1	102.3	92.6	13.9		0	7.4	BYWWNRBKPCPJMG-UHFFFAOYSA-N, BYWWNRBKPCPJMG-UHFFFAOYSA-N, BYWWNRBKPCPJMG-UHFFFAOYSA-N, BYWWNRBKPCPJMG-UHFFFAOYSA-N
cyclamic-acid	EC50	10000	-0.5	100	97.8	1	10000	447.5	111.9	99.5	97.8	98.8	104.7	1.3		0	6.7	HCAJEUSONLESMK-UHFFFAOYSA-N, HCAJEUSONLESMK-UHFFFAOYSA-N, HCAJEUSONLESMK-UHFFFAOYSA-N, HCAJEUSONLESMK-UHFFFAOYSA-N
hydrocortisone-phosphate	EC50	10000	-2.5	100	89.5	1	10000	2.5	99.2	99.8	105	89.5	94.3	14.2		0.1	3.6	BGSOJVFOEQLVMH-SBXZOHCASA-N
methoxamine	EC50	10000	-0.1	100	100	1	10000	353.1	100	100	100	100	100	0.1		0	0	WJAJPNHVVFWKKL-UHFFFAOYSA-N, WJAJPNHVVFWKKL-UHFFFAOYSA-N, WJAJPNHVVFWKKL-UHFFFAOYSA-N
meclofenamic-acid	EC50	10000	-0.1	100	100	1	10000	353.1	100	100	100	100	100	0.1		0	0	SBDNJUWAMKYJOX-UHFFFAOYSA-N, SBDNJUWAMKYJOX-UHFFFAOYSA-N
trimethobenzamide	EC50	10000	-2.5	100	98.2	1	10000	251549	98.2	106.3	99.5	101.1	107.4	0.2		0	5.3	FEZBIKUBAYAZIU-UHFFFAOYSA-N, FEZBIKUBAYAZIU-UHFFFAOYSA-N
tramiprosate	EC50	10000	-2.5	100	97.4	1	10000	284014	108.5	97.4	105.7	107.9	109.4	0.3		0	8.5	SNKZJIOFVMKAOJ-UHFFFAOYSA-N, SNKZJIOFVMKAOJ-UHFFFAOYSA-N
ronidazole	EC50	10000	-2.5	100	99.9	1	10000	20051	100	100	100	100	100	0		0	0	PQFRTXSWDXZRRS-UHFFFAOYSA-N, PQFRTXSWDXZRRS-UHFFFAOYSA-N, PQFRTXSWDXZRRS-UHFFFAOYSA-N
moxalactam	EC50	10000	-0.6	100	84.9	1	10000	148.8	102.3	95.2	116.6	84.9	117.1	7.8		0	16.5	JWCSIUVGFCSJCK-UOXRKKOCSA-N, JWCSIUVGFCSJCK-UOXRKKOCSA-N
amlexanox	EC50	10000	-2.5	100	96.7	1	10000	226579	96.7	100.9	99.9	108.7	113.1	0.4		0	8.7	SGRYPYWGNKJSDL-UHFFFAOYSA-N, SGRYPYWGNKJSDL-UHFFFAOYSA-N, SGRYPYWGNKJSDL-UHFFFAOYSA-N
medrysone	EC50	10000	-2.5	100	98.4	1	10000	409214	102.4	98.4	107.9	100.8	111.7	0.2		0	7.5	GZENKSODFLBBHQ-ILSZZQPISA-N, GZENKSODFLBBHQ-ILSZZQPISA-N, GZENKSODFLBBHQ-ILSZZQPISA-N
sulfathiazole	EC50	10000	-2.5	100	94.2	1	10000	157583	102.1	95	94.2	105	116.4	0.7		0	10.7	JNMRHUJNCSQMMB-UHFFFAOYSA-N, JNMRHUJNCSQMMB-UHFFFAOYSA-N, JNMRHUJNCSQMMB-UHFFFAOYSA-N
tobramycin	EC50	10000	-0.7	100	94.5	1	10000	191.3	108.2	94.5	103.9	97.6	106	2.3		0	6.9	NLVFBUXFDBBNBW-PBSUHMDJSA-N, NLVFBUXFDBBNBW-PBSUHMDJSA-N
tolfenamic-acid	EC50	10000	-2.5	100	98.4	1	10000	432222	98.4	110.9	106.1	109.9	103	0.2		0	8.2	YEZNLOUZAIOMLT-UHFFFAOYSA-N, YEZNLOUZAIOMLT-UHFFFAOYSA-N, YEZNLOUZAIOMLT-UHFFFAOYSA-N
sulfachlorpyridazine	EC50	10000	-2.5	100	93	1	10000	101865	93	105	105	108.1	107.2	0.8		0	8.4	XOXHILFPRYWFOD-UHFFFAOYSA-N, XOXHILFPRYWFOD-UHFFFAOYSA-N
cetaben	EC50	10000	-2.5	100	97.3	1	10000	198116	101.2	111	97.3	104.6	99.5	0.3		0	6.2	QXWKHSSBFQDQPR-UHFFFAOYSA-N
histamine	EC50	10000	-2.5	100	97.5	1	10000	1180	100.1	101.8	103.3	100.1	97.5	1.2		0	1.9	NTYJJOPFIAHURM-UHFFFAOYSA-N, NTYJJOPFIAHURM-UHFFFAOYSA-N, NTYJJOPFIAHURM-UHFFFAOYSA-N, NTYJJOPFIAHURM-UHFFFAOYSA-N, NTYJJOPFIAHURM-UHFFFAOYSA-N, NTYJJOPFIAHURM-UHFFFAOYSA-N
digoxin	EC50	177	-1.5	100	8.7	1	10000	0.2	106.6	104.7	72	16.4	8.7	160		18.9	4.5	LTMHDMANZUZIPE-SYUUTQQWSA-N
phenylephrine	EC50	10000	-0.2	100	93.5	1	10000	711.2	98.7	100.6	99.1	93.5	111.4	7.4		0	7.7	SONNWYBIRXJNDC-VIFPVBQESA-N, SONNWYBIRXJNDC-VIFPVBQESA-N, SONNWYBIRXJNDC-VIFPVBQESA-N
dextromethorphan	EC50	10000	-2.5	100	95.8	1	10000	185983	110.9	107.8	95.8	103.4	108.8	0.5		0	9	MKXZASYAUGDDCJ-NJAFHUGGSA-N, MKXZASYAUGDDCJ-NJAFHUGGSA-N
spironolactone	EC50	10000	-2.5	100	99.7	1	10000	1.88436e+06	103.5	99.7	109.9	106.6	106.8	0		0	7.1	LXMSZDCAJNLERA-ZHYRCANASA-N, LXMSZDCAJNLERA-ZHYRCANASA-N, LXMSZDCAJNLERA-ZHYRCANASA-N, LXMSZDCAJNLERA-ZHYRCANASA-N, LXMSZDCAJNLERA-ZHYRCANASA-N
suloctidil	EC50	10000	-2.5	100	98.5	1	10000	630085	98.7	109.4	98.5	118.9	101.7	0.2		0	10.7	BFCDFTHTSVTWOG-YLJYHZDGSA-N
pyrithione-zinc	EC50	640.1	-2.5	100	0	1	10000	0.5	97	111.1	101.8	24.6	-0.1	119.4		14.1	5.9	KTIHEFSORPLWRR-UHFFFAOYSA-L, KTIHEFSORPLWRR-UHFFFAOYSA-L, KTIHEFSORPLWRR-UHFFFAOYSA-L, KTIHEFSORPLWRR-UHFFFAOYSA-L
JW-642	EC50	10000	-2.5	100	87.7	1	10000	79607.7	100.5	115.6	87.7	108.7	100.8	1.5		0	11.4	AVSCNEOUWSVZEY-UHFFFAOYSA-N, AVSCNEOUWSVZEY-UHFFFAOYSA-N
hydrocortisone-acetate	EC50	10000	-1.4	100	99.5	1	10000	7532	100.6	105	104.9	99.5	102.8	0.1		0	3.9	ALEXXDVDDISNDU-JZYPGELDSA-N
tiabendazole	EC50	10000	-0.7	100	97.2	1	10000	473.5	115.8	104.2	101.7	97.2	106	1.2		0	9.1	WJCNZQLZVWNLKY-UHFFFAOYSA-N, WJCNZQLZVWNLKY-UHFFFAOYSA-N, WJCNZQLZVWNLKY-UHFFFAOYSA-N
oxytetracycline	EC50	10000	-2.5	100	95.7	1	10000	114361	98.2	97.5	95.7	108.7	103.2	0.5		0	5.8	KTUXFHGUHYRDNF-PXOLEDIWSA-N, KTUXFHGUHYRDNF-PXOLEDIWSA-N, KTUXFHGUHYRDNF-PXOLEDIWSA-N, KTUXFHGUHYRDNF-PXOLEDIWSA-N
procainamide	EC50	10000	-2.5	100	99.9	1	10000	7.61015e+06	99.9	115.3	107.2	102.5	106.1	0		0	9.1	REQCZEXYDRLIBE-UHFFFAOYSA-N, REQCZEXYDRLIBE-UHFFFAOYSA-N
STREPTOMYCIN SULFATE [5mM; 10% aq DMSO + 5mM ethanolamine]	EC50	10000	-2.5	100	98.2	1	10000	7869.9	100.9	104.8	101.6	101.3	98.2	0.6		0	2.7
ranitidine	EC50	10000	-2.5	100	91.9	1	10000	87675	91.9	98.4	97.6	115.7	95.7	1		0	8.9	SYNOVMDJYWJCON-UHFFFAOYSA-N
TUG-891	EC50	10000	-2.5	100	96.7	1	10000	297950	108.9	96.7	100	117.3	110.3	0.4		0	11.6	LPGBXHWIQNZEJB-UHFFFAOYSA-N, LPGBXHWIQNZEJB-UHFFFAOYSA-N
guanaben-acetate	EC50	10000	-0.4	100	93.9	1	10000	125.5	98.1	101.6	101.5	93.9	101.4	4.8		0	3.6	WDZVGELJXXEGPV-YIXHJXPBSA-N, WDZVGELJXXEGPV-YIXHJXPBSA-N, WDZVGELJXXEGPV-YIXHJXPBSA-N, WDZVGELJXXEGPV-YIXHJXPBSA-N
procaine	EC50	10000	-0.4	100	94.9	1	10000	163.6	107.8	94.9	100.3	97.7	98.9	3.7		0	4.8	MFDFERRIHVXMIY-UHFFFAOYSA-N, MFDFERRIHVXMIY-UHFFFAOYSA-N
sulfadiazine	EC50	10000	-1	100	87.3	1	10000	161	94.6	87.3	98.1	95.9	97	3.8		0	7.3	SEEPANYCNGTZFQ-UHFFFAOYSA-N, SEEPANYCNGTZFQ-UHFFFAOYSA-N, SEEPANYCNGTZFQ-UHFFFAOYSA-N, SEEPANYCNGTZFQ-UHFFFAOYSA-N
phenformin	EC50	10000	-2.5	100	85.8	1	10000	64.3	106	100.9	102.4	98	85.8	9.8		0.3	3.3	ICFJFFQQTFMIBG-UHFFFAOYSA-N, ICFJFFQQTFMIBG-UHFFFAOYSA-N, ICFJFFQQTFMIBG-UHFFFAOYSA-N, ICFJFFQQTFMIBG-UHFFFAOYSA-N
hexachlorophene	EC50	2566.8	-2.5	100	23.8	1	10000	29.2	98	98.3	94	94.4	23.8	45.5		5.1	3.5	ACGUYXCXAPNIKK-UHFFFAOYSA-N, ACGUYXCXAPNIKK-UHFFFAOYSA-N
indapamide	EC50	10000	-1	100	94.2	1	10000	204.3	95.5	95.7	94.2	99.5	97.1	1.7		0	4.2	NDDAHWYSQHTHNT-JTQLQIEISA-N, NDDAHWYSQHTHNT-JTQLQIEISA-N, NDDAHWYSQHTHNT-JTQLQIEISA-N
dicloxacillin	EC50	10000	-2.5	100	97.5	1	10000	228615	97.5	98.1	105.8	100	110.5	0.3		0	6.7	YFAGHNZHGGCZAX-JKIFEVAISA-N, YFAGHNZHGGCZAX-JKIFEVAISA-N, YFAGHNZHGGCZAX-JKIFEVAISA-N, YFAGHNZHGGCZAX-JKIFEVAISA-N
lanatoside-C	EC50	395.7	-1.1	100	5.9	1	10000	0.1	99.4	97.7	83.3	30.9	5.9	132.9		15	1.3	JAYAGJDXJIDEKI-FUVOQQLASA-N
flunisolide	EC50	10000	-2.5	100	97.3	1	10000	11.5	105.2	103.6	97.3	97.3	99.2	6.2		0	3.3	XSFJVAJPIHIPKU-XWCQMRHXSA-N
naphazoline	EC50	10000	-0.7	100	96.1	1	10000	392.2	96.1	101.7	101.5	98.4	117.8	1.6		0	10.1	CNIIGCLFLJGOGP-UHFFFAOYSA-N, CNIIGCLFLJGOGP-UHFFFAOYSA-N, CNIIGCLFLJGOGP-UHFFFAOYSA-N
metronidazole	EC50	10000	-2	100	97.7	1	10000	34692.7	97.7	102	111	99.8	105.3	0.3		0	6.5	VAOCPAMSLUNLGC-UHFFFAOYSA-N, VAOCPAMSLUNLGC-UHFFFAOYSA-N
1S,2R-phenylpropanolamine	EC50	10000	-0.1	100	100	1	10000	353.1	100	100	100	100	100	0.1		0	0	DLNKOYKMWOXYQA-VXNVDRBHSA-N
hydrochlorothiazide	EC50	10000	-0.1	100	100	1	10000	353.1	100	100	100	100	100	0.1		0	0	JZUFKLXOESDKRF-UHFFFAOYSA-N, JZUFKLXOESDKRF-UHFFFAOYSA-N
diethylcarbamazine	EC50	10000	-2.5	100	88.1	1	10000	67410.3	88.1	100.2	105.3	100.8	107.4	1.4		0	9.4	RCKMWOKWVGPNJF-UHFFFAOYSA-N, RCKMWOKWVGPNJF-UHFFFAOYSA-N
TRIAMCINOLONE ACETONIDE	EC50	10000	-2.5	100	88	1	10000	22769.2	103.4	91.3	94.6	100.8	93	1.8		0	5.4
mycophenolic-acid	EC50	686	-1.4	100	31.8	1	10000	0.1	101.2	95.7	95.2	57.5	31.8	80		9	2.3	HPNSFSBZBAHARI-RUDMXATFSA-N, HPNSFSBZBAHARI-RUDMXATFSA-N, HPNSFSBZBAHARI-RUDMXATFSA-N, HPNSFSBZBAHARI-RUDMXATFSA-N
methotrexate	EC50	379	-2.5	100	18.6	1	10000	0.4	94.3	103.2	104.8	21.8	18.6	115.7		14	5.3	FBOZXECLQNJBKD-ZDUSSCGKSA-N, FBOZXECLQNJBKD-ZDUSSCGKSA-N, FBOZXECLQNJBKD-ZDUSSCGKSA-N, FBOZXECLQNJBKD-ZDUSSCGKSA-N
manidipine	EC50	10000	-2.5	100	81.4	1	10000	682.3	104.8	104.1	103.7	103.9	81.4	7.8		0.3	4.3	ANEBWFXPVPTEET-JGCGQSQUSA-N
latrepirdine	EC50	10000	-1.5	100	98.8	1	10000	14398.7	107.7	102.3	117.8	98.8	99.7	0.2		0	9.8	JNODQFNWMXFMEV-UHFFFAOYSA-N, JNODQFNWMXFMEV-UHFFFAOYSA-N, JNODQFNWMXFMEV-UHFFFAOYSA-N
phenacemide	EC50	10000	-2.5	100	95.5	1	10000	96100.6	96.4	102.8	95.5	106.6	101.8	0.5		0	5	XPFRXWCVYUEORT-UHFFFAOYSA-N, XPFRXWCVYUEORT-UHFFFAOYSA-N
haloperidol	EC50	10000	-0.1	100	100	1	10000	353.1	100	100	100	100	100	0.1		0	0	LNEPOXFFQSENCJ-UHFFFAOYSA-N, LNEPOXFFQSENCJ-UHFFFAOYSA-N, LNEPOXFFQSENCJ-UHFFFAOYSA-N
retinol	EC50	10000	-0.1	100	100	1	10000	353.1	100	100	100	100	100	0.1		0	0	FPIPGXGPPPQFEQ-OVSJKPMPSA-N, FPIPGXGPPPQFEQ-OVSJKPMPSA-N
sulfamethoxypyridazine	EC50	10000	-2.5	100	97.2	1	10000	26.8	99.7	113.6	110	97.2	98.8	3.4		0	8.5	VLYWMPOKSSWJAL-UHFFFAOYSA-N, VLYWMPOKSSWJAL-UHFFFAOYSA-N, VLYWMPOKSSWJAL-UHFFFAOYSA-N
miconazole	EC50	10000	-2.5	100	75.5	1	10000	45.1	97.6	109.1	103	96.2	75.5	17.4		1.5	4.9	BYBLEWFAAKGYCD-SFHVURJKSA-N, BYBLEWFAAKGYCD-SFHVURJKSA-N
pirenzepine	EC50	10000	-2.5	100	88.9	1	10000	68291	112.9	99.9	88.9	103.3	97.7	1.3		0	8.8	RMHMFHUVIITRHF-UHFFFAOYSA-N, RMHMFHUVIITRHF-UHFFFAOYSA-N
4-chlorophenylguanidine	EC50	10000	-2.5	100	91.2	1	10000	21227	99.6	99.2	107.3	115.1	93.2	1.9		0	8.4	ZSJNJAJDBNFVCA-UHFFFAOYSA-N, ZSJNJAJDBNFVCA-UHFFFAOYSA-N
tolmetin	EC50	10000	-2.5	100	93.7	1	10000	8378.8	109.3	108.7	100.5	107.6	93.7	2		0	7.5	UPSPUYADGBWSHF-UHFFFAOYSA-N, UPSPUYADGBWSHF-UHFFFAOYSA-N, UPSPUYADGBWSHF-UHFFFAOYSA-N
memantine	EC50	10000	-0.1	100	100	1	10000	353.1	100	100	100	100	100	0.1		0	0	BUGYDGFZZOZRHP-CDECOKDKSA-N
medroxyprogesterone-acetate	EC50	10000	-2.5	100	95.1	1	10000	10.5	110.1	103.1	99.1	95.1	97.3	8.4		0	5.4	PSGAAPLEWMOORI-PEINSRQWSA-N
olsalazine	EC50	10000	-0.1	100	100	1	10000	353.1	100	100	100	100	100	0.1		0	0	QQBDLJCYGRGAKP-FOCLMDBBSA-N, QQBDLJCYGRGAKP-FOCLMDBBSA-N, QQBDLJCYGRGAKP-FOCLMDBBSA-N
dicoumarol	EC50	10000	-0.1	100	100	1	10000	353.1	100	100	100	100	100	0.1		0	0	DOBMPNYZJYQDGZ-UHFFFAOYSA-N, DOBMPNYZJYQDGZ-UHFFFAOYSA-N
aloxistatin	EC50	10000	-1.3	100	88.8	1	10000	3.5	117.9	102.4	96.1	90.7	88.8	19.2		0.2	9.1	SRVFFFJZQVENJC-IHRRRGAJSA-N, SRVFFFJZQVENJC-IHRRRGAJSA-N, SRVFFFJZQVENJC-IHRRRGAJSA-N, SRVFFFJZQVENJC-IHRRRGAJSA-N
naproxen	EC50	10000	-2.5	100	99.4	1	10000	23527.3	106.2	102.7	103.5	100.2	99.4	0.2		0	3.8	CMWTZPSULFXXJA-VIFPVBQESA-N, CMWTZPSULFXXJA-VIFPVBQESA-N, CMWTZPSULFXXJA-VIFPVBQESA-N, CMWTZPSULFXXJA-VIFPVBQESA-N
penicillin-v-potassium	EC50	10000	-2.5	100	94.9	1	10000	6	104.8	105.2	103.2	94.9	97.4	6.8		0	4.1	BPLBGHOLXOTWMN-MBNYWOFBSA-N, BPLBGHOLXOTWMN-MBNYWOFBSA-N
fluorometholone	EC50	10000	-0.1	100	90.8	1	10000	1658.3	96.3	96.7	101.4	90.8	96.9	14.2		0	3.7	FAOZLTXFLGPHNG-KNAQIMQKSA-N
suramin	EC50	10000	-2.5	100	91.8	1	10000	2411.1	97.4	109.4	102.2	103	91.8	3.2		0	5.3	FIAFUQMPZJWCLV-UHFFFAOYSA-N, FIAFUQMPZJWCLV-UHFFFAOYSA-N
disulfiram	EC50	93.6	-2.5	100	13.7	1	10000	1.7	103.5	103.4	53.2	13.7	95	175.2		21.4	40.7	AUZONCFQVSMFAP-UHFFFAOYSA-N, AUZONCFQVSMFAP-UHFFFAOYSA-N, AUZONCFQVSMFAP-UHFFFAOYSA-N
guaifenesin	EC50	10000	-2.5	100	94.7	1	10000	1819.7	100.2	99.8	98.7	103.4	94.7	1.9		0	1.9	HSRJKNPTNIJEKV-QMMMGPOBSA-N, HSRJKNPTNIJEKV-QMMMGPOBSA-N, HSRJKNPTNIJEKV-QMMMGPOBSA-N
meclizine	EC50	10000	-2.5	100	90	1	10000	4.7	102.5	108.1	105.9	92.3	90	11.8		0	5.2	OCJYIGYOJCODJL-VWLOTQADSA-N
papaverine	EC50	3169.5	-2.5	100	32.7	1	10000	164.6	110.7	108.7	92.9	100.1	32.7	34.2		3.7	8.2	XQYZDYMELSJDRZ-UHFFFAOYSA-N
sulfameter	EC50	10000	-0.8	100	97	1	10000	332	101.6	109.5	97	99.6	106.3	1.2		0	6.4	GPTONYMQFTZPKC-UHFFFAOYSA-N, GPTONYMQFTZPKC-UHFFFAOYSA-N, GPTONYMQFTZPKC-UHFFFAOYSA-N
minoxidil	EC50	10000	-2.5	100	98.3	1	10000	226968	102.5	104.2	98.3	104.7	104.6	0.2		0	4.4	ZFMITUMMTDLWHR-UHFFFAOYSA-N, ZFMITUMMTDLWHR-UHFFFAOYSA-N, ZFMITUMMTDLWHR-UHFFFAOYSA-N, ZFMITUMMTDLWHR-UHFFFAOYSA-N, ZFMITUMMTDLWHR-UHFFFAOYSA-N
methylprednisolone	EC50	10000	-0.9	100	98.5	1	10000	932.6	109.2	107.4	102.8	98.5	103.8	0.5		0	6.5	VHRSUDSXCMQTMA-PJHHCJLFSA-N, VHRSUDSXCMQTMA-PJHHCJLFSA-N, VHRSUDSXCMQTMA-PJHHCJLFSA-N
sulfinpyrazone	EC50	10000	-1.1	100	97.7	1	10000	1928.8	109.2	114.7	110.4	97.7	109.5	0.6		0	11.5	MBGGBVCUIVRRBF-LJAQVGFWSA-N
thioridazine	EC50	3356.7	-2.5	100	44.5	1	10000	197.1	105	110	104.3	101.9	44.5	26.9		2.8	6.6	KLBQZWRITKRQQV-UHFFFAOYSA-N, KLBQZWRITKRQQV-UHFFFAOYSA-N
sulfacetamide	EC50	10000	-2.5	100	95.7	1	10000	187093	114.8	95.7	106.1	107.3	102.9	0.5		0	9.4	SKIVFJLNDNKQPD-UHFFFAOYSA-N, SKIVFJLNDNKQPD-UHFFFAOYSA-N, SKIVFJLNDNKQPD-UHFFFAOYSA-N
molsidomine	EC50	10000	-2.5	100	87.6	1	10000	68128.6	87.6	95.4	97.8	105.7	107	1.5		0	9.9	XLFWDASMENKTKL-UHFFFAOYSA-O, XLFWDASMENKTKL-UHFFFAOYSA-O
ibuprofen	EC50	10000	-2.5	100	97.6	1	10000	290778	107.2	97.6	113.5	104.6	101.5	0.3		0	8.2	HEFNNWSXXWATRW-SNVBAGLBSA-N, HEFNNWSXXWATRW-SNVBAGLBSA-N
indoprofen	EC50	10000	-2.5	100	99.9	1	10000	20051	100	100	100	100	100	0		0	0	RJMIEHBSYVWVIN-LLVKDONJSA-N, RJMIEHBSYVWVIN-LLVKDONJSA-N
tenofovir	EC50	10000	-2.5	100	93.9	1	10000	149382	93.9	94.6	105.4	106.9	114.6	0.7		0	10.7	SGOIRFVFHAKUTI-ZCFIWIBFSA-N, SGOIRFVFHAKUTI-ZCFIWIBFSA-N, SGOIRFVFHAKUTI-ZCFIWIBFSA-N
dicycloverine	EC50	10000	-0.9	100	95.7	1	10000	243.8	95.7	97.6	103.4	98.7	104.6	1.4		0	4.5	CURUTKGFNZGFSE-UHFFFAOYSA-N, CURUTKGFNZGFSE-UHFFFAOYSA-N, CURUTKGFNZGFSE-UHFFFAOYSA-N
enalapril	EC50	10000	-2.5	100	95.4	1	10000	143989	102.9	95.4	98.4	108.8	109	0.6		0	7.7	GBXSMTUPTTWBMN-XIRDDKMYSA-N, GBXSMTUPTTWBMN-XIRDDKMYSA-N, GBXSMTUPTTWBMN-XIRDDKMYSA-N
erythromycin-estolate	EC50	10000	-0.6	100	93.2	1	10000	91.9	99.7	104	104.4	93.2	100.3	3.6		0	4.5	TYQXKHPOXXXCTP-JKQIPHDKSA-N, TYQXKHPOXXXCTP-JKQIPHDKSA-N
vorapaxar	EC50	10000	-2.5	100	94.3	1	10000	1239	105	111.9	100.3	99.9	94.3	3		0	6.5	ZBGXUVOIWDMMJE-QHNZEKIYSA-N
norfloxacin	EC50	10000	-2.5	100	98.5	1	10000	78188.4	100.4	98.5	101.7	100.2	100.7	0.2		0	1.3	OGJPXUAPXNRGGI-UHFFFAOYSA-N, OGJPXUAPXNRGGI-UHFFFAOYSA-N, OGJPXUAPXNRGGI-UHFFFAOYSA-N, OGJPXUAPXNRGGI-UHFFFAOYSA-N
nitrofurazone	EC50	10000	-2.5	100	82.4	1	10000	10054.4	92.5	100.7	109.8	108.3	87.4	3.7		0	7.5	IAIWVQXQOWNYOU-FPYGCLRLSA-N, IAIWVQXQOWNYOU-FPYGCLRLSA-N, IAIWVQXQOWNYOU-FPYGCLRLSA-N
benzylpenicillin	EC50	10000	-1.6	100	94	1	10000	2952.4	95.9	94	115.8	99	98.2	1.1		0	8.7	JGSARLDLIJGVTE-MBNYWOFBSA-N, JGSARLDLIJGVTE-MBNYWOFBSA-N, JGSARLDLIJGVTE-MBNYWOFBSA-N
17-hydroxyprogesterone-caproate	EC50	10000	-1	100	94.8	1	10000	156.1	97.1	96.6	98	97.6	94.8	1.6		0	2.9	DOMWKUIIPQCAJU-LJHIYBGHSA-N
niflumic-acid	EC50	10000	-0.4	100	97.2	1	10000	188.8	102.8	100.9	99.6	97.2	103.5	2		0	3.1	JZFPYUNJRRFVQU-UHFFFAOYSA-N, JZFPYUNJRRFVQU-UHFFFAOYSA-N, JZFPYUNJRRFVQU-UHFFFAOYSA-N
sulfaphenazole	EC50	10000	-2.5	100	85.5	1	10000	63530.8	101.8	99.5	85.5	111.9	103.1	1.8		0	10.8	QWCJHSGMANYXCW-UHFFFAOYSA-N, QWCJHSGMANYXCW-UHFFFAOYSA-N
doxepin	EC50	10000	-1.2	100	85.4	1	10000	423.9	102.9	85.4	114.7	97.4	99.3	3.6		0	11	ODQWQRRAPPTVAG-BOPFTXTBSA-N, ODQWQRRAPPTVAG-BOPFTXTBSA-N
bemesetron	EC50	10000	-2.5	100	91.3	1	10000	76595	98.7	101.2	91.3	107.3	106.1	1.1		0	7.8	MNJNPLVXBISNSX-WDNDVIMCSA-N
dimenhydrinate	EC50	10000	-2.5	100	95.7	1	10000	155410	95.7	103.1	109.6	107.1	106.1	0.5		0	7.7	NFLLKCVHYJRNRH-UHFFFAOYSA-N, NFLLKCVHYJRNRH-UHFFFAOYSA-N, NFLLKCVHYJRNRH-UHFFFAOYSA-N
progesterone	EC50	10000	-2.5	100	95.6	1	10000	3.5	102.4	99.9	102.5	96.4	95.6	5.3		0	1.7	RJKFOVLPORLFTN-LEKSSAKUSA-N, RJKFOVLPORLFTN-LEKSSAKUSA-N
tranylcypromine	EC50	10000	-0.4	100	97	1	10000	165.4	104.2	102.7	97	98.5	100.4	2		0	3	AELCINSCMGFISI-BDAKNGLRSA-N
proglumide	EC50	10000	-2.5	100	98	1	10000	303637	98	103.6	107	109.2	106.3	0.2		0	7.1	DGMKFQYCZXERLX-OAHLLOKOSA-N
fenspiride	EC50	10000	-2.5	100	96.7	1	10000	201128	96.7	107.1	100.5	112.4	102.8	0.4		0	7.6	FVNFBBAOMBJTST-UHFFFAOYSA-N, FVNFBBAOMBJTST-UHFFFAOYSA-N, FVNFBBAOMBJTST-UHFFFAOYSA-N
pargyline	EC50	10000	-0.5	100	89.7	1	10000	110.4	98.7	96.2	108.8	89.7	101.7	6.6		0	7.4	DPWPWRLQFGFJFI-UHFFFAOYSA-N, DPWPWRLQFGFJFI-UHFFFAOYSA-N
disopyramide	EC50	10000	-0.1	100	86.8	1	10000	1671.6	105.2	86.8	94.7	91.9	99.4	19.7		0	7	UVTNFZQICZKOEM-UHFFFAOYSA-N, UVTNFZQICZKOEM-UHFFFAOYSA-N, UVTNFZQICZKOEM-UHFFFAOYSA-N
AS-2034178	EC50	10000	-2.5	100	95	1	10000	415.8	97.9	100.6	100.2	100.2	95	2.4		0	1.1	VENOXIKBBUVHRY-UHFFFAOYSA-N, VENOXIKBBUVHRY-UHFFFAOYSA-N
promazine	EC50	10000	-0.7	100	83.6	1	10000	8.7	102.3	89.6	102.4	93.5	87.6	13.4		0.1	5.6	ZGUGWUXLJSTTMA-UHFFFAOYSA-N, ZGUGWUXLJSTTMA-UHFFFAOYSA-N
tolnaftate	EC50	10000	-0.3	100	91.6	1	10000	20	100.1	100.1	91.6	97.9	93.8	13.9		0	3.1	FUSNMLFNXJSCDI-UHFFFAOYSA-N, FUSNMLFNXJSCDI-UHFFFAOYSA-N, FUSNMLFNXJSCDI-UHFFFAOYSA-N
parachlorophenol	EC50	10000	-2.5	100	90.9	1	10000	79279.4	108.2	99.1	90.9	111.1	98.4	1.1		0	8.4	WXNZTHHGJRFXKQ-UHFFFAOYSA-N, WXNZTHHGJRFXKQ-UHFFFAOYSA-N
hydrastine-(1R,9S)	EC50	10000	-1	100	89.9	1	10000	164.1	99.3	89.9	95.9	97	99.2	3.1		0	5.9	JZUTXVTYJDCMDU-MOPGFXCFSA-N, JZUTXVTYJDCMDU-MOPGFXCFSA-N
norepinephrine	EC50	10000	-2.5	100	95.3	1	10000	105202	101.7	95.3	96	104.8	106	0.6		0	5.8	SFLSHLFXELFNJZ-QMMMGPOBSA-N, SFLSHLFXELFNJZ-QMMMGPOBSA-N, SFLSHLFXELFNJZ-QMMMGPOBSA-N, SFLSHLFXELFNJZ-QMMMGPOBSA-N
mepenzolate	EC50	10000	-2.5	100	91.9	1	10000	4.1	107.4	98.1	104.3	91.9	94.3	10.9		0	4.6	GKNPSSNBBWDAGH-IBGZPJMESA-N, GKNPSSNBBWDAGH-IBGZPJMESA-N, GKNPSSNBBWDAGH-IBGZPJMESA-N
sulfafurazole	EC50	10000	-0.1	100	90.6	1	10000	1955.7	93	94.3	90.6	101.5	100.1	15.6		0	5.3	NHUHCSRWZMLRLA-UHFFFAOYSA-N, NHUHCSRWZMLRLA-UHFFFAOYSA-N, NHUHCSRWZMLRLA-UHFFFAOYSA-N, NHUHCSRWZMLRLA-UHFFFAOYSA-N, NHUHCSRWZMLRLA-UHFFFAOYSA-N
sulfaquinoxaline	EC50	10000	-0.4	100	96.7	1	10000	429.8	101.9	102.8	98.2	96.7	112.1	2.6		0	7.2	NHZLNPMOSADWGC-UHFFFAOYSA-N
APR-246	EC50	10000	-2.5	100	86.8	1	10000	23541.4	93	99.7	96.6	111.6	91.8	2.1		0	7	BGBNULCRKBVAKL-SNVBAGLBSA-N
imipramine	EC50	10000	-2.5	100	95.3	1	10000	5.5	95.9	101.5	104.1	95.3	98.1	6.1		0	3.3	BCGWQEUPMDMJNV-UHFFFAOYSA-N, BCGWQEUPMDMJNV-UHFFFAOYSA-N, BCGWQEUPMDMJNV-UHFFFAOYSA-N
phenytoin	EC50	10000	-0.3	100	94.8	1	10000	282.9	107.5	94.8	99.5	95.8	101.2	4.7		0	5.1	CXOFVDLJLONNDW-UHFFFAOYSA-N, CXOFVDLJLONNDW-UHFFFAOYSA-N, CXOFVDLJLONNDW-UHFFFAOYSA-N
isopropamide-iodide	EC50	10000	-0.5	100	93.5	1	10000	125.3	98.1	107.7	93.5	100.3	101.6	3.9		0	5.7	JTPUMZTWMWIVPA-UHFFFAOYSA-O, JTPUMZTWMWIVPA-UHFFFAOYSA-O
mesna	EC50	10000	-0.1	100	100	1	10000	353.1	100	100	100	100	100	0.1		0	0	ZNEWHQLOPFWXOF-UHFFFAOYSA-N, ZNEWHQLOPFWXOF-UHFFFAOYSA-N, ZNEWHQLOPFWXOF-UHFFFAOYSA-N
pramoxine	EC50	10000	-1	100	94.7	1	10000	167.2	97.1	98.3	98.1	94.7	98.9	1.6		0	3.2	DQKXQSGTHWVTAD-UHFFFAOYSA-N, DQKXQSGTHWVTAD-UHFFFAOYSA-N, DQKXQSGTHWVTAD-UHFFFAOYSA-N
dibenzothiophene	EC50	10000	-2.5	100	96.8	1	10000	113004	102.4	96.8	104.2	105.7	100.6	0.4		0	4.2	IYYZUPMFVPLQIF-UHFFFAOYSA-N, IYYZUPMFVPLQIF-UHFFFAOYSA-N, IYYZUPMFVPLQIF-UHFFFAOYSA-N
minaprine	EC50	10000	-0.4	100	93.6	1	10000	7.6	96.3	99.6	96.8	94.2	93.6	14.6		0	1.7	LDMWSLGGVTVJPG-UHFFFAOYSA-N, LDMWSLGGVTVJPG-UHFFFAOYSA-N
methyldopa	EC50	10000	-0.1	100	92.3	1	10000	4336.1	94.1	97.4	103.8	92.3	107.9	12		0	7.4	CJCSPKMFHVPWAR-JTQLQIEISA-N, CJCSPKMFHVPWAR-JTQLQIEISA-N, CJCSPKMFHVPWAR-JTQLQIEISA-N, CJCSPKMFHVPWAR-JTQLQIEISA-N, CJCSPKMFHVPWAR-JTQLQIEISA-N
tolbutamide	EC50	10000	-0.1	100	87.5	1	10000	2505.3	87.5	98	103.4	94.3	99.9	19.5		0	6.9	JLRGJRBPOGGCBT-UHFFFAOYSA-N, JLRGJRBPOGGCBT-UHFFFAOYSA-N, JLRGJRBPOGGCBT-UHFFFAOYSA-N
folic-acid	EC50	10000	-0.6	100	97.2	1	10000	69.8	106.3	101.1	99.8	97.2	99.4	2.2		0	3.4	OVBPIULPVIDEAO-LBPRGKRZSA-N
metoclopramide	EC50	10000	-0.7	100	92.2	1	10000	145	98.1	105.4	108.4	92.2	106.7	3.6		0	8.1	TTWJBBZEZQICBI-UHFFFAOYSA-N, TTWJBBZEZQICBI-UHFFFAOYSA-N
cefoperazone	EC50	10000	-0.1	100	100	1	10000	353.1	100	100	100	100	100	0.1		0	0	GCFBRXLSHGKWDP-XCGNWRKASA-N, GCFBRXLSHGKWDP-XCGNWRKASA-N, GCFBRXLSHGKWDP-XCGNWRKASA-N
dalfampridine	EC50	10000	-0.1	100	100	1	10000	353.1	100	100	100	100	100	0.1		0	0	NUKYPUAOHBNCPY-UHFFFAOYSA-N, NUKYPUAOHBNCPY-UHFFFAOYSA-N
delamanid	EC50	10000	-0.1	100	92.6	1	10000	2859.9	96.5	97.8	92.6	99.5	103.8	11.5		0	4.7	XDAOLTSRNUSPPH-XMMPIXPASA-N
NALOXONE HYDROCHLORIDE	EC50	10000	-0.5	100	95.9	1	10000	162.2	105.8	97.9	102.3	95.9	102.8	2.5		0	4.4
cinchocaine	EC50	10000	-2.5	100	89.2	1	10000	1.1	97.2	107.1	102	94.7	89.2	10.7		0.1	4	PUFQVTATUTYEAL-UHFFFAOYSA-N, PUFQVTATUTYEAL-UHFFFAOYSA-N, PUFQVTATUTYEAL-UHFFFAOYSA-N
KHS-101	EC50	1916.2	-2.5	100	16.4	1	10000	8.6	104.5	102	95.3	86.4	16.4	60.2		6.9	3.5	DGRJOOOHPBSAHD-UHFFFAOYSA-N, DGRJOOOHPBSAHD-UHFFFAOYSA-N
procyclidine	EC50	10000	-2.5	100	89.6	1	10000	6.7	89.6	109	90.3	93.6	92.3	23.7		0.2	7.4	INDBQLZJXZLFIT-NSHDSACASA-N
arecoline	EC50	10000	-2.5	100	97.9	1	10000	119401	100	102.1	97.9	102.2	103.6	0.3		0	3	HJJPJSXJAXAIPN-UHFFFAOYSA-N, HJJPJSXJAXAIPN-UHFFFAOYSA-N, HJJPJSXJAXAIPN-UHFFFAOYSA-N
hyoscyamine	EC50	10000	-0.5	100	89.3	1	10000	119.2	110.6	98.2	106.2	89.3	103.6	6.3		0	8.8	RKUNBYITZUJHSG-FXUDXRNXSA-N, RKUNBYITZUJHSG-FXUDXRNXSA-N, RKUNBYITZUJHSG-FXUDXRNXSA-N
ketoconazole	EC50	10000	-2.5	100	83.3	1	10000	1293.5	112.1	96.1	110.6	102.5	83.3	7.3		0.3	8.4	XMAYWYJOQHXEEK-ZEQKJWHPSA-N, XMAYWYJOQHXEEK-ZEQKJWHPSA-N, XMAYWYJOQHXEEK-ZEQKJWHPSA-N, XMAYWYJOQHXEEK-ZEQKJWHPSA-N
xylazine	EC50	10000	-0.1	100	100	1	10000	353.1	100	100	100	100	100	0.1		0	0	BPICBUSOMSTKRF-UHFFFAOYSA-N, BPICBUSOMSTKRF-UHFFFAOYSA-N, BPICBUSOMSTKRF-UHFFFAOYSA-N
sulphadimethoxine	EC50	10000	-1.6	100	98.9	1	10000	30450.3	106.3	108	122.4	98.9	105.2	0.2		0	12.7	ZZORFUFYDOWNEF-UHFFFAOYSA-N, ZZORFUFYDOWNEF-UHFFFAOYSA-N, ZZORFUFYDOWNEF-UHFFFAOYSA-N
dihydrostreptomycin	EC50	10000	-2.5	100	97	1	10000	143851	108.7	100.5	101.2	105.1	98.5	0.4		0	5.1	DLNWBHHJUACHNB-SNGKZNBCSA-N
pilocarpine	EC50	10000	-2.5	100	95.3	1	10000	99137.8	97.7	95.3	104.8	104.3	104.7	0.6		0	5.4	QCHFTSOMWOSFHM-WPRPVWTQSA-N, QCHFTSOMWOSFHM-WPRPVWTQSA-N, QCHFTSOMWOSFHM-WPRPVWTQSA-N, QCHFTSOMWOSFHM-WPRPVWTQSA-N, QCHFTSOMWOSFHM-WPRPVWTQSA-N
cefamandole-nafate	EC50	10000	-0.1	100	85.1	1	10000	2241	85.1	103.2	100.1	94.3	93.3	23.1		0	7.3	RRJHESVQVSRQEX-SUYBPPKGSA-N, RRJHESVQVSRQEX-SUYBPPKGSA-N, RRJHESVQVSRQEX-SUYBPPKGSA-N
carbetapentane	EC50	10000	-0.8	100	94.4	1	10000	3.3	103.8	102.9	97.2	97.5	94.4	7		0	2.7	CFJMRBQWBDQYMK-UHFFFAOYSA-N, CFJMRBQWBDQYMK-UHFFFAOYSA-N
FOSFOMYCIN CALCIUM	EC50	10000	-2.5	100	94.8	1	10000	98207.4	97.6	100.7	94.8	110.6	97.3	0.6		0	6
iodoquinol	EC50	3145.8	-2.5	100	36.1	1	10000	123	108.9	99	93.7	99.9	36.1	32.7		3.5	6	UXZFQZANDVDGMM-UHFFFAOYSA-N, UXZFQZANDVDGMM-UHFFFAOYSA-N
tetracaine	EC50	10000	-2.5	100	92.7	1	10000	5575.7	99.5	99.3	103.7	103.7	94.3	1.8		0	2.7	GKCBAIGFKIBETG-UHFFFAOYSA-N, GKCBAIGFKIBETG-UHFFFAOYSA-N
sulfamethazine	EC50	10000	-1.2	100	98.1	1	10000	1261.4	98.1	100.7	107.6	98.9	100.2	0.5		0	4	ASWVTGNCAZCNNR-UHFFFAOYSA-N, ASWVTGNCAZCNNR-UHFFFAOYSA-N, ASWVTGNCAZCNNR-UHFFFAOYSA-N, ASWVTGNCAZCNNR-UHFFFAOYSA-N
fenbendazole	EC50	1389.4	-1.7	100	41	1	10000	0.8	103.4	104.6	93.3	79.1	41	51.1		5.6	4.3	HDDSHPAODJUKPD-UHFFFAOYSA-N, HDDSHPAODJUKPD-UHFFFAOYSA-N
indomethacin	EC50	10000	-2.5	100	94.7	1	10000	7.3	105.2	100.1	107.9	94.7	95	6.8		0	4.8	CGIGDMFJXJATDK-UHFFFAOYSA-N, CGIGDMFJXJATDK-UHFFFAOYSA-N, CGIGDMFJXJATDK-UHFFFAOYSA-N
mafenide	EC50	10000	-2.5	100	94.1	1	10000	10247.3	94.1	102.3	99.9	101.2	95.7	1.3		0	3.2	TYMRLRRVMHJFTF-UHFFFAOYSA-N, TYMRLRRVMHJFTF-UHFFFAOYSA-N
ABACAVIR SULFATE	EC50	10000	-0.3	100	90.3	1	10000	20.3	100.7	95.2	97.7	90.3	96	17		0	3.1
ketoprofen	EC50	10000	-0.6	100	91.6	1	10000	140.3	112.4	107.6	104.2	91.6	100.2	4.2		0	8.7	DKYWVDODHFEZIM-LLVKDONJSA-N, DKYWVDODHFEZIM-LLVKDONJSA-N, DKYWVDODHFEZIM-LLVKDONJSA-N
estradiol-benzoate	EC50	10000	-2.5	100	97.8	1	10000	42779.8	104.3	118	103.4	104.8	97.8	0.6		0	9.7	UYIFTLBWAOGQBI-BZDYCCQFSA-N
cimetidine	EC50	10000	-0.1	100	100	1	10000	353.1	100	100	100	100	100	0.1		0	0	AQIXAKUUQRKLND-UHFFFAOYSA-N, AQIXAKUUQRKLND-UHFFFAOYSA-N, AQIXAKUUQRKLND-UHFFFAOYSA-N, AQIXAKUUQRKLND-UHFFFAOYSA-N
neostigmine	EC50	10000	-2.5	100	99.9	1	10000	20051	100	100	100	100	100	0		0	0	ALWKGYPQUAPLQC-UHFFFAOYSA-N, ALWKGYPQUAPLQC-UHFFFAOYSA-N, ALWKGYPQUAPLQC-UHFFFAOYSA-N, ALWKGYPQUAPLQC-UHFFFAOYSA-N
megestrol-acetate	EC50	10000	-2.5	100	97.8	1	10000	61933.8	102.5	109.5	102.9	112	97.8	0.5		0	7.9	RQZAXGRLVPAYTJ-GQFGMJRRSA-N, RQZAXGRLVPAYTJ-GQFGMJRRSA-N, RQZAXGRLVPAYTJ-GQFGMJRRSA-N, RQZAXGRLVPAYTJ-GQFGMJRRSA-N, RQZAXGRLVPAYTJ-GQFGMJRRSA-N
sulfabenzamide	EC50	10000	-2.5	100	99	1	10000	558298	108.7	101.6	99	102.8	109.1	0.1		0	6.7	PBCZLFBEBARBBI-UHFFFAOYSA-N
oxidopamine	EC50	10000	-2.5	100	97.4	1	10000	260018	97.4	104.4	113.7	106.7	98.7	0.3		0	8	DIVDFFZHCJEHGG-UHFFFAOYSA-N, DIVDFFZHCJEHGG-UHFFFAOYSA-N
phthalylsulfathiazole	EC50	10000	-2.5	100	87.5	1	10000	100602	87.5	106.9	114.8	110.6	111.8	1.5		0	14.7	PBMSWVPMRUJMPE-UHFFFAOYSA-N, PBMSWVPMRUJMPE-UHFFFAOYSA-N
sulfaguanidine	EC50	10000	-0.9	100	96	1	10000	325.8	111.5	96	105.5	97.7	99	1.4		0	6.8	BRBKOPJOKNSWSG-UHFFFAOYSA-N, BRBKOPJOKNSWSG-UHFFFAOYSA-N, BRBKOPJOKNSWSG-UHFFFAOYSA-N, BRBKOPJOKNSWSG-UHFFFAOYSA-N
ASC-J9	EC50	2308.6	-2.5	100	55.8	1	10000	103.4	117.5	105.6	110.7	95.4	55.8	28.3		3	10.7	ZMGUKFHHNQMKJI-URFDALOKSA-N, ZMGUKFHHNQMKJI-URFDALOKSA-N, ZMGUKFHHNQMKJI-URFDALOKSA-N, ZMGUKFHHNQMKJI-URFDALOKSA-N
adapalene	EC50	10000	-2.5	100	96.9	1	10000	237483	101.8	96.9	109.2	104	111.8	0.4		0	8.5	LZCDAPDGXCYOEH-UHFFFAOYSA-N, LZCDAPDGXCYOEH-UHFFFAOYSA-N, LZCDAPDGXCYOEH-UHFFFAOYSA-N
metaproterenol	EC50	10000	-2.5	100	98.6	1	10000	534037	98.6	109.8	108.1	108.2	107.5	0.2		0	8.6	LMOINURANNBYCM-LLVKDONJSA-N, LMOINURANNBYCM-LLVKDONJSA-N
piperacillin	EC50	10000	-2.5	100	95.5	1	10000	11785.5	113.7	113.4	104.2	103.2	95.5	1.6		0	9.9	IVBHGBMCVLDMKU-GXNBUGAJSA-N, IVBHGBMCVLDMKU-GXNBUGAJSA-N, IVBHGBMCVLDMKU-GXNBUGAJSA-N, IVBHGBMCVLDMKU-GXNBUGAJSA-N, IVBHGBMCVLDMKU-GXNBUGAJSA-N, IVBHGBMCVLDMKU-GXNBUGAJSA-N
isosorbide-dinitrate	EC50	10000	-2.5	100	90.6	1	10000	111558	90.6	117.2	101.7	113.3	101.1	1.1		0	12.3	MOYKHGMNXAOIAT-JGWLITMVSA-N, MOYKHGMNXAOIAT-JGWLITMVSA-N
succinylsulfathiazole	EC50	10000	-2.5	100	99.9	1	10000	20051	100	100	100	100	100	0		0	0	SKVLYVHULOWXTD-UHFFFAOYSA-N, SKVLYVHULOWXTD-UHFFFAOYSA-N
nicergoline	EC50	10000	-2.5	100	96.7	1	10000	274869	110.8	101	102	118	98.2	0.4		0	10.6	YSEXMKHXIOCEJA-FVFQAYNVSA-N, YSEXMKHXIOCEJA-FVFQAYNVSA-N, YSEXMKHXIOCEJA-FVFQAYNVSA-N
CEFUROXIME SODIUM	EC50	10000	-0.5	100	95.4	1	10000	200.2	97.7	109.3	95.4	97.8	103.2	3		0	6
PF-04885614	EC50	10000	-2.5	100	96	1	10000	217578	96	106.8	101.4	117.4	104.4	0.5		0	10.1	AGORGFNWYAUYSU-UHFFFAOYSA-N, AGORGFNWYAUYSU-UHFFFAOYSA-N
niacin	EC50	10000	-1.2	100	97.9	1	10000	2625	112.6	104.9	114.1	97.9	105.7	0.5		0	10.4	PVNIIMVLHYAWGP-UHFFFAOYSA-N, PVNIIMVLHYAWGP-UHFFFAOYSA-N, PVNIIMVLHYAWGP-UHFFFAOYSA-N
piroxicam	EC50	10000	-2.5	100	92	1	10000	127148	92	106.9	92.5	105.3	115.2	1		0	11.9	QYSPLQLAKJAUJT-UHFFFAOYSA-N
aminophylline	EC50	10000	-2.5	100	99.9	1	10000	20051	100	100	100	100	100	0		0	0	ZFXYFBGIUFBOJW-UHFFFAOYSA-N, ZFXYFBGIUFBOJW-UHFFFAOYSA-N, ZFXYFBGIUFBOJW-UHFFFAOYSA-N, ZFXYFBGIUFBOJW-UHFFFAOYSA-N
SCOPOLAMINE HYDROBROMIDE	EC50	10000	-2.5	100	99.9	1	10000	20051	100	100	100	100	100	0		0	0
fenoprofen	EC50	10000	-2.5	100	99.9	1	10000	20051	100	100	100	100	100	0		0	0	RDJGLLICXDHJDY-LLVKDONJSA-N
lactulose	EC50	10000	-2.5	100	99.9	1	10000	20051	100	100	100	100	100	0		0	0	JCQLYHFGKNRPGE-FCVZTGTOSA-N, JCQLYHFGKNRPGE-FCVZTGTOSA-N
nitromide	EC50	10000	-2.5	100	95.1	1	10000	210350	112.3	95.1	99.7	119.2	104.2	0.6		0	12.1	UUKWKUSGGZNXGA-UHFFFAOYSA-N, UUKWKUSGGZNXGA-UHFFFAOYSA-N
epinephrine	EC50	2102.8	-2.5	100	57.5	1	10000	36	107.6	105.8	103.6	94.4	57.5	28.9		3.1	5.1	UCTWMZQNUQWSLP-VIFPVBQESA-N, UCTWMZQNUQWSLP-VIFPVBQESA-N, UCTWMZQNUQWSLP-VIFPVBQESA-N, UCTWMZQNUQWSLP-VIFPVBQESA-N, UCTWMZQNUQWSLP-VIFPVBQESA-N, UCTWMZQNUQWSLP-VIFPVBQESA-N
methylthiouracil	EC50	10000	-0.4	100	95.1	1	10000	234.4	106.9	107.8	95.1	95.3	105.1	3.3		0	7.1	HWGBHCRJGXAGEU-UHFFFAOYSA-N, HWGBHCRJGXAGEU-UHFFFAOYSA-N
prochlorperazine	EC50	3766.7	-2.5	100	55.5	1	10000	327.6	107.3	101.7	97	106.2	55.5	19.5		1.9	5.9	WIKYUJGCLQQFNW-UHFFFAOYSA-N, WIKYUJGCLQQFNW-UHFFFAOYSA-N, WIKYUJGCLQQFNW-UHFFFAOYSA-N, WIKYUJGCLQQFNW-UHFFFAOYSA-N
sulfamerazine	EC50	10000	-2.5	100	88	1	10000	4991.9	104.4	94.1	95.5	109.3	89.3	3.5		0	6.4	QPPBRPIAZZHUNT-UHFFFAOYSA-N, QPPBRPIAZZHUNT-UHFFFAOYSA-N, QPPBRPIAZZHUNT-UHFFFAOYSA-N
flufenamic-acid	EC50	10000	-2.5	100	93.7	1	10000	57399.8	93.7	103	101.1	102.3	100.8	0.8		0	4.2	LPEPZBJOKDYZAD-UHFFFAOYSA-N, LPEPZBJOKDYZAD-UHFFFAOYSA-N
albuterol	EC50	10000	-2.5	100	87.8	1	10000	69253.3	109.9	98	87.8	110.5	99.2	1.5		0	9.9	NDAUXUAQIAJITI-GFCCVEGCSA-N, NDAUXUAQIAJITI-GFCCVEGCSA-N
betamethasone-acetate	EC50	10000	-2.5	100	95.2	1	10000	17278.2	105.2	101.3	95.2	104.3	96.4	1.1		0	4.2	AKUJBENLRBOFTD-QZIXMDIESA-N
probenecid	EC50	10000	-0.2	100	91.6	1	10000	1253.9	104.7	91.6	97	95.4	108.6	11.2		0	7.8	DBABZHXKTCFAPX-UHFFFAOYSA-N, DBABZHXKTCFAPX-UHFFFAOYSA-N, DBABZHXKTCFAPX-UHFFFAOYSA-N, DBABZHXKTCFAPX-UHFFFAOYSA-N
cefotetan	EC50	10000	-2.5	100	89.7	1	10000	65244.7	108.5	89.7	99.1	100.3	103	1.2		0	7.8	SRZNHPXWXCNNDU-IXOPCIAXSA-N
lisinopril	EC50	10000	-0.1	100	100	1	10000	353.1	100	100	100	100	100	0.1		0	0	RLAWWYSOJDYHDC-BZSNNMDCSA-N, RLAWWYSOJDYHDC-BZSNNMDCSA-N, RLAWWYSOJDYHDC-BZSNNMDCSA-N, RLAWWYSOJDYHDC-BZSNNMDCSA-N
glucosamine	EC50	10000	-2.5	100	100	1	10000	3.05932e+07	111.6	105.5	108.9	100	111.6	0		0	9.7	MSWZFWKMSRAUBD-QZABAPFNSA-N, MSWZFWKMSRAUBD-QZABAPFNSA-N
furazolidone	EC50	4282.9	-2.5	100	70.5	1	10000	859.4	99.3	103.5	101.7	111.3	70.5	11.4		0.8	6.5	PLHJDBGFXBMTGZ-WEVVVXLNSA-N, PLHJDBGFXBMTGZ-WEVVVXLNSA-N
orphenadrine	EC50	10000	-2.5	100	90.7	1	10000	88328.5	102.3	108.4	90.7	105.1	108.6	1.1		0	9.5	QVYRGXJJSLMXQH-SFHVURJKSA-N, QVYRGXJJSLMXQH-SFHVURJKSA-N, QVYRGXJJSLMXQH-SFHVURJKSA-N
tretinoin	EC50	10000	-2.5	100	96.7	1	10000	177571	101.9	96.7	109.1	103.1	107.4	0.4		0	6.9	SHGAZHPCJJPHSC-YCNIQYBTSA-N, SHGAZHPCJJPHSC-YCNIQYBTSA-N, SHGAZHPCJJPHSC-YCNIQYBTSA-N, SHGAZHPCJJPHSC-YCNIQYBTSA-N, SHGAZHPCJJPHSC-YCNIQYBTSA-N, SHGAZHPCJJPHSC-YCNIQYBTSA-N, SHGAZHPCJJPHSC-YCNIQYBTSA-N
probucol	EC50	10000	-0.1	100	100	1	10000	353.1	100	100	100	100	100	0.1		0	0	FYPMFJGVHOHGLL-UHFFFAOYSA-N, FYPMFJGVHOHGLL-UHFFFAOYSA-N, FYPMFJGVHOHGLL-UHFFFAOYSA-N
cefmetazole	EC50	10000	-0.6	100	97.4	1	10000	514.1	105.9	104.9	99.7	97.4	116.7	1.3		0	9.8	SNBUBQHDYVFSQF-HIFRSBDPSA-N, SNBUBQHDYVFSQF-HIFRSBDPSA-N, SNBUBQHDYVFSQF-HIFRSBDPSA-N
DQP-1105	EC50	10000	-0.5	100	95.2	1	10000	189.7	106.3	105	97.9	95.2	105	3.1		0	5.9	MVYNQMRZRULRIE-DEOSSOPVSA-N, MVYNQMRZRULRIE-DEOSSOPVSA-N
tetracycline	EC50	10000	-2.5	100	90.9	1	10000	62298.2	107.3	96.4	107.1	107.5	95.4	1.1		0	6.6	MUHBBHLZPHKTTR-VHOYBAKPSA-N
leucovorin	EC50	10000	-2.5	100	95.2	1	10000	166919	116.5	96.5	100.1	108.3	97.5	0.6		0	9.4	VVIAGPKUTFNRDU-STQMWFEESA-N, VVIAGPKUTFNRDU-STQMWFEESA-N, VVIAGPKUTFNRDU-STQMWFEESA-N
chlorobutanol	EC50	10000	-0.7	100	96.1	1	10000	300.5	110.3	96.8	105.1	96.1	109.5	1.8		0	8.5	OSASVXMJTNOKOY-UHFFFAOYSA-N, OSASVXMJTNOKOY-UHFFFAOYSA-N
econazole	EC50	2355.4	-2.5	100	72.6	1	10000	21.6	100.5	98.1	101.5	97.3	72.6	17.3		1.5	1.3	LEZWWPYKPKIXLL-SFHVURJKSA-N, LEZWWPYKPKIXLL-SFHVURJKSA-N, LEZWWPYKPKIXLL-SFHVURJKSA-N
GDC-0994	EC50	124.7	-2.5	100	37.4	1	10000	0.6	106.4	99	77.1	37.4	43	119.2		14.7	4.3	RZUOCXOYPYGSKL-SFHVURJKSA-N
hydroxyzine	EC50	10000	-2.5	100	96.4	1	10000	141628	101	96.4	103.5	107.9	105.4	0.4		0	5.9	ZQDWXGKKHFNSQK-NRFANRHFSA-N
doxylamine	EC50	10000	-2.5	100	99.6	1	10000	824060	102	101	100.9	106.3	99.8	0		0	3.4	HCFDWZZGGLSKEP-UHFFFAOYSA-N, HCFDWZZGGLSKEP-UHFFFAOYSA-N
SR-1078	EC50	10000	-0.7	100	99	1	10000	1374	113.6	99.9	100.8	99	111.7	0.4		0	9.2	DUXWIYXHHGNUJU-UHFFFAOYSA-N, DUXWIYXHHGNUJU-UHFFFAOYSA-N
nitrofurantoin	EC50	3965.4	-2.5	100	60	1	10000	730.4	98.4	110.7	112.7	108.6	60	16.7		1.5	9.9	NXFQHRVNIOXGAQ-YCRREMRBSA-N, NXFQHRVNIOXGAQ-YCRREMRBSA-N, NXFQHRVNIOXGAQ-YCRREMRBSA-N
penicillamine-(racemic)	EC50	10000	-0.1	100	100	1	10000	353.1	100	100	100	100	100	0.1		0	0	VVNCNSJFMMFHPL-VKHMYHEASA-N
mephenesin	EC50	10000	-2.5	100	99.8	1	10000	875044	107	113.3	108.9	102.3	99.8	0.1		0	8.8	JWDYCNIAQWPBHD-VIFPVBQESA-N, JWDYCNIAQWPBHD-VIFPVBQESA-N
propantheline	EC50	10000	-2.5	100	93.6	1	10000	8633.6	107.1	99	102.7	110.5	93.6	1.9		0	6.6	VVWYOYDLCMFIEM-UHFFFAOYSA-N, VVWYOYDLCMFIEM-UHFFFAOYSA-N
oxyphenbutazone	EC50	2662.8	-2.5	100	7.9	1	10000	28	102.6	102.1	105.1	94.2	7.9	53.5		6	3.5	HFHZKZSRXITVMK-KRWDZBQOSA-N
mestranol	EC50	10000	-2.5	100	97.5	1	10000	19943.6	112.6	103.7	107	102.7	97.5	0.8		0	7.6	IMSSROKUHAOUJS-MJCUULBUSA-N, IMSSROKUHAOUJS-MJCUULBUSA-N, IMSSROKUHAOUJS-MJCUULBUSA-N
sulfamonomethoxine	EC50	10000	-2.5	100	90.9	1	10000	5811.6	108.3	104.1	115.1	107.1	90.9	3.2		0	9.6	WMPXPUYPYQKQCX-UHFFFAOYSA-N, WMPXPUYPYQKQCX-UHFFFAOYSA-N
U-75799E	EC50	10000	-0.1	100	100	1	10000	353.1	100	100	100	100	100	0.1		0	0	WZHKXNSOCOQYQX-FUAFALNISA-N
noretynodrel	EC50	10000	-0.1	100	100	1	10000	353.1	100	100	100	100	100	0.1		0	0	ICTXHFFSOAJUMG-SLHNCBLASA-N
hydroflumethiazide	EC50	10000	-2.5	100	96.7	1	10000	365.6	103.8	102.7	114.4	99.3	96.8	2.5		0	7.6	DMDGGSIALPNSEE-UHFFFAOYSA-N, DMDGGSIALPNSEE-UHFFFAOYSA-N
foscarnet	EC50	10000	-2.5	100	96.7	1	10000	7272.2	101.6	104.7	99.9	104.3	96.7	1.1		0	3.3	ZJAOAACCNHFJAH-UHFFFAOYSA-N, ZJAOAACCNHFJAH-UHFFFAOYSA-N, ZJAOAACCNHFJAH-UHFFFAOYSA-N, ZJAOAACCNHFJAH-UHFFFAOYSA-N
dopamine	EC50	10000	-2.5	100	95.1	1	10000	164294	106.4	107	95.1	115.3	99.6	0.6		0	9.4	VYFYYTLLBUKUHU-UHFFFAOYSA-N, VYFYYTLLBUKUHU-UHFFFAOYSA-N, VYFYYTLLBUKUHU-UHFFFAOYSA-N
LIMKi-3	EC50	10000	-2.5	100	98	1	10000	364154	110	98	103.9	105.5	110.5	0.2		0	8.4	IVUGBSGLHRJSSP-UHFFFAOYSA-N, IVUGBSGLHRJSSP-UHFFFAOYSA-N
DEXAMETHASONE SODIUM PHOSPHATE	EC50	10000	-2.5	100	93.6	1	10000	35.9	111	107.9	100.1	97.8	93.6	5.7		0	6.8
tolazoline	EC50	10000	-2.5	100	97.3	1	10000	146301	97.3	101.7	101.4	108.4	99.9	0.3		0	4.6	JIVZKJJQOZQXQB-UHFFFAOYSA-N, JIVZKJJQOZQXQB-UHFFFAOYSA-N, JIVZKJJQOZQXQB-UHFFFAOYSA-N
mebeverine	EC50	10000	-2.5	100	91.6	1	10000	3094.2	105.1	111.8	100	103.3	91.6	3.3		0	6.7	VYVKHNNGDFVQGA-IBGZPJMESA-N, VYVKHNNGDFVQGA-IBGZPJMESA-N
phentolamine	EC50	10000	-2.5	100	96.5	1	10000	139253	96.8	96.5	106.2	105.5	104.3	0.4		0	5.7	MRBDMNSDAVCSSF-UHFFFAOYSA-N, MRBDMNSDAVCSSF-UHFFFAOYSA-N, MRBDMNSDAVCSSF-UHFFFAOYSA-N, MRBDMNSDAVCSSF-UHFFFAOYSA-N, MRBDMNSDAVCSSF-UHFFFAOYSA-N
nadide	EC50	10000	-0.6	100	92.1	1	10000	157	109.5	112.8	92.1	99.2	99.8	3.8		0	9	BAWFJGJZGIEFAR-NNYOXOHSSA-O, BAWFJGJZGIEFAR-NNYOXOHSSA-O
actarit	EC50	10000	-0.1	100	100	1	10000	353.1	100	100	100	100	100	0.1		0	0	MROJXXOCABQVEF-UHFFFAOYSA-N, MROJXXOCABQVEF-UHFFFAOYSA-N
oxybenzone	EC50	10000	-2.5	100	98.9	1	10000	883352	112.2	112.1	98.9	113.8	103	0.1		0	11.2	DXGLGDHPHMLXJC-UHFFFAOYSA-N, DXGLGDHPHMLXJC-UHFFFAOYSA-N
pipemidic-acid	EC50	10000	-2	100	99.8	1	10000	470286	110.2	107.7	107.1	99.8	102.2	0		0	7.4	JOHZPMXAZQZXHR-UHFFFAOYSA-N, JOHZPMXAZQZXHR-UHFFFAOYSA-N
axitinib	EC50	1473.7	-2.5	100	71.8	1	10000	15.9	111.1	97.7	108.3	92.2	71.8	23.5		2.3	7	RITAVMQDGBJQJZ-FMIVXFBMSA-N, RITAVMQDGBJQJZ-FMIVXFBMSA-N, RITAVMQDGBJQJZ-FMIVXFBMSA-N, RITAVMQDGBJQJZ-FMIVXFBMSA-N, RITAVMQDGBJQJZ-FMIVXFBMSA-N
methocarbamol	EC50	10000	-0.1	100	100	1	10000	353.1	100	100	100	100	100	0.1		0	0	GNXFOGHNGIVQEH-MRVPVSSYSA-N, GNXFOGHNGIVQEH-MRVPVSSYSA-N, GNXFOGHNGIVQEH-MRVPVSSYSA-N
betamethasone	EC50	10000	-2.5	100	79.8	1	10000	2.9	104.3	93.8	106.9	79.8	92.8	27.8		2.5	8.5	UREBDLICKHMUKA-DVTGEIKXSA-N
pemetrexed	EC50	558.2	-2	100	20.1	1	10000	0.4	85.4	100.4	97.3	39.4	20.1	100.2		11.8	7.3	WBXPDJSOTKVWSJ-ZDUSSCGKSA-N, WBXPDJSOTKVWSJ-ZDUSSCGKSA-N, WBXPDJSOTKVWSJ-ZDUSSCGKSA-N, WBXPDJSOTKVWSJ-ZDUSSCGKSA-N, WBXPDJSOTKVWSJ-ZDUSSCGKSA-N, WBXPDJSOTKVWSJ-ZDUSSCGKSA-N
ondansetron	EC50	10000	-2.5	100	83.5	1	10000	47391.2	95.6	83.5	97	105.4	93.3	2		0	9.1	FELGMEQIXOGIFQ-CYBMUJFWSA-N, FELGMEQIXOGIFQ-CYBMUJFWSA-N
ebselen	EC50	10000	-2.5	100	99.9	1	10000	20051	100	100	100	100	100	0		0	0	DYEFUKCXAQOFHX-UHFFFAOYSA-N
todralazine	EC50	10000	-2.5	100	79.3	1	10000	74079.1	79.3	97.3	125.2	112.1	97.3	2.5		0	17.8	WGZDBVOTUVNQFP-UHFFFAOYSA-N
chlorophyllin	EC50	10000	-2.5	100	97.3	1	10000	337404	97.3	105.6	114.9	112.2	105.5	0.3		0	10.7	HZDQUOWQHHSPIE-HASICPNOSA-N
crystal-violet	EC50	432.3	-2.5	100	3.6	1	10000	0.8	112.3	89.9	111	10.7	3.6	131.6		15.7	10.5	LGLFFNDHMLKUMI-UHFFFAOYSA-N
5-fluorouracil	EC50	1266.8	-2.5	100	54.4	1	10000	2.4	102.9	93	102.8	83.7	54.4	41		4.7	4.1	GHASVSINZRGABV-UHFFFAOYSA-N, GHASVSINZRGABV-UHFFFAOYSA-N
oxacillin	EC50	10000	-2.5	100	89.9	1	10000	98484.4	89.9	102	91.3	113.8	107.8	1.2		0	11.6	UWYHMGVUTGAWSP-JKIFEVAISA-N, UWYHMGVUTGAWSP-JKIFEVAISA-N, UWYHMGVUTGAWSP-JKIFEVAISA-N, UWYHMGVUTGAWSP-JKIFEVAISA-N
hydroxyurea	EC50	10000	-2.5	100	81.9	1	10000	88341.2	106.4	81.9	125.4	115.3	102.9	2.2		0	18.7	VSNHCAURESNICA-UHFFFAOYSA-N, VSNHCAURESNICA-UHFFFAOYSA-N, VSNHCAURESNICA-UHFFFAOYSA-N
galantamine	EC50	10000	-2.5	100	84.5	1	10000	63595.4	84.5	104.6	85.8	102	100.1	1.9		0	11.5	ASUTZQLVASHGKV-JDFRZJQESA-N, ASUTZQLVASHGKV-JDFRZJQESA-N
mefexamide	EC50	10000	-2.5	100	73.9	1	10000	75491.7	113.8	73.9	92.7	113.5	118.6	3.1		0	23	HUNIPYLVUPMFCZ-UHFFFAOYSA-N, HUNIPYLVUPMFCZ-UHFFFAOYSA-N
doxycycline	EC50	10000	-2.5	100	90.6	1	10000	119733	98	90.6	105.4	123.6	97.9	1.1		0	13.1	JBIWCJUYHHGXTC-AKNGSSGZSA-N, JBIWCJUYHHGXTC-AKNGSSGZSA-N, JBIWCJUYHHGXTC-AKNGSSGZSA-N
BRL-44408	EC50	10000	-2.5	100	86.9	1	10000	104686	100	86.9	109.1	116.1	116	1.6		0	16	SGOFAUSEYBZKDQ-SNVBAGLBSA-N, SGOFAUSEYBZKDQ-SNVBAGLBSA-N
gramicidin	EC50	10000	-0.2	100	26.4	1	10000	393.5	101.1	100.3	26.4	114	121.3	85.3		0	45.6	ZWCXYZRRTRDGQE-LUPIJMBPSA-N
propylthiouracil	EC50	10000	-2.5	100	99.9	1	10000	20051	100	100	100	100	100	0		0	0	KNAHARQHSZJURB-UHFFFAOYSA-N, KNAHARQHSZJURB-UHFFFAOYSA-N
tamoxifen	EC50	3544.7	-2.5	100	73.3	1	10000	365.3	104.7	105.8	105.1	102	73.3	12.4		0.9	4.9	NKANXQFJJICGDU-QPLCGJKRSA-N, NKANXQFJJICGDU-QPLCGJKRSA-N, NKANXQFJJICGDU-QPLCGJKRSA-N, NKANXQFJJICGDU-QPLCGJKRSA-N, NKANXQFJJICGDU-QPLCGJKRSA-N, NKANXQFJJICGDU-QPLCGJKRSA-N
phenolphthalein	EC50	10000	-2.5	100	76.1	1	10000	92004.2	130.7	76.1	112.3	104.6	118.9	2.9		0	25.7	KJFMBFZCATUALV-UHFFFAOYSA-N, KJFMBFZCATUALV-UHFFFAOYSA-N
tolazamide	EC50	10000	-2.5	100	99.9	1	10000	20051	100	100	100	100	100	0		0	0	OUDSBRTVNLOZBN-UHFFFAOYSA-N, OUDSBRTVNLOZBN-UHFFFAOYSA-N, OUDSBRTVNLOZBN-UHFFFAOYSA-N
butamben	EC50	10000	-2.5	100	93.6	1	10000	263334	104	93.6	124.3	111.6	124.2	0.8		0	19.6	IUWVALYLNVXWKX-UHFFFAOYSA-N, IUWVALYLNVXWKX-UHFFFAOYSA-N
furosemide	EC50	10000	-2.5	100	87.5	1	10000	130718	120.8	87.5	113.4	103.3	119.6	1.5		0	19	ZZUFCTLCJUWOSV-UHFFFAOYSA-N, ZZUFCTLCJUWOSV-UHFFFAOYSA-N, ZZUFCTLCJUWOSV-UHFFFAOYSA-N, ZZUFCTLCJUWOSV-UHFFFAOYSA-N
lincomycin	EC50	10000	-2.5	100	99.9	1	10000	20051	100	100	100	100	100	0		0	0	OJMMVQQUTAEWLP-KIDUDLJLSA-N, OJMMVQQUTAEWLP-KIDUDLJLSA-N
primidone	EC50	10000	-0.2	100	78.9	1	10000	412.1	112	78.9	89.4	84.9	96.3	32.7		0.2	12.3	DQMZLTXERSFNPB-UHFFFAOYSA-N, DQMZLTXERSFNPB-UHFFFAOYSA-N, DQMZLTXERSFNPB-UHFFFAOYSA-N, DQMZLTXERSFNPB-UHFFFAOYSA-N
norgestrel	EC50	10000	-2.5	100	95.9	1	10000	141964	95.9	102.1	101.8	106.4	108.7	0.5		0	6.7	WWYNJERNGUHSAO-XUDSTZEESA-N
sulindac	EC50	10000	-0.2	100	84	1	10000	380.9	116.6	90.2	93.3	84	107.9	16.9		0	13.6	MLKXDPUZXIRXEP-LQVWSKNFSA-N, MLKXDPUZXIRXEP-LQVWSKNFSA-N, MLKXDPUZXIRXEP-LQVWSKNFSA-N, MLKXDPUZXIRXEP-LQVWSKNFSA-N, MLKXDPUZXIRXEP-LQVWSKNFSA-N
oxyquinoline	EC50	10000	-2.5	100	75.3	1	10000	8574.2	118.8	79.7	109.9	102.5	80.9	6.2		0.3	14.8	MCJGNVYPOGVAJF-UHFFFAOYSA-N
lidocaine	EC50	10000	-2.5	100	88.1	1	10000	87229.2	100.8	97.4	88.1	116	107.4	1.4		0	12.1	NNJVILVZKWQKPM-UHFFFAOYSA-N, NNJVILVZKWQKPM-UHFFFAOYSA-N
norethindrone-acetate	EC50	10000	-0.1	100	100	1	10000	353.1	100	100	100	100	100	0.1		0	0	IMONTRJLAWHYGT-ZCPXKWAGSA-N
nortriptyline	EC50	4498.8	-2.5	100	65	1	10000	1716.8	109.5	106.3	112.1	118.9	65	12.9		1	13.1	PHVGLTMQBUFIQQ-UHFFFAOYSA-N, PHVGLTMQBUFIQQ-UHFFFAOYSA-N
cefepime	EC50	10000	-0.5	100	82.6	1	10000	125.9	102	86	121.1	82.6	102.4	9.7		0	15.8	HVFLCNVBZFFHBT-FKULVZFESA-O
oxymetazoline	EC50	10000	-2.5	100	84	1	10000	2.9	103	87.9	103.7	84	88	22.3		1.5	6.9	WYWIFABBXFUGLM-UHFFFAOYSA-N, WYWIFABBXFUGLM-UHFFFAOYSA-N, WYWIFABBXFUGLM-UHFFFAOYSA-N
sulconazole	EC50	10000	-1.2	100	86.9	1	10000	394.3	86.9	87.4	102.4	99.1	98.1	3.3		0	9.5	AFNXATANNDIXLG-SFHVURJKSA-N, AFNXATANNDIXLG-SFHVURJKSA-N, AFNXATANNDIXLG-SFHVURJKSA-N
plinabulin	EC50	66.8	-1.8	100	25.5	1	10000	0.3	108.5	97.1	50.1	25.5	30.9	162		19.7	5.1	UNRCMCRRFYFGFX-TYPNBTCFSA-N, UNRCMCRRFYFGFX-TYPNBTCFSA-N, UNRCMCRRFYFGFX-TYPNBTCFSA-N
phenelzine	EC50	10000	-2.5	100	84.1	1	10000	65835.4	109.2	92.8	84.1	120.1	91.4	2		0	14.1	RMUCZJUITONUFY-UHFFFAOYSA-N, RMUCZJUITONUFY-UHFFFAOYSA-N, RMUCZJUITONUFY-UHFFFAOYSA-N
halazone	EC50	10000	-2.5	100	94.1	1	10000	100343	97.1	94.1	109.5	107	100.1	0.7		0	6.9	XPDVQPODLRGWPL-UHFFFAOYSA-N, XPDVQPODLRGWPL-UHFFFAOYSA-N
oxolinic-acid	EC50	10000	-2.5	100	94.1	1	10000	11487.7	97	107.8	113.2	108.3	94.1	1.9		0	8.9	KYGZCKSPAKDVKC-UHFFFAOYSA-N, KYGZCKSPAKDVKC-UHFFFAOYSA-N
ergocalciferol	EC50	10000	-2.5	100	92.9	1	10000	44.6	114.4	99.3	111.9	97.5	93	6.3		0	9.4	MECHNRXZTMCUDQ-RKHKHRCZSA-N, MECHNRXZTMCUDQ-RKHKHRCZSA-N, MECHNRXZTMCUDQ-RKHKHRCZSA-N, MECHNRXZTMCUDQ-RKHKHRCZSA-N
RN-1	EC50	10000	-2.5	100	84.9	1	10000	8.5	87.4	102.7	99.9	94.2	84.9	13.8		0.7	6.5	YAMSXCOVJUUMCT-FCHUYYIVSA-N, YAMSXCOVJUUMCT-FCHUYYIVSA-N
flumethasone-pivalate	EC50	10000	-2.5	100	82.4	1	10000	1690.5	82.4	100.5	87.4	102.6	82.6	7.5		0.3	11	JWRMHDSINXPDHB-OJAGFMMFSA-N
promethazine	EC50	10000	-0.4	100	78.1	1	10000	55.4	118.8	96.4	78.1	102.9	83.3	23.3		0.3	14.5	PWWVAXIEGOYWEE-UHFFFAOYSA-N, PWWVAXIEGOYWEE-UHFFFAOYSA-N
capsaicin	EC50	10000	-0.1	100	100	1	10000	353.1	100	100	100	100	100	0.1		0	0	YKPUWZUDDOIDPM-SOFGYWHQSA-N, YKPUWZUDDOIDPM-SOFGYWHQSA-N
mercaptopurine	EC50	1232.4	-2.5	100	18.8	1	10000	2.7	111.6	114.7	106.7	69.7	18.8	73.9		8.7	10	GLVAUDGFNGKCSF-UHFFFAOYSA-N, GLVAUDGFNGKCSF-UHFFFAOYSA-N, GLVAUDGFNGKCSF-UHFFFAOYSA-N
acetyl-l-leucine	EC50	10000	-0.3	100	88.3	1	10000	34.3	95.8	99.2	98.4	88.3	94.7	18.4		0	3.7	WXNXCEHXYPACJF-ZETCQYMHSA-N, WXNXCEHXYPACJF-ZETCQYMHSA-N
methscopolamine	EC50	10000	-2.5	100	91.6	1	10000	643.6	102.8	99.1	104.7	100.5	91.6	3.9		0	2.8	LZCOQTDXKCNBEE-IKIFYQGPSA-N, LZCOQTDXKCNBEE-IKIFYQGPSA-N, LZCOQTDXKCNBEE-IKIFYQGPSA-N, LZCOQTDXKCNBEE-IKIFYQGPSA-N
methimazole	EC50	10000	-0.4	100	81.7	1	10000	102.8	109	95.4	108.7	81.7	100.6	12.7		0	11.1	PMRYVIKBURPHAH-UHFFFAOYSA-N, PMRYVIKBURPHAH-UHFFFAOYSA-N
nicardipine	EC50	10000	-2.5	100	91.6	1	10000	184395	91.6	100.1	140.7	109.4	95.4	1.1		0	21.3	ZBBHBTPTTSWHBA-XMMPIXPASA-N, ZBBHBTPTTSWHBA-XMMPIXPASA-N
nifedipine	EC50	10000	-2.5	100	84.8	1	10000	71993.9	95.7	84.8	96.8	117	102.4	1.8		0	12.7	HYIMSNHJOBLJNT-UHFFFAOYSA-N, HYIMSNHJOBLJNT-UHFFFAOYSA-N, HYIMSNHJOBLJNT-UHFFFAOYSA-N, HYIMSNHJOBLJNT-UHFFFAOYSA-N, HYIMSNHJOBLJNT-UHFFFAOYSA-N, HYIMSNHJOBLJNT-UHFFFAOYSA-N
prednisolone-acetate	EC50	10000	-0.3	100	90.9	1	10000	296.6	107.4	105.6	93.1	90.9	114.3	7.7		0	11.5	LRJOMUJRLNCICJ-JZYPGELDSA-N, LRJOMUJRLNCICJ-WXLIAARGSA-N, LRJOMUJRLNCICJ-JZYPGELDSA-N, LRJOMUJRLNCICJ-JZYPGELDSA-N
diclofenac	EC50	10000	-0.1	100	100	1	10000	353.1	100	100	100	100	100	0.1		0	0	DCOPUUMXTXDBNB-UHFFFAOYSA-N, DCOPUUMXTXDBNB-UHFFFAOYSA-N, DCOPUUMXTXDBNB-UHFFFAOYSA-N, DCOPUUMXTXDBNB-UHFFFAOYSA-N
tranexamic-acid	EC50	10000	-0.1	100	100	1	10000	353.1	100	100	100	100	100	0.1		0	0	GYDJEQRTZSCIOI-LJGSYFOKSA-N, GYDJEQRTZSCIOI-LJGSYFOKSA-N, GYDJEQRTZSCIOI-LJGSYFOKSA-N, GYDJEQRTZSCIOI-LJGSYFOKSA-N, GYDJEQRTZSCIOI-LJGSYFOKSA-N
ML193	EC50	10000	-0.7	100	89.7	1	10000	115.1	89.7	107.6	100.3	97.2	104	4.3		0	7.9	HTSLEZOTMYUPLU-UHFFFAOYSA-N, HTSLEZOTMYUPLU-UHFFFAOYSA-N
sulfamethizole	EC50	10000	-2.5	100	90.4	1	10000	4063.3	102.2	111.4	98	107.5	90.4	3.4		0	7.1	VACCAVUAMIDAGB-UHFFFAOYSA-N, VACCAVUAMIDAGB-UHFFFAOYSA-N, VACCAVUAMIDAGB-UHFFFAOYSA-N
diphenhydramine	EC50	10000	-2.5	100	84.4	1	10000	883	97.8	93.3	95.3	103.3	84.4	6.6		0.2	4.7	ZZVUWRFHKOJYTH-UHFFFAOYSA-N, ZZVUWRFHKOJYTH-UHFFFAOYSA-N
acedoben	EC50	10000	-0.9	100	96.8	1	10000	682.3	114.3	110.1	107.3	96.8	104	1.1		0	10	QCXJEYYXVJIFCE-UHFFFAOYSA-N, QCXJEYYXVJIFCE-UHFFFAOYSA-N
sulfasalazine	EC50	10000	-0.1	100	100	1	10000	353.1	100	100	100	100	100	0.1		0	0	NCEXYHBECQHGNR-QZQOTICOSA-N, NCEXYHBECQHGNR-QZQOTICOSA-N, NCEXYHBECQHGNR-QZQOTICOSA-N
hydralazine	EC50	10000	-1.6	100	98.4	1	10000	22150.4	98.4	106.2	127.6	98.5	114.2	0.3		0	16.1	RPTUSVTUFVMDQK-UHFFFAOYSA-N, RPTUSVTUFVMDQK-UHFFFAOYSA-N, RPTUSVTUFVMDQK-UHFFFAOYSA-N, RPTUSVTUFVMDQK-UHFFFAOYSA-N
metoprolol	EC50	10000	-0.5	100	79.4	1	10000	84.4	111.6	79.4	122	79.7	93.6	13.6		0	18.4	IUBSYMUCCVWXPE-AWEZNQCLSA-N, IUBSYMUCCVWXPE-AWEZNQCLSA-N
pindolol	EC50	10000	-0.3	100	65.3	1	10000	191.2	117.8	81.3	105.1	65.3	96.8	33.8		0	19.3	JZQKKSLKJUAGIC-LLVKDONJSA-N, JZQKKSLKJUAGIC-LLVKDONJSA-N, JZQKKSLKJUAGIC-LLVKDONJSA-N, JZQKKSLKJUAGIC-LLVKDONJSA-N
pimozide	EC50	10000	-0.6	100	85.2	1	10000	138.5	119.2	113.7	107.6	85.2	104.1	7.4		0	15.1	YVUQSNJEYSNKRX-UHFFFAOYSA-N, YVUQSNJEYSNKRX-UHFFFAOYSA-N, YVUQSNJEYSNKRX-UHFFFAOYSA-N, YVUQSNJEYSNKRX-UHFFFAOYSA-N
lomefloxacin	EC50	10000	-2.5	100	94.1	1	10000	8882.6	114.1	111.1	120.4	102.2	94.1	2.3		0	13.6	ZEKZLJVOYLTDKK-VIFPVBQESA-N, ZEKZLJVOYLTDKK-VIFPVBQESA-N
noscapine	EC50	10000	-0.3	100	86.2	1	10000	218	105.2	100.4	86.2	100.5	103.7	13.5		0	8.7	AKNNEGZIBPJZJG-MSOLQXFVSA-N, AKNNEGZIBPJZJG-MSOLQXFVSA-N, AKNNEGZIBPJZJG-MSOLQXFVSA-N, AKNNEGZIBPJZJG-MSOLQXFVSA-N
praziquantel	EC50	10000	-2.5	100	82.2	1	10000	16.3	107.3	90.7	107	94.3	82.3	15.4		1	6.9	FSVJFNAIGNNGKK-QGZVFWFLSA-N, FSVJFNAIGNNGKK-QGZVFWFLSA-N
pimethixene	EC50	10000	-2.5	100	84.7	1	10000	6.4	108.4	98.9	121.2	84.7	92.1	19.6		1.2	12.2	NZLVRVYNQYGMAB-UHFFFAOYSA-N, NZLVRVYNQYGMAB-UHFFFAOYSA-N
desipramine	EC50	10000	-2.5	100	89	1	10000	8617	119	114.1	105.3	112.8	89	3.6		0	13.8	HCYAFALTSJYZDH-UHFFFAOYSA-N, HCYAFALTSJYZDH-UHFFFAOYSA-N
inositol	EC50	10000	-2.5	100	93.3	1	10000	13.6	122.9	102.3	104.7	93.3	98.8	8.9		0	12.1	CDAISMWEOUEBRE-GPIVLXJGSA-N, CDAISMWEOUEBRE-GPIVLXJGSA-N
primaquine	EC50	10000	-2.5	100	80.3	1	10000	3131.2	122.4	106.6	107.7	110.5	80.3	7.3		0.3	13.5	INDBQLZJXZLFIT-NSHDSACASA-N
doxifluridine	EC50	3868.3	-2.5	100	56.6	1	10000	819.7	96.6	96.1	76.3	107.7	56.6	18.6		1.8	13.1	ZWAOHEXOSAUJHY-ZIYNGMLESA-N, ZWAOHEXOSAUJHY-ZIYNGMLESA-N, ZWAOHEXOSAUJHY-ZIYNGMLESA-N
acetanilide	EC50	10000	-0.1	100	100	1	10000	353.1	100	100	100	100	100	0.1		0	0	FZERHIULMFGESH-UHFFFAOYSA-N, FZERHIULMFGESH-UHFFFAOYSA-N, FZERHIULMFGESH-UHFFFAOYSA-N
O-acetyl-L-serine	EC50	10000	-2.5	100	95.2	1	10000	20207.2	115.4	103.1	105.9	110.5	95.2	1.4		0	9.9	VZXPDPZARILFQX-BYPYZUCNSA-N
fusidic-acid	EC50	10000	-0.1	100	100	1	10000	353.1	100	100	100	100	100	0.1		0	0	IECPWNUMDGFDKC-MZJAQBGESA-N
novobiocin	EC50	10000	-0.1	100	100	1	10000	353.1	100	100	100	100	100	0.1		0	0	YJQPYGGHQPGBLI-KGSXXDOSSA-N, YJQPYGGHQPGBLI-KGSXXDOSSA-N, YJQPYGGHQPGBLI-KGSXXDOSSA-N, YJQPYGGHQPGBLI-KGSXXDOSSA-N
biotin	EC50	10000	-1	100	97.4	1	10000	739.5	111	101.3	108.2	97.4	104.3	0.8		0	7.5	YBJHBAHKTGYVGT-ZKWXMUAHSA-N, YBJHBAHKTGYVGT-ZKWXMUAHSA-N, YBJHBAHKTGYVGT-ZKWXMUAHSA-N
bufexamac	EC50	10000	-1	100	87.5	1	10000	169.3	95	94.6	87.5	99.9	98.2	3.8		0	7.5	MXJWRABVEGLYDG-UHFFFAOYSA-N, MXJWRABVEGLYDG-UHFFFAOYSA-N, MXJWRABVEGLYDG-UHFFFAOYSA-N
ritodrine	EC50	10000	-0.1	100	91.4	1	10000	2918.9	94.5	102.5	91.4	95.8	103.2	13.3		0	5.5	IOVGROKTTNBUGK-SJKOYZFVSA-N, IOVGROKTTNBUGK-SJKOYZFVSA-N, IOVGROKTTNBUGK-SJKOYZFVSA-N
geranyl-farnesylacetate	EC50	10000	-2.5	100	90.8	1	10000	102398	101.1	107.3	90.8	111.6	109.9	1.1		0	11	ZPACYDRSPFRDHO-ROBAGEODSA-N, ZPACYDRSPFRDHO-ROBAGEODSA-N
nafcillin	EC50	10000	-1	100	91.5	1	10000	197.4	99.5	91.5	96.8	92.4	99.5	2.6		0	6	GPXLMGHLHQJAGZ-JTDSTZFVSA-N, GPXLMGHLHQJAGZ-JTDSTZFVSA-N, GPXLMGHLHQJAGZ-JTDSTZFVSA-N, GPXLMGHLHQJAGZ-JTDSTZFVSA-N
methicillin	EC50	10000	-2.5	100	87	1	10000	67341.3	96	96.1	87	105.6	107.1	1.6		0	10.2	RJQXTJLFIWVMTO-TYNCELHUSA-N, RJQXTJLFIWVMTO-TYNCELHUSA-N
phenazopyridine	EC50	10000	-0.1	100	89.4	1	10000	2649.3	91.1	91.8	105.1	89.4	100.2	17.1		0	7.2	QPFYXYFORQJZEC-FOCLMDBBSA-N, QPFYXYFORQJZEC-FOCLMDBBSA-N, QPFYXYFORQJZEC-FOCLMDBBSA-N, QPFYXYFORQJZEC-FOCLMDBBSA-N
isoprenaline	EC50	10000	-0.5	100	96.5	1	10000	222.6	109	98.6	96.5	100.3	100.9	2.3		0	5.1	JWZZKOKVBUJMES-LLVKDONJSA-N, JWZZKOKVBUJMES-LLVKDONJSA-N, JWZZKOKVBUJMES-LLVKDONJSA-N, JWZZKOKVBUJMES-LLVKDONJSA-N
cefoxitin	EC50	10000	-0.4	100	91.4	1	10000	190.7	113.1	91.4	98.1	97.4	97.4	6.8		0	7.8	WZOZEZRFJCJXNZ-ZBFHGGJFSA-N, WZOZEZRFJCJXNZ-ZBFHGGJFSA-N, WZOZEZRFJCJXNZ-ZBFHGGJFSA-N
nefopam	EC50	10000	-2.5	100	95.8	1	10000	107848	95.8	104.5	96.3	101.1	105.6	0.5		0	5.3	RGPDEAGGEXEMMM-KRWDZBQOSA-N, RGPDEAGGEXEMMM-KRWDZBQOSA-N
alrestatin	EC50	10000	-0.1	100	90.7	1	10000	2427.2	95.4	101.9	90.7	98	101.1	14.4		0	4.9	GCUCIFQCGJIRNT-UHFFFAOYSA-N, GCUCIFQCGJIRNT-UHFFFAOYSA-N, GCUCIFQCGJIRNT-UHFFFAOYSA-N
spiroxatrine	EC50	10000	-2.5	100	87.5	1	10000	72425.5	87.5	94.3	87.6	103.6	103.2	1.5		0	10.5	JVGBTTIJPBFLTE-SFHVURJKSA-N, JVGBTTIJPBFLTE-SFHVURJKSA-N
fluocinonide	EC50	10000	-2.5	100	95.3	1	10000	6448.4	102	99.7	95.3	102.7	96	1.3		0	2.9	WJOHZNCJWYWUJD-IUGZLZTKSA-N, WJOHZNCJWYWUJD-IUGZLZTKSA-N, WJOHZNCJWYWUJD-IUGZLZTKSA-N
prazosin	EC50	10000	-1	100	86.2	1	10000	202	89.9	93.5	86.2	91.9	97.6	4.2		0	10	IENZQIKPVFGBNW-UHFFFAOYSA-N, IENZQIKPVFGBNW-UHFFFAOYSA-N, IENZQIKPVFGBNW-UHFFFAOYSA-N, IENZQIKPVFGBNW-UHFFFAOYSA-N
sulfamethoxazole	EC50	10000	-2.5	100	95.3	1	10000	6.5	97.1	105.5	98.4	95.3	96.4	8.8		0	3.2	JLKIGFTWXXRPMT-UHFFFAOYSA-N, JLKIGFTWXXRPMT-UHFFFAOYSA-N, JLKIGFTWXXRPMT-UHFFFAOYSA-N
salicylic-acid	EC50	10000	-0.1	100	95.4	1	10000	5787.8	95.4	96.1	99.3	97	108.5	7.1		0	5.8	YGSDEFSMJLZEOE-UHFFFAOYSA-N, YGSDEFSMJLZEOE-UHFFFAOYSA-N, YGSDEFSMJLZEOE-UHFFFAOYSA-N, YGSDEFSMJLZEOE-UHFFFAOYSA-N
mebendazole	EC50	386.8	-2.5	100	40.9	1	10000	0.6	97.5	108.6	102	44.3	40.9	83.5		10.1	5	OPXLLQIJSORQAM-UHFFFAOYSA-N, OPXLLQIJSORQAM-UHFFFAOYSA-N
diphenylpyraline	EC50	10000	-2.5	100	89.7	1	10000	91120.2	89.7	98.2	90.6	102.7	111.4	1.2		0	10.9	OWQUZNMMYNAXSL-UHFFFAOYSA-N, OWQUZNMMYNAXSL-UHFFFAOYSA-N, OWQUZNMMYNAXSL-UHFFFAOYSA-N
estradiol	EC50	10000	-1	100	95.4	1	10000	6.5	112.9	96.8	97.8	95.4	99.1	9.8		0	6.9	VOXZDWNPVJITMN-ZBRFXRBCSA-N, VOXZDWNPVJITMN-ZBRFXRBCSA-N, VOXZDWNPVJITMN-ZBRFXRBCSA-N
ZK-811752	EC50	634.6	-1.1	100	19.1	1	10000	0.3	93.3	101.2	87.7	51.9	19.1	98.6		10.8	4.3	XQYASZNUFDVMFH-CQSZACIVSA-N, XQYASZNUFDVMFH-CQSZACIVSA-N, XQYASZNUFDVMFH-CQSZACIVSA-N
loreclezole	EC50	10000	-2.5	100	87.7	1	10000	1.9	96.5	98.9	103.8	90	87.7	15.2		0.5	2.7	XGLHZTBDUXXHOM-WMZJFQQLSA-N, XGLHZTBDUXXHOM-WMZJFQQLSA-N
peretinoin	EC50	10000	-2.5	100	90.9	1	10000	66977.6	101.3	94.3	90.9	102.9	104.2	1.1		0	7.1	UUBHZHZSIKRVIV-KCXSXWJSSA-N, UUBHZHZSIKRVIV-KCXSXWJSSA-N
pheniramine	EC50	10000	-2.5	100	96.4	1	10000	71501.8	96.4	99.8	102.3	103.2	100.9	0.4		0	3	IJHNSHDBIRRJRN-HNNXBMFYSA-N, IJHNSHDBIRRJRN-HNNXBMFYSA-N, IJHNSHDBIRRJRN-HNNXBMFYSA-N
ATPA	EC50	10000	-0.2	100	89.3	1	10000	564.7	112.5	89.3	94.1	93.3	107.8	12.1		0	10.7	PIXJURSCCVBKRF-ZCFIWIBFSA-N, PIXJURSCCVBKRF-ZCFIWIBFSA-N
protoporphyrin-IX	EC50	10000	-2.5	100	84.6	1	10000	7.5	101.7	91.1	105.3	94.2	84.6	14.1		0.8	5.3	HGXFBVDWWKPUKZ-UJJXFSCMSA-N, HGXFBVDWWKPUKZ-UJJXFSCMSA-N
dipyridamole	EC50	10000	-0.1	100	94.2	1	10000	2203.5	94.2	100.7	96.6	100.1	96.7	9		0	2.8	IZEKFCXSFNUWAM-UHFFFAOYSA-N, IZEKFCXSFNUWAM-UHFFFAOYSA-N, IZEKFCXSFNUWAM-UHFFFAOYSA-N, IZEKFCXSFNUWAM-UHFFFAOYSA-N, IZEKFCXSFNUWAM-UHFFFAOYSA-N, IZEKFCXSFNUWAM-UHFFFAOYSA-N
erdosteine	EC50	10000	-0.1	100	90.5	1	10000	2619.7	90.5	102.1	94.3	93.8	101.5	14.8		0	5.5	QGFORSXNKQLDNO-YFKPBYRVSA-N, QGFORSXNKQLDNO-YFKPBYRVSA-N, QGFORSXNKQLDNO-YFKPBYRVSA-N, QGFORSXNKQLDNO-YFKPBYRVSA-N
prednisone	EC50	10000	-2.5	100	90.6	1	10000	746.1	100.3	105	98	101.3	90.6	4.1		0	2.9	XOFYZVNMUHMLCC-ZPOLXVRWSA-N, XOFYZVNMUHMLCC-ZPOLXVRWSA-N, XOFYZVNMUHMLCC-ZPOLXVRWSA-N, XOFYZVNMUHMLCC-ZPOLXVRWSA-N
cinromide	EC50	10000	-2.5	100	96.5	1	10000	11	105.1	96.5	106.5	97.5	96.8	3.9		0	4.5	LDCXGZCEMNMWIL-VOTSOKGWSA-N, LDCXGZCEMNMWIL-VOTSOKGWSA-N
tolperisone	EC50	10000	-2.5	100	86.5	1	10000	829	94.2	95	96.3	102	86.5	5.9		0.1	4.5	FSKFPVLPFLJRQB-AWEZNQCLSA-N, FSKFPVLPFLJRQB-AWEZNQCLSA-N
captopril	EC50	10000	-0.3	100	95.3	1	10000	532.9	99.5	95.7	104.6	95.3	107.5	4.9		0	6.2	FAKRSMQSSFJEIM-RQJHMYQMSA-N, FAKRSMQSSFJEIM-RQJHMYQMSA-N, FAKRSMQSSFJEIM-RQJHMYQMSA-N
homatropine-methylbromide	EC50	10000	-0.1	100	91.8	1	10000	958.8	98.7	95.3	102	91.8	98.9	11.6		0	3.9	WKWOJBUWWZTUQV-JJXSEGSLSA-N
hetacillin	EC50	10000	-2.5	100	88.8	1	10000	31646.1	95.6	100.7	101.7	109.5	93.8	1.5		0	5.3	DXVUYOAEDJXBPY-NFFDBFGFSA-N
carprofen	EC50	10000	-0.2	100	90.6	1	10000	263.5	102.9	101	90.6	96.5	99.6	10.4		0	4.7	PUXBGTOOZJQSKH-MRVPVSSYSA-N, PUXBGTOOZJQSKH-MRVPVSSYSA-N, PUXBGTOOZJQSKH-MRVPVSSYSA-N
atenolol-(+/-)	EC50	10000	-2.5	100	86.8	1	10000	1003	93.9	101.6	92.2	102	86.8	5.8		0.1	5.2	METKIMKYRPQLGS-GFCCVEGCSA-N, METKIMKYRPQLGS-GFCCVEGCSA-N
dimethadione	EC50	10000	-2.5	100	95.1	1	10000	5.4	106	102.4	96.9	95.9	95.1	10.3		0	3.3	JYJFNDQBESEHJQ-UHFFFAOYSA-N
TAK-220	EC50	10000	-1	100	87.2	1	10000	169.5	99.9	87.2	94.1	94.5	98.6	3.9		0	7.8	ASSJTMUEFHUKMJ-UHFFFAOYSA-N
GBR-12935	EC50	10000	-2.5	100	83.4	1	10000	1341	92.4	91.6	99.2	99.7	85.1	6.4		0.2	5.7	RAQPOZGWANIDQT-UHFFFAOYSA-N, RAQPOZGWANIDQT-UHFFFAOYSA-N
tetrahydrozoline	EC50	10000	-0.1	100	91.2	1	10000	3445.9	93	103.8	91.2	100.1	103.8	13.7		0	6.7	BYJAVTDNIXVSPW-LBPRGKRZSA-N, BYJAVTDNIXVSPW-LBPRGKRZSA-N, BYJAVTDNIXVSPW-LBPRGKRZSA-N
spectinomycin	EC50	10000	-2.5	100	88.4	1	10000	52937.6	88.4	104.6	98.7	106.5	96.7	1.4		0	7.2	UNFWWIHTNXNPBV-WXKVUWSESA-N, UNFWWIHTNXNPBV-WXKVUWSESA-N, UNFWWIHTNXNPBV-WXKVUWSESA-N, UNFWWIHTNXNPBV-WXKVUWSESA-N, UNFWWIHTNXNPBV-WXKVUWSESA-N
demeclocycline	EC50	10000	-2.5	100	89.5	1	10000	46413.7	89.5	97.6	97.3	102.4	94.9	1.3		0	5.7	JHOHXJYRVSLQCB-AWLLFJHESA-N
sulfapyridine	EC50	10000	-0.4	100	94.8	1	10000	5.8	97.9	97.4	95.5	95.6	94.8	15.4		0	0.4	GECHUMIMRBOMGK-UHFFFAOYSA-N, GECHUMIMRBOMGK-UHFFFAOYSA-N, GECHUMIMRBOMGK-UHFFFAOYSA-N
CG-400549	EC50	10000	-0.1	100	93.2	1	10000	621.8	93.3	103.6	94.1	99.8	93.2	12.6		0	4.6	YCLREGRRHGLOAK-UHFFFAOYSA-N, YCLREGRRHGLOAK-UHFFFAOYSA-N
buphenine	EC50	10000	-2.5	100	89.7	1	10000	0.7	98.8	100.2	95.9	89.7	91.3	19.8		0.1	1	PTGXAUBQBSGPKF-UHFFFAOYSA-N, PTGXAUBQBSGPKF-UHFFFAOYSA-N
kanamycin	EC50	10000	-0.1	100	88	1	10000	1325	108.7	88.9	88	96.5	98.5	17		0	8.2	SBUJHOSQTJFQJX-NOAMYHISSA-N, SBUJHOSQTJFQJX-NOAMYHISSA-N, SBUJHOSQTJFQJX-NOAMYHISSA-N
SB-452533	EC50	10000	-0.1	100	90.8	1	10000	2038.7	95.1	101	90.8	99.6	96.5	14.3		0	4.1	IFJYEGJUQIBBQV-UHFFFAOYSA-N, IFJYEGJUQIBBQV-UHFFFAOYSA-N
SB-203580	EC50	10000	-2.5	100	91.8	1	10000	3720.4	104.3	104.8	96.1	107.1	91.8	2.8		0	5.3	CDMGBJANTYXAIV-HHHXNRCGSA-N, CDMGBJANTYXAIV-HHHXNRCGSA-N
TA-01	EC50	10000	-0.3	100	94.3	1	10000	241.9	107.8	97.3	94.3	99.4	98.4	5.2		0	4.9	TWPJJJZCYVFUOA-UHFFFAOYSA-N
methacycline	EC50	10000	-1.5	100	89.9	1	10000	3.3	104.2	99.9	97.9	96.9	89.9	8.3		0	2.3	QNJKSUYWBCNWFI-IKHBEOKZSA-N
dioxybenzone	EC50	10000	-0.1	100	92	1	10000	2092.9	101.6	92	96.9	96	99.3	12.5		0	3.7	MEZZCSHVIGVWFI-UHFFFAOYSA-N, MEZZCSHVIGVWFI-UHFFFAOYSA-N
propranolol	EC50	10000	-1.2	100	94.6	1	10000	398.8	94.6	102.9	98.7	99.8	103.6	1.4		0	4.4	AQHHHDLHHXJYJD-UHFFFAOYSA-N, AQHHHDLHHXJYJD-UHFFFAOYSA-N, AQHHHDLHHXJYJD-UHFFFAOYSA-N
nalidixic-acid	EC50	10000	-2.5	100	90	1	10000	62107.8	106.5	107.8	90	102.4	95.6	1.2		0	7.3	MHWLWQUZZRMNGJ-UHFFFAOYSA-N, MHWLWQUZZRMNGJ-UHFFFAOYSA-N, MHWLWQUZZRMNGJ-UHFFFAOYSA-N
aceclofenac	EC50	10000	-2.5	100	93	1	10000	0.9	104.9	100	96.3	93	93.8	14.2		0	2.5	MNIPYSSQXLZQLJ-UHFFFAOYSA-N, MNIPYSSQXLZQLJ-UHFFFAOYSA-N
bumetanide	EC50	10000	-2.5	100	91.6	1	10000	22025	103.2	98.5	104.3	107.2	94.6	1.4		0	4.6	MAEIEVLCKWDQJH-UHFFFAOYSA-N, MAEIEVLCKWDQJH-UHFFFAOYSA-N, MAEIEVLCKWDQJH-UHFFFAOYSA-N, MAEIEVLCKWDQJH-UHFFFAOYSA-N
sulpiride	EC50	10000	-0.5	100	92.9	1	10000	195.7	115.1	92.9	101.5	96.2	104.8	4.3		0	9.4	BGRJTUBHPOOWDU-LLVKDONJSA-N, BGRJTUBHPOOWDU-LLVKDONJSA-N, BGRJTUBHPOOWDU-LLVKDONJSA-N, BGRJTUBHPOOWDU-LLVKDONJSA-N
MRS-1220	EC50	10000	-0.1	100	93	1	10000	871.5	96.5	93	93.5	95.6	104.9	13.3		0	5.2	TWWFAXQOKNBUCR-UHFFFAOYSA-N, TWWFAXQOKNBUCR-UHFFFAOYSA-N, TWWFAXQOKNBUCR-UHFFFAOYSA-N
isoxsuprine	EC50	10000	-2.5	100	97	1	10000	106873	102.8	97	104.8	100.2	102.4	0.4		0	3.7	BMUKKTUHUDJSNZ-PMUMKWKESA-N
CARBENOXOLONE SODIUM	EC50	10000	-2.5	100	91.1	1	10000	18.1	97.8	98	113.4	96.6	91.2	8.1		0	6.9
LFM-A13	EC50	10000	-0.5	100	99	1	10000	378.2	105	99.7	99.5	99	100.6	0.7		0	2.6	BQLDGDMKDYAGNE-MRVPVSSYSA-N
guanethidine	EC50	10000	-2.5	100	93.6	1	10000	3447.7	99.3	102.1	96.4	105.8	93.6	2.2		0	3.7	ACGDKVXYNVEAGU-UHFFFAOYSA-N, ACGDKVXYNVEAGU-UHFFFAOYSA-N, ACGDKVXYNVEAGU-UHFFFAOYSA-N
TERBUTALINE HEMISULFATE	EC50	10000	-2.5	100	92.3	1	10000	5.9	108.7	101.9	105.8	94.5	92.3	8.8		0	5.3
phenylbutazone	EC50	10000	-2.5	100	91	1	10000	83099.1	106.2	91	97.2	108.7	105.5	1.1		0	8.7	VYMDGNCVAMGZFE-UHFFFAOYSA-N, VYMDGNCVAMGZFE-UHFFFAOYSA-N, VYMDGNCVAMGZFE-UHFFFAOYSA-N, VYMDGNCVAMGZFE-UHFFFAOYSA-N
mefenamic-acid	EC50	10000	-0.9	100	87.9	1	10000	12.7	101.2	94.4	100.5	97.4	91.4	6.9		0	2.9	HYYBABOKPJLUIN-UHFFFAOYSA-N, HYYBABOKPJLUIN-UHFFFAOYSA-N, HYYBABOKPJLUIN-UHFFFAOYSA-N
gallamine-triethiodide	EC50	10000	-2.5	100	93.1	1	10000	4	94.7	101.6	94	93.1	95.6	15.8		0	3	OZLPUNFFCJDMJD-UHFFFAOYSA-N, OZLPUNFFCJDMJD-UHFFFAOYSA-N, OZLPUNFFCJDMJD-UHFFFAOYSA-N, OZLPUNFFCJDMJD-UHFFFAOYSA-N
levonordefrin	EC50	10000	-1	100	93.9	1	10000	3.4	105.2	105.3	97	96.8	93.9	7.9		0	3.9	GEFQWZLICWMTKF-CDUCUWFYSA-N, GEFQWZLICWMTKF-CDUCUWFYSA-N
betaine	EC50	10000	-1.3	100	89.1	1	10000	569.4	96.3	89.1	108	98.6	106.1	2.6		0	9.1	KWIUHFFTVRNATP-UHFFFAOYSA-O
phenindione	EC50	10000	-0.3	100	89.4	1	10000	182.2	89.4	109.5	93.7	98.5	101.2	8.8		0	8.3	NFBAXHOPROOJAW-UHFFFAOYSA-N, NFBAXHOPROOJAW-UHFFFAOYSA-N, NFBAXHOPROOJAW-UHFFFAOYSA-N, NFBAXHOPROOJAW-UHFFFAOYSA-N, NFBAXHOPROOJAW-UHFFFAOYSA-N, NFBAXHOPROOJAW-UHFFFAOYSA-N
erythromycin-ethylsuccinate	EC50	10000	-0.4	100	87.5	1	10000	106	97.8	107.2	100.7	87.5	100.9	9.3		0	7.1	NSYZCCDSJNWWJL-ZBFNRKITSA-N, NSYZCCDSJNWWJL-ZBFNRKITSA-N, NSYZCCDSJNWWJL-ZBFNRKITSA-N, NSYZCCDSJNWWJL-ZBFNRKITSA-N
AM679	EC50	10000	-2.5	100	93.4	1	10000	1630	103.3	104.1	100.6	102.3	93.4	2.6		0	2.9	VYXWHVDEWWHDLH-LJAQVGFWSA-N
obeticholic-acid	EC50	10000	-0.1	100	89.5	1	10000	3461.2	103.2	89.5	89.7	100.4	104.9	16.3		0	8	ZXERDUOLZKYMJM-XNNZWSTBSA-N
nedocromil	EC50	10000	-0.2	100	86.5	1	10000	753.1	112.6	86.5	91.5	90.6	100.3	17.2		0	10.2	RQTOOFIXOKYGAN-UHFFFAOYSA-N, RQTOOFIXOKYGAN-UHFFFAOYSA-N, RQTOOFIXOKYGAN-UHFFFAOYSA-N
nedaplatin	EC50	10000	-2.5	100	94.9	1	10000	122831	94.9	111.8	96.1	106	97.6	0.6		0	7.4	AUZDMWWRYCUANI-UHFFFAOYSA-L, AUZDMWWRYCUANI-UHFFFAOYSA-L
oglemilast	EC50	10000	-0.3	100	86	1	10000	61.4	96.1	87.9	93.3	86	89.8	38.6		0.6	3.3	OKFDRAHPFKMAJH-UHFFFAOYSA-N, OKFDRAHPFKMAJH-UHFFFAOYSA-N
ethambutol	EC50	10000	-0.1	100	90.3	1	10000	1266.1	93.3	107.5	90.3	95.2	98.7	13.7		0	6.7	AEUTYOVWOVBAKS-UWVGGRQHSA-N, AEUTYOVWOVBAKS-UWVGGRQHSA-N, AEUTYOVWOVBAKS-UWVGGRQHSA-N
pafuramidine	EC50	10000	-0.3	100	92.9	1	10000	396.9	94.4	105.5	99.2	92.9	110.4	6.8		0	8.4	UKOQVLAXCBRRGH-UHFFFAOYSA-N, UKOQVLAXCBRRGH-UHFFFAOYSA-N
pilaralisib	EC50	1428.4	-2.1	100	57.9	1	10000	1.5	96.9	97.5	96.9	86.6	57.9	35.7		3.8	2.5	QINPEPAQOBZPOF-UHFFFAOYSA-N, QINPEPAQOBZPOF-UHFFFAOYSA-N
SIB-1553A	EC50	10000	-0.1	100	88.1	1	10000	3729.9	95	88.9	95.4	88.1	111	18.5		0	9.8	NVZGJSVPOOILDI-LLVKDONJSA-N
NVP-231	EC50	1242.9	-1.3	100	35.4	1	10000	0.9	83.9	98.2	91.6	74.1	35.4	59.8		6.4	8.9	MVSSJPGNLQPWSW-UHFFFAOYSA-N, MVSSJPGNLQPWSW-UHFFFAOYSA-N
XL647	EC50	2545.8	-2.5	100	6.7	1	10000	36.2	101.7	89.7	99.7	92.9	6.7	56		6.3	5.5	HVXKQKFEHMGHSL-QKDCVEJESA-N
genz-644282	EC50	149.4	-0.9	100	0	1	10000	0.4	111.5	92.1	56.8	18.6	-0.3	183.1		20.8	6.7	BAORCAMWLWRZQG-UHFFFAOYSA-N, BAORCAMWLWRZQG-UHFFFAOYSA-N
vercirnon	EC50	10000	-2.5	100	84.4	1	10000	11055.8	93.4	93.7	104.4	105.9	89.4	3		0	5.9	JRWROCIMSDXGOZ-UHFFFAOYSA-N
cardiogenol-C	EC50	10000	-2.5	100	93.1	1	10000	93457.8	93.4	93.1	93.4	108	101.8	0.8		0	7.5	LKBSMPFEKIBRGC-UHFFFAOYSA-N, LKBSMPFEKIBRGC-UHFFFAOYSA-N, LKBSMPFEKIBRGC-UHFFFAOYSA-N
INCB-003284	EC50	10000	-1	100	86.3	1	10000	183.7	86.3	96.5	95.6	88.8	95.6	4.1		0	9	NXZNYBUBXWWKCP-JMOWIOHXSA-N
BMS-536924	EC50	449.8	-0.8	100	31.2	1	10000	0.4	100.8	100.9	80.2	58.8	31.2	95.3		10.1	4.4	ZWVZORIKUNOTCS-OAQYLSRUSA-N, ZWVZORIKUNOTCS-OAQYLSRUSA-N
mirin	EC50	10000	-1	100	91.1	1	10000	162.8	98.3	91.1	95.2	98	96.8	2.7		0	5.1	YBHQCJILTOVLHD-YVMONPNESA-N, YBHQCJILTOVLHD-YVMONPNESA-N
LY310762	EC50	10000	-0.4	100	87.8	1	10000	11.6	95.3	102.1	90.8	97	87.8	20.1		0	4.5	KDXISMANFPJVJY-UHFFFAOYSA-N
umeclidinium	EC50	10000	-0.1	100	96.6	1	10000	5678.8	96.6	99.5	101	97.1	106	5.3		0	4.3	FVTWTVQXNAJTQP-UHFFFAOYSA-N, FVTWTVQXNAJTQP-UHFFFAOYSA-N
dipraglurant	EC50	10000	-2.5	100	99.8	1	10000	1.52146e+06	99.9	99.8	102.7	103.7	105.6	0		0	3.7	LZXMUJCJAWVHPZ-UHFFFAOYSA-N, LZXMUJCJAWVHPZ-UHFFFAOYSA-N
cephapirin	EC50	10000	-0.2	100	91.1	1	10000	483.9	104.2	91.1	101.6	93.3	102.9	10.4		0	6.3	UQLLWWBDSUHNEB-CZUORRHYSA-N, UQLLWWBDSUHNEB-CZUORRHYSA-N, UQLLWWBDSUHNEB-CZUORRHYSA-N
arbidol	EC50	10000	-2.5	100	96	1	10000	37513.7	96	104.3	107.6	103.5	97.2	0.8		0	5.1	KCFYEAOKVJSACF-UHFFFAOYSA-N, KCFYEAOKVJSACF-UHFFFAOYSA-N, KCFYEAOKVJSACF-UHFFFAOYSA-N, KCFYEAOKVJSACF-UHFFFAOYSA-N
Mps1-IN-5	EC50	507.5	-2.5	100	49.2	1	10000	1	106.2	107.9	106.3	56.2	49.2	65.7		7.9	6.2	NRJKIOCCERLIDG-GOSISDBHSA-N, NRJKIOCCERLIDG-GOSISDBHSA-N
bretazenil	EC50	10000	-2.5	100	83.1	1	10000	56460.5	83.1	94.1	95.2	104.8	102.9	2		0	11.1	LWUDDYHYYNNIQI-ZDUSSCGKSA-N, LWUDDYHYYNNIQI-ZDUSSCGKSA-N, LWUDDYHYYNNIQI-ZDUSSCGKSA-N
navarixin	EC50	10000	-1	100	87.4	1	10000	174.2	97.9	87.4	93.8	94.6	99	3.8		0	7.8	RXIUEIPPLAFSDF-CYBMUJFWSA-N, RXIUEIPPLAFSDF-CYBMUJFWSA-N
maropitant	EC50	3174.7	-2.5	100	11.6	1	10000	84	107.2	104.4	98.9	100.2	11.6	44.9		4.9	5.5	OMPCVMLFFSQFIX-CONSDPRKSA-N
daprodustat	EC50	1000	-1	100	88.9	1	1000	#NUM!	95.8	88.9	95.5	93.6		3.3		0	7.1	NVTKJBXOBFRPLQ-UHFFFAOYSA-N, NVTKJBXOBFRPLQ-UHFFFAOYSA-N
AI-10-49	EC50	1370.6	-2.5	100	18.7	1	10000	2.3	94.7	93.6	102.7	74.6	18.7	70.3		8.2	4.4	WJBSSBFGPKTMQQ-UHFFFAOYSA-N
cephradine	EC50	10000	-0.4	100	95	1	10000	195.5	102.3	96.7	103.4	95	105.4	3.7		0	5.2	RDLPVSKMFDYCOR-HFAKWTLXSA-N
MLN9708	EC50	139.3	-1.9	100	0.5	1	10000	0.3	89.6	104.4	65	4.3	0.5	184.7		22.1	5.8	MBOMYENWWXQSNW-AWEZNQCLSA-N, MBOMYENWWXQSNW-AWEZNQCLSA-N
TBOA-(DL)	EC50	10000	-0.4	100	82.5	1	10000	10.4	100.4	94.1	91.5	96.6	82.5	26.4		0.3	4.4	CSEZCYBVEGIYNG-MFBWXLJUSA-N, CSEZCYBVEGIYNG-MFBWXLJUSA-N, CSEZCYBVEGIYNG-MFBWXLJUSA-N
tofogliflozin	EC50	10000	-2.5	100	91.1	1	10000	47826.1	105.6	94.3	102	105.4	95.5	1.1		0	4.9	VWVKUNOPTJGDOB-BDHVOXNPSA-N, VWVKUNOPTJGDOB-BDHVOXNPSA-N
AMG-232	EC50	265.5	-1.5	100	24.4	1	10000	0.1	102.5	96	85.9	33.5	24.4	119.2		14	2.1	DRLCSJFKKILATL-YWCVFVGNSA-N, DRLCSJFKKILATL-YWCVFVGNSA-N
FLUDROCORTISONE ACETATE	EC50	10000	-2.5	100	87.5	1	10000	2.9	103.7	95.9	103.7	87.5	95.3	17.3		0.6	5.2
romidepsin	EC50	5.2	-1.2	100	0	1	10000	0.2	87.1	31.9	0.5	-0.4	0.1	323.8		39.4	1.3	OHRURASPPZQGQM-WDCUYUQDSA-N, OHRURASPPZQGQM-WDCUYUQDSA-N
ozagrel	EC50	10000	-0.1	100	91.9	1	10000	2401.7	95	91.9	101.4	95.7	100	12.6		0	4.3	SHZKQBHERIJWAO-AATRIKPKSA-N, SHZKQBHERIJWAO-AATRIKPKSA-N, SHZKQBHERIJWAO-AATRIKPKSA-N, SHZKQBHERIJWAO-AATRIKPKSA-N
SRT3190	EC50	10000	-2.5	100	90.1	1	10000	77251.6	97.6	90.1	91	111.4	96	1.2		0	8.9	QVKPEMXUBULFBM-FZMZJTMJSA-N, QVKPEMXUBULFBM-FZMZJTMJSA-N
IC261	EC50	2235.8	-2.5	100	37.1	1	10000	26.6	97.5	102.1	108	92.9	37.1	41.2		4.6	4.4	JBJYTZXCZDNOJW-JLHYYAGUSA-N, JBJYTZXCZDNOJW-JLHYYAGUSA-N
AMPA-(RS)	EC50	10000	-2.5	100	93	1	10000	69403.4	99.1	93	100.2	104.8	103.9	0.8		0	5.6	UUDAMDVQRQNNHZ-RXMQYKEDSA-N, UUDAMDVQRQNNHZ-RXMQYKEDSA-N
litronesib	EC50	11.9	-1	100	33.6	1	10000	0.3	89.4	72.9	35.9	34.7	33.6	192.1		23.3	4	YVAFBXLHPINSIK-QHCPKHFHSA-N
flindokalner	EC50	10000	-1.5	100	94	1	10000	199.1	102.9	96.3	102.6	100	95.2	2		0	2.7	ULYONBAOIMCNEH-HNNXBMFYSA-N, ULYONBAOIMCNEH-HNNXBMFYSA-N
eperezolid	EC50	10000	-0.6	100	81.1	1	10000	1	99.1	98.7	89.1	88.2	81.1	35		1.7	2.2	SIMWTRCFFSTNMG-AWEZNQCLSA-N, SIMWTRCFFSTNMG-AWEZNQCLSA-N
E7449	EC50	2330	-2.5	100	59.8	1	10000	33.1	95	102.8	98.6	95.9	59.8	25.6		2.7	3	JLFSBHQQXIAQEC-UHFFFAOYSA-N, JLFSBHQQXIAQEC-UHFFFAOYSA-N, JLFSBHQQXIAQEC-UHFFFAOYSA-N
XL228	EC50	266.1	-0.7	100	7.4	1	10000	0.6	95.3	98.3	62.4	40.6	7.4	149.2		16.2	6.9	ALKJNCZNEOTEMP-UHFFFAOYSA-N, ALKJNCZNEOTEMP-UHFFFAOYSA-N
STAT3-inhibitor-VI	EC50	10000	-2.5	100	92.1	1	10000	0.9	101.5	104.4	96.2	92.1	95.6	15.6		0	2.9	HWNUSGNZBAISFM-UHFFFAOYSA-N, HWNUSGNZBAISFM-UHFFFAOYSA-N, HWNUSGNZBAISFM-UHFFFAOYSA-N, HWNUSGNZBAISFM-UHFFFAOYSA-N, HWNUSGNZBAISFM-UHFFFAOYSA-N
AZD8835	EC50	666.2	-1.1	100	64	1	10000	0.2	101	101.2	95.1	78.7	64	43		4.1	1.4	ZGRDYKFVDCFJCZ-UHFFFAOYSA-N
prinaberel	EC50	3738.2	-2.5	100	74.6	1	10000	438.6	101.8	104.1	93.4	103.3	74.6	11.2		0.8	4.6	MQIMZDXIAHJKQP-UHFFFAOYSA-N
CC-401	EC50	1770.7	-1.9	100	61.5	1	10000	6.6	94.5	96.7	88.4	90.7	61.5	29.3		2.9	6.6	XDJCLCLBSGGNKS-UHFFFAOYSA-N
carteolol	EC50	10000	-2.5	100	87.8	1	10000	59206.8	101.2	87.8	100.4	101.4	105.4	1.5		0	8.4	LWAFSWPYPHEXKX-UHFFFAOYSA-N
SR-57227A	EC50	10000	-2.5	100	94.8	1	10000	104021	94.8	100.4	102.3	110.6	101	0.6		0	6.3	WPVVMKYQOMJPIN-UHFFFAOYSA-N, WPVVMKYQOMJPIN-UHFFFAOYSA-N
AMG-487-(+/-)	EC50	10000	-0.3	100	91.5	1	10000	216.1	98.9	105.7	91.5	98.4	103.5	7.9		0	6.2	WQTKNBPCJKRYPA-OAQYLSRUSA-N, WQTKNBPCJKRYPA-OAQYLSRUSA-N
tedizolid	EC50	960.7	-2.2	100	55.7	1	10000	0.3	111.3	95.4	99.5	76.9	55.7	45.1		5.1	6.1	XFALPSLJIHVRKE-GFCCVEGCSA-N, XFALPSLJIHVRKE-GFCCVEGCSA-N
AM-580	EC50	10000	-2.5	100	92.6	1	10000	45506.6	92.6	101.2	100.9	101.9	97.3	0.9		0	3.9	SZWKGOZKRMMLAJ-UHFFFAOYSA-N, SZWKGOZKRMMLAJ-UHFFFAOYSA-N
tegobuvir	EC50	10000	-2.5	100	81.6	1	10000	1.1	103.1	97.3	102.6	87.6	81.6	20.6		1.6	2.5	XBEQSQDCBSKCHJ-UHFFFAOYSA-N, XBEQSQDCBSKCHJ-UHFFFAOYSA-N
GW-1100	EC50	10000	-0.2	100	93.2	1	10000	46.5	101.9	94.2	93.2	97.7	96	14.5		0	3.2	PTPNCCWOTBBVJR-UHFFFAOYSA-N
rabeprazole	EC50	10000	-2.5	100	91.9	1	10000	4.6	97.6	106.5	91.9	94.6	95.8	18.7		0	4.3	YREYEVIYCVEVJK-RUZDIDTESA-N, YREYEVIYCVEVJK-RUZDIDTESA-N, YREYEVIYCVEVJK-RUZDIDTESA-N, YREYEVIYCVEVJK-RUZDIDTESA-N
pyrrolidine-dithiocarbamate	EC50	3529	-2.5	100	13.1	1	10000	165.1	95.5	93.4	96	106.2	13.1	40.4		4.4	7.3	VSWDORGPIHIGNW-UHFFFAOYSA-N, VSWDORGPIHIGNW-UHFFFAOYSA-N
etacrynic-acid	EC50	10000	-2.5	100	86.2	1	10000	589.6	99.4	110.1	104.7	100.1	86.2	6.9		0.1	5.6	AVOLMBLBETYQHX-UHFFFAOYSA-N, AVOLMBLBETYQHX-UHFFFAOYSA-N
afatinib	EC50	2448.3	-2.5	100	27.6	1	10000	65.7	116.8	96.1	103.8	93.7	27.6	44.6		5	8.9	ULXXDDBFHOBEHA-CWDCEQMOSA-N, ULXXDDBFHOBEHA-CWDCEQMOSA-N, ULXXDDBFHOBEHA-CWDCEQMOSA-N
CB-03-01	EC50	10000	-2.5	100	90.8	1	10000	4.4	102	105.9	90.8	95.4	96.1	21.5		0	4.8	GPNHMOZDMYNCPO-PDUMRIMRSA-N, GPNHMOZDMYNCPO-PDUMRIMRSA-N
L-778123	EC50	2094.6	-2.5	100	49.9	1	10000	30.5	107.5	100.2	107.1	93.3	49.9	34.2		3.8	5.2	JNUGFGAVPBYSHF-UHFFFAOYSA-N, JNUGFGAVPBYSHF-UHFFFAOYSA-N
MUT056399	EC50	10000	-2.5	100	93	1	10000	87949.3	110.5	94.1	93	103.1	97.4	0.8		0	7.2	QUHARGDBJJUOEB-UHFFFAOYSA-N
SNC-80	EC50	10000	-2.5	100	84.6	1	10000	48185.3	99.9	84.6	100.2	106	97.4	1.9		0	8.7	KQWVAUSXZDRQPZ-UMTXDNHDSA-N, KQWVAUSXZDRQPZ-UMTXDNHDSA-N, KQWVAUSXZDRQPZ-UMTXDNHDSA-N
NH125	EC50	681.8	-1.9	100	0	1	10000	0.1	96.3	105.5	97.2	32.6	0	116.7		13.6	3.4	ZZXUNAFAKNKXFW-UHFFFAOYSA-N, ZZXUNAFAKNKXFW-UHFFFAOYSA-N
valrubicin	EC50	430.3	-1	100	0.6	1	10000	0.2	95.7	101.4	77.9	33.6	0.6	137.8		15.2	4.1	ZOCKGBMQLCSHFP-KQRAQHLDSA-N, ZOCKGBMQLCSHFP-KQRAQHLDSA-N
molidustat	EC50	10000	-2.5	100	93.2	1	10000	10.9	103.8	95.4	94.8	93.2	95.3	21.2		0	2.3	IJMBOKOTALXLKS-UHFFFAOYSA-N, IJMBOKOTALXLKS-UHFFFAOYSA-N
erythromycin	EC50	10000	-0.1	100	83.5	1	10000	444.9	100.3	83.5	98.1	91.4	90.4	29.2		0	6.4	ULGZDMOVFRHVEP-BCQGSPHWSA-N, ULGZDMOVFRHVEP-BCQGSPHWSA-N, ULGZDMOVFRHVEP-BCQGSPHWSA-N, ULGZDMOVFRHVEP-BCQGSPHWSA-N, ULGZDMOVFRHVEP-BCQGSPHWSA-N
VU0155069	EC50	10000	-0.5	100	82.9	1	10000	4.1	99.9	101.7	85.6	94.1	82.9	29.8		0.9	5.4	DRIMIUYGTDAQOX-KRWDZBQOSA-N, DRIMIUYGTDAQOX-KRWDZBQOSA-N, DRIMIUYGTDAQOX-KRWDZBQOSA-N
oleandrin	EC50	76.9	-2.5	100	6.4	1	10000	0.4	101.8	107.4	38.1	7.4	6.4	197.9		24.1	4.1	JLPDBLFIVFSOCC-XYXFTTADSA-N
gemcitabine-elaidate	EC50	7.7	-2.5	100	35.8	1	10000	1.3	103.9	57.6	36.5	35.8	38.5	200		25.2	2.6	HESSNRGIEVBPRB-QDDPNBLJSA-N
S1P1-agonist-III	EC50	10000	-2.5	100	95.3	1	10000	49773.2	95.3	104.1	95.5	106.6	97.1	0.7		0	5.1	MLDQTQOMWDNTNN-UHFFFAOYSA-N, MLDQTQOMWDNTNN-UHFFFAOYSA-N, MLDQTQOMWDNTNN-UHFFFAOYSA-N
letermovir	EC50	10000	-0.1	100	86.2	1	10000	972.7	102	86.2	94.3	99.1	90.6	22.3		0	6.2	FWYSMLBETOMXAG-QHCPKHFHSA-N, FWYSMLBETOMXAG-QHCPKHFHSA-N
indiplon	EC50	10000	-2.5	100	77.3	1	10000	23.2	100.2	103.2	97.3	96.7	77.3	15.9		1.3	2.1	CBIAWPMZSFFRGN-UHFFFAOYSA-N, CBIAWPMZSFFRGN-UHFFFAOYSA-N, CBIAWPMZSFFRGN-UHFFFAOYSA-N
Nandrolone decanoate	EC50	10000	-2.5	100	95.7	1	10000	69349.3	103.6	95.7	97.9	101.7	100.9	0.5		0	3.4
sarpogrelate	EC50	10000	-0.6	100	92.5	1	10000	124.6	108.7	103.8	104.7	92.5	102.3	3.9		0	6.9	FFYNAVGJSYHHFO-OAQYLSRUSA-N, FFYNAVGJSYHHFO-OAQYLSRUSA-N, FFYNAVGJSYHHFO-OAQYLSRUSA-N
MCC950	EC50	10000	-2.5	100	95.9	1	10000	167456	97.9	95.9	101.9	113.4	105.1	0.5		0	8	HUUSXLKCTQDPGL-UHFFFAOYSA-N, HUUSXLKCTQDPGL-UHFFFAOYSA-N
ESTRADIOL VALERATE	EC50	10000	-0.7	100	97.6	1	10000	449.1	109.3	106.5	101.1	97.6	107.9	1		0	7.4
UNC0646	EC50	3422.2	-2.5	100	65.3	1	10000	401.3	88.2	96.7	90.9	101.7	65.3	16.6		1.5	7.9	OUKWLRHRXOPODD-UHFFFAOYSA-N, OUKWLRHRXOPODD-UHFFFAOYSA-N, OUKWLRHRXOPODD-UHFFFAOYSA-N
AZ191	EC50	1898	-2.5	100	22.3	1	10000	9	97.3	93.8	98.4	87.1	22.3	56.3		6.4	3.5	ZYVXTMKTGDARKR-UHFFFAOYSA-N, ZYVXTMKTGDARKR-UHFFFAOYSA-N, ZYVXTMKTGDARKR-UHFFFAOYSA-N
cephradine	EC50	10000	-2.5	100	91.8	1	10000	106786	97.5	91.8	92.6	109.8	109.8	1		0	10.2	RDLPVSKMFDYCOR-HFAKWTLXSA-N
PSI-6130	EC50	10000	-2.5	100	91.8	1	10000	81209.6	103	91.8	105.8	100.5	107.4	1		0	7.8	NYPIRLYMDJMKGW-VPCXQMTMSA-N, NYPIRLYMDJMKGW-VPCXQMTMSA-N
URMC-099	EC50	2225.4	-2.5	100	5.3	1	10000	31.4	111.2	89.8	95.8	89.2	5.3	62.2		7	8	QKKIWEILHCXECO-UHFFFAOYSA-N
AMG319	EC50	10000	-0.9	100	88.8	1	10000	224	101.5	88.8	118.7	93.4	103.1	3.8		0	12.1	KWRYMZHCQIOOEB-GFCCVEGCSA-N
CY208-243	EC50	3080.5	-2.5	100	59.7	1	10000	139.8	102.2	96.9	92.1	99.5	59.7	21		2.1	4.6	WRNKIDLXXXIELU-IEBWSBKVSA-N, WRNKIDLXXXIELU-IEBWSBKVSA-N
retaspimycin	EC50	31.5	-2.5	100	1.8	1	10000	0.1	97.3	95.6	6.2	1.8	2.9	245.7		30	1.6	OAKGNIRUXAZDQF-FBDSWQSESA-N, OAKGNIRUXAZDQF-FBDSWQSESA-N
zolantidine	EC50	10000	-2.5	100	85.7	1	10000	6068.4	99.1	91.8	97.6	102.5	89.5	3.2		0	4.5	KUBONGDXTUOOLM-UHFFFAOYSA-N, KUBONGDXTUOOLM-UHFFFAOYSA-N
S26948	EC50	10000	-0.1	100	95.1	1	10000	3142.7	95.5	101	98.7	95.1	102.2	7.7		0	3.4	NSMJEHGOMXSLCW-UHFFFAOYSA-N, NSMJEHGOMXSLCW-UHFFFAOYSA-N, NSMJEHGOMXSLCW-UHFFFAOYSA-N
Z160	EC50	2297	-2.5	100	57.7	1	10000	82.3	88.7	103.9	88.5	95.6	57.7	27.2		2.9	8.3	VCPMZDWBEWTGNW-UHFFFAOYSA-N, VCPMZDWBEWTGNW-UHFFFAOYSA-N
THZ1-R	EC50	1220.5	-2.5	100	9.4	1	10000	1.4	96	91.4	106.7	65.7	9.4	82.8		9.7	5.9	TUERFPPIPKZNKE-UHFFFAOYSA-N
NT157	EC50	1353.3	-2.1	100	25.4	1	10000	0.5	100.9	101.3	95.6	74.1	25.4	65		7.4	2.3	NIPUPOUEGOSAAO-OWOJBTEDSA-N, NIPUPOUEGOSAAO-OWOJBTEDSA-N
estriol	EC50	10000	-2.5	100	90.4	1	10000	4.2	105.5	102.9	96.8	90.4	96.1	18		0	4.2	PROQIPRRNZUXQM-ZXXIGWHRSA-N, PROQIPRRNZUXQM-ZXXIGWHRSA-N, PROQIPRRNZUXQM-ZXXIGWHRSA-N, PROQIPRRNZUXQM-ZXXIGWHRSA-N
rimegepant	EC50	10000	-2.5	100	92.4	1	10000	69092.6	92.4	98.6	98.8	105.6	103.8	0.9		0	6.1	KRNAOFGYEFKHPB-ANJVHQHFSA-N, KRNAOFGYEFKHPB-ANJVHQHFSA-N
Ro-3	EC50	10000	-0.1	100	92.3	1	10000	3069.3	99.2	92.3	93.5	100.9	103.2	12		0	5.2	PYNPWUIBJMVRIG-UHFFFAOYSA-N, PYNPWUIBJMVRIG-UHFFFAOYSA-N
AGN-192403	EC50	10000	-1	100	89.5	1	10000	188.4	89.5	95	93.6	97.4	90.1	3.2		0	7.1	SHXVJSFOJHMEEQ-AXTSPUMRSA-N, SHXVJSFOJHMEEQ-AXTSPUMRSA-N
ramatroban	EC50	10000	-0.3	100	93.6	1	10000	296.4	104.1	95.6	102.6	93.6	109.7	5.5		0	7.6	LDXDSHIEDAPSSA-OAHLLOKOSA-N, LDXDSHIEDAPSSA-OAHLLOKOSA-N
UNC0631	EC50	2886.6	-2.5	100	0.2	1	10000	62	104.4	110.8	100.2	96.3	0.2	54.6		6.1	6.4	XFAXSWXKPQWHDW-UHFFFAOYSA-N, XFAXSWXKPQWHDW-UHFFFAOYSA-N
opicapone	EC50	10000	-2.5	100	88.1	1	10000	5.3	107.7	102.6	110	88.1	97.9	15.7		0.4	8.2	ASOADIZOVZTJSR-UHFFFAOYSA-N, ASOADIZOVZTJSR-UHFFFAOYSA-N
ATN-161	EC50	10000	-0.6	100	93.4	1	10000	138.5	102.2	103.8	106	93.4	106.2	3.2		0	6.7	MMHDBUJXLOFTLC-WOYTXXSLSA-N, MMHDBUJXLOFTLC-WOYTXXSLSA-N
flumatinib	EC50	2276.4	-2.5	100	39.9	1	10000	31.4	96.4	108.1	102.3	93.5	39.9	38.9		4.3	4.6	BJCJYEYYYGBROF-UHFFFAOYSA-N, BJCJYEYYYGBROF-UHFFFAOYSA-N
ETHINYL ESTRADIOL	EC50	1495.6	-2.5	100	65.7	1	10000	3.4	97.3	98	99.8	90.8	65.7	28.3		3	1.7
CNQX	EC50	10000	-1	100	94.7	1	10000	156.6	99.4	94.7	99.1	98.3	99.5	1.6		0	3	RPXVIAFEQBNEAX-UHFFFAOYSA-N, RPXVIAFEQBNEAX-UHFFFAOYSA-N, RPXVIAFEQBNEAX-UHFFFAOYSA-N
JK-184	EC50	1679.7	-2.4	100	40.1	1	10000	9.3	94.9	99.5	90.6	86.9	40.1	46.6		5.3	5.3	ROYXIPOUVGDTAO-UHFFFAOYSA-N, ROYXIPOUVGDTAO-UHFFFAOYSA-N, ROYXIPOUVGDTAO-UHFFFAOYSA-N
WIKI4	EC50	10000	-2.5	100	93.4	1	10000	73899.4	96.3	97.6	93.4	107.1	100.5	0.8		0	5.7	RNUXIZKXJOGYQP-UHFFFAOYSA-N
BET-BAY-002	EC50	355.3	-0.9	100	41.5	1	10000	0.5	91	94.1	87	58.6	41.5	86.1		9.2	4.9	AGYIAWHWIUZNSD-INIZCTEOSA-N, AGYIAWHWIUZNSD-INIZCTEOSA-N
ethionamide	EC50	10000	-2.5	100	90.6	1	10000	53870.6	100.1	90.6	97.9	102.1	101.8	1.1		0	5.9	AEOCXXJPGCBFJA-UHFFFAOYSA-N, AEOCXXJPGCBFJA-UHFFFAOYSA-N, AEOCXXJPGCBFJA-UHFFFAOYSA-N
asunaprevir	EC50	10000	-1.4	100	86.1	1	10000	0.7	104	97.8	98.8	89.8	86.1	18.3		0.6	2.3	XRWSZZJLZRKHHD-WVWIJVSJSA-N, XRWSZZJLZRKHHD-WVWIJVSJSA-N
L-798106	EC50	10000	-0.1	100	95.8	1	10000	531.3	96.4	96.5	95.8	98.9	102	8.3		0	2.9	ODTKFNUPVBULRJ-NTCAYCPXSA-N, ODTKFNUPVBULRJ-NTCAYCPXSA-N, ODTKFNUPVBULRJ-NTCAYCPXSA-N
PF-03758309	EC50	34.9	-0.6	100	10.3	1	10000	0.5	89	72.6	38.4	26.6	10.3	214.8		24.9	3.7	AYCPARAPKDAOEN-LJQANCHMSA-N, AYCPARAPKDAOEN-LJQANCHMSA-N
parecoxib	EC50	10000	-1	100	88.9	1	10000	218.3	88.9	90	94	94.2	90.1	3.3		0	8.6	TZRHLKRLEZJVIJ-UHFFFAOYSA-N, TZRHLKRLEZJVIJ-UHFFFAOYSA-N
BAY-87-2243	EC50	7.1	-1.2	100	17.8	1	10000	0	93.1	50.4	20.8	17.8	18.7	256.3		31.4	0.4	CDJNNOJINJAXPV-UHFFFAOYSA-N, CDJNNOJINJAXPV-UHFFFAOYSA-N
RN-1734	EC50	10000	-2.5	100	85.7	1	10000	40.8	99.8	89.7	102.2	96.8	85.9	11.2		0.4	5.3	IHYZMEAZAIFMTN-UHFFFAOYSA-N, IHYZMEAZAIFMTN-UHFFFAOYSA-N, IHYZMEAZAIFMTN-UHFFFAOYSA-N
UPF-1069	EC50	10000	-0.5	100	88	1	10000	2.5	97	95.6	98.5	89	88	22.4		0.1	2.7	JJWMRRNGWSITSQ-UHFFFAOYSA-N, JJWMRRNGWSITSQ-UHFFFAOYSA-N, JJWMRRNGWSITSQ-UHFFFAOYSA-N, JJWMRRNGWSITSQ-UHFFFAOYSA-N
temoporfin	EC50	10000	-2.5	100	86.4	1	10000	1342.8	104.4	104.6	103	105.5	86.4	5.3		0.1	4.6	JGLSWAGTNWZKQU-WWMKMEMESA-N, JGLSWAGTNWZKQU-WWMKMEMESA-N
PF-06447475	EC50	10000	-2.5	100	89.8	1	10000	67674	89.8	99.8	101.8	105.1	106.2	1.2		0	8.1	BHTWDJBVZQBRKP-UHFFFAOYSA-N, BHTWDJBVZQBRKP-UHFFFAOYSA-N
dyphylline	EC50	10000	-2.5	100	97.1	1	10000	162690	102.4	105.9	97.1	106.6	104	0.4		0	5.5	KSCFJBIXMNOVSH-ZCFIWIBFSA-N, KSCFJBIXMNOVSH-ZCFIWIBFSA-N, KSCFJBIXMNOVSH-ZCFIWIBFSA-N
RGB-286638	EC50	89.4	-1.8	100	11.3	1	10000	0.1	107.4	99.8	51	15.4	11.3	181.7		21.9	4.1	XLSYZSRXVVCHLS-UHFFFAOYSA-N, XLSYZSRXVVCHLS-UHFFFAOYSA-N
lasofoxifene	EC50	2459.7	-2.5	100	27.6	1	10000	36.8	93.4	97.3	106.3	93.8	27.6	44.5		5	4.9	INEHJXCWEVNEDZ-LUDNRVPPSA-N, INEHJXCWEVNEDZ-LUDNRVPPSA-N
narlaprevir	EC50	10000	-2.5	100	94.7	1	10000	5960.6	102.5	112.3	96.3	103	94.7	2		0	6.7	RICZEKWVNZFTNZ-LFGITCQGSA-N, RICZEKWVNZFTNZ-LFGITCQGSA-N
biapenem	EC50	10000	-0.3	100	90.7	1	10000	14.6	97.1	98	93.3	90.7	95.2	21.3		0	2.3	MRMBZHPJVKCOMA-YJFSRANCSA-O, MRMBZHPJVKCOMA-YJFSRANCSA-O, MRMBZHPJVKCOMA-YJFSRANCSA-O, MRMBZHPJVKCOMA-YJFSRANCSA-O, MRMBZHPJVKCOMA-YJFSRANCSA-O, MRMBZHPJVKCOMA-YJFSRANCSA-O
Y16	EC50	10000	-2.5	100	82.6	1	10000	6560.2	92.8	93.5	98.3	102.7	87.6	3.7		0	5.1	ITMLWGWTDWJSRZ-PXLXIMEGSA-N, ITMLWGWTDWJSRZ-PXLXIMEGSA-N
oleamide	EC50	10000	-0.4	100	92.7	1	10000	150.4	104.4	101	99.2	92.7	104	5.8		0	5.2	FATBGEAMYMYZAF-KTKRTIGZSA-N
AZD1480	EC50	10000	-2.5	100	87.9	1	10000	0.9	98.6	100.8	96.5	87.9	89.4	22.3		0.7	1.1	PDOQBOJDRPLBQU-QMMMGPOBSA-N, PDOQBOJDRPLBQU-QMMMGPOBSA-N
cetylpyridinium	EC50	929.4	-1.1	100	14.6	1	10000	0.3	106.4	95.4	89.2	58.2	14.6	90.3		9.8	5.3	NEUSVAOJNUQRTM-UHFFFAOYSA-N, NEUSVAOJNUQRTM-UHFFFAOYSA-N, NEUSVAOJNUQRTM-UHFFFAOYSA-N, NEUSVAOJNUQRTM-UHFFFAOYSA-N
AZD7687	EC50	10000	-2.5	100	92.1	1	10000	2155.1	105.3	104.3	109	101.7	92.1	3.3		0	5.7	YXFNPRHZMOGREC-SHTZXODSSA-N, YXFNPRHZMOGREC-SHTZXODSSA-N
paclitaxel	EC50	9.5	-2.5	100	34.4	1	10000	0.4	108	64.9	42.8	36.5	34.4	198.1		24.9	5.9	RCINICONZNJXQF-MZXODVADSA-N, RCINICONZNJXQF-MZXODVADSA-N, RCINICONZNJXQF-MZXODVADSA-N, RCINICONZNJXQF-MZXODVADSA-N, RCINICONZNJXQF-MZXODVADSA-N
NBQX	EC50	10000	-0.4	100	92.7	1	10000	133.4	100.9	104.6	100.8	92.7	105.9	4.9		0	6.1	UQNAFPHGVPVTAL-UHFFFAOYSA-N, UQNAFPHGVPVTAL-UHFFFAOYSA-N, UQNAFPHGVPVTAL-UHFFFAOYSA-N, UQNAFPHGVPVTAL-UHFFFAOYSA-N
pivmecillinam	EC50	10000	-1	100	91.9	1	10000	193.7	94.7	92.7	96.1	95.5	91.9	2.5		0	5.6	NPGNOVNWUSPMDP-UTEPHESZSA-N, NPGNOVNWUSPMDP-UTEPHESZSA-N, NPGNOVNWUSPMDP-UTEPHESZSA-N
neurodazine	EC50	10000	-2.5	100	86.2	1	10000	133.6	111.7	99.5	96.3	98.2	86.2	9.4		0.3	6.2	FEEOFPAEDSMOTO-UHFFFAOYSA-N, FEEOFPAEDSMOTO-UHFFFAOYSA-N
simeprevir	EC50	10000	-2.5	100	81.5	1	10000	419.8	102.5	99.4	92.7	101.2	81.5	8.7		0.4	4.1	JTZZSQYMACOLNN-VDWJNHBNSA-N
LY3000328	EC50	10000	-2.5	100	88.1	1	10000	10502.8	94.9	101	94.4	104.7	91.8	2.3		0	4.5	NDEBZCZEAVMSQF-GOTSBHOMSA-N
BMS-CCR2-22	EC50	10000	-2.5	100	88	1	10000	77.5	107.8	95.8	101.3	98	88	8.7		0.1	4.5	IBPXYDUJQWENPM-XZOQPEGZSA-N, IBPXYDUJQWENPM-XZOQPEGZSA-N
AZD9496	EC50	10000	-1.1	100	90	1	10000	255.9	102.6	90	104.5	98.8	97.5	2.6		0	5.8	DFBDRVGWBHBJNR-BBNFHIFMSA-N, DFBDRVGWBHBJNR-BBNFHIFMSA-N
asenapine	EC50	10000	-2.5	100	96.3	1	10000	14.1	111.8	105.7	103.2	96.3	96.7	4.9		0	6.8	VSWBSWWIRNCQIJ-HUUCEWRRSA-N, VSWBSWWIRNCQIJ-HUUCEWRRSA-N
anamorelin	EC50	10000	-2.5	100	99.6	1	10000	1.39847e+06	112.6	99.6	105.5	102.5	102.6	0.1		0	7.1	VQPFSIRUEPQQPP-MXBOTTGLSA-N, VQPFSIRUEPQQPP-MXBOTTGLSA-N
reversine	EC50	401.3	-1.1	100	27.6	1	10000	0.3	100.6	89.9	89.2	46.3	27.6	101.8		11.5	4.7	ZFLJHSQHILSNCM-UHFFFAOYSA-N, ZFLJHSQHILSNCM-UHFFFAOYSA-N
firategrast	EC50	10000	-0.4	100	90.3	1	10000	114.4	103.9	105.2	90.3	99.3	96.6	7.4		0	5.6	YLFZHHDVRSYTKT-NRFANRHFSA-N, YLFZHHDVRSYTKT-NRFANRHFSA-N
chlorambucil	EC50	10000	-2.5	100	83.9	1	10000	287.9	103.3	100.2	103.5	100.8	83.9	7.7		0.3	2.6	JCKYGMPEJWAADB-UHFFFAOYSA-N
SPP301	EC50	10000	-0.1	100	92.6	1	10000	1674.1	106.2	92.6	93.2	95.1	100.8	10.7		0	5.7	YBWLTKFZAOSWSM-UHFFFAOYSA-N
GDC-0834	EC50	10000	-2.5	100	94.4	1	10000	86700.7	105.5	95.6	94.7	107	97.2	0.7		0	5.6	CDOOFZZILLRUQH-LJAQVGFWSA-N, CDOOFZZILLRUQH-LJAQVGFWSA-N, CDOOFZZILLRUQH-LJAQVGFWSA-N
eupatilin	EC50	10000	-1	100	85.9	1	10000	153.1	94.2	99	85.9	99.5	90.1	4.2		0	7.7	DRRWBCNQOKKKOL-UHFFFAOYSA-N, DRRWBCNQOKKKOL-UHFFFAOYSA-N
EN460	EC50	10000	-2.5	100	91.9	1	10000	2733.6	105.5	97.9	100.6	105.1	92.1	2.8		0	4	RSLFQCNAOMQAIH-WJDWOHSUSA-N, RSLFQCNAOMQAIH-WJDWOHSUSA-N
estradiol-cypionate	EC50	10000	-0.6	100	95.8	1	10000	100.3	103.3	96.5	105.2	95.8	98.8	2.3		0	4	UOACKFBJUYNSLK-XRKIENNPSA-N
GSK163090	EC50	806.2	-0.5	100	73.5	1	10000	4.1	96.1	98.6	89.2	92.8	73.5	33.3		1.7	5.1	ANGUXJDGJCHGOG-UHFFFAOYSA-N
pixantrone	EC50	1506.5	-2.5	100	62.9	1	10000	5.1	100.2	94.8	98.9	90.2	62.9	30.6		3.3	2.7	PEZPMAYDXJQYRV-UHFFFAOYSA-N, PEZPMAYDXJQYRV-UHFFFAOYSA-N
S-111	EC50	10000	-0.1	100	100	1	10000	353.1	100	100	100	100	100	0.1		0	0	PYXFVCFISTUSOO-HKUCOEKDSA-N, PYXFVCFISTUSOO-HKUCOEKDSA-N
buparvaquone	EC50	1689.6	-2.5	100	71.1	1	10000	8.3	99.5	103.8	98.9	93.9	71.1	22.4		2.2	2	OMMKCJLAGTXGLC-MQBCKMQZSA-N, OMMKCJLAGTXGLC-MQBCKMQZSA-N
GS-39783	EC50	10000	-0.1	100	100	1	10000	353.1	100	100	100	100	100	0.1		0	0	GSGVDKOCBKBMGG-UHFFFAOYSA-N, GSGVDKOCBKBMGG-UHFFFAOYSA-N
altiratinib	EC50	249.8	-2.5	100	35.8	1	10000	1.4	107.4	103.2	94.7	35.8	58.5	102.9		12.6	12.1	GNNDEPIMDAZHRQ-UHFFFAOYSA-N
lomitapide	EC50	3138.3	-2.5	100	0	1	10000	92.7	107.7	106.3	106.2	100.1	-0.5	51.3		5.6	7.1	MBBCVAKAJPKAKM-UHFFFAOYSA-N, MBBCVAKAJPKAKM-UHFFFAOYSA-N
TG-100572	EC50	2916.2	-2.5	100	0	1	10000	52.3	94.5	97.3	106.4	96.6	0	54.3		6	5.2	AQSSMEORRLJZLU-UHFFFAOYSA-N, AQSSMEORRLJZLU-UHFFFAOYSA-N
resibufogenin	EC50	1517.8	-2.5	100	63.6	1	10000	17.7	114.8	100	109.1	90.5	63.6	29.9		3.2	8.7	ATLJNLYIJOCWJE-CWMZOUAVSA-N
TH-588	EC50	10000	-2.5	100	95.4	1	10000	2351.6	95.4	97.1	101.9	101.4	95.4	1.8		0	3	PNMYJIOQIAEYQL-UHFFFAOYSA-N
CB-5083	EC50	359.8	-2.5	100	0	1	10000	0.4	107.4	95	103.9	2.8	-0.2	144.4		17.3	6.3	RDALZZCKQFLGJP-UHFFFAOYSA-N, RDALZZCKQFLGJP-UHFFFAOYSA-N
brefeldin-A	EC50	37.9	-2.4	100	14.2	1	10000	0.2	95.6	96.6	21.9	14.2	14.6	207.8		25.6	2.2	KQNZDYYTLMIZCT-KQPMLPITSA-N, KQNZDYYTLMIZCT-KQPMLPITSA-N, KQNZDYYTLMIZCT-KQPMLPITSA-N, KQNZDYYTLMIZCT-KQPMLPITSA-N
BMS-817378	EC50	3148.6	-2.5	100	35	1	10000	111.2	104.5	102.5	108.4	99.8	35	33.3		3.6	5.5	KXDZWUPUSDCGDD-UHFFFAOYSA-N
PD-168077	EC50	10000	-2.5	100	91	1	10000	16670	105.2	96.6	96.9	100.9	94.5	1.5		0	3.5	DNULYRGWTFLJQL-UHFFFAOYSA-N
McN-5652-(+/-)	EC50	10000	-0.1	100	89.9	1	10000	3230.3	102.1	89.9	98.5	90.3	105.2	15.7		0	7.2	YVKDUIAAPBKHMJ-MOPGFXCFSA-N, YVKDUIAAPBKHMJ-MOPGFXCFSA-N
PF-04620110	EC50	10000	-2.5	100	91.2	1	10000	16175.8	91.2	101	95.3	117.3	92.3	2.2		0	10	GEVVQZHMFVFGLN-HDJSIYSDSA-N, GEVVQZHMFVFGLN-HDJSIYSDSA-N
gadobutrol	EC50	10000	-0.2	100	91.8	1	10000	453.2	97	99.2	101.2	91.8	100.3	10.4		0	3.9	ZPDFIIGFYAHNSK-YYLIZZNMSA-K
RBC8	EC50	10000	-2.5	100	89.7	1	10000	80665.9	93.5	92.6	89.7	106.4	106.3	1.2		0	9.7	RFEAEBNMNYRJFD-VGAJERRHSA-N, RFEAEBNMNYRJFD-VGAJERRHSA-N, RFEAEBNMNYRJFD-VGAJERRHSA-N
camphor-(+)	EC50	10000	-0.1	100	93.3	1	10000	3920.4	93.3	95.2	96.4	99.5	106.6	10.5		0	5.8	DSSYKIVIOFKYAU-XCBNKYQSSA-N, DSSYKIVIOFKYAU-XCBNKYQSSA-N
CaMKII-IN-1	EC50	10000	-0.1	100	88.3	1	10000	375.5	88.3	97.1	90.6	101.2	93.6	23.1		0	5.7	LGUUETDTMQTHML-UHFFFAOYSA-N, LGUUETDTMQTHML-UHFFFAOYSA-N
tipranavir	EC50	10000	-2.5	100	93.6	1	10000	3817.6	94.8	103.1	93.6	102.8	93.9	2.3		0	4.7	MYXACKZCYFKMTE-WWKQIGMOSA-N, MYXACKZCYFKMTE-WWKQIGMOSA-N, MYXACKZCYFKMTE-WWKQIGMOSA-N
3,4-DCPG-(+/-)	EC50	10000	-2.5	100	97.1	1	10000	187637	97.1	102.1	102.9	105	109.1	0.3		0	6.3	IJVMOGKBEVRBPP-SSDOTTSWSA-N, IJVMOGKBEVRBPP-SSDOTTSWSA-N
ibutamoren	EC50	10000	-0.1	100	89.5	1	10000	1954.6	102	89.5	95.6	98	95.6	16.3		0	4.5	UMUPQWIGCOZEOY-JOCHJYFZSA-N, UMUPQWIGCOZEOY-JOCHJYFZSA-N, UMUPQWIGCOZEOY-JOCHJYFZSA-N
AC-55541	EC50	10000	-0.1	100	94.2	1	10000	3997.7	97.7	94.2	98.1	95.4	106.3	9		0	5.1	UCUHFWIFSHROPY-SQEMJAKJSA-N
EPZ015666	EC50	1322.8	-2.5	100	64.4	1	10000	4.8	108.6	103.5	102.1	88.2	64.4	31.4		3.4	4.8	ZKXZLIFRWWKZRY-KRWDZBQOSA-N
emetine	EC50	54.3	-2	100	4.5	1	10000	0.4	91.7	97.8	26.1	14.5	4.5	216.4		26.2	6.4	AUVVAXYIELKVAI-CKBKHPSWSA-N, AUVVAXYIELKVAI-CKBKHPSWSA-N
topotecan	EC50	75.7	-0.7	100	1.4	1	10000	0.7	109.6	70.3	48.6	18.8	1.4	208		23.6	9.1	UCFGDBYHRUNTLO-QHCPKHFHSA-N, UCFGDBYHRUNTLO-QHCPKHFHSA-N, UCFGDBYHRUNTLO-QHCPKHFHSA-N, UCFGDBYHRUNTLO-QHCPKHFHSA-N, UCFGDBYHRUNTLO-QHCPKHFHSA-N, UCFGDBYHRUNTLO-QHCPKHFHSA-N
BAN-ORL-24	EC50	10000	-2.5	100	89.2	1	10000	146.5	97.5	108.6	103	98.7	89.2	7.2		0	4.7	MAKMQGKJURAJEN-RUZDIDTESA-N, MAKMQGKJURAJEN-RUZDIDTESA-N, MAKMQGKJURAJEN-RUZDIDTESA-N
8-M-PDOT	EC50	10000	-0.2	100	94.6	1	10000	709.4	100.4	94.6	100.9	99.1	102.3	6.9		0	3.6	RVIGBTUDFAGRTQ-NSHDSACASA-N, RVIGBTUDFAGRTQ-NSHDSACASA-N
SC-12267	EC50	10000	-0.2	100	87.7	1	10000	314.6	103.2	89.4	98.8	97.5	92.6	14.9		0	5.1	XPRDUGXOWVXZLL-UHFFFAOYSA-N, XPRDUGXOWVXZLL-UHFFFAOYSA-N
nepicastat	EC50	10000	-2.5	100	92.5	1	10000	45771.1	100.4	95.2	93.8	101.7	96.2	0.9		0	4	YZZVIKDAOTXDEB-JTQLQIEISA-N, YZZVIKDAOTXDEB-JTQLQIEISA-N, YZZVIKDAOTXDEB-JTQLQIEISA-N
UNC0638	EC50	3922.4	-2.5	100	28.9	1	10000	416.6	91.9	103.1	107.2	114	28.9	30		3.1	10.4	QOECJCJVIMVJGX-UHFFFAOYSA-N, QOECJCJVIMVJGX-UHFFFAOYSA-N, QOECJCJVIMVJGX-UHFFFAOYSA-N
ephedrine	EC50	10000	-2.5	100	89.9	1	10000	60648.3	98.7	89.9	98.4	108.9	99	1.2		0	7.1	KWGRBVOPPLSCSI-WPRPVWTQSA-N
meisoindigo	EC50	868.5	-1	100	49	1	10000	0.5	96.1	101.1	90.6	75.5	49	56.2		5.6	3.8	QNOCRUSVMMAKSC-CCEZHUSRSA-N, QNOCRUSVMMAKSC-CCEZHUSRSA-N
RG4733	EC50	10000	-2.5	100	92.1	1	10000	2492.1	101.6	111.1	101.3	102.3	92.1	3.2		0	5.8	OJPLJFIFUQPSJR-INIZCTEOSA-N, OJPLJFIFUQPSJR-INIZCTEOSA-N
doxycycline	EC50	10000	-2.5	100	91.8	1	10000	1.3	101.9	98.1	92	93.3	91.8	22.8		0	1.2	JBIWCJUYHHGXTC-AKNGSSGZSA-N, JBIWCJUYHHGXTC-AKNGSSGZSA-N, JBIWCJUYHHGXTC-AKNGSSGZSA-N
brigatinib	EC50	1165.5	-2.5	100	55	1	10000	1.5	98.1	92.8	105.4	81.7	55	42.1		4.8	4.6	AILRADAXUVEEIR-UHFFFAOYSA-N, AILRADAXUVEEIR-UHFFFAOYSA-N
decernotinib	EC50	10000	-2.5	100	94.2	1	10000	114004	94.2	100.7	96.6	107.3	108.8	0.7		0	7.7	ASUGUQWIHMTFJL-QGZVFWFLSA-N
UBP-302	EC50	10000	-2.5	100	97.9	1	10000	127538	103.3	100.8	97.9	100.6	103.6	0.2		0	3.1	UUIYULWYHDSXHL-NSHDSACASA-N, UUIYULWYHDSXHL-NSHDSACASA-N, UUIYULWYHDSXHL-NSHDSACASA-N
ML218	EC50	10000	-0.9	100	92.7	1	10000	4.4	95.2	108.5	96.3	96.9	92.7	8.3		0	5.2	GSJIGYLGKSBYBC-OSYLJGHBSA-N, GSJIGYLGKSBYBC-OSYLJGHBSA-N
RG1530	EC50	190.5	-2.5	100	63.2	1	10000	1.8	98.5	98.5	93.9	63.2	77.6	63.3		7.5	7.2	XXAKBYBCWYYQTL-UHFFFAOYSA-N, XXAKBYBCWYYQTL-UHFFFAOYSA-N, XXAKBYBCWYYQTL-UHFFFAOYSA-N, XXAKBYBCWYYQTL-UHFFFAOYSA-N
balicatib	EC50	10000	-2.5	100	90	1	10000	81910.9	90	103.4	114.1	103.6	101.3	1.2		0	9.5	LLCRBOWRJOUJAE-UHFFFAOYSA-N, LLCRBOWRJOUJAE-UHFFFAOYSA-N, LLCRBOWRJOUJAE-UHFFFAOYSA-N
carbenicillin	EC50	10000	-2.5	100	97.2	1	10000	23108.3	97.2	100.5	102.7	102.9	98	0.6		0	2.4	FPPNZSSZRUTDAP-BBGACYKPSA-N, FPPNZSSZRUTDAP-BBGACYKPSA-N, FPPNZSSZRUTDAP-BBGACYKPSA-N, FPPNZSSZRUTDAP-BBGACYKPSA-N, FPPNZSSZRUTDAP-BBGACYKPSA-N
AVE-0991	EC50	10000	-2.5	100	99.6	1	10000	901025	102.5	99.6	101.1	107.9	101.9	0		0	4.3	QTOZBSNPDCWHPV-UHFFFAOYSA-N, QTOZBSNPDCWHPV-UHFFFAOYSA-N
cinaciguat	EC50	10000	-2.5	100	98.9	1	10000	631405	105.5	110.5	98.9	108.9	105.4	0.1		0	8	WPYWMXNXEZFMAK-UHFFFAOYSA-N, WPYWMXNXEZFMAK-UHFFFAOYSA-N
AP-18	EC50	10000	-0.2	100	89.6	1	10000	1040.1	102.7	95.3	89.6	101.2	107.4	13.9		0	8.1	MHTJEUOFLVQMCL-NJHPPEEMSA-N, MHTJEUOFLVQMCL-NJHPPEEMSA-N
K-Ras(G12C)-inhibitor-12	EC50	805.2	-0.9	100	42.8	1	10000	0.6	95.2	98.1	88.2	72.8	42.8	65.6		6.5	4.6	JFIFBWVNHLXJFY-UHFFFAOYSA-N, JFIFBWVNHLXJFY-UHFFFAOYSA-N
FERb-033	EC50	3126	-2.5	100	71.1	1	10000	140.6	95.7	104.1	100.1	99.8	71.1	14.9		1.2	3.1	LRRMQNGSYOUANY-OMCISZLKSA-N, LRRMQNGSYOUANY-OMCISZLKSA-N, LRRMQNGSYOUANY-OMCISZLKSA-N
ampiroxicam	EC50	10000	-2.5	100	91.9	1	10000	56833.3	91.9	102.1	100.8	100.7	102.6	1		0	5.3	LSNWBKACGXCGAJ-ZDUSSCGKSA-N, LSNWBKACGXCGAJ-ZDUSSCGKSA-N, LSNWBKACGXCGAJ-ZDUSSCGKSA-N, LSNWBKACGXCGAJ-ZDUSSCGKSA-N, LSNWBKACGXCGAJ-ZDUSSCGKSA-N
TMC647055	EC50	10000	-0.1	100	93.5	1	10000	2512.4	97.3	93.5	105.6	97	104.6	9.6		0	6.1	UOBYJVFBFSLCTQ-UHFFFAOYSA-N
A-412997	EC50	10000	-2.5	100	97	1	10000	131672	107.5	103.1	97	102.1	100.6	0.4		0	4.5	JFCDMGGMCUKHST-UHFFFAOYSA-N, JFCDMGGMCUKHST-UHFFFAOYSA-N
etizolam	EC50	10000	-0.6	100	93.1	1	10000	158.8	103.9	105.6	106.2	93.1	107.8	3.2		0	7.9	VMZUTJCNQWMAGF-UHFFFAOYSA-N, VMZUTJCNQWMAGF-UHFFFAOYSA-N
apigenin	EC50	10000	-2.5	100	92.8	1	10000	6754.3	92.8	105.4	97.7	102	94	2.1		0	4.8	KZNIFHPLKGYRTM-UHFFFAOYSA-N, KZNIFHPLKGYRTM-UHFFFAOYSA-N
SIB-1757	EC50	10000	-2.5	100	94.5	1	10000	12557.3	108.5	109.9	106.8	108.5	94.5	1.7		0	8.5	UOJMXHLMOUOGPY-UHFFFAOYSA-N, UOJMXHLMOUOGPY-UHFFFAOYSA-N
LY2979165	EC50	10000	-2.5	100	87.9	1	10000	10548.2	100.6	94.7	99.6	110.2	91	2.6		0	5.8	BBGHHIUQOKQCBW-LDZWZCGGSA-N, BBGHHIUQOKQCBW-LDZWZCGGSA-N
E-2012	EC50	2990	-2.5	100	60.1	1	10000	130.9	108.8	97.5	100.5	99	60.1	21.3		2.1	4.7	PUOAETJYKQITMO-LANLRWRYSA-N, PUOAETJYKQITMO-LANLRWRYSA-N
ixabepilone	EC50	72.1	-2.3	100	17.3	1	10000	0.8	107	102.7	43.6	33.6	17.3	177.1		21.7	9	FABUFPQFXZVHFB-QBNZTRRJSA-N, FABUFPQFXZVHFB-QBNZTRRJSA-N
nastorazepide	EC50	10000	-2.5	100	95.9	1	10000	12177.1	99.9	105.5	96.7	108.4	95.9	1.2		0	5.3	VIJCCFFEBCOOIE-JOCHJYFZSA-N, VIJCCFFEBCOOIE-JOCHJYFZSA-N, VIJCCFFEBCOOIE-JOCHJYFZSA-N
chloroquine	EC50	10000	-2.5	100	80.8	1	10000	377.5	89.2	108.4	89.6	99.1	80.8	10.8		0.6	8.6	WHTVZRBIWZFKQO-CQSZACIVSA-N, WHTVZRBIWZFKQO-CQSZACIVSA-N, WHTVZRBIWZFKQO-CQSZACIVSA-N
PF-8380	EC50	10000	-2.5	100	93.4	1	10000	60436.3	99.6	96.3	93.4	105.3	97.3	0.8		0	4.6	JMSUDQYHPSNBSN-UHFFFAOYSA-N, JMSUDQYHPSNBSN-UHFFFAOYSA-N
AZ505	EC50	10000	-2.5	100	89.2	1	10000	66.4	95.9	98.6	117.5	97.2	89.4	8.8		0	9	LIBVHXXKHSODII-UHFFFAOYSA-N, LIBVHXXKHSODII-UHFFFAOYSA-N
AS-77	EC50	10000	-1	100	90	1	10000	1.5	105.5	99.4	98.3	94.4	90	12		0	2.8	KINMYBBFQRSVLL-UHFFFAOYSA-N, KINMYBBFQRSVLL-UHFFFAOYSA-N
nocodazole	EC50	158.8	-2.5	100	40	1	10000	1.2	113.9	103.2	85.6	40	40.2	108		13.3	7.1	KYRVNWMVYQXFEU-UHFFFAOYSA-N, KYRVNWMVYQXFEU-UHFFFAOYSA-N, KYRVNWMVYQXFEU-UHFFFAOYSA-N, KYRVNWMVYQXFEU-UHFFFAOYSA-N
ICA-121431	EC50	10000	-2.5	100	95.3	1	10000	12819.3	103.6	104.6	103.2	110.3	95.3	1.4		0	6.2	URSQNPPONHUJDL-UHFFFAOYSA-N, URSQNPPONHUJDL-UHFFFAOYSA-N
efatutazone	EC50	10000	-2.5	100	99.5	1	10000	832234	105.1	99.5	105.7	104.5	103.2	0.1		0	4.7	JCYNMRJCUYVDBC-HSZRJFAPSA-N, JCYNMRJCUYVDBC-HSZRJFAPSA-N
carbinoxamine	EC50	10000	-2.5	100	95.8	1	10000	65295	99.9	95.8	101.5	104.2	99.6	0.5		0	3.2	OJFSXZCBGQGRNV-INIZCTEOSA-N
ML3403	EC50	10000	-2.5	100	86.5	1	10000	873.2	100.2	100.8	97.6	105.1	86.5	5.3		0.1	3.1	VXPWQNBKEIVYIS-HNNXBMFYSA-N, VXPWQNBKEIVYIS-HNNXBMFYSA-N
procaterol	EC50	10000	-1.1	100	93.9	1	10000	23.5	110.4	93.9	103.4	97.4	95.4	4.4		0	6.3	FKNXQNWAXFXVNW-BLLLJJGKSA-N, FKNXQNWAXFXVNW-BLLLJJGKSA-N, FKNXQNWAXFXVNW-BLLLJJGKSA-N
taselisib	EC50	49.6	-0.6	100	52	1	10000	0.6	97.4	84.8	70.3	62.7	52	108.5		11.6	2.4	BEUQXVWXFDOSAQ-UHFFFAOYSA-N, BEUQXVWXFDOSAQ-UHFFFAOYSA-N
CS-917	EC50	10000	-2.5	100	95.8	1	10000	8182.4	106.5	107.3	99.8	104.4	95.8	1.4		0	5.4	XJMYIJPPDSZOPN-UHFFFAOYSA-N, XJMYIJPPDSZOPN-UHFFFAOYSA-N
netupitant	EC50	10000	-2.5	100	95	1	10000	10.5	95	98.2	104.3	97.9	95.6	4.7		0	3.4	WAXQNWCZJDTGBU-UHFFFAOYSA-N, WAXQNWCZJDTGBU-UHFFFAOYSA-N
ezatiostat	EC50	10000	-0.2	100	97.1	1	10000	918.5	101.2	98.8	99.4	97.1	107.4	3.3		0	4.6	GWEJFLVSOGNLSS-WPFOTENUSA-N, GWEJFLVSOGNLSS-WPFOTENUSA-N, GWEJFLVSOGNLSS-WPFOTENUSA-N
ICI-162846	EC50	10000	-2.5	100	97.7	1	10000	173808	103	97.7	98.1	105	105.4	0.3		0	4.6	ALCSGJCIESECFD-UHFFFAOYSA-N, ALCSGJCIESECFD-UHFFFAOYSA-N
SR-3306	EC50	3039.7	-2.5	100	40.9	1	10000	98.7	99.8	90.8	100.5	98.9	40.9	31.1		3.3	5	QDMXVKKPYBGIAS-UHFFFAOYSA-N
filgotinib	EC50	3342.9	-2.5	100	53.4	1	10000	103.5	100	99.1	96.4	101.5	53.4	22.7		2.3	3	RIJLVEAXPNLDTC-UHFFFAOYSA-N, RIJLVEAXPNLDTC-UHFFFAOYSA-N
IDRA-21	EC50	10000	-0.1	100	93.8	1	10000	1410.8	101.7	93.8	97.3	98.9	98	9.2		0	2.9	VZRNTCHTJRLTMU-YFKPBYRVSA-N, VZRNTCHTJRLTMU-YFKPBYRVSA-N, VZRNTCHTJRLTMU-YFKPBYRVSA-N
DPPE	EC50	10000	-2.5	100	91.2	1	10000	6.4	112.3	98.4	106.8	91.2	94.4	11.6		0	7.3	NFIXBCVWIPOYCD-UHFFFAOYSA-N, NFIXBCVWIPOYCD-UHFFFAOYSA-N
YC-1	EC50	1498.7	-2.5	100	0.4	1	10000	4.5	104.3	111.8	102.5	73.5	0.4	82.3		9.5	6.4	OQQVFCKUDYMWGV-UHFFFAOYSA-N, OQQVFCKUDYMWGV-UHFFFAOYSA-N
necrostatin-2	EC50	10000	-0.3	100	91.3	1	10000	264.1	112.2	99.3	95.3	91.3	108.2	7.4		0	9.5	WIKGAEMMNQTUGL-SNVBAGLBSA-N
LY3023414	EC50	973.6	-1.6	100	14.8	1	10000	0.1	94.4	99.7	95.8	56.9	14.8	86.8		9.8	3.1	ACCFLVVUVBJNGT-AWEZNQCLSA-N
anagliptin	EC50	10000	-2.5	100	94.2	1	10000	56187.6	101.6	94.2	102.4	103.8	97.9	0.7		0	3.8	LDXYBEHACFJIEL-HNNXBMFYSA-N, LDXYBEHACFJIEL-HNNXBMFYSA-N
aminopurvalanol-a	EC50	3542.1	-2.5	100	34.6	1	10000	166.8	101.3	99.3	93.8	104.9	34.6	30.3		3.2	5.5	RAMROQQYRRQPDL-HNNXBMFYSA-N, RAMROQQYRRQPDL-HNNXBMFYSA-N, RAMROQQYRRQPDL-HNNXBMFYSA-N
PLX8394	EC50	10000	-2.5	100	79.1	1	10000	595.5	91	90.5	106.4	100.8	79.1	10.1		0.6	7.4	YYACLQUDUDXAPA-MRXNPFEDSA-N
SK&F-10047-(+)	EC50	10000	-2.5	100	95.4	1	10000	200195	98	95.4	107.6	103.5	116.6	0.5		0	10.6	LGQCVMYAEFTEFN-DQYPLSBCSA-N
GF109203X	EC50	2601.2	-2.5	100	31	1	10000	34.4	94.7	96.2	101.5	95.2	31	40.8		4.5	3.6	QMGUOJYZJKLOLH-UHFFFAOYSA-N, QMGUOJYZJKLOLH-UHFFFAOYSA-N, QMGUOJYZJKLOLH-UHFFFAOYSA-N
VCH-916	EC50	10000	-2.5	100	92.8	1	10000	145192	102.6	92.8	110.4	110.2	114.5	0.9		0	12.2	LNYKGELUODVSNS-YSXIEMCBSA-N, LNYKGELUODVSNS-YSXIEMCBSA-N
TG-02	EC50	207.3	-1.8	100	3.2	1	10000	0.3	110.8	103.9	79.2	9.1	3.2	162.9		19.3	5.8	VXBAJLGYBMTJCY-NSCUHMNNSA-N, VXBAJLGYBMTJCY-NSCUHMNNSA-N
TBA-354	EC50	10000	-2.5	100	89.4	1	10000	83451.1	92.9	107.8	89.4	109.6	105.1	1.3		0	10.3	ZXSGSFMORAILEY-HNNXBMFYSA-N
estrone	EC50	10000	-2.5	100	88.3	1	10000	21318.3	94.2	93.9	101.8	102.8	93.3	1.7		0	4.5	DNXHEGUUPJUMQT-CBZIJGRNSA-N, DNXHEGUUPJUMQT-CBZIJGRNSA-N, DNXHEGUUPJUMQT-CBZIJGRNSA-N, DNXHEGUUPJUMQT-CBZIJGRNSA-N
cot-inhibitor-1	EC50	10000	-2.5	100	80.6	1	10000	3789.7	95	107.2	96.7	120.1	80.6	6.4		0.2	11.4	ZWFKJFUFYPOTKL-UHFFFAOYSA-N
KB-R7943	EC50	10000	-2.5	100	78.8	1	10000	1.7	96.2	107.7	108.3	90.3	78.8	20.6		1.7	6	UMJUNUMSJDTYTM-UHFFFAOYSA-N, UMJUNUMSJDTYTM-UHFFFAOYSA-N, UMJUNUMSJDTYTM-UHFFFAOYSA-N
ICI-63197	EC50	10000	-0.1	100	93.8	1	10000	4069.3	96.9	95	93.8	98.3	106.8	9.6		0	5.6	UQDVRVNMIJAGRK-UHFFFAOYSA-N, UQDVRVNMIJAGRK-UHFFFAOYSA-N, UQDVRVNMIJAGRK-UHFFFAOYSA-N
dihydromyricetin	EC50	10000	-0.1	100	94.5	1	10000	583.7	95.8	94.5	98.5	94.7	102.7	11.2		0	3.8	KJXSIXMJHKAJOD-LSDHHAIUSA-N, KJXSIXMJHKAJOD-LSDHHAIUSA-N, KJXSIXMJHKAJOD-LSDHHAIUSA-N, KJXSIXMJHKAJOD-LSDHHAIUSA-N
BAY-61-3606	EC50	2101.5	-2.5	100	5	1	10000	7.2	96.1	99.7	101.5	87.5	5	64.7		7.4	2.3	JWQOJVOKBAAAAR-UHFFFAOYSA-N
etretinate	EC50	10000	-2.5	100	94.2	1	10000	63143.6	94.2	99.4	103.4	102.5	101.7	0.7		0	4.2	HQMNCQVAMBCHCO-DJRRULDNSA-N, HQMNCQVAMBCHCO-DJRRULDNSA-N, HQMNCQVAMBCHCO-DJRRULDNSA-N, HQMNCQVAMBCHCO-DJRRULDNSA-N
cefadroxil	EC50	10000	-2.5	100	90.4	1	10000	64774.1	90.4	101.1	95.6	103.2	104.6	1.2		0	7.3	BOEGTKLJZSQCCD-UEKVPHQBSA-N
Ro-4987655	EC50	18.9	-1	100	19	1	10000	0.2	100.2	70	34	19	21.6	218.7		26.2	2.9	FIMYFEGKMOCQKT-UHFFFAOYSA-N, FIMYFEGKMOCQKT-UHFFFAOYSA-N
presatovir	EC50	10000	-2.5	100	98.8	1	10000	462011	98.8	109.9	104.3	105.7	104.9	0.2		0	6.7	GOFXWTVKPWJNGD-UWJYYQICSA-N
CCT137690	EC50	516.4	-2.5	100	59.9	1	10000	0.7	101	98	105.8	65.6	59.9	51.6		6	3.4	GFLQCBTXTRCREJ-UHFFFAOYSA-N, GFLQCBTXTRCREJ-UHFFFAOYSA-N, GFLQCBTXTRCREJ-UHFFFAOYSA-N, GFLQCBTXTRCREJ-UHFFFAOYSA-N
tanaproget	EC50	1861.3	-2.5	100	24.7	1	10000	13.7	105.6	108.8	95.8	87	24.7	55.2		6.3	5.6	PYVFWTPEBMRKSR-UHFFFAOYSA-N, PYVFWTPEBMRKSR-UHFFFAOYSA-N
quiflapon	EC50	10000	-0.2	100	95.6	1	10000	730.6	104.6	95.6	96.8	98.3	104.2	5.3		0	4.6	NZOONKHCNQFYCI-UHFFFAOYSA-N
R-1479	EC50	10000	-2.5	100	93.5	1	10000	172.9	116.9	93.6	96.4	93.5	93.7	20.9		0	8.6	ODLGMSQBFONGNG-JVZYCSMKSA-N, ODLGMSQBFONGNG-JVZYCSMKSA-N
CTS-1027	EC50	10000	-0.1	100	83.5	1	10000	1549	97.7	88.7	103.9	83.5	96.3	24.8		0	7.9	ROSNVSQTEGHUKU-UHFFFAOYSA-N, ROSNVSQTEGHUKU-UHFFFAOYSA-N
chlorocresol	EC50	10000	-2.5	100	99	1	10000	159200	100.3	100	99	103	101.5	0.1		0	1.9	CFKMVGJGLGKFKI-UHFFFAOYSA-N, CFKMVGJGLGKFKI-UHFFFAOYSA-N, CFKMVGJGLGKFKI-UHFFFAOYSA-N
TAK-593	EC50	10000	-2.5	100	75.4	1	10000	549	99.1	95.5	93.1	104.3	75.4	10.5		0.7	5	DZFZXPPHBWCXPQ-UHFFFAOYSA-N
BMS-599626	EC50	10000	-2.5	100	82.2	1	10000	279.3	89.8	104.3	96	99.1	82.2	10		0.5	5.9	LUJZZYWHBDHDQX-QFIPXVFZSA-N, LUJZZYWHBDHDQX-QFIPXVFZSA-N
ALS-8112	EC50	10000	-2.5	100	82.8	1	10000	37.9	90.2	94.3	104.2	96.1	82.8	13.5		0.8	6.1	AWSRKKBIPSQHOJ-IBCQBUCCSA-N
RU-58841	EC50	10000	-2.5	100	91.1	1	10000	2.9	98.8	93.9	103.2	91.1	91.6	12.2		0	3.6	ARBYGDBJECGMGA-UHFFFAOYSA-N, ARBYGDBJECGMGA-UHFFFAOYSA-N
DBPR108	EC50	10000	-2.5	100	94.6	1	10000	86962	96.2	102.3	94.6	104.1	104.7	0.7		0	5.5	VQKSCYBKUIDZEI-STQMWFEESA-N
dehydrocorydaline	EC50	10000	-1.7	100	94.2	1	10000	0.8	98.6	99.4	95.1	94.2	95.7	14.2		0	1	RFKQJTRWODZPHF-UHFFFAOYSA-N, RFKQJTRWODZPHF-UHFFFAOYSA-N
LRRK2-IN-1	EC50	3416.9	-2.5	100	31.6	1	10000	99.3	99.4	99.4	98.8	103.1	31.6	32.7		3.5	3.8	IWMCPJZTADUIFX-UHFFFAOYSA-N, IWMCPJZTADUIFX-UHFFFAOYSA-N
AV-608	EC50	10000	-0.6	100	96.2	1	10000	16.6	96.2	102.7	98.9	98.3	97.3	3.6		0	2.4	NXLUTEDAEFXMQR-BJKOFHAPSA-N, NXLUTEDAEFXMQR-BJKOFHAPSA-N
adrenosterone	EC50	10000	-1	100	94.5	1	10000	154	98.6	98.8	94.5	97.7	97.5	1.6		0	3	RZRPTBIGEANTGU-IRIMSJTPSA-N, RZRPTBIGEANTGU-IRIMSJTPSA-N
chloroxylenol	EC50	10000	-2.5	100	90.6	1	10000	28800	90.6	92	105.3	103.5	94	1.6		0	7	OSDLLIBGSJNGJE-UHFFFAOYSA-N, OSDLLIBGSJNGJE-UHFFFAOYSA-N
Strontium Ranelate	EC50	10000	-2.5	100	93.7	1	10000	98942.8	93.7	94.9	103.3	100.2	108.4	0.8		0	7.3
N20C	EC50	10000	-2.5	100	93.6	1	10000	22512.1	97.3	93.6	106.1	111.4	94.9	1.4		0	7.4	BYGXICRJQZKUPA-UHFFFAOYSA-N, BYGXICRJQZKUPA-UHFFFAOYSA-N
Sufentanil	EC50	10000	-2.5	100	88.6	1	10000	6.6	101.7	112.7	88.6	98.4	91.6	26.1		0.6	8.3
taprenepag	EC50	10000	-2.5	100	92.5	1	10000	65685	92.5	104.4	93.8	104.3	96.4	0.9		0	5.8	MFFBXYNKZHTCEY-UHFFFAOYSA-N
MK-3207	EC50	10000	-2.5	100	91.2	1	10000	86920.2	91.2	106.3	101	113.1	100.7	1.1		0	8.9	AZAANWYREOQRFB-SETSBSEESA-N, AZAANWYREOQRFB-SETSBSEESA-N
CP-945,598	EC50	10000	-2.5	100	86.6	1	10000	5.7	103.2	95.6	100	95.3	86.6	12		0.4	2.7	UNAZAADNBYXMIV-UHFFFAOYSA-N, UNAZAADNBYXMIV-UHFFFAOYSA-N
sulpiride	EC50	10000	-0.2	100	92.8	1	10000	36.6	98.5	95.1	97.6	92.8	95.7	16.5		0	1.8	BGRJTUBHPOOWDU-LLVKDONJSA-N, BGRJTUBHPOOWDU-LLVKDONJSA-N, BGRJTUBHPOOWDU-LLVKDONJSA-N, BGRJTUBHPOOWDU-LLVKDONJSA-N
piribedil	EC50	10000	-2.5	100	98.9	1	10000	576976	98.9	111.9	98.9	107.3	102.5	0.1		0	7.2	OQDPVLVUJFGPGQ-UHFFFAOYSA-N
norelgestromin	EC50	10000	-2.5	100	95.9	1	10000	161053	95.9	100.6	104.6	107.8	109.6	0.5		0	7.6	ISHXLNHNDMZNMC-VTKCIJPMSA-N
MLN2480	EC50	1785.9	-2.5	100	57	1	10000	6.4	102.3	102.3	101.3	91.9	57	32.3		3.5	1.8	VWMJHAFYPMOMGF-ZCFIWIBFSA-N
AVN-944	EC50	463.5	-2.5	100	29	1	10000	0.7	89	106	100.9	37.6	29	94.7		11.5	6.4	GYCPCOJTCINIFZ-OXJNMPFZSA-N, GYCPCOJTCINIFZ-OXJNMPFZSA-N
mirodenafil	EC50	10000	-2.5	100	98.1	1	10000	222857	105.4	98.1	108.3	100.3	99.7	0.2		0	5	MIJFNYMSCFYZNY-UHFFFAOYSA-N, MIJFNYMSCFYZNY-UHFFFAOYSA-N
ML324	EC50	3515.8	-2.5	100	35.7	1	10000	283	88.7	103.3	88.2	104.4	35.7	30		3.2	9.3	QDBVSOZTVKXUES-UHFFFAOYSA-N
chloramphenicol-palmitate	EC50	10000	-2.5	100	88.6	1	10000	1.3	98.1	100.8	102.9	92.4	88.6	12.8		0.2	1.8	PXKHGMGELZGJQE-ILBGXUMGSA-N
1-naphthyl-PP1	EC50	10000	-2.5	100	82.8	1	10000	2152.2	114.8	114.9	95.6	104.8	82.8	6.9		0.2	11.1	XSHQBIXMLULFEV-UHFFFAOYSA-N, XSHQBIXMLULFEV-UHFFFAOYSA-N
carbamazepine	EC50	10000	-0.5	100	88.9	1	10000	119.7	106.8	109.8	88.9	98.6	100.7	7.2		0	8.5	FFGPTBGBLSHEPO-UHFFFAOYSA-N, FFGPTBGBLSHEPO-UHFFFAOYSA-N, FFGPTBGBLSHEPO-UHFFFAOYSA-N
GSK503	EC50	10000	-2.3	100	87.2	1	10000	4.1	92.6	112	99.7	94.4	87.2	12.2		0.4	7.1	HRDQQHUKUIKFHT-UHFFFAOYSA-N
AF38469	EC50	10000	-2.5	100	96.8	1	10000	145316	102.6	96.8	105	107.8	102.4	0.4		0	5.4	JWCUSQCZMQIBMR-UHFFFAOYSA-N
tandospirone	EC50	10000	-2.5	100	97	1	10000	192369	106.9	97	110.2	104	99.7	0.4		0	6.7	CEIJFEGBUDEYSX-FZDBZEDMSA-N, CEIJFEGBUDEYSX-FZDBZEDMSA-N, CEIJFEGBUDEYSX-FZDBZEDMSA-N
U-104	EC50	10000	-0.5	100	89.8	1	10000	105	102.5	105.6	102.7	89.8	104.4	6.4		0	7.2	YJQZNWPYLCNRLP-UHFFFAOYSA-N, YJQZNWPYLCNRLP-UHFFFAOYSA-N, YJQZNWPYLCNRLP-UHFFFAOYSA-N
quinagolide	EC50	10000	-0.1	100	100	1	10000	353.1	100	100	100	100	100	0.1		0	0	GDFGTRDCCWFXTG-ZIFCJYIRSA-N
NMS-1286937	EC50	138.7	-1.8	100	15.8	1	10000	0.2	105.3	95	70.4	16.7	15.8	156.4		18.8	3.5	QHLVBNKYJGBCQJ-UHFFFAOYSA-N, QHLVBNKYJGBCQJ-UHFFFAOYSA-N
ansamitocin-p-3	EC50	1	-1.2	100	29.5	1	10000	107.3	39	32.4	38	33.8	30.9	264.6		33.8	13.7	OPQNCARIZFLNLF-HSBZPDDFSA-N
ivosidenib	EC50	10000	-2.5	100	95.1	1	10000	75205.2	97.5	97.7	95.1	106.1	98.7	0.6		0	4.3	WIJZXSAJMHAVGX-DHLKQENFSA-N
lumefantrine	EC50	10000	-2.5	100	84.2	1	10000	2506.1	98.9	113.3	106.6	108.4	84.2	5.8		0.1	8.7	DYLGFOYVTXJFJP-OXTLUBNBSA-N, DYLGFOYVTXJFJP-OXTLUBNBSA-N, DYLGFOYVTXJFJP-OXTLUBNBSA-N
etoposide	EC50	700.6	-1.3	100	43.1	1	10000	0.6	111.2	85.2	96.3	65.6	43.1	66.4		7.2	9.2	VJJPUSNTGOMMGY-MRVIYFEKSA-N, VJJPUSNTGOMMGY-MRVIYFEKSA-N, VJJPUSNTGOMMGY-MRVIYFEKSA-N, VJJPUSNTGOMMGY-MRVIYFEKSA-N, VJJPUSNTGOMMGY-MRVIYFEKSA-N, VJJPUSNTGOMMGY-MRVIYFEKSA-N
bavisant	EC50	10000	-2.5	100	90.6	1	10000	40370.1	108.1	103.8	90.6	107.2	94.4	1.4		0	7.4	BGBVSGSIXIIREO-UHFFFAOYSA-N, BGBVSGSIXIIREO-UHFFFAOYSA-N
Nampt-IN-1	EC50	82.3	-1.9	100	16.2	1	10000	0.1	98.2	100.1	50.2	20.1	16.2	174.7		21.2	2	QHHSCLARESIWBH-UHFFFAOYSA-N
NE-100	EC50	10000	-2.5	100	93	1	10000	84.8	101.4	98.5	98.6	99.3	93	4.4		0	1.3	YBLIQJGXRLZBCZ-UHFFFAOYSA-N, YBLIQJGXRLZBCZ-UHFFFAOYSA-N
PF-04136309	EC50	10000	-0.8	100	97.4	1	10000	224.3	103.2	97.6	105.4	97.4	100.4	1		0	3.7	ZNSVOHSYDRPBGI-LXWOLXCRSA-N, ZNSVOHSYDRPBGI-LXWOLXCRSA-N
ertugliflozin	EC50	10000	-2.5	100	98.6	1	10000	43.7	108.1	109.2	107.1	98.6	98.6	1.7		0	7.1	MCIACXAZCBVDEE-CUUWFGFTSA-N
SR-2211	EC50	2254.8	-2.5	100	58	1	10000	28.2	94.2	100.8	98.8	95.4	58	27.4		2.9	3	KVHKWAZUPPBMLL-UHFFFAOYSA-N, KVHKWAZUPPBMLL-UHFFFAOYSA-N
JNJ-40411813	EC50	10000	-2.5	100	78.9	1	10000	1442.7	99.2	100.7	86.7	107.9	78.9	8.2		0.4	8	HYOGJHCDLQSAHX-UHFFFAOYSA-N
siguazodan	EC50	10000	-2.5	100	91.1	1	10000	97825	113.5	91.1	103.8	107	104.9	1.1		0	10.1	NUHPODZZKHQQET-VIFPVBQESA-N, NUHPODZZKHQQET-VIFPVBQESA-N
Sisomicin (sulfate)	EC50	10000	-1.2	100	97.8	1	10000	2096.5	114.4	104.2	112.5	97.8	101	0.6		0	9.9
TGR-1202	EC50	10000	-2.5	100	96.5	1	10000	192777	101.3	108.3	107.7	110.8	98.2	0.4		0	7.9	IUVCFHHAEHNCFT-INIZCTEOSA-N
GMX1778	EC50	5.8	-2.5	100	8.4	1	10000	12.9	109.4	26	19.5	16.3	8.4	296.5		36.6	8.6	BOIPLTNGIAPDBY-UHFFFAOYSA-N
MDL-11939	EC50	10000	-2.5	100	88.4	1	10000	94765.6	88.4	109.6	96.7	105.2	114	1.4		0	12.8	AXNGJCOYCMDPQG-HXUWFJFHSA-N, AXNGJCOYCMDPQG-HXUWFJFHSA-N
mibampator	EC50	1849.8	-2.5	100	32.6	1	10000	11.8	107.4	104.8	100.7	88.2	32.6	49.6		5.7	4.5	ULRDYYKSPCRXAJ-KRWDZBQOSA-N, ULRDYYKSPCRXAJ-KRWDZBQOSA-N
ciglitazone	EC50	10000	-2.5	100	98.2	1	10000	232216	100.6	99.8	98.2	107.6	104.8	0.2		0	4.8	YZFWTZACSRHJQD-OAHLLOKOSA-N
sirtinol	EC50	10000	-0.3	100	90.7	1	10000	167.9	100.9	106.4	90.7	96.9	100.4	8.2		0	5.9	UXJFDYIHRJGPFS-OVKKOYPGSA-N, UXJFDYIHRJGPFS-OVKKOYPGSA-N, UXJFDYIHRJGPFS-OVKKOYPGSA-N, UXJFDYIHRJGPFS-OVKKOYPGSA-N
auranofin	EC50	1460.5	-2.5	100	0	1	10000	3	90.6	99.4	102.3	72.1	-0.1	83.7		9.7	4.9	AUJRCFUBUPVWSZ-XTZHGVARSA-M, AUJRCFUBUPVWSZ-XTZHGVARSA-M, AUJRCFUBUPVWSZ-XTZHGVARSA-M
GSK2330672	EC50	10000	-1	100	97.7	1	10000	1294.5	104.9	112.1	107.5	97.7	112.4	0.7		0	10.2	CZGVOBIGEBDYTP-VSGBNLITSA-N
ponesimod	EC50	10000	-1.8	100	89.6	1	10000	739.2	95.8	89.6	99.5	102.5	91.6	3.1		0	5.8	LPAUOXUZGSBGDU-STDDISTJSA-N
CLINDAMYCIN HYDROCHLORIDE	EC50	10000	-2.5	100	93	1	10000	51609.4	102.7	93	103.6	100.2	97.6	0.8		0	4.2
darapladib	EC50	3211.9	-2.5	100	0.3	1	10000	134.6	91.8	97.1	85.3	100.8	0.3	50.2		5.5	9.5	WDPFJWLDPVQCAJ-UHFFFAOYSA-N, WDPFJWLDPVQCAJ-UHFFFAOYSA-N
cobimetinib	EC50	34.1	-1.3	100	17.1	1	10000	0.2	94.3	86.7	32.8	24.5	17.1	204.2		24.5	4	BSMCAPRUBJMWDF-KRWDZBQOSA-N, BSMCAPRUBJMWDF-KRWDZBQOSA-N
talopram	EC50	10000	-2.5	100	89.8	1	10000	75192.7	101.4	102.5	89.8	109.5	105.8	1.2		0	9	LJBBMCNHIUJBDU-FQEVSTJZSA-N, LJBBMCNHIUJBDU-FQEVSTJZSA-N
LY2334737	EC50	258.8	-1.5	100	30.1	1	10000	0.3	98.3	108.4	85	39.4	30.1	111.1		13	4.6	MEOYFIHNRBNEPI-UXIGCNINSA-N, MEOYFIHNRBNEPI-UXIGCNINSA-N
YM-155	EC50	58.7	-2.5	100	0.4	1	10000	0.2	102.6	101.5	21	3	0.4	222.2		27	2.3	OTSOOHRUMBRSHZ-UHFFFAOYSA-N, OTSOOHRUMBRSHZ-UHFFFAOYSA-N, OTSOOHRUMBRSHZ-UHFFFAOYSA-N
HLCL-61	EC50	10000	-2.1	100	79.2	1	10000	16.6	106.2	95.4	93.5	95.6	79.2	15.5		1.1	5	FIOIJUCPVZEPFX-UHFFFAOYSA-N
E-4031	EC50	10000	-2.5	100	89.5	1	10000	59018.8	89.5	97.5	96.9	107	100.5	1.3		0	7.2	SRUISGSHWFJION-UHFFFAOYSA-N, SRUISGSHWFJION-UHFFFAOYSA-N, SRUISGSHWFJION-UHFFFAOYSA-N
AZD3759	EC50	10000	-0.2	100	86.6	1	10000	536.1	101	86.6	104.2	95.8	101.3	16.7		0	7.9	MXDSJQHFFDGFDK-CYBMUJFWSA-N
delavirdine	EC50	10000	-2.5	100	98.8	1	10000	676802	98.8	107.7	99.2	115.3	106.9	0.1		0	9.4	WHBIGIKBNXZKFE-UHFFFAOYSA-N, WHBIGIKBNXZKFE-UHFFFAOYSA-N, WHBIGIKBNXZKFE-UHFFFAOYSA-N, WHBIGIKBNXZKFE-UHFFFAOYSA-N
zaltidine	EC50	10000	-0.5	100	94.5	1	10000	161.6	105.1	104.7	100.8	94.5	106.8	3.2		0	6.3	GIMNAEMRNXUAQP-UHFFFAOYSA-N, GIMNAEMRNXUAQP-UHFFFAOYSA-N
Retigabine	EC50	10000	-2.5	100	97.6	1	10000	168333	97.6	106.4	100.2	102.1	105.1	0.3		0	4.8
TC2559	EC50	10000	-0.9	100	93.1	1	10000	414.9	100.1	93.1	110.5	96.7	117.1	2.2		0	12.1	HFZDMKMXPGRKCK-GQCTYLIASA-N, HFZDMKMXPGRKCK-GQCTYLIASA-N
tropanyl-3,5-dimethylbenzoate	EC50	10000	-2.5	100	92.7	1	10000	3.1	99.5	105.9	102.2	92.7	93.2	10		0	3.2	HDDNYFLPWFSBLN-ZSHCYNCHSA-N
genz-123346	EC50	10000	-2.5	100	96.8	1	10000	150614	96.8	105.4	105	105.8	103.5	0.4		0	5.6	JMNXWOFCUJJYEO-HYBUGGRVSA-N, JMNXWOFCUJJYEO-HYBUGGRVSA-N
ebrotidine	EC50	10000	-2.5	100	86.5	1	10000	1.5	98.2	97.6	112.4	93.4	86.5	13.3		0.5	6.4	ZQHFZHPUZXNPMF-UHFFFAOYSA-N, ZQHFZHPUZXNPMF-UHFFFAOYSA-N, ZQHFZHPUZXNPMF-UHFFFAOYSA-N
etoricoxib	EC50	10000	-2.5	100	90.5	1	10000	50007.5	101.2	90.5	99.5	104.4	98.6	1.1		0	5.6	MNJVRJDLRVPLFE-UHFFFAOYSA-N
MK-571	EC50	10000	-2.5	100	95.7	1	10000	10449	101.9	106.1	97.7	107.6	95.7	1.3		0	5.1	AXUZQJFHDNNPFG-JORPFSLRSA-N
CT-7758	EC50	10000	-2.5	100	95.4	1	10000	73940	99.3	95.4	105.2	100.9	101.4	0.6		0	4	KYHVWHYLKOHLKA-FQEVSTJZSA-N, KYHVWHYLKOHLKA-FQEVSTJZSA-N
RSV604	EC50	10000	-0.5	100	95.9	1	10000	308.4	109.2	109.7	95.9	96.5	108.9	2.3		0	9	MTPVBMVUENFFLL-HXUWFJFHSA-N
olesoxime	EC50	10000	-2.5	100	95.3	1	10000	47351.4	100.3	96.5	95.3	103.3	97.4	0.6		0	3.4	QNTASHOAVRSLMD-SIWSWZRQSA-N, QNTASHOAVRSLMD-SIWSWZRQSA-N
talampanel	EC50	10000	-2.5	100	93.9	1	10000	68261.5	101.1	93.9	100	106.9	99.7	0.7		0	4.8	JACAAXNEHGBPOQ-LLVKDONJSA-N, JACAAXNEHGBPOQ-LLVKDONJSA-N
ATB-346	EC50	10000	-1	100	88.4	1	10000	151.1	98.2	88.4	97.2	98.7	97.7	3.5		0	6.2	YCNMAPLPQYQJFC-CYBMUJFWSA-N, YCNMAPLPQYQJFC-CYBMUJFWSA-N
o-3M3FBS	EC50	10000	-2.5	100	94.9	1	10000	10.6	101.8	109.2	95.6	94.9	99.4	11.3		0	5.3	SKJJIFRWCCSXGL-UHFFFAOYSA-N, SKJJIFRWCCSXGL-UHFFFAOYSA-N, SKJJIFRWCCSXGL-UHFFFAOYSA-N
zatebradine	EC50	10000	-2.5	100	95.5	1	10000	56171	105.3	99.4	100	102.7	97.7	0.5		0	3	KEDQCFRVSHYKLR-UHFFFAOYSA-N, KEDQCFRVSHYKLR-UHFFFAOYSA-N, KEDQCFRVSHYKLR-UHFFFAOYSA-N
GSK2816126	EC50	10000	-2.5	100	87.9	1	10000	62.9	98.7	97.7	99.1	99	87.9	7.5		0.1	1.4	FKSFKBQGSFSOSM-QFIPXVFZSA-N, FKSFKBQGSFSOSM-QFIPXVFZSA-N
eliglustat	EC50	10000	-2.5	100	92	1	10000	4851.2	100	109	95.8	107.6	92	2.7		0	6.3	FJZZPCZKBUKGGU-AUSIDOKSSA-N, FJZZPCZKBUKGGU-AUSIDOKSSA-N
ORG-26576	EC50	10000	-2.5	100	96.1	1	10000	62352	96.9	98.8	96.1	102.1	99.2	0.5		0	2.8	FIKUEZUFASUKAH-QMMMGPOBSA-N
piboserod	EC50	10000	-1.4	100	94.2	1	10000	90.8	94.2	106.1	106.2	98.5	95.5	3		0	5.2	KVCSJPATKXABRQ-UHFFFAOYSA-N, KVCSJPATKXABRQ-UHFFFAOYSA-N
vatalanib	EC50	10000	-2.5	100	83	1	10000	755.7	101.3	92.4	107.3	102	83	7.6		0.3	5.5	YCOYDOIWSSHVCK-UHFFFAOYSA-N, YCOYDOIWSSHVCK-UHFFFAOYSA-N, YCOYDOIWSSHVCK-UHFFFAOYSA-N
tecovirimat	EC50	10000	-0.1	100	100	1	10000	353.1	100	100	100	100	100	0.1		0	0	CSKDFZIMJXRJGH-VWLPUNTISA-N, CSKDFZIMJXRJGH-VWLPUNTISA-N
carbachol	EC50	10000	-0.1	100	100	1	10000	353.1	100	100	100	100	100	0.1		0	0	VPJXQGSRWJZDOB-UHFFFAOYSA-O, VPJXQGSRWJZDOB-UHFFFAOYSA-O, VPJXQGSRWJZDOB-UHFFFAOYSA-O
calpeptin	EC50	10000	-0.3	100	90.2	1	10000	42.7	99.8	95.1	98.2	98.3	92.2	12.3		0	2.3	PGGUOGKHUUUWAF-ROUUACIJSA-N, PGGUOGKHUUUWAF-ROUUACIJSA-N, PGGUOGKHUUUWAF-ROUUACIJSA-N
savolitinib	EC50	10000	-0.7	100	83.4	1	10000	0.8	99.5	96.2	96.8	89.4	83.4	23.6		0.8	1.7	XYDNMOZJKOGZLS-NSHDSACASA-N, XYDNMOZJKOGZLS-NSHDSACASA-N
AZ-10606120	EC50	10000	-1	100	93.7	1	10000	209.8	97.5	94.7	93.7	96.8	99.9	1.9		0	4.7	FQMZXMVHHKXGTM-UHFFFAOYSA-N, FQMZXMVHHKXGTM-UHFFFAOYSA-N
KML29	EC50	10000	-2.5	100	94.1	1	10000	73121.7	96.7	96.1	94.1	106.1	98.8	0.7		0	5	SXHQLPHDBLTFPM-UHFFFAOYSA-N
AMZ30	EC50	10000	-0.9	100	93.7	1	10000	405.4	95.8	104.9	119.1	93.7	102.7	2		0	10.9	GUCUORSUHTZMBW-YBFXNURJSA-N
eglumetad	EC50	10000	-0.6	100	92.5	1	10000	227.1	112.8	92.5	102.4	97.6	115.7	3.6		0	12.3	VTAARTQTOOYTES-RGDLXGNYSA-N, VTAARTQTOOYTES-RGDLXGNYSA-N
ABT-702	EC50	10000	-2.5	100	89.6	1	10000	2851.5	103.9	96.4	96.5	108.2	89.6	3.6		0	5.3	RQCXKDWOCUJWQZ-UHFFFAOYSA-N, RQCXKDWOCUJWQZ-UHFFFAOYSA-N
pantoprazole	EC50	10000	-1.5	100	99.2	1	10000	23404.9	105.6	107.2	111.2	99.2	117.3	0.2		0	11.4	IQPSEEYGBUAQFF-AREMUKBSSA-N
aldoxorubicin	EC50	102.1	-0.9	100	5.8	1	10000	0.2	97.4	94	50.3	20.3	5.8	187.6		21.6	3.4	OBMJQRLIQQTJLR-USGQOSEYSA-N, OBMJQRLIQQTJLR-USGQOSEYSA-N, OBMJQRLIQQTJLR-USGQOSEYSA-N
copanlisib	EC50	846.6	-2.5	100	51.9	1	10000	0.6	98.5	109.4	101.1	71	51.9	51.6		6	4.8	PZBCKZWLPGJMAO-UHFFFAOYSA-N, PZBCKZWLPGJMAO-UHFFFAOYSA-N, PZBCKZWLPGJMAO-UHFFFAOYSA-N
filanesib	EC50	5.6	-2	100	34.1	1	10000	0.3	98	50	35.1	34.1	34.4	213.8		26.8	0.4	LLXISKGBWFTGEI-FQEVSTJZSA-N, LLXISKGBWFTGEI-FQEVSTJZSA-N
OTS167	EC50	25.3	-1.8	100	3.9	1	10000	0.2	107.8	84.7	11.4	5.1	3.9	249.6		30.3	4.1	DKZYXHCYPUVGAF-JCNLHEQBSA-N, DKZYXHCYPUVGAF-JCNLHEQBSA-N
artemether	EC50	10000	-2.5	100	87.8	1	10000	1.3	97.6	101	103.3	92.1	87.8	13.4		0.4	2.1	SXYIRMFQILZOAM-HVNFFKDJSA-N, SXYIRMFQILZOAM-HVNFFKDJSA-N, SXYIRMFQILZOAM-HVNFFKDJSA-N, SXYIRMFQILZOAM-HVNFFKDJSA-N, SXYIRMFQILZOAM-HVNFFKDJSA-N
NQDI-1	EC50	862	-1.7	100	57.2	1	10000	0.2	106.1	102.2	98.4	76	57.2	45.7		5	3.3	UFJGFNHRMPMALC-UHFFFAOYSA-N
TEPP-46	EC50	10000	-1.2	100	98.5	1	10000	4262.2	118.9	102.7	111	98.5	101.7	0.4		0	11.1	ZWKJWVSEDISQIS-RUZDIDTESA-N, ZWKJWVSEDISQIS-RUZDIDTESA-N
LMI070	EC50	926.1	-2.5	100	12.4	1	10000	0.3	106.9	104	109.6	51.8	12.4	90.6		10.7	6.4	STWTUEAWRAIWJG-UHFFFAOYSA-N, STWTUEAWRAIWJG-UHFFFAOYSA-N
PI3K-IN-2	EC50	935.1	-2.5	100	25.1	1	10000	0.6	124.1	105.5	101.1	59.4	25.1	77.1		9.1	12.4	ADGGYDAFIHSYFI-UHFFFAOYSA-N
CARISOPRODOL	EC50	10000	-0.1	100	100	1	10000	353.1	100	100	100	100	100	0.1		0	0
AR-A014418	EC50	3146	-2.5	100	30.3	1	10000	148	112.7	107.3	102.1	99.8	30.3	35.7		3.9	7.8	YAEMHJKFIIIULI-UHFFFAOYSA-N, YAEMHJKFIIIULI-UHFFFAOYSA-N
EPZ020411	EC50	10000	-2.5	100	90.9	1	10000	15.3	98	101.5	108.6	96.8	90.9	8.1		0	4.5	QMDKVNSQXPVCRD-RQNOJGIXSA-N, QMDKVNSQXPVCRD-RQNOJGIXSA-N
niraparib	EC50	2163.5	-2.5	100	62.9	1	10000	83.3	83.9	109	99.4	95.4	62.9	24.8		2.5	9.2	PCHKPVIQAHNQLW-CQSZACIVSA-N, PCHKPVIQAHNQLW-CQSZACIVSA-N
chlorothiazide	EC50	10000	-2.5	100	95.9	1	10000	4.8	102.5	101.9	95.9	97.8	99	9.7		0	2.4	JBMKAUGHUNFTOL-UHFFFAOYSA-N, JBMKAUGHUNFTOL-UHFFFAOYSA-N, JBMKAUGHUNFTOL-UHFFFAOYSA-N
CNX-2006	EC50	3343.7	-2.5	100	27.6	1	10000	143.5	99.9	110.1	97.3	102.3	27.6	35.2		3.8	6.4	BFSRTTWIPACGMI-UHFFFAOYSA-N, BFSRTTWIPACGMI-UHFFFAOYSA-N
teriflunomide	EC50	10000	-2.5	100	93.4	1	10000	6.7	104.1	107.4	93.4	98.1	94.4	15.2		0	4.9	NABQBYDEMLGCEO-SNVBAGLBSA-N, NABQBYDEMLGCEO-SNVBAGLBSA-N, NABQBYDEMLGCEO-SNVBAGLBSA-N
epigallocatechin-gallate-(-)	EC50	10000	-0.4	100	93.1	1	10000	116.5	101.2	106.6	93.1	97.8	97.5	5.4		0	4.7	WMBWREPUVVBILR-WIYYLYMNSA-N, WMBWREPUVVBILR-WIYYLYMNSA-N, WMBWREPUVVBILR-WIYYLYMNSA-N, WMBWREPUVVBILR-WIYYLYMNSA-N
MDL-29951	EC50	10000	-2.5	100	92.5	1	10000	85699.1	101.6	92.5	94.2	107.4	105	0.9		0	7.5	KNBSYZNKEAWABY-UHFFFAOYSA-N
voxtalisib	EC50	1839.3	-2.5	100	35.4	1	10000	12.6	107.5	105.5	100.7	88.5	35.4	47.7		5.4	4.7	RGHYDLZMTYDBDT-UHFFFAOYSA-N, RGHYDLZMTYDBDT-UHFFFAOYSA-N
RU-24969	EC50	10000	-0.1	100	100	1	10000	353.1	100	100	100	100	100	0.1		0	0	KRVMLPUDAOWOGN-UHFFFAOYSA-N, KRVMLPUDAOWOGN-UHFFFAOYSA-N, KRVMLPUDAOWOGN-UHFFFAOYSA-N
JNJ-63533054	EC50	10000	-0.6	100	98.6	1	10000	378.9	102	106.8	98.8	98.6	101	0.6		0	3.7	MWDVCHRYCKXEBY-LBPRGKRZSA-N, MWDVCHRYCKXEBY-LBPRGKRZSA-N
nafadotride	EC50	10000	-2.5	100	96.7	1	10000	9.3	103.8	103	104.9	97.5	96.7	3.8		0	3.4	IDZASIQMRGPBCQ-QGZVFWFLSA-N
BMS-309403	EC50	10000	-0.1	100	100	1	10000	353.1	100	100	100	100	100	0.1		0	0	SJRVJRYZAQYCEE-UHFFFAOYSA-N, SJRVJRYZAQYCEE-UHFFFAOYSA-N
corosolic-acid	EC50	10000	-0.1	100	100	1	10000	353.1	100	100	100	100	100	0.1		0	0	HFGSQOYIOKBQOW-ZSDYHTTISA-N
setipiprant	EC50	10000	-2.5	100	96.3	1	10000	114296	98	96.3	107.8	101	102.2	0.4		0	4.9	IHAXLPDVOWLUOS-UHFFFAOYSA-N
seocalcitol	EC50	10000	-2.5	100	97.3	1	10000	212209	103.8	97.3	99.3	112.5	99.4	0.3		0	6.7	LVLLALCJVJNGQQ-SEODYNFXSA-N, LVLLALCJVJNGQQ-SEODYNFXSA-N, LVLLALCJVJNGQQ-SEODYNFXSA-N
GSK2256294A	EC50	10000	-0.4	100	94.7	1	10000	283.7	99.4	98.7	103	94.7	110.7	4.2		0	7.2	LQHDJQIMETZMPH-ZBFHGGJFSA-N
M8-B	EC50	10000	-2.5	100	91.1	1	10000	68048.8	99.8	96.5	91.1	110.3	96.2	1.1		0	7.1	UOGGWHBYFVBUIY-UHFFFAOYSA-N, UOGGWHBYFVBUIY-UHFFFAOYSA-N
JDTic	EC50	10000	-2.5	100	95.6	1	10000	47300.1	100.5	95.6	99.4	100.6	99.6	0.5		0	2.4	ZLVXBBHTMQJRSX-VMGNSXQWSA-N, ZLVXBBHTMQJRSX-VMGNSXQWSA-N
Ro-90-7501	EC50	1030.3	-1.1	100	54.6	1	10000	0.3	98.3	98.7	93.4	79.5	54.6	46.2		4.5	2.8	PAGZCEHLFCJSPV-UHFFFAOYSA-N, PAGZCEHLFCJSPV-UHFFFAOYSA-N, PAGZCEHLFCJSPV-UHFFFAOYSA-N
elacridar	EC50	10000	-2.5	100	96.6	1	10000	7.8	99.6	107.4	101.1	96.6	97.9	4.7		0	3.8	OSFCMRGOZNQUSW-UHFFFAOYSA-N, OSFCMRGOZNQUSW-UHFFFAOYSA-N, OSFCMRGOZNQUSW-UHFFFAOYSA-N
osimertinib	EC50	1796.7	-2.5	100	6	1	10000	3.3	99.6	98.8	103.5	82.4	6	70.3		8.1	2	DUYJMQONPNNFPI-UHFFFAOYSA-N, DUYJMQONPNNFPI-UHFFFAOYSA-N
triapine	EC50	2335.1	-2.5	100	30.6	1	10000	62	103.3	97.7	118.7	93	30.6	44.2		5	9.6	XMYKNCNAZKMVQN-NYYWCZLTSA-N, XMYKNCNAZKMVQN-NYYWCZLTSA-N, XMYKNCNAZKMVQN-NYYWCZLTSA-N
tirasemtiv	EC50	10000	-2.5	100	98.5	1	10000	178119	101.5	112.6	99.4	114.9	98.5	0.3		0	9.8	RSQGZEAXODVTOL-UHFFFAOYSA-N, RSQGZEAXODVTOL-UHFFFAOYSA-N
Ro-28-1675	EC50	10000	-0.4	100	90.8	1	10000	136.8	97.2	96.4	107.6	90.8	102.9	6.7		0	7	NEQSWPCDHDQINX-MRXNPFEDSA-N
AZD7762	EC50	808.8	-2.5	100	1.3	1	10000	0.2	97.8	100.6	103.2	37.8	1.3	107.8		12.7	2.2	IAYGCINLNONXHY-LBPRGKRZSA-N, IAYGCINLNONXHY-LBPRGKRZSA-N, IAYGCINLNONXHY-LBPRGKRZSA-N, IAYGCINLNONXHY-LBPRGKRZSA-N
TC-S-7006	EC50	1852.6	-2.5	100	50	1	10000	18.7	101.7	93	107.4	91.2	50	36.7		4.1	5.2	NMEUKWOOQOHUNA-UHFFFAOYSA-N, NMEUKWOOQOHUNA-UHFFFAOYSA-N
garenoxacin	EC50	10000	-2.5	100	92.3	1	10000	73781.7	95.2	97.4	92.3	108.9	99	0.9		0	6.7	NJDRXTDGYFKORP-LLVKDONJSA-N
API-001	EC50	10000	-2.5	100	89.9	1	10000	72019.3	101.6	110.6	89.9	101.5	103.2	1.2		0	8.5	DGPGXHRHNRYVDH-UHFFFAOYSA-N, DGPGXHRHNRYVDH-UHFFFAOYSA-N
Brivaracetam	EC50	10000	-0.2	100	96.2	1	10000	1962.3	100.7	96.2	101.1	97.9	113.5	4.7		0	8
artemotil	EC50	10000	-2.5	100	89.1	1	10000	3.1	107.1	100.2	103.6	89.1	94.5	15		0.2	4.9	NLYNIRQVMRLPIQ-XQLAAWPRSA-N, NLYNIRQVMRLPIQ-XQLAAWPRSA-N, NLYNIRQVMRLPIQ-XQLAAWPRSA-N
alcaftadine	EC50	10000	-2.5	100	92.7	1	10000	65895.4	92.7	97.2	102.9	100.8	103.8	0.9		0	5.6	MWTBKTRZPHJQLH-UHFFFAOYSA-N
xaliproden	EC50	10000	-2.5	100	99.9	1	10000	20051	100	100	100	100	100	0		0	0	WJJYZXPHLSLMGE-UHFFFAOYSA-N, WJJYZXPHLSLMGE-UHFFFAOYSA-N, WJJYZXPHLSLMGE-UHFFFAOYSA-N
elafibranor	EC50	10000	-0.5	100	93.5	1	10000	62.5	100.9	108	93.5	99.1	96.3	4.8		0	5.1	AFLFKFHDSCQHOL-IZZDOVSWSA-N
NGB-2904	EC50	10000	-2.5	100	91.2	1	10000	4	107.2	94.1	99.3	91.2	92.9	14.2		0	4.7	YJPWVCIGSHWNON-UHFFFAOYSA-N, YJPWVCIGSHWNON-UHFFFAOYSA-N
napabucasin	EC50	291	-2.5	100	0	1	10000	0.4	102.2	108.7	97.1	-0.9	-0.3	153.6		18.4	5.5	DPHUWDIXHNQOSY-UHFFFAOYSA-N, DPHUWDIXHNQOSY-UHFFFAOYSA-N
nalfurafine	EC50	10000	-0.3	100	95.5	1	10000	187.8	101.5	103.9	95.5	97.7	102.4	3.7		0	3.8	XGZZHZMWIXFATA-UEZBDDGYSA-N
AFN-1252	EC50	10000	-0.4	100	90.2	1	10000	198.5	109.7	92.6	105.6	90.2	110.5	7.1		0	11	QXTWSUQCXCWEHF-JXMROGBWSA-N
ampalex	EC50	10000	-2.5	100	99.6	1	10000	886546	103.1	99.6	108.1	101.5	101.8	0.1		0	4.5	ANDGGVOPIJEHOF-UHFFFAOYSA-N, ANDGGVOPIJEHOF-UHFFFAOYSA-N
taltirelin	EC50	10000	-2.5	100	99	1	10000	466200	105.6	99.6	99	104.2	108.4	0.1		0	5.7	LQZAIAZUDWIVPM-SRVKXCTJSA-N, LQZAIAZUDWIVPM-SRVKXCTJSA-N
olmutinib	EC50	3114.6	-2.5	100	51	1	10000	115.1	95	93.5	100.3	99.6	51	25.3		2.6	4.4	FDMQDKQUTRLUBU-UHFFFAOYSA-N, FDMQDKQUTRLUBU-UHFFFAOYSA-N
NNC-55-0396	EC50	2927.1	-2.5	100	0	1	10000	59.3	109.3	104	98.7	96.8	0	54.1		6	5.8	VHHVPDKNKPNKHY-JDXGNMNLSA-N, VHHVPDKNKPNKHY-JDXGNMNLSA-N
faropenem-medoxomil	EC50	10000	-0.2	100	95.1	1	10000	228.1	102.6	99.2	98.1	95.1	100.4	5.2		0	2.6	JQBKWZPHJOEQAO-DVPVEWDBSA-N, JQBKWZPHJOEQAO-DVPVEWDBSA-N, JQBKWZPHJOEQAO-DVPVEWDBSA-N
3-bromopyruvate	EC50	10000	-0.3	100	92.1	1	10000	211	103.5	92.1	100.2	99.7	100.6	7.7		0	4.8	CHNJCELMWMIDSC-UHFFFAOYSA-N, CHNJCELMWMIDSC-UHFFFAOYSA-N, CHNJCELMWMIDSC-UHFFFAOYSA-N
lumateperone	EC50	10000	-2.5	100	80.7	1	10000	441	100.5	91.6	102.9	101	80.7	9.1		0.5	4.6	HOIIHACBCFLJET-SFTDATJTSA-N, HOIIHACBCFLJET-SFTDATJTSA-N
ceftizoxim	EC50	10000	-2.5	100	96.1	1	10000	116661	97.5	96.1	107.4	103	103.3	0.5		0	5.3	NNULBSISHYWZJU-LLKWHZGFSA-N, NNULBSISHYWZJU-LLKWHZGFSA-N, NNULBSISHYWZJU-LLKWHZGFSA-N
PNU-282987	EC50	10000	-2.5	100	92.2	1	10000	14564.4	97.2	92.2	93.7	101.8	94.3	1.7		0	5.3	WECKJONDRAUFDD-ZDUSSCGKSA-N, WECKJONDRAUFDD-ZDUSSCGKSA-N, WECKJONDRAUFDD-ZDUSSCGKSA-N
OAC2	EC50	10000	-0.7	100	97.3	1	10000	208.9	103.5	105.8	97.3	99.7	101.4	1.2		0	3.9	JCAFGYWSIWYMOX-UHFFFAOYSA-N
ISRIB	EC50	10000	-2.5	100	93.8	1	10000	18669.8	98.4	100.4	104.6	100.2	96.3	1		0	2.4	HJGMCDHQPXTGAV-IYARVYRRSA-N
AGN-195183	EC50	10000	-2.5	100	92.7	1	10000	11606.4	102.2	105.2	115.1	112	92.7	2.2		0	10.1	PNAWUIKCVQSLFG-UHFFFAOYSA-N
ER-27319	EC50	777.5	-2.5	100	5.4	1	10000	0.3	99.3	94.2	101.9	38.2	5.4	104.9		12.4	3.2	CFPDEQBPNROZDC-UHFFFAOYSA-N, CFPDEQBPNROZDC-UHFFFAOYSA-N, CFPDEQBPNROZDC-UHFFFAOYSA-N
embelin	EC50	10000	-0.1	100	94.4	1	10000	2620.3	95.9	94.4	98.9	98.6	101.5	8.7		0	3.2	HQWGBIUMYSOPFP-UHFFFAOYSA-N, HQWGBIUMYSOPFP-UHFFFAOYSA-N, HQWGBIUMYSOPFP-UHFFFAOYSA-N, HQWGBIUMYSOPFP-UHFFFAOYSA-N
acalisib	EC50	10000	-2.5	100	83.6	1	10000	8.2	106	107.3	109.2	93.7	83.6	15.1		0.9	6.6	DOCINCLJNAXZQF-LBPRGKRZSA-N
D609	EC50	10000	-2.5	100	98.7	1	10000	322418	103.1	98.7	102.4	100.1	108.3	0.2		0	4.9	PWLXJBSAUKKGCM-UHFFFAOYSA-N, PWLXJBSAUKKGCM-UHFFFAOYSA-N, PWLXJBSAUKKGCM-UHFFFAOYSA-N, PWLXJBSAUKKGCM-UHFFFAOYSA-N
WWL-113	EC50	3701.7	-2.5	100	38.1	1	10000	245.6	100.4	106.5	96.5	107.4	38.1	27.6		2.9	6.5	AKIIPHDGVCFVCC-UHFFFAOYSA-N, AKIIPHDGVCFVCC-UHFFFAOYSA-N
medroxyprogesterone	EC50	10000	-2.5	100	84.1	1	10000	1011.4	94.7	98.5	102.7	105.5	84.1	6.2		0.2	4.3	FRQMUZJSZHZSGN-HBNHAYAOSA-N, FRQMUZJSZHZSGN-HBNHAYAOSA-N
A12B4C3	EC50	10000	-2.5	100	91.2	1	10000	48166.2	96.9	91.2	99.2	102.3	97.7	1.1		0	4.9	KVHGJAKTBPFFNV-KUXCXQDQSA-N, KVHGJAKTBPFFNV-KUXCXQDQSA-N
boceprevir	EC50	10000	-2.5	100	93.7	1	10000	6.5	98.2	96.9	109.1	93.7	95.7	8.1		0	5.1	LHHCSNFAOIFYRV-ZYNAIFEFSA-N, LHHCSNFAOIFYRV-ZYNAIFEFSA-N, LHHCSNFAOIFYRV-ZYNAIFEFSA-N
kevetrin	EC50	10000	-0.4	100	93.6	1	10000	146.2	107	97.4	101.3	93.6	100.8	4.8		0	5	PRDJGNVQBVXXEO-UHFFFAOYSA-N
verubulin	EC50	6.9	-2.5	100	34.3	1	10000	5.2	107.9	52.4	34.3	36.3	41.4	207.7		26.2	5.6	SNHCRNMVYDHVDT-UHFFFAOYSA-N, SNHCRNMVYDHVDT-UHFFFAOYSA-N
I-BRD9	EC50	2623.4	-2.5	100	63.4	1	10000	56.7	94.4	99.2	98.6	97.5	63.4	21.5		2.1	3	WRUWGLUCNBMGPS-UHFFFAOYSA-N, WRUWGLUCNBMGPS-UHFFFAOYSA-N
GLPG0492-R-enantiomer	EC50	10000	-0.7	100	96.4	1	10000	196.3	107.7	104.9	102.3	96.4	99.7	1.6		0	5	VAJGULUVTFDTAS-SFHVURJKSA-N
KH-CB19	EC50	10000	-2.5	100	93.2	1	10000	1741.5	99.8	105.4	98.7	102.5	93.2	2.6		0	3.1	DXZRBHUCOHBAHP-UHFFFAOYSA-N
integrin-antagonist-1	EC50	10000	-0.7	100	97.8	1	10000	298.3	107	97.8	103.9	97.8	99.9	0.9		0	4.3	ZMXBIIQMSGOIRZ-RCZVLFRGSA-N
ZD-2079	EC50	10000	-2.5	100	94.3	1	10000	3147.8	108.8	109.7	107.2	100.7	94.3	2.5		0	7.5	SRBPKVWITYPHQR-KRWDZBQOSA-N, SRBPKVWITYPHQR-KRWDZBQOSA-N
VU0240551	EC50	10000	-2.5	100	87.4	1	10000	3.8	97.8	108.7	90.4	89.1	87.4	27.4		1.2	4.6	WJRWSLORVIHRNX-UHFFFAOYSA-N
cebranopadol	EC50	10000	-2.5	100	88.5	1	10000	0.4	100	98	101	93.6	88.5	11.9		0.2	1.1	CSMVOZKEWSOFER-RQNOJGIXSA-N, CSMVOZKEWSOFER-RQNOJGIXSA-N
glasdegib	EC50	10000	-1.2	100	92	1	10000	2.1	107.6	99	99.1	96.2	92	8.1		0	3.8	SFNSLLSYNZWZQG-VQIMIIECSA-N, SFNSLLSYNZWZQG-VQIMIIECSA-N
FPS-ZM1	EC50	10000	-2.5	100	92.9	1	10000	4.1	105.6	106	102.1	92.9	93.8	9.9		0	4.3	XDFKWGIBQMHSOH-UHFFFAOYSA-N
cryptotanshinone	EC50	10000	-1	100	93.3	1	10000	164.3	97.3	93.3	97.2	98.9	98	2		0	4	GVKKJJOMQCNPGB-JTQLQIEISA-N, GVKKJJOMQCNPGB-JTQLQIEISA-N, GVKKJJOMQCNPGB-JTQLQIEISA-N, GVKKJJOMQCNPGB-JTQLQIEISA-N
levocarnitine-propionate	EC50	10000	-0.1	100	100	1	10000	353.1	100	100	100	100	100	0.1		0	0	UFAHZIUFPNSHSL-MRVPVSSYSA-O
crisaborole	EC50	10000	-2.5	100	95.8	1	10000	10940.3	105.9	105.2	112.2	103.8	95.8	1.4		0	7.5	USZAGAREISWJDP-UHFFFAOYSA-N
SIB-1893	EC50	10000	-2.5	100	90.1	1	10000	29668.2	108.5	96.1	107.2	101.5	94.2	1.5		0	6	SISOFUCTXZKSOQ-ZHACJKMWSA-N, SISOFUCTXZKSOQ-ZHACJKMWSA-N
Mps1-IN-1	EC50	2570.3	-2.5	100	37.8	1	10000	95.4	96.5	117.5	95.2	95.5	37.8	37		4.1	9.3	NMJMRSQTDLRCRQ-UHFFFAOYSA-N, NMJMRSQTDLRCRQ-UHFFFAOYSA-N
azimilide	EC50	10000	-2.5	100	85.3	1	10000	763.5	99.8	106.5	100.6	103.2	85.3	6.2		0.1	3.8	MREBEPTUUMTTIA-PCLIKHOPSA-N, MREBEPTUUMTTIA-PCLIKHOPSA-N
radafaxine	EC50	10000	-2.5	100	90.3	1	10000	30	98.3	99.7	97.6	98.4	90.3	7		0	1.5	RCOBKSKAZMVBHT-TVQRCGJNSA-N
PRT4165	EC50	10000	-2.5	100	87.6	1	10000	1876.1	112.8	98.5	92.1	102.8	87.6	5.2		0	7.8	OMHZFEWYVFWVLI-UHFFFAOYSA-N, OMHZFEWYVFWVLI-UHFFFAOYSA-N, OMHZFEWYVFWVLI-UHFFFAOYSA-N
WAY-170523	EC50	2429.5	-2.5	100	37.8	1	10000	47.5	93.4	98.9	91	94.5	37.8	38.5		4.3	5.7	FARMEEAGJWMFSZ-UHFFFAOYSA-N, FARMEEAGJWMFSZ-UHFFFAOYSA-N, FARMEEAGJWMFSZ-UHFFFAOYSA-N
neuropathiazol	EC50	10000	-2.5	100	86.2	1	10000	49967.4	86.2	97.3	103.4	107	93.2	1.7		0	8	MGKYEWWFHSESJN-UHFFFAOYSA-N, MGKYEWWFHSESJN-UHFFFAOYSA-N
kuromanin	EC50	10000	-0.1	100	100	1	10000	353.1	100	100	100	100	100	0.1		0	0	RKWHWFONKJEUEF-GQUPQBGVSA-O
APD597	EC50	10000	-0.8	100	86.3	1	10000	2.1	99.6	104.3	94.4	94.6	86.3	15.8		0.1	3.2	WPDCHTSXOPUOII-UHFFFAOYSA-N
remodelin	EC50	1448.2	-2.5	100	73.1	1	10000	11.9	105.4	97.2	109.1	92.3	73.1	22.6		2.2	5.5	XAEJIFARBQJLML-UHFFFAOYSA-N, XAEJIFARBQJLML-UHFFFAOYSA-N
salmeterol	EC50	3862.4	-2.5	100	70.8	1	10000	624.2	107.2	107.2	94	105.1	70.8	12.5		1	6.7	GIIZNNXWQWCKIB-VWLOTQADSA-N, GIIZNNXWQWCKIB-VWLOTQADSA-N, GIIZNNXWQWCKIB-VWLOTQADSA-N, GIIZNNXWQWCKIB-VWLOTQADSA-N, GIIZNNXWQWCKIB-VWLOTQADSA-N
fenobam	EC50	10000	-1	100	97	1	10000	841.6	109.5	99.4	112.2	97	102.6	0.9		0	8.1	DWPQODZAOSWNHB-UHFFFAOYSA-N, DWPQODZAOSWNHB-UHFFFAOYSA-N, DWPQODZAOSWNHB-UHFFFAOYSA-N
tarafenacin	EC50	10000	-0.9	100	96.5	1	10000	542.4	115	105.5	108.2	96.5	99.3	1.2		0	9.1	UXZDMXYRRQJIBJ-IBGZPJMESA-N
talipexole	EC50	10000	-0.1	100	100	1	10000	353.1	100	100	100	100	100	0.1		0	0	DHSSDEDRBUKTQY-UHFFFAOYSA-N, DHSSDEDRBUKTQY-UHFFFAOYSA-N, DHSSDEDRBUKTQY-UHFFFAOYSA-N, DHSSDEDRBUKTQY-UHFFFAOYSA-N
satraplatin	EC50	1157.4	-2.5	100	36.1	1	10000	0.7	105.2	96.5	101.7	73.8	36.1	59.9		7	3.3	JWTNVKZACPRKPF-UHFFFAOYSA-J, JWTNVKZACPRKPF-UHFFFAOYSA-J
Mps-BAY-2a	EC50	254.8	-1.1	100	47.6	1	10000	0.6	87.9	100.3	86	57.4	47.6	83.9		9.3	6.1	MDYKTGNHXNTATG-UHFFFAOYSA-N, MDYKTGNHXNTATG-UHFFFAOYSA-N
TY-52156	EC50	10000	-2.5	100	95	1	10000	149.1	104.8	95	95.5	95.3	97.6	16.4		0	2.8	XONRRGIRSGNWFP-UHFFFAOYSA-N, XONRRGIRSGNWFP-UHFFFAOYSA-N, XONRRGIRSGNWFP-UHFFFAOYSA-N
ZM-306416	EC50	10000	-2.5	100	87.1	1	10000	3246.5	99.1	106.6	89.4	109.2	87.1	4.6		0	7.9	YHUIUSRCUKUUQA-UHFFFAOYSA-N, YHUIUSRCUKUUQA-UHFFFAOYSA-N, YHUIUSRCUKUUQA-UHFFFAOYSA-N
ST-2825	EC50	2049.7	-2.5	100	40.5	1	10000	10.7	96.5	100.6	102.9	91.7	40.5	41.2		4.6	2.4	HBLHLJXFIPCEMW-ZJSFPPFMSA-N
tavaborole	EC50	10000	-2.5	100	92.9	1	10000	78381	92.9	105.4	102.8	102.1	105.2	0.9		0	6.5	LFQDNHWZDQTITF-UHFFFAOYSA-N, LFQDNHWZDQTITF-UHFFFAOYSA-N
monosodium-alpha-luminol	EC50	10000	-0.1	100	89.7	1	10000	4818.7	95.9	89.7	104.3	89.8	113.1	16		0	11	HWYHZTIRURJOHG-UHFFFAOYSA-N, HWYHZTIRURJOHG-UHFFFAOYSA-N, HWYHZTIRURJOHG-UHFFFAOYSA-N
BMS-690514	EC50	10000	-2.5	100	87.9	1	10000	133.5	105	102.2	102.4	99	87.9	7.5		0.1	3	CSGQVNMSRKWUSH-IAGOWNOFSA-N, CSGQVNMSRKWUSH-IAGOWNOFSA-N, CSGQVNMSRKWUSH-IAGOWNOFSA-N
anlotinib	EC50	3555.4	-2.5	100	59.2	1	10000	202.6	105.8	99.6	101	103.2	59.2	18.9		1.8	4.1	KSMZEXLVHXZPEF-UHFFFAOYSA-N, KSMZEXLVHXZPEF-UHFFFAOYSA-N
TC-S-7003	EC50	914.6	-0.9	100	9	1	10000	0.5	98	100.6	82	58.6	9	98.7		10.5	6.7	BHJJWVDKNXABFS-UHFFFAOYSA-N, BHJJWVDKNXABFS-UHFFFAOYSA-N
AMG-PERK-44	EC50	10000	-0.5	100	86.7	1	10000	1.7	96.5	98.4	93	91.3	86.7	25.8		0.2	1.7	YPPSMYLMSKHYAY-UHFFFAOYSA-N, YPPSMYLMSKHYAY-UHFFFAOYSA-N
SB-683698	EC50	10000	-0.1	100	91	1	10000	2911	91.7	103.7	91	99.5	99.3	14.1		0	5.8	DRSJLVGDSNWQBI-SFHVURJKSA-N, DRSJLVGDSNWQBI-SFHVURJKSA-N
ML323	EC50	10000	-2.5	100	82.2	1	10000	53.1	99.1	94.2	111.5	96.5	82.2	13.5		0.8	6.5	VUIRVWPJNKZOSS-UHFFFAOYSA-N
camicinal	EC50	10000	-2.5	100	94.6	1	10000	97394.9	94.6	98.1	96.5	101.1	107.5	0.6		0	6.1	RZKDEGZIFSJVNA-IBGZPJMESA-N, RZKDEGZIFSJVNA-IBGZPJMESA-N
ML204	EC50	10000	-2.5	100	88.8	1	10000	66334.3	92	93.5	88.8	103.7	101.8	1.4		0	8.7	USYRQXDHKXGTCK-UHFFFAOYSA-N
AR-C155858	EC50	10000	-0.4	100	95	1	10000	254.5	97	107.6	95	98.8	109.2	3.5		0	7.5	ISIVOJWVBJIOFM-ZDUSSCGKSA-N, ISIVOJWVBJIOFM-ZDUSSCGKSA-N
CGP-53353	EC50	1909.2	-2.5	100	49.7	1	10000	12.8	101.1	93.9	100.6	91.8	49.7	36.3		4	3.2	RONQPWQYDRPRGG-UHFFFAOYSA-N, RONQPWQYDRPRGG-UHFFFAOYSA-N
Nandrolone	EC50	10000	-2.5	100	96.9	1	10000	238104	102.2	101	96.9	108.5	112.8	0.4		0	8.6
CGH2466	EC50	10000	-2.5	100	96.5	1	10000	279068	96.5	104.4	117	105.9	111.5	0.4		0	11.5	BEPGKLOHQTXUHX-UHFFFAOYSA-N, BEPGKLOHQTXUHX-UHFFFAOYSA-N
rofecoxib	EC50	10000	-2.5	100	95.2	1	10000	75952.7	95.7	103.6	95.2	102.9	100.6	0.6		0	4.2	RZJQGNCSTQAWON-UHFFFAOYSA-N, RZJQGNCSTQAWON-UHFFFAOYSA-N, RZJQGNCSTQAWON-UHFFFAOYSA-N, RZJQGNCSTQAWON-UHFFFAOYSA-N, RZJQGNCSTQAWON-UHFFFAOYSA-N
imeglimin	EC50	10000	-0.1	100	96.4	1	10000	1487.3	96.4	96.7	97.7	99	100.3	8.1		0	1.9	GFICWFZTBXUVIG-SCSAIBSYSA-N, GFICWFZTBXUVIG-SCSAIBSYSA-N
fruquintinib	EC50	10000	-0.5	100	86.5	1	10000	106.3	107	108.9	100.4	86.5	103.1	8.7		0	9.2	BALLNEJQLSTPIO-UHFFFAOYSA-N
SP-420	EC50	3572.3	-2.5	100	70.6	1	10000	340.3	99.8	94.7	93	102.4	70.6	13.5		1.1	4.9	YASYAEVZKXPYIZ-MRXNPFEDSA-N
adrafinil	EC50	10000	-0.1	100	88.7	1	10000	2132	97.6	88.7	97.2	96.1	101.6	17.5		0	5.3	CGNMLOKEMNBUAI-HXUWFJFHSA-N, CGNMLOKEMNBUAI-HXUWFJFHSA-N, CGNMLOKEMNBUAI-HXUWFJFHSA-N
TPCA-1	EC50	1298.7	-1.5	100	49.8	1	10000	0.5	99.5	95.8	94.2	80.6	49.8	45.2		4.7	3.4	SAYGKHKXGCPTLX-UHFFFAOYSA-N, SAYGKHKXGCPTLX-UHFFFAOYSA-N, SAYGKHKXGCPTLX-UHFFFAOYSA-N
SB-2343	EC50	397.3	-1	100	18.6	1	10000	0.1	96.9	99.7	82.8	42.7	18.6	115.3		12.8	2.4	QYBGBLQCOOISAR-UHFFFAOYSA-N, QYBGBLQCOOISAR-UHFFFAOYSA-N
fiacitabine	EC50	10000	-2.5	100	83.6	1	10000	1480.2	103.7	91.4	96.1	106.5	83.6	6.3		0.2	6.2	GIMSJJHKKXRFGV-BYPJNBLXSA-N, GIMSJJHKKXRFGV-BYPJNBLXSA-N
mofegiline	EC50	10000	-1	100	87.9	1	10000	203.9	98	91.5	87.9	90	97.4	3.6		0	8.8	VXLBSYHAEKDUSU-JXMROGBWSA-N, VXLBSYHAEKDUSU-JXMROGBWSA-N
OTS514	EC50	91.7	-2	100	1.1	1	10000	0.1	108.7	99.4	46.3	3.1	1.1	201.5		24.2	4.4	OETLNMOJNONWOY-LBPRGKRZSA-N
tyrphostin-AG-18	EC50	10000	-2.5	100	82.9	1	10000	5704.9	93	96.8	97.7	102.4	87.9	3.6		0	4.2	VTJXFTPMFYAJJU-UHFFFAOYSA-N, VTJXFTPMFYAJJU-UHFFFAOYSA-N, VTJXFTPMFYAJJU-UHFFFAOYSA-N
ETC-159	EC50	10000	-2.5	100	79.1	1	10000	2.1	94	89.4	106.4	87.4	79.2	22.3		1.9	6.9	QTRXIFVSTWXRJJ-UHFFFAOYSA-N
Testolactone	EC50	10000	-0.1	100	66.7	1	10000	2768	66.7	102.6	93.1	94.1	111.3	51.8		0	20.3
mericitabine	EC50	10000	-2.5	100	89.3	1	10000	7604.2	89.3	99.3	94.1	101.9	91.6	2.8		0	6.2	MLESJYFEMSJZLZ-MAAOGQSESA-N, MLESJYFEMSJZLZ-MAAOGQSESA-N
SNG-1153	EC50	3434.5	-2.5	100	40.2	1	10000	145.5	97.3	98.8	106.3	103	40.2	28.5		3	4.8	OXHMDMVBLQNMGP-UHFFFAOYSA-N, OXHMDMVBLQNMGP-UHFFFAOYSA-N
liarozole	EC50	10000	-2.5	100	89.3	1	10000	3473.5	99.6	104	99.3	110.7	89.3	3.6		0	5.9	UGFHIPBXIWJXNA-QGZVFWFLSA-N
tenidap	EC50	10000	-2.5	100	98.4	1	10000	331619	98.4	110.4	98.8	106	99.9	0.2		0	6.1	IGPDWKCUDHIIRL-LLVKDONJSA-N
KHK-IN-1	EC50	2471.5	-2.5	100	0	1	10000	32.8	103.9	91	94.1	91.6	0	61.2		6.9	5.9	HFLMLZKGLUEWBU-UHFFFAOYSA-N
FK-3311	EC50	10000	-2.5	100	87.3	1	10000	260.5	98.3	106.6	98.6	99.5	87.3	7		0.1	3.5	DIIYLGZNZGPXRR-UHFFFAOYSA-N, DIIYLGZNZGPXRR-UHFFFAOYSA-N
didox	EC50	10000	-2.5	100	91.2	1	10000	26292.4	102.1	102	93.3	118	93.2	1.8		0	9.7	QJMCKEPOKRERLN-UHFFFAOYSA-N
relebactam	EC50	10000	-2.5	100	93.9	1	10000	26340.1	93.9	109.4	94.1	108.1	95.3	1.3		0	7.6	SMOBCLHAZXOKDQ-ZJUUUORDSA-N
T-0901317	EC50	10000	-1	100	78.3	1	10000	1	97.1	106.8	94.3	87.4	78.3	27.5		1.8	4.1	SGIWFELWJPNFDH-UHFFFAOYSA-N, SGIWFELWJPNFDH-UHFFFAOYSA-N, SGIWFELWJPNFDH-UHFFFAOYSA-N, SGIWFELWJPNFDH-UHFFFAOYSA-N
olmesartan	EC50	10000	-0.3	100	93.3	1	10000	289.2	93.8	108.5	93.3	98.7	99.6	6.3		0	6.3	VTRAEEWXHOVJFV-UHFFFAOYSA-N, VTRAEEWXHOVJFV-UHFFFAOYSA-N, VTRAEEWXHOVJFV-UHFFFAOYSA-N, VTRAEEWXHOVJFV-UHFFFAOYSA-N
EMD-386088	EC50	10000	-1	100	89.9	1	10000	153.1	93.2	94.7	97.1	95.3	89.9	3		0	5.5	BPPGPYJBCVXILI-UHFFFAOYSA-N, BPPGPYJBCVXILI-UHFFFAOYSA-N, BPPGPYJBCVXILI-UHFFFAOYSA-N
pemirolast	EC50	10000	-2.5	100	92.7	1	10000	0.5	102.5	98.2	101.2	96.2	92.7	7.4		0	1.7	HIANJWSAHKJQTH-UHFFFAOYSA-N, HIANJWSAHKJQTH-UHFFFAOYSA-N, HIANJWSAHKJQTH-UHFFFAOYSA-N
fagomine	EC50	10000	-0.5	100	90.2	1	10000	3.2	98.9	97.4	93.3	90.2	94.6	22.7		0	2.2	YZNNBIPIQWYLDM-HSUXUTPPSA-N
GLPG0492-R-enantiomer	EC50	10000	-2.5	100	96	1	10000	102606	96	101.4	103.4	103.6	105	0.5		0	4.8	VAJGULUVTFDTAS-SFHVURJKSA-N
olprinone	EC50	10000	-2.5	100	93.2	1	10000	70917.8	93.2	101.5	103.3	104.2	103.7	0.8		0	5.6	JPAWFIIYTJQOKW-UHFFFAOYSA-N
TH-302	EC50	10000	-2.5	100	81.3	1	10000	1267.1	97.6	97	117.8	102.8	81.3	8.1		0.4	9.3	UGJWRPJDTDGERK-UHFFFAOYSA-N, UGJWRPJDTDGERK-UHFFFAOYSA-N
GR-235	EC50	10000	-2.5	100	85.2	1	10000	25188.5	85.2	93.1	95.4	101.3	91	2.4		0	8.5	WDXRGPWQVHZTQJ-NRJJLHBYSA-N
PD-98059	EC50	1675.9	-2.3	100	64.2	1	10000	14.7	99.7	87.8	94.1	91.8	64.2	27.8		2.9	6.8	QFWCYNPOPKQOKV-UHFFFAOYSA-N, QFWCYNPOPKQOKV-UHFFFAOYSA-N, QFWCYNPOPKQOKV-UHFFFAOYSA-N
epicatechin-gallate-(-)	EC50	10000	-0.1	100	100	1	10000	353.1	100	100	100	100	100	0.1		0	0	LSHVYAFMTMFKBA-TZIWHRDSSA-N, LSHVYAFMTMFKBA-TZIWHRDSSA-N
istaroxime	EC50	10000	-0.6	100	87.2	1	10000	13	110	101.7	88.6	99.7	87.2	15.2		0	7.6	MPYLDWFDPHRTEG-PAAYLBSLSA-N, MPYLDWFDPHRTEG-PAAYLBSLSA-N
ABT-639	EC50	10000	-2.5	100	87.2	1	10000	32213.1	94.4	106	87.2	105.4	92.5	1.9		0	8.1	AGPIHNZOZNKRGT-CYBMUJFWSA-N
costunolide	EC50	10000	-2.5	100	91.5	1	10000	6	99.7	107.9	92.9	97.3	91.5	18.8		0	4.9	HRYLQFBHBWLLLL-AHNJNIBGSA-N, HRYLQFBHBWLLLL-AHNJNIBGSA-N, HRYLQFBHBWLLLL-AHNJNIBGSA-N, HRYLQFBHBWLLLL-AHNJNIBGSA-N
grapiprant	EC50	10000	-2.5	100	97.6	1	10000	43.5	103.1	100.8	103.7	99.2	97.6	2.1		0	2.5	HZVLFTCYCLXTGV-UHFFFAOYSA-N
topiroxostat	EC50	10000	-2.5	100	91.1	1	10000	44117.6	101.7	91.1	98.8	100.1	96.1	1.1		0	4.6	UBVZQGOVTLIHLH-UHFFFAOYSA-N, UBVZQGOVTLIHLH-UHFFFAOYSA-N
nimorazole	EC50	10000	-0.7	100	97.2	1	10000	784	117.9	111.9	97.2	98.7	117	1.1		0	14.3	MDJFHRLTPRPZLY-UHFFFAOYSA-N, MDJFHRLTPRPZLY-UHFFFAOYSA-N
MC1568	EC50	10000	-2.5	100	83.1	1	10000	965.5	113.2	94.6	91.6	101.2	83.1	7.9		0.3	8.4	QQDIFLSJMFDTCQ-FIFLTTCUSA-N, QQDIFLSJMFDTCQ-FIFLTTCUSA-N, QQDIFLSJMFDTCQ-FIFLTTCUSA-N
BQU57	EC50	10000	-1	100	97.9	1	10000	623.1	108.6	97.9	103.2	99	101.5	0.6		0	4.9	QFUFJOJDXRWBNA-YUZLPWPTSA-N, QFUFJOJDXRWBNA-YUZLPWPTSA-N
ON123300	EC50	1590.9	-2.5	100	52.9	1	10000	1.9	99.8	99.7	101.8	88.8	52.9	37.7		4.2	1	VADOZMZXXRBXNY-UHFFFAOYSA-N, VADOZMZXXRBXNY-UHFFFAOYSA-N
pyrantel-pamoate	EC50	10000	-2.5	100	92.6	1	10000	2668.2	97.4	106.1	102.8	104.1	92.6	2.7		0	4.2	YSAUAVHXTIETRK-AATRIKPKSA-N, YSAUAVHXTIETRK-AATRIKPKSA-N, YSAUAVHXTIETRK-AATRIKPKSA-N, YSAUAVHXTIETRK-AATRIKPKSA-N, YSAUAVHXTIETRK-AATRIKPKSA-N, YSAUAVHXTIETRK-AATRIKPKSA-N
sivelestat	EC50	10000	-0.2	100	90	1	10000	572.6	100.9	92.6	103	90	98.3	12.9		0	5.4	BTGNGJJLZOIYID-UHFFFAOYSA-N, BTGNGJJLZOIYID-UHFFFAOYSA-N, BTGNGJJLZOIYID-UHFFFAOYSA-N
quercetin	EC50	10000	-2.5	100	84	1	10000	178.7	94.1	95.8	99.2	99.1	84	9.2		0.4	3.7	REFJWTPEDVJJIY-UHFFFAOYSA-N, REFJWTPEDVJJIY-UHFFFAOYSA-N, REFJWTPEDVJJIY-UHFFFAOYSA-N, REFJWTPEDVJJIY-UHFFFAOYSA-N, REFJWTPEDVJJIY-UHFFFAOYSA-N
1,12-Besm	EC50	1492.4	-2.5	100	50.5	1	10000	5.8	104.5	103.9	105.9	86.7	50.5	41		4.7	4.2	PGMIWVSHZMWSSI-UHFFFAOYSA-N
camphor-(+)	EC50	10000	-2.1	100	86.6	1	10000	30.8	98.4	113.3	95.8	97	86.6	10.1		0.3	7	DSSYKIVIOFKYAU-XCBNKYQSSA-N, DSSYKIVIOFKYAU-XCBNKYQSSA-N
diclofensine	EC50	10000	-2.5	100	94.4	1	10000	41172.7	101.3	98.8	95.9	103	97.2	0.7		0	2.7	ZJDCGVDEEHWEIG-HNNXBMFYSA-N, ZJDCGVDEEHWEIG-HNNXBMFYSA-N
lorediplon	EC50	10000	-2.5	100	80	1	10000	34.9	94	106.6	95.6	96.1	80	15.1		1.1	5	NQPOCLFSADOXBR-UHFFFAOYSA-N
ZM-323881	EC50	10000	-2.5	100	85.5	1	10000	521.2	104.8	95.5	106.1	100.5	85.5	7		0.2	4.5	NVBNDZZLJRYRPD-UHFFFAOYSA-N, NVBNDZZLJRYRPD-UHFFFAOYSA-N, NVBNDZZLJRYRPD-UHFFFAOYSA-N, NVBNDZZLJRYRPD-UHFFFAOYSA-N
ticarcillin	EC50	10000	-0.4	100	87.7	1	10000	33.9	106.5	97.3	87.7	101.8	88.8	16.2		0	7	OHKOGUYZJXTSFX-KZFFXBSXSA-N, OHKOGUYZJXTSFX-KZFFXBSXSA-N, OHKOGUYZJXTSFX-KZFFXBSXSA-N, OHKOGUYZJXTSFX-KZFFXBSXSA-N
meluadrine	EC50	10000	-0.6	100	95	1	10000	163	104.7	105.7	103.3	95	105.1	2.4		0	6	LIXBJWRFCNRAPA-LLVKDONJSA-N
CC-115	EC50	893.8	-2.5	100	25.1	1	10000	0.3	107.5	102.2	104.8	57.2	25.1	78.6		9.3	4.7	GMYLVKUGJMYTFB-UHFFFAOYSA-N, GMYLVKUGJMYTFB-UHFFFAOYSA-N, GMYLVKUGJMYTFB-UHFFFAOYSA-N
etomoxir	EC50	10000	-2.5	100	91.7	1	10000	6604.9	114.7	106.3	100.9	107.8	91.7	2.8		0	9	DZLOHEOHWICNIL-QGZVFWFLSA-N
NSC-632839	EC50	3236.2	-2.5	100	12.4	1	10000	190.9	119.2	99.2	110.2	101	12.4	43.8		4.8	11.5	PKCYYPHSCUSQDK-AYKLPDECSA-N, PKCYYPHSCUSQDK-AYKLPDECSA-N, PKCYYPHSCUSQDK-AYKLPDECSA-N
CGP-74514	EC50	3500.7	-2.5	100	1.1	1	10000	186.5	91.4	111.5	102.7	106.4	1.1	46.3		5	9.6	UTBSBSOBZHXMHI-LSDHHAIUSA-N, UTBSBSOBZHXMHI-LSDHHAIUSA-N
LY2874455	EC50	616.7	-1	100	10.6	1	10000	0.3	108.3	101.5	85.5	46.4	10.6	110.1		12.1	5.3	GKJCVYLDJWTWQU-CXLRFSCWSA-N, GKJCVYLDJWTWQU-CXLRFSCWSA-N
NKP-1339	EC50	10000	-2.5	100	99.9	1	10000	20051	100	100	100	100	100	0		0	0	KNLORLKZMHLRBH-UHFFFAOYSA-J, KNLORLKZMHLRBH-UHFFFAOYSA-J
pexidartinib	EC50	10000	-2.5	100	80.7	1	10000	17.6	107.2	92.2	105	94.5	80.7	16.2		1.2	5.9	JGWRKYUXBBNENE-UHFFFAOYSA-N
SAR407899	EC50	10000	-2.5	100	98.1	1	10000	350566	98.1	99.7	107.7	111.8	105.7	0.2		0	7.9	IPEXHQGMTHOKQV-UHFFFAOYSA-N, IPEXHQGMTHOKQV-UHFFFAOYSA-N
CCG-63802	EC50	10000	-0.1	100	90.2	1	10000	1678.7	100.5	90.2	101.2	94.6	100	14.7		0	5.1	VFSVKVQMZDJFQX-NBVRZTHBSA-N, VFSVKVQMZDJFQX-NBVRZTHBSA-N
T-0156	EC50	10000	-2.5	100	99.9	1	10000	20051	100	100	100	100	100	0		0	0	JEMJAABFSYOLAP-UHFFFAOYSA-N, JEMJAABFSYOLAP-UHFFFAOYSA-N, JEMJAABFSYOLAP-UHFFFAOYSA-N
NS-19504	EC50	10000	-1	100	88.6	1	10000	279	98	88.6	114.8	96.3	99.9	3.3		0	9.9	HGWLTZOMQZIUBW-UHFFFAOYSA-N, HGWLTZOMQZIUBW-UHFFFAOYSA-N
LX7101	EC50	10000	-2.5	100	86.4	1	10000	226.6	99.8	99.2	101.4	101.5	86.4	6.1		0.1	1.4	PWPNYABQEOGNNC-UHFFFAOYSA-N, PWPNYABQEOGNNC-UHFFFAOYSA-N
taltobulin	EC50	1.2	-2.5	100	28.6	1	10000	2042.1	73.5	28.9	28.6	34.8	33.1	273.5		35	3.9	CNTMOLDWXSVYKD-PSRNMDMQSA-N, CNTMOLDWXSVYKD-PSRNMDMQSA-N
Y-39983	EC50	1350.4	-2.5	100	68.4	1	10000	6.3	93.7	94.4	105.4	89.8	68.4	27.5		2.8	5	JTVBXQAYBIJXRP-SNVBAGLBSA-N, JTVBXQAYBIJXRP-SNVBAGLBSA-N
APD668	EC50	10000	-2.5	100	77.1	1	10000	87.1	103.2	102.3	96.2	98.6	77.1	13.3		1	2.8	XTRUQJBVQBUKSQ-UHFFFAOYSA-N, XTRUQJBVQBUKSQ-UHFFFAOYSA-N
PF-03814735	EC50	1265.6	-1.2	100	3.4	1	10000	0.5	93.8	99.6	84.6	62.4	3.4	89.2		9.7	7.6	RYYNGWLOYLRZLK-RBUKOAKNSA-N, RYYNGWLOYLRZLK-RBUKOAKNSA-N, RYYNGWLOYLRZLK-RBUKOAKNSA-N
deltarasin	EC50	3615.7	-2.5	100	0	1	10000	176.9	99.7	100.4	95	109.9	-0.3	45.5		4.9	8.2	LTZKEDSUXKTTTC-KXQOOQHDSA-N, LTZKEDSUXKTTTC-KXQOOQHDSA-N
verinurad	EC50	10000	-2.5	100	93.3	1	10000	174720	103.1	99.8	93.3	105.3	122.5	0.8		0	13.7	YYBOLPLTQDKXPM-UHFFFAOYSA-N
L-368899	EC50	10000	-2.5	100	94.7	1	10000	156764	109.4	94.7	106.7	110.6	107.6	0.6		0	9.7	MWIASLNTAGRGGA-ZJPWWDJASA-N
Perampanel	EC50	10000	-2.5	100	98.7	1	10000	748841	98.7	107.8	104.2	105.3	119.3	0.2		0	11.2
resveratrol	EC50	10000	-1.1	100	97.9	1	10000	1809.7	106.9	116.3	108.4	97.9	104	0.6		0	10.1	LUKBXSAWLPMMSZ-OWOJBTEDSA-N, LUKBXSAWLPMMSZ-OWOJBTEDSA-N, LUKBXSAWLPMMSZ-OWOJBTEDSA-N, LUKBXSAWLPMMSZ-OWOJBTEDSA-N, LUKBXSAWLPMMSZ-OWOJBTEDSA-N
ferulic-acid	EC50	10000	-2.5	100	99.9	1	10000	20051	100	100	100	100	100	0		0	0	KSEBMYQBYZTDHS-HWKANZROSA-N, KSEBMYQBYZTDHS-HWKANZROSA-N, KSEBMYQBYZTDHS-HWKANZROSA-N, KSEBMYQBYZTDHS-HWKANZROSA-N
oseltamivir-carboxylate	EC50	10000	-0.7	100	95.5	1	10000	339.8	104.2	99.3	107.7	95.5	115.1	1.8		0	9.9	NENPYTRHICXVCS-YNEHKIRRSA-N, NENPYTRHICXVCS-YNEHKIRRSA-N
LH846	EC50	10000	-2.5	100	98.7	1	10000	678812	98.7	118.7	102.6	102.5	108.4	0.2		0	10.5	DYHAMRNAHTWYKY-UHFFFAOYSA-N, DYHAMRNAHTWYKY-UHFFFAOYSA-N
W-54011	EC50	10000	-2.5	100	98.5	1	10000	384573	99.8	109.1	98.5	109	102.4	0.2		0	6.6	DVYASSBBADJRAS-MUUNZHRXSA-N, DVYASSBBADJRAS-MUUNZHRXSA-N
17-PA	EC50	10000	-2.5	100	99.9	1	10000	20051	100	100	100	100	100	0		0	0	SINAMTXBCYKFDL-WBJZGETLSA-N, SINAMTXBCYKFDL-WBJZGETLSA-N
CIM-0216	EC50	10000	-2.5	100	90.1	1	10000	3.5	103.7	102.9	103	90.1	98.3	13.6		0	5	KSEXDSJYVSEVGF-FQEVSTJZSA-N, KSEXDSJYVSEVGF-FQEVSTJZSA-N
bruceantin	EC50	23.8	-1.3	100	0.9	1	10000	0.1	92.8	76.2	13.8	4.6	0.9	259.3		31	3.1	KMCZIPGKKBSLEX-AOHBHZTBSA-N, KMCZIPGKKBSLEX-AOHBHZTBSA-N
SU9516	EC50	1633.7	-2.5	100	59.3	1	10000	9.6	104.9	105.2	97.7	90.8	59.3	32.1		3.5	3.8	QNUKRWAIZMBVCU-WCIBSUBMSA-N, QNUKRWAIZMBVCU-WCIBSUBMSA-N
pevonedistat	EC50	401.1	-0.9	100	32.7	1	10000	0.8	96.3	110.6	77.6	58.2	32.7	95.8		10.3	8.2	MPUQHZXIXSTTDU-QXGSTGNESA-N, MPUQHZXIXSTTDU-QXGSTGNESA-N
RQ-00203078	EC50	10000	-0.9	100	95.3	1	10000	25.6	104	108	95.3	99.8	95.6	3.5		0	5.1	IJGQFZYYEHCCIZ-UHFFFAOYSA-N, IJGQFZYYEHCCIZ-UHFFFAOYSA-N
SB-218078	EC50	317.5	-2.5	100	56.5	1	10000	0.1	100.5	99.9	98.8	57.8	56.5	65.1		7.8	0.8	OTPNDVKVEAIXTI-UHFFFAOYSA-N, OTPNDVKVEAIXTI-UHFFFAOYSA-N
ribostamycin-sulfate	EC50	10000	-2.5	100	99.4	1	10000	152328	99.8	106.9	100.6	104.8	99.4	0.1		0	4.2	NSKGQURZWSPSBC-NZJHKTKDSA-N
isosorbide	EC50	10000	-1.6	100	92.5	1	10000	2552.3	93.4	92.5	105.9	99.6	104.9	1.4		0	7.3	KLDXJTOLSGUMSJ-JGWLITMVSA-N, KLDXJTOLSGUMSJ-JGWLITMVSA-N, KLDXJTOLSGUMSJ-JGWLITMVSA-N, KLDXJTOLSGUMSJ-JGWLITMVSA-N
imidafenacin	EC50	10000	-0.5	100	92.5	1	10000	1.6	100.9	97.3	97.5	95	92.5	13.1		0	1.1	SQKXYSGRELMAAU-UHFFFAOYSA-N, SQKXYSGRELMAAU-UHFFFAOYSA-N
SB-206553	EC50	10000	-2.5	100	95.3	1	10000	17.6	105.3	114.3	95.7	95.3	100	10.3		0	8	QJQORSLQNXDVGE-UHFFFAOYSA-N, QJQORSLQNXDVGE-UHFFFAOYSA-N, QJQORSLQNXDVGE-UHFFFAOYSA-N
balapiravir	EC50	10000	-2.5	100	92.4	1	10000	2031.6	95.6	101.7	92.6	102.2	92.4	3.1		0	4.6	VKXWOLCNTHXCLF-DXEZIKHYSA-N, VKXWOLCNTHXCLF-DXEZIKHYSA-N
PT-2385	EC50	10000	-0.5	100	97.2	1	10000	259.8	102.7	106.8	97.4	97.2	104.5	1.7		0	5	ONBSHRSJOPSEGS-INIZCTEOSA-N
tivantinib	EC50	311.2	-2.5	100	39.5	1	10000	0.5	107.8	96.5	99.5	39.5	41.5	91.2		11.1	4.9	UCEQXRCJXIVODC-PMACEKPBSA-N
ercalcitriol	EC50	10000	-2.5	100	84.7	1	10000	1059.4	103.9	106.9	103.6	104	84.7	6.2		0.1	5	ZGLHBRQAEXKACO-XJRQOBMKSA-N, ZGLHBRQAEXKACO-XJRQOBMKSA-N
dihydroergotamine	EC50	10000	-2.5	100	97.3	1	10000	44518.7	109.2	112.9	104.7	109.2	97.3	0.7		0	9.5	LUZRJRNZXALNLM-JGRZULCMSA-N, LUZRJRNZXALNLM-JGRZULCMSA-N, LUZRJRNZXALNLM-JGRZULCMSA-N, LUZRJRNZXALNLM-JGRZULCMSA-N
talarozole	EC50	3498.3	-2.5	100	63.7	1	10000	320.3	92.3	92.5	103.5	102.3	63.7	17		1.6	6.1	SNFYYXUGUBUECJ-FQEVSTJZSA-N, SNFYYXUGUBUECJ-FQEVSTJZSA-N
beta-lapachone	EC50	3123.6	-2.5	100	7.5	1	10000	77.4	107	99.3	94.4	99.5	7.5	47.6		5.2	5.6	QZPQTZZNNJUOLS-UHFFFAOYSA-N, QZPQTZZNNJUOLS-UHFFFAOYSA-N, QZPQTZZNNJUOLS-UHFFFAOYSA-N, QZPQTZZNNJUOLS-UHFFFAOYSA-N
salirasib	EC50	10000	-0.2	100	93.9	1	10000	26.2	98.5	98.7	93.9	98.5	94.8	12.7		0	2	WUILNKCFCLNXOK-CFBAGHHKSA-N, WUILNKCFCLNXOK-CFBAGHHKSA-N
ethimizol	EC50	10000	-2.5	100	89.3	1	10000	99596.2	89.3	114.4	103.2	104.4	111	1.3		0	12.4	RYRFAMRQBZNEPX-UHFFFAOYSA-N, RYRFAMRQBZNEPX-UHFFFAOYSA-N
seratrodast	EC50	10000	-0.1	100	98.1	1	10000	5769.1	98.7	98.7	101.4	98.1	103.1	2.9		0	2.4	ZBVKEHDGYSLCCC-SFHVURJKSA-N, ZBVKEHDGYSLCCC-SFHVURJKSA-N, ZBVKEHDGYSLCCC-SFHVURJKSA-N
FG-7142	EC50	10000	-0.8	100	88.4	1	10000	148.8	101.4	88.4	107.3	96.3	109.7	4.5		0	10.5	QMCOPDWHWYSJSA-UHFFFAOYSA-N, QMCOPDWHWYSJSA-UHFFFAOYSA-N, QMCOPDWHWYSJSA-UHFFFAOYSA-N
dianhydrogalactitol	EC50	10000	-2.5	100	90.8	1	10000	1.6	99.4	101.3	103.7	90.8	91.1	12.6		0	2.2	AAFJXZWCNVJTMK-GUCUJZIJSA-N, AAFJXZWCNVJTMK-GUCUJZIJSA-N
eplerenone	EC50	10000	-0.1	100	100	1	10000	353.1	100	100	100	100	100	0.1		0	0	JUKPWJGBANNWMW-VWBFHTRKSA-N, JUKPWJGBANNWMW-VWBFHTRKSA-N, JUKPWJGBANNWMW-VWBFHTRKSA-N, JUKPWJGBANNWMW-VWBFHTRKSA-N
tasquinimod	EC50	10000	-1.1	100	98.9	1	10000	3122.9	114.5	104.5	105.1	98.9	101.8	0.3		0	8.1	ONDYALNGTUAJDX-UHFFFAOYSA-N, ONDYALNGTUAJDX-UHFFFAOYSA-N
palovarotene	EC50	10000	-2.5	100	95.4	1	10000	129520	95.4	99.7	103.2	112.7	99.4	0.6		0	7	YTFHCXIPDIHOIA-DHZHZOJOSA-N, YTFHCXIPDIHOIA-DHZHZOJOSA-N
EGF816	EC50	2497.2	-2.5	100	32.1	1	10000	35.3	107	100.2	96	94.5	32.1	41.3		4.6	4.2	IOMMMLWIABWRKL-WUTDNEBXSA-N, IOMMMLWIABWRKL-WUTDNEBXSA-N
gemcitabine	EC50	10.5	-2.5	100	38.3	1	10000	0	99.5	71.2	38.3	38.9	40.3	183.5		23.1	1	SDUQYLNIPVEERB-QPPQHZFASA-N, SDUQYLNIPVEERB-QPPQHZFASA-N, SDUQYLNIPVEERB-QPPQHZFASA-N, SDUQYLNIPVEERB-QPPQHZFASA-N
CC-223	EC50	2386.1	-2.5	100	42.9	1	10000	24	103	95.6	98.9	94.6	42.9	35.8		4	2.8	UFKLYTOEMRFKAD-SHTZXODSSA-N, UFKLYTOEMRFKAD-SHTZXODSSA-N
MK-0354	EC50	10000	-2.5	100	91.3	1	10000	29490.2	102	98	95.6	104.8	95.4	1.1		0	3.5	LTQYSJKGRPGMPO-UHFFFAOYSA-N
PNU-120596	EC50	10000	-2.5	100	97	1	10000	207996	102.5	107.6	97	110.5	103	0.4		0	7.2	CEIIEALEIHQDBX-UHFFFAOYSA-N, CEIIEALEIHQDBX-UHFFFAOYSA-N, CEIIEALEIHQDBX-UHFFFAOYSA-N, CEIIEALEIHQDBX-UHFFFAOYSA-N
MK-8033	EC50	2324.2	-2.5	100	53.8	1	10000	84.3	112.9	93.3	110	95.3	53.8	29.5		3.2	8.9	VMJFTOSOFDEKTM-UHFFFAOYSA-N, VMJFTOSOFDEKTM-UHFFFAOYSA-N
AZD3264	EC50	10000	-2.5	100	97.6	1	10000	249174	113.9	97.6	99.8	101.1	99.4	0.3		0	7.1	NMFIXEFNQPDISY-ZDUSSCGKSA-N
melatonin	EC50	10000	-0.1	100	100	1	10000	353.1	100	100	100	100	100	0.1		0	0	DRLFMBDRBRZALE-UHFFFAOYSA-N, DRLFMBDRBRZALE-UHFFFAOYSA-N, DRLFMBDRBRZALE-UHFFFAOYSA-N, DRLFMBDRBRZALE-UHFFFAOYSA-N
GKA-50	EC50	10000	-2.5	100	99.5	1	10000	2.14114e+06	111.8	104.6	99.5	119.6	112.6	0.1		0	13.3	OCBMECSFDVUYQN-ROUUACIJSA-N, OCBMECSFDVUYQN-ROUUACIJSA-N
hexaminolevulinate	EC50	10000	-2.5	100	99	1	10000	518899	110.9	105	99	101.6	101.2	0.1		0	6.1	RYQOILLJDKPETL-UHFFFAOYSA-N
3PO	EC50	4367.1	-2.5	100	72.7	1	10000	1159.3	103	102.4	93.2	112.1	72.7	10.4		0.7	7.6	UOWGYMNWMDNSTL-ONEGZZNKSA-N
JLK-6	EC50	3926.9	-2.5	100	73.1	1	10000	797.7	96.6	112.6	103.1	105.3	73.1	11.4		0.8	7.5	AMDGKLWVCUXONP-UHFFFAOYSA-N, AMDGKLWVCUXONP-UHFFFAOYSA-N
dofequidar	EC50	10000	-2.5	100	95.7	1	10000	104610	95.7	104.2	105.1	105.1	102.3	0.5		0	5.2	KLWUUPVJTLHYIM-UHFFFAOYSA-N
CGP-57380	EC50	2313	-2.5	100	66.2	1	10000	101.6	113.9	101.2	107.6	96.5	66.2	21.6		2.1	7.9	UQPMANVRZYYQMD-UHFFFAOYSA-N, UQPMANVRZYYQMD-UHFFFAOYSA-N, UQPMANVRZYYQMD-UHFFFAOYSA-N
anethole-trithione	EC50	10000	-0.1	100	100	1	10000	353.1	100	100	100	100	100	0.1		0	0	KYLIZBIRMBGUOP-UHFFFAOYSA-N, KYLIZBIRMBGUOP-UHFFFAOYSA-N
solcitinib	EC50	10000	-1.9	100	96.6	1	10000	5.5	104.6	112.3	99.6	98.4	96.6	3.4		0	6.6	MPYACSQFXVMWNO-UHFFFAOYSA-N
PAC-1	EC50	2004.4	-2.5	100	11.5	1	10000	12.4	103.9	105	94	87	11.5	62		7.1	4.4	YQNRVGJCPCNMKT-LFVJCYFKSA-N, YQNRVGJCPCNMKT-LFVJCYFKSA-N, YQNRVGJCPCNMKT-LFVJCYFKSA-N, YQNRVGJCPCNMKT-LFVJCYFKSA-N
palosuran	EC50	10000	-2.5	100	92.5	1	10000	681	101.6	109.5	96.3	99.7	92.5	4.1		0	5.2	WYJCYXOCHXWTHG-UHFFFAOYSA-N
R112	EC50	2721.1	-2.5	100	30.9	1	10000	55.5	106.1	102.3	106.6	96.1	30.9	39.5		4.4	4.9	TVKGTSHBQZEFEE-UHFFFAOYSA-N
STF-083010	EC50	10000	-2.5	100	96.8	1	10000	301796	100.4	120.2	96.8	108.8	99.9	0.4		0	11.2	TVIVJHZHPKNDAQ-MHWRWJLKSA-N, TVIVJHZHPKNDAQ-MHWRWJLKSA-N
phenylpiracetam	EC50	10000	-0.6	100	94	1	10000	193.3	111.9	107	103.9	94	103.5	2.8		0	8.3	LYONXVJRBWWGQO-SNVBAGLBSA-N
SRC-kinase-inhibitor-I	EC50	10000	-2.5	100	86.8	1	10000	1532.6	104.2	112.1	104	102.7	86.8	5.5		0.1	6.9	DMWVGXGXHPOEPT-UHFFFAOYSA-N, DMWVGXGXHPOEPT-UHFFFAOYSA-N
PD-407824	EC50	1450.3	-2.1	100	24.9	1	10000	2	104.1	109.6	93.5	76.5	24.9	63.2		7.2	6.1	IAUZTOZLTFSMIE-UHFFFAOYSA-N, IAUZTOZLTFSMIE-UHFFFAOYSA-N, IAUZTOZLTFSMIE-UHFFFAOYSA-N
salubrinal	EC50	10000	-2.5	100	99.1	1	10000	728341	106.7	110.8	99.1	101.3	107.5	0.1		0	7.5	LCOIAYJMPKXARU-CVTTXWKISA-N, LCOIAYJMPKXARU-CVTTXWKISA-N, LCOIAYJMPKXARU-CVTTXWKISA-N, LCOIAYJMPKXARU-CVTTXWKISA-N
PX-12	EC50	10000	-2.5	100	89.8	1	10000	58.3	99.3	104.5	103.6	98.3	89.8	7.3		0	2.9	BPBPYQWMFCTCNG-ZCFIWIBFSA-N
IOX1	EC50	10000	-0.2	100	87.4	1	10000	585.1	109.6	90.1	87.4	100.8	94.7	15.6		0	8.6	JGRPKOGHYBAVMW-UHFFFAOYSA-N, JGRPKOGHYBAVMW-UHFFFAOYSA-N
etifoxine	EC50	10000	-2.5	100	90.7	1	10000	39037.1	95.7	100	101.4	107.1	95.3	1.1		0	4.3	IBYCYJFUEJQSMK-KRWDZBQOSA-N
reparixin	EC50	10000	-0.5	100	98.1	1	10000	235.5	105.5	98.1	101.6	98.1	101.3	1.1		0	3.3	KQDRVXQXKZXMHP-LLVKDONJSA-N, KQDRVXQXKZXMHP-LLVKDONJSA-N
N-methylquipazine	EC50	10000	-2.5	100	96.1	1	10000	150664	99.4	96.1	98	102	111	0.5		0	6.9	HOMWNUXPSJQSSU-UHFFFAOYSA-N, HOMWNUXPSJQSSU-UHFFFAOYSA-N
PHA-665752	EC50	3388.9	-2.5	100	3.3	1	10000	98.5	102.3	96.9	102	103.9	3.3	46.5		5.1	5.6	OYONTEXKYJZFHA-SSHUPFPWSA-N, OYONTEXKYJZFHA-SSHUPFPWSA-N, OYONTEXKYJZFHA-SSHUPFPWSA-N, OYONTEXKYJZFHA-SSHUPFPWSA-N, OYONTEXKYJZFHA-SSHUPFPWSA-N
remimazolam	EC50	10000	-2.5	100	83.5	1	10000	61855.5	97.1	83.5	103.2	100.2	108.3	2		0	11.9	CYHWMBVXXDIZNZ-KRWDZBQOSA-N
LPA2-antagonist-1	EC50	450.8	-1.6	100	18.6	1	10000	0.2	106.5	97.9	93.2	36.6	18.6	109.7		12.8	3.4	BPRNMVDTWIHULJ-AWEZNQCLSA-N
nomifensine	EC50	10000	-2.5	100	93.5	1	10000	90459.2	106.5	109.8	93.5	102.7	97.3	0.8		0	6.9	XXPANQJNYNUNES-AWEZNQCLSA-N, XXPANQJNYNUNES-AWEZNQCLSA-N, XXPANQJNYNUNES-AWEZNQCLSA-N
BCI-540	EC50	10000	-0.1	100	88.7	1	10000	2005.7	88.7	100.4	98.5	98	94.3	17.6		0	5	PSPGQHXMUKWNDI-UHFFFAOYSA-N, PSPGQHXMUKWNDI-UHFFFAOYSA-N
voreloxin	EC50	1286.3	-1.3	100	29.1	1	10000	0.8	90.7	107.8	88.5	72.6	29.1	64.7		6.9	8	XZAFZXJXZHRNAQ-STQMWFEESA-N, XZAFZXJXZHRNAQ-STQMWFEESA-N
MRS-3777	EC50	10000	-0.3	100	88.7	1	10000	212.6	109.7	97.5	88.7	99.2	99.4	10.7		0	7.5	ZYVKEIQGOGHCFB-UHFFFAOYSA-N, ZYVKEIQGOGHCFB-UHFFFAOYSA-N, OGCQBCHLFMBCCE-UHFFFAOYSA-N, OGCQBCHLFMBCCE-UHFFFAOYSA-N
ARQ-092	EC50	586.3	-0.9	100	51.4	1	10000	0.4	101.5	95.2	90.4	72.4	51.4	61.8		6.1	3	HNFMVVHMKGFCMB-UHFFFAOYSA-N
SP-100030	EC50	10000	-1	100	90.4	1	10000	155.7	90.4	96.7	99.8	97	92.6	2.9		0	5.3	GHMKQBWHPQMXSH-UHFFFAOYSA-N, GHMKQBWHPQMXSH-UHFFFAOYSA-N
pirodavir	EC50	10000	-2.5	100	94.6	1	10000	99562.3	100.1	94.6	99.6	105.9	106.9	0.6		0	6.3	KCHIOGFOPPOUJC-UHFFFAOYSA-N, KCHIOGFOPPOUJC-UHFFFAOYSA-N
(-)-Huperzine A	EC50	10000	-2.5	100	93	1	10000	4.2	105.8	97.4	102.5	93	97.5	9.6		0	4.2
palifosfamide	EC50	10000	-2.5	100	95.3	1	10000	119795	100.4	102.5	95.3	106.3	107.9	0.6		0	6.6	BKCJZNIZRWYHBN-UHFFFAOYSA-N, BKCJZNIZRWYHBN-UHFFFAOYSA-N
alvimopan	EC50	10000	-1.5	100	96.8	1	10000	2976.6	96.8	103.3	109.5	99.3	103.9	0.6		0	5.9	UPNUIXSCZBYVBB-JVFUWBCBSA-N, UPNUIXSCZBYVBB-JVFUWBCBSA-N
SSR-180711	EC50	10000	-2.5	100	97	1	10000	157307	97.7	101.3	97	102.7	108.2	0.4		0	5.4
GS-6201	EC50	10000	-0.3	100	91.6	1	10000	138.8	106	91.6	103.6	94.2	96.8	7.2		0	5.8	KOYXXLLNCXWUNF-UHFFFAOYSA-N
fenoxaprop-p-ethyl	EC50	10000	-2.5	100	97.9	1	10000	201470	97.9	102.4	103.1	101.2	107.5	0.2		0	4.8	PQKBPHSEKWERTG-LLVKDONJSA-N
UNC0642	EC50	3338.5	-2.5	100	24.8	1	10000	124.5	95.1	103.4	106.5	102.3	24.8	36.7		4	5.8	RNAMYOYQYRYFQY-UHFFFAOYSA-N, RNAMYOYQYRYFQY-UHFFFAOYSA-N, RNAMYOYQYRYFQY-UHFFFAOYSA-N
hydroxyfasudil	EC50	10000	-1	100	96.6	1	10000	166.9	96.6	97.7	108	97.7	98.3	1.4		0	4.6	ZAVGJDAFCZAWSZ-UHFFFAOYSA-N, ZAVGJDAFCZAWSZ-UHFFFAOYSA-N
eltoprazine	EC50	10000	-2.5	100	92.2	1	10000	2.2	97	100.9	92.2	92.4	95.7	19		0	2.4	WVLHGCRWEHCIOT-UHFFFAOYSA-N, WVLHGCRWEHCIOT-UHFFFAOYSA-N, WVLHGCRWEHCIOT-UHFFFAOYSA-N
JNJ-42041935	EC50	10000	-2.5	100	85	1	10000	5198.8	93.8	96.2	91.9	104.1	88.1	3.9		0	5.9	FXHHASJVTYRJHH-UHFFFAOYSA-N
timolol	EC50	10000	-1	100	90	1	10000	165.8	94.9	90	97.1	96.5	94.5	3		0	5.9	BLJRIMJGRPQVNF-JTQLQIEISA-N, BLJRIMJGRPQVNF-JTQLQIEISA-N, BLJRIMJGRPQVNF-JTQLQIEISA-N
ML314	EC50	1816.2	-2.5	100	54.1	1	10000	14.5	102.4	92.4	100.4	91.6	54.1	34.1		3.8	4	SWEOAXMICIJCQC-UHFFFAOYSA-N
AMG-9810	EC50	3433.6	-2.5	100	33.1	1	10000	109	98.3	101.1	97.9	103.3	33.1	31.8		3.4	4.1	GZTFUVZVLYUPRG-IZZDOVSWSA-N, GZTFUVZVLYUPRG-IZZDOVSWSA-N, GZTFUVZVLYUPRG-IZZDOVSWSA-N
tirapazamine	EC50	1566.1	-1.6	100	63.9	1	10000	2.9	92.3	91.1	93.2	88.9	63.9	29.6		2.8	6.7	ORYDPOVDJJZGHQ-UHFFFAOYSA-N, ORYDPOVDJJZGHQ-UHFFFAOYSA-N
SB-242235	EC50	10000	-2.5	100	88.4	1	10000	3	93.9	99.8	104	88.4	94.6	15.9		0.4	4.9	PDTYLGXVBIWRIM-UHFFFAOYSA-N, PDTYLGXVBIWRIM-UHFFFAOYSA-N
terutroban	EC50	10000	-2.5	100	90.7	1	10000	51000.9	102	90.7	95.1	102.7	96.3	1.1		0	5.5	HWEOXFSBSQIWSY-MRXNPFEDSA-N
XMD17-109	EC50	1447.4	-2.2	100	25.2	1	10000	1.4	100.6	104.7	94.2	76.9	25.2	63		7.2	3.7	XVBGRTMNFNMINE-UHFFFAOYSA-N, XVBGRTMNFNMINE-UHFFFAOYSA-N
tolrestat	EC50	10000	-0.1	100	91.2	1	10000	2664.1	91.2	98.6	94.9	94.2	103.3	13.8		0	5.2	LUBHDINQXIHVLS-UHFFFAOYSA-N, LUBHDINQXIHVLS-UHFFFAOYSA-N, LUBHDINQXIHVLS-UHFFFAOYSA-N
amifampridine	EC50	10000	-0.4	100	89.6	1	10000	3.2	98.1	96.4	98	93.7	89.6	17.4		0	1.7	OYTKINVCDFNREN-UHFFFAOYSA-N, OYTKINVCDFNREN-UHFFFAOYSA-N
GDC-0810	EC50	10000	-0.2	100	87.5	1	10000	196	87.5	108.9	92.2	94.1	90.6	20.1		0	8.2	BURHGPHDEVGCEZ-KJGLQBJMSA-N
SB-225002	EC50	2186.9	-2.5	100	32.5	1	10000	37.5	89.9	101.3	89.7	92	32.5	44.8		5.1	7.3	MQBZVUNNWUIPMK-UHFFFAOYSA-N, MQBZVUNNWUIPMK-UHFFFAOYSA-N
TRV130	EC50	10000	-0.2	100	91.9	1	10000	322.3	104.6	95.6	91.9	102	94.9	9.6		0	5.1	DMNOVGJWPASQDL-OAQYLSRUSA-N
compound-w	EC50	10000	-2.5	100	98.9	1	10000	445374	106.4	98.9	102.1	104.5	107.9	0.1		0	5.9	JOSXKPZXMVHRKU-UHFFFAOYSA-N, JOSXKPZXMVHRKU-UHFFFAOYSA-N
DAA-1106	EC50	10000	-2.5	100	95.7	1	10000	6.6	102.2	105.4	99.2	95.7	96	7.6		0	2.9	DCRZYADKQRHHSF-UHFFFAOYSA-N, DCRZYADKQRHHSF-UHFFFAOYSA-N
FG-2216	EC50	10000	-0.4	100	95.3	1	10000	9.1	101.2	98	96.4	99.1	95.3	8.4		0	1.7	OUQVKRKGTAUJQA-UHFFFAOYSA-N
MK-0773	EC50	10000	-2.5	100	87.9	1	10000	2.6	91.1	108.2	93	91.4	87.9	24.8		0.9	6.3	GBEUKTWTUSPHEE-JWJWXJQQSA-N, GBEUKTWTUSPHEE-JWJWXJQQSA-N
triflusal	EC50	10000	-0.1	100	90.5	1	10000	4590.3	90.6	90.5	92.1	100.8	110.7	14.7		0	9.6	RMWVZGDJPAKBDE-UHFFFAOYSA-N, RMWVZGDJPAKBDE-UHFFFAOYSA-N, RMWVZGDJPAKBDE-UHFFFAOYSA-N, RMWVZGDJPAKBDE-UHFFFAOYSA-N, RMWVZGDJPAKBDE-UHFFFAOYSA-N
RS-504393	EC50	10000	-2.5	100	75.4	1	10000	16.1	101.2	96	96.7	95.3	75.4	18.6		1.6	2.7	ODNICNWASXKNNQ-UHFFFAOYSA-N, ODNICNWASXKNNQ-UHFFFAOYSA-N
UNC2025	EC50	1021	-1.3	100	5.2	1	10000	0.3	88.6	94	92	54.7	5.2	95.4		10.5	7.1	MJSHVHLADKXCML-RQNOJGIXSA-N
nisoldipine	EC50	2097	-2.5	100	42.6	1	10000	12.1	100.1	98.7	104.3	92.4	42.6	39.2		4.4	2.3	VKQFCGNPDRICFG-GOSISDBHSA-N, VKQFCGNPDRICFG-GOSISDBHSA-N, VKQFCGNPDRICFG-GOSISDBHSA-N, VKQFCGNPDRICFG-GOSISDBHSA-N, VKQFCGNPDRICFG-GOSISDBHSA-N
CINPA-1	EC50	10000	-1.4	100	93.7	1	10000	1.6	97.7	106.1	99.1	96.7	93.7	6.7		0	3.3	AYQBYSPEGRYKFA-UHFFFAOYSA-N, AYQBYSPEGRYKFA-UHFFFAOYSA-N
enasidenib	EC50	10000	-2.5	100	89.3	1	10000	10560.5	106	96.9	110.2	105.9	91.7	2.6		0	6.8	DYLUUSLLRIQKOE-UHFFFAOYSA-N
YK-4-279	EC50	2470.4	-2.5	100	34.9	1	10000	42.2	105.5	108	99.1	94.5	34.9	39.9		4.4	5	HLXSCTYHLQHQDJ-KRWDZBQOSA-N, HLXSCTYHLQHQDJ-KRWDZBQOSA-N
dobutamine	EC50	10000	-2.5	100	93.1	1	10000	8.6	106.1	110.3	93.1	96.7	93.3	15.8		0	6.3	JRWZLRBJNMZMFE-UHFFFAOYSA-N, JRWZLRBJNMZMFE-UHFFFAOYSA-N, JRWZLRBJNMZMFE-UHFFFAOYSA-N, JRWZLRBJNMZMFE-UHFFFAOYSA-N, JRWZLRBJNMZMFE-UHFFFAOYSA-N
NS-018	EC50	1544.2	-2.5	100	3.1	1	10000	1.3	101.4	101.9	101.9	75.6	3.1	78.7		9.1	1.6	UQTPDWDAYHAZNT-AWEZNQCLSA-N
Tapentadol (hydrochloride)	EC50	10000	-2.5	100	90.6	1	10000	54391.9	97	90.6	95.2	101.1	99.9	1.1		0	6
1,2,3,4,5,6-hexabromocyclohexane	EC50	10000	-0.4	100	89.1	1	10000	28.9	95.8	105.7	89.1	99.8	90.2	14.4		0	6.2	QFQZKISCBJKVHI-UHFFFAOYSA-N, QFQZKISCBJKVHI-UHFFFAOYSA-N
GSK2830371	EC50	10000	-1.5	100	88.2	1	10000	0.4	100.2	101.8	97.5	89.7	88.2	18.8		0.4	1	IVDUVEGCMXCMSO-FQEVSTJZSA-N, IVDUVEGCMXCMSO-FQEVSTJZSA-N
BRD4770	EC50	10000	-2.5	100	77	1	10000	17.9	109.4	97.2	99.9	94.3	77	18.6		1.6	4.9	UCGWYCMPZXDHNR-UHFFFAOYSA-N, UCGWYCMPZXDHNR-UHFFFAOYSA-N
ML297	EC50	10000	-0.4	100	90.5	1	10000	132.7	105.1	90.5	108.5	91.6	98.1	6.4		0	7.8	IEKSMUSSYJUQMY-UHFFFAOYSA-N, IEKSMUSSYJUQMY-UHFFFAOYSA-N
CPI-0610	EC50	1015.1	-2.5	100	49.4	1	10000	0.3	109.3	111.3	100.9	75.2	49.4	50.3		5.9	7.3	GCWIQUVXWZWCLE-INIZCTEOSA-N, GCWIQUVXWZWCLE-INIZCTEOSA-N
evatanepag	EC50	10000	-2.5	100	91.7	1	10000	4.6	99.1	107.8	91.7	94.3	93.6	19.2		0	4.4	WOHRHWDYFNWPNG-UHFFFAOYSA-N
danirixin	EC50	10000	-0.1	100	93.1	1	10000	4124.2	94.8	93.1	102.9	94.7	106	10.7		0	6.3	NGYNBSHYFOFVLS-LBPRGKRZSA-N
dinoprostone	EC50	10000	-2.5	100	90.4	1	10000	51511.3	99.8	104.5	90.4	102.6	99	1.2		0	5.8	XEYBRNLFEZDVAW-ARSRFYASSA-N, XEYBRNLFEZDVAW-ARSRFYASSA-N
KG-5	EC50	3121.1	-2.5	100	25.2	1	10000	101.1	93.9	96	92.5	99.6	25.2	38.5		4.2	5.9	CMYHZFCJPORPHY-UHFFFAOYSA-N, CMYHZFCJPORPHY-UHFFFAOYSA-N
efinaconazole	EC50	10000	-0.7	100	91.5	1	10000	2.2	101.5	98.3	92.4	95.9	91.5	19.2		0	2.3	NFEZZTICAUWDHU-KDOFPFPSSA-N
plerixafor	EC50	10000	-2.5	100	88.4	1	10000	57823.7	92.9	103.9	88.4	106.4	96.5	1.4		0	7.9	YIQPUIGJQJDJOS-UHFFFAOYSA-N, YIQPUIGJQJDJOS-UHFFFAOYSA-N, YIQPUIGJQJDJOS-UHFFFAOYSA-N, YIQPUIGJQJDJOS-UHFFFAOYSA-N
JNJ-42165279	EC50	2057.4	-2.5	100	39.3	1	10000	10.4	95.6	100.1	100.3	91.6	39.3	41.9		4.7	2.3	YWGYNGCRVZLMCS-UHFFFAOYSA-N
SJ-172550	EC50	10000	-0.5	100	91.6	1	10000	8.4	96.5	100.9	96.1	98.3	91.6	10.3		0	2.6	RKKFQJXGAQWHBZ-LICLKQGHSA-N, RKKFQJXGAQWHBZ-LICLKQGHSA-N, RKKFQJXGAQWHBZ-LICLKQGHSA-N
2'-MeCCPA	EC50	10000	-0.1	100	95.5	1	10000	1858.4	95.6	95.5	101.4	97.7	96.8	10.4		0	2.6	MMPAUXMIDJWGFO-ROMFRFKVSA-N, MMPAUXMIDJWGFO-ROMFRFKVSA-N, MMPAUXMIDJWGFO-ROMFRFKVSA-N
schisandrol-B	EC50	10000	-0.6	100	93.3	1	10000	158.6	100.3	113.7	93.3	98.4	100	3.6		0	7.8	ZWRRJEICIPUPHZ-MYODQAERSA-N, ZWRRJEICIPUPHZ-MYODQAERSA-N
laropiprant	EC50	10000	-0.1	100	94.2	1	10000	2476.6	99	94.2	100.4	98.6	101.2	9		0	3.2	NXFFJDQHYLNEJK-CYBMUJFWSA-N, NXFFJDQHYLNEJK-CYBMUJFWSA-N
flupirtine	EC50	10000	-1	100	89.2	1	10000	178.7	89.2	100.9	103.2	98.4	99.8	3.1		0	6.2	JUUFBMODXQKSTD-UHFFFAOYSA-N, JUUFBMODXQKSTD-UHFFFAOYSA-N, JUUFBMODXQKSTD-UHFFFAOYSA-N, JUUFBMODXQKSTD-UHFFFAOYSA-N, JUUFBMODXQKSTD-UHFFFAOYSA-N
SX-011	EC50	10000	-2.5	100	86.5	1	10000	1213.6	112.2	101.5	103.6	101.9	86.5	5.9		0.1	6.5	GUTYHDCSDBBMGW-UHFFFAOYSA-N, GUTYHDCSDBBMGW-UHFFFAOYSA-N
CPI-360	EC50	10000	-1.2	100	90.7	1	10000	1.6	106.9	97.6	96.7	90.7	92.2	17.3		0	3.7	PFPSFENQCNMITC-MRXNPFEDSA-N
INT-767	EC50	10000	-0.9	100	96.2	1	10000	736.2	114.6	117.9	96.2	99.4	110.8	1.3		0	13.3	XGIYOABXZNJOHV-APIYUPOTSA-N
torcitabine	EC50	10000	-2.5	100	94.3	1	10000	78733.6	105	94.3	94.6	104.3	98.8	0.7		0	5.2	CKTSBUTUHBMZGZ-SHYZEUOFSA-N, CKTSBUTUHBMZGZ-SHYZEUOFSA-N
acalabrutinib	EC50	10000	-2.5	100	95	1	10000	78108.3	95.9	96.7	95	102.6	102.2	0.6		0	4.5	WDENQIQQYWYTPO-IBGZPJMESA-N
EVP-6124	EC50	10000	-0.1	100	90.6	1	10000	1661.2	90.6	95	106	92.7	94.7	16.3		0	6.1	SSRDSYXGYPJKRR-ZDUSSCGKSA-N, SSRDSYXGYPJKRR-ZDUSSCGKSA-N
K02288	EC50	2633	-2.5	100	74.8	1	10000	140.5	94.1	94.6	93.8	98.4	74.8	14.7		1.2	5.1	CJLMANFTWLNAKC-UHFFFAOYSA-N, CJLMANFTWLNAKC-UHFFFAOYSA-N, CJLMANFTWLNAKC-UHFFFAOYSA-N
SDZ-WAG-994	EC50	10000	-0.1	100	88	1	10000	2733.9	88	93.4	104.2	93	101	18.7		0	7.3	JAKAFSGZUXCHLF-LSCFUAHRSA-N, JAKAFSGZUXCHLF-LSCFUAHRSA-N, JAKAFSGZUXCHLF-LSCFUAHRSA-N
BNC105	EC50	5.5	-0.8	100	35.7	1	10000	0.4	86.2	60.4	42.6	35.7	38	201		24.7	1.3	RADMJHVVIZTENA-UHFFFAOYSA-N, RADMJHVVIZTENA-UHFFFAOYSA-N
brexpiprazole	EC50	1802.9	-2.5	100	56.8	1	10000	10.2	100.1	96.3	96	92	56.8	32.2		3.5	2.7	ZKIAIYBUSXZPLP-UHFFFAOYSA-N, ZKIAIYBUSXZPLP-UHFFFAOYSA-N
tipiracil	EC50	10000	-2.5	100	89.6	1	10000	48353	100.5	89.6	96.5	101.3	98.7	1.3		0	5.9	QQHMKNYGKVVGCZ-UHFFFAOYSA-N, QQHMKNYGKVVGCZ-UHFFFAOYSA-N
TAK-063	EC50	10000	-2.5	100	95.5	1	10000	98382.6	99.7	95.5	102.1	104.6	105.5	0.5		0	5.2	KVHRYLNQDWXAGI-UHFFFAOYSA-N
tozadenant	EC50	10000	-2.1	100	85.8	1	10000	10274.9	85.8	99.4	109	99.7	98.2	2		0	8.8	XNBRWUQWSKXMPW-UHFFFAOYSA-N, XNBRWUQWSKXMPW-UHFFFAOYSA-N
WH-4-023	EC50	10000	-0.1	100	91.9	1	10000	1029.6	92.7	91.9	93.2	100.1	100.9	17.4		0	5	NBTNHSGBRGTFJS-UHFFFAOYSA-N, NBTNHSGBRGTFJS-UHFFFAOYSA-N
suplatast	EC50	10000	-1	100	85	1	10000	174.2	93.8	94.3	85	91.2	94.1	4.5		0	9.3	DYZJXZOQQRXDLE-CQSZACIVSA-O, DYZJXZOQQRXDLE-CQSZACIVSA-O, DYZJXZOQQRXDLE-CQSZACIVSA-O, DYZJXZOQQRXDLE-CQSZACIVSA-O, DYZJXZOQQRXDLE-CQSZACIVSA-O
AZD9272	EC50	10000	-2.5	100	94.3	1	10000	32076.3	94.3	99.5	95.5	107	96.2	1		0	5.1	RBSPCALDSNXWEP-UHFFFAOYSA-N, RBSPCALDSNXWEP-UHFFFAOYSA-N
RP67580	EC50	10000	-2.5	100	88.2	1	10000	68865.3	93	95.9	88.2	106.3	104.7	1.4		0	9.5	VWBOQFANCXZMAU-LOSJGSFVSA-N, VWBOQFANCXZMAU-LOSJGSFVSA-N
imiloxan	EC50	10000	-0.1	100	90.6	1	10000	5486.3	90.6	91.6	94.5	93.2	116.2	14.7		0	11.4	UXABARREKCJULM-NSHDSACASA-N, UXABARREKCJULM-NSHDSACASA-N
CYM-5442	EC50	10000	-2.5	100	78.8	1	10000	69.6	97.5	100.7	90.5	97.2	78.8	14.5		1.1	4.9	NUIKTBLZSPQGCP-LJQANCHMSA-N, NUIKTBLZSPQGCP-LJQANCHMSA-N
N6-cyclopentyladenosine	EC50	10000	-0.3	100	92.7	1	10000	219.2	111.9	95.6	99.1	92.7	100.4	6		0	7.1	SQMWSBKSHWARHU-SDBHATRESA-N, SQMWSBKSHWARHU-SDBHATRESA-N
CJ-033466	EC50	10000	-2.5	100	88.1	1	10000	3.2	106.6	99.6	102.1	88.1	97.1	16.8		0.5	5.7	ISKHMDNIWXPUGR-UHFFFAOYSA-N, ISKHMDNIWXPUGR-UHFFFAOYSA-N
ML228	EC50	484.4	-2.5	100	21	1	10000	0.5	91.4	103.9	102.8	31.4	21	103.9		12.5	5.2	QNRODODTMXCRKU-UHFFFAOYSA-N, QNRODODTMXCRKU-UHFFFAOYSA-N
GANT-58	EC50	10000	-2.5	100	90.9	1	10000	104179	90.9	101.9	97.8	118.3	103.4	1.1		0	11.1	USWLOKMMUTWFMD-UHFFFAOYSA-N, USWLOKMMUTWFMD-UHFFFAOYSA-N
exo-IWR-1	EC50	10000	-2.5	100	87.9	1	10000	2.1	105.4	99.3	102.6	87.9	92	16.9		0.5	3.8	ZGSXEXBYLJIOGF-BTYSMDAFSA-N, ZGSXEXBYLJIOGF-BTYSMDAFSA-N
SB-218795	EC50	10000	-0.1	100	89.6	1	10000	2623.1	91.4	99.6	96.4	89.6	103.1	16.1		0	6	IUMQXQJZIHWLIN-HSZRJFAPSA-N, IUMQXQJZIHWLIN-HSZRJFAPSA-N, IUMQXQJZIHWLIN-HSZRJFAPSA-N
erdafitinib	EC50	3094.9	-2.5	100	39.2	1	10000	125.8	101.1	110.8	103.9	99.4	39.2	31.5		3.4	6.1	OLAHOMJCDNXHFI-UHFFFAOYSA-N
felbamate	EC50	10000	-2.5	100	94.7	1	10000	73653.3	96.5	94.7	101.6	106.1	98.5	0.6		0	4.5	WKGXYQFOCVYPAC-UHFFFAOYSA-N, WKGXYQFOCVYPAC-UHFFFAOYSA-N, WKGXYQFOCVYPAC-UHFFFAOYSA-N, WKGXYQFOCVYPAC-UHFFFAOYSA-N, WKGXYQFOCVYPAC-UHFFFAOYSA-N
AGN-194310	EC50	10000	-0.3	100	80.6	1	10000	29.7	94.7	89.7	83.7	80.6	90.1	52.2		2.9	4.5	LHUPKWKWYWOMSK-UHFFFAOYSA-N
IBC-293	EC50	10000	-2.5	100	91	1	10000	69808.9	93.2	104.7	91	105.5	101.5	1.1		0	7.4	RUTVRAJKELSHCC-UHFFFAOYSA-N, RUTVRAJKELSHCC-UHFFFAOYSA-N
GW-4064	EC50	10000	-0.5	100	92.4	1	10000	17.3	104.7	102.6	92.4	99.2	93.8	9		0	4.4	BYTNEISLBIENSA-MDZDMXLPSA-N, BYTNEISLBIENSA-MDZDMXLPSA-N, BYTNEISLBIENSA-MDZDMXLPSA-N
GSK2879552	EC50	10000	-2.5	100	91.6	1	10000	4.4	105	93.8	104.1	92.5	92	10.8		0	4.5	LRULVYSBRWUVGR-FCHUYYIVSA-N
calcipotriol	EC50	10000	-0.1	100	88.5	1	10000	1985.8	101.2	88.5	95	99.6	94.6	17.8		0	5	LWQQLNNNIPYSNX-UROSTWAQSA-N, LWQQLNNNIPYSNX-UROSTWAQSA-N, LWQQLNNNIPYSNX-UROSTWAQSA-N
lemborexant	EC50	10000	-2.5	100	97.1	1	10000	7.1	97.1	102.7	97.8	97.9	97.3	6.3		0	2	MUGXRYIUWFITCP-PGRDOPGGSA-N
Ko143	EC50	10000	-0.1	100	85.6	1	10000	507.8	100.6	86.3	92.5	85.6	97.9	30.1		0	6.6	NXNRAECHCJZNRF-JBACZVJFSA-N, NXNRAECHCJZNRF-JBACZVJFSA-N
MI-14	EC50	10000	-0.7	100	77.2	1	10000	1.2	101.5	89.4	87.4	77.2	78.8	55.4		4.4	3.1	PSTAJIONBVMKLA-UHFFFAOYSA-N, PSTAJIONBVMKLA-UHFFFAOYSA-N
dihydroxyphenylglycine	EC50	10000	-1	100	85.3	1	10000	197.5	88.6	85.3	91.3	99.9	95.7	4.4		0	10.4	HOOWCUZPEFNHDT-SSDOTTSWSA-N, HOOWCUZPEFNHDT-SSDOTTSWSA-N
RU-28318	EC50	10000	-0.1	100	87.5	1	10000	2721.5	87.5	104.6	93.3	92	101.4	19.5		0	7.5	DNHCHRGCTVRAFT-JEHIOXJOSA-N, DNHCHRGCTVRAFT-JEHIOXJOSA-N
DHBP	EC50	872	-2.5	100	19.3	1	10000	0.7	85.7	88.6	102.1	52.7	19.3	85.6		10.2	9.2	XJGZGUSMZSXHJI-UHFFFAOYSA-N, XJGZGUSMZSXHJI-UHFFFAOYSA-N
GTP-14564	EC50	361.4	-0.9	100	74.5	1	10000	1.1	104.1	106	90.1	84	74.5	37.3		2.9	4.7	DZQLVVLATXPWBK-UHFFFAOYSA-N, DZQLVVLATXPWBK-UHFFFAOYSA-N, DZQLVVLATXPWBK-UHFFFAOYSA-N
SR-3677	EC50	10000	-2.5	100	86	1	10000	1.8	99.3	107.5	100.6	86	88.4	20.5		1.1	4	OQWZIAVXCYIZNN-OAQYLSRUSA-N, OQWZIAVXCYIZNN-OAQYLSRUSA-N
SR-2640	EC50	10000	-2.5	100	87.9	1	10000	60994.9	87.9	96.3	96.9	100.9	105.2	1.5		0	8.6	LMPZHLXYBWGGNT-UHFFFAOYSA-N, LMPZHLXYBWGGNT-UHFFFAOYSA-N, LMPZHLXYBWGGNT-UHFFFAOYSA-N
DVD-111	EC50	10000	-1	100	90.9	1	10000	171.8	98.8	97.2	90.9	93.5	96.9	2.7		0	5.6	PJNSMUBMSNAEEN-AWEZNQCLSA-N, PJNSMUBMSNAEEN-AWEZNQCLSA-N
oxiracetam	EC50	10000	-2.5	100	92.6	1	10000	16034.6	92.6	101.4	95.8	103.8	94.8	1.5		0	4.7	IHLAQQPQKRMGSS-SCSAIBSYSA-N, IHLAQQPQKRMGSS-SCSAIBSYSA-N
MN-64	EC50	1981.4	-2.5	100	65.1	1	10000	33.7	91.9	97.6	94.8	94.8	65.1	24.7		2.5	5	PYTOHIUBXSJKQH-UHFFFAOYSA-N, PYTOHIUBXSJKQH-UHFFFAOYSA-N
cariprazine	EC50	10000	-0.1	100	91.1	1	10000	2023.3	93	91.1	93.8	100.3	94.7	21.8		0	4	KPWSJANDNDDRMB-QAQDUYKDSA-N
gefitinib	EC50	1598.9	-2.4	100	56.3	1	10000	11.9	91.8	91.5	95.2	89.5	56.3	34.9		3.9	6.4	XGALLCVXEZPNRQ-UHFFFAOYSA-N, XGALLCVXEZPNRQ-UHFFFAOYSA-N, XGALLCVXEZPNRQ-UHFFFAOYSA-N, XGALLCVXEZPNRQ-UHFFFAOYSA-N
pitolisant	EC50	10000	-0.2	100	81.8	1	10000	33.4	93.8	91.4	96	94.6	81.8	32.6		0.3	4.6	NNACHAUCXXVJSP-UHFFFAOYSA-N, NNACHAUCXXVJSP-UHFFFAOYSA-N, NNACHAUCXXVJSP-UHFFFAOYSA-N
indatraline	EC50	10000	-1	100	92.7	1	10000	133.1	97.6	96	96.4	99	92.7	2.2		0	3.5	SVFXPTLYMIXFRX-XJKSGUPXSA-N, SVFXPTLYMIXFRX-XJKSGUPXSA-N, SVFXPTLYMIXFRX-XJKSGUPXSA-N
otenzepad	EC50	10000	-0.1	100	92.3	1	10000	2359.1	94.3	103.7	92.3	100.9	98.9	11.7		0	5	UBRKDAVQCKZSPO-GOSISDBHSA-N, UBRKDAVQCKZSPO-GOSISDBHSA-N, UBRKDAVQCKZSPO-GOSISDBHSA-N
castanospermine	EC50	10000	-2.5	100	95.2	1	10000	91192.3	100.7	99.3	101.5	110.1	97.5	0.6		0	5.2	JDVVGAQPNNXQDW-TVNFTVLESA-N, JDVVGAQPNNXQDW-TVNFTVLESA-N
BU226	EC50	10000	-2.5	100	86.1	1	10000	56493.9	102.5	95.7	86.1	102.9	103.5	1.7		0	9.1	ZXRSVNHYTSSFMN-UHFFFAOYSA-N, ZXRSVNHYTSSFMN-UHFFFAOYSA-N
ceftibuten	EC50	10000	-0.2	100	86.3	1	10000	724.9	86.3	105.3	99.3	95.3	91	18.3		0	7.4	UNJFKXSSGBWRBZ-BJCIPQKHSA-N, UNJFKXSSGBWRBZ-BJCIPQKHSA-N, UNJFKXSSGBWRBZ-BJCIPQKHSA-N, UNJFKXSSGBWRBZ-BJCIPQKHSA-N, UNJFKXSSGBWRBZ-BJCIPQKHSA-N
FK-888	EC50	10000	-2.5	100	82.3	1	10000	6.9	105.6	111.2	105.6	93	82.3	16.4		1.1	6.9	BFNKQTIJVFGCKQ-PDJGWCFMSA-N, BFNKQTIJVFGCKQ-PDJGWCFMSA-N, BFNKQTIJVFGCKQ-PDJGWCFMSA-N
TRAM-34	EC50	10000	-0.2	100	93.5	1	10000	405	106.9	96.5	93.5	98.4	104	6.8		0	5.9	KBFUQFVFYYBHBT-UHFFFAOYSA-N, KBFUQFVFYYBHBT-UHFFFAOYSA-N
PHTPP	EC50	10000	-0.2	100	83.4	1	10000	211.9	104.2	95.5	83.4	103.2	88.7	20.7		0	8.4	AEZPAUSGTAHLOQ-UHFFFAOYSA-N, AEZPAUSGTAHLOQ-UHFFFAOYSA-N, AEZPAUSGTAHLOQ-UHFFFAOYSA-N
PK-THPP	EC50	10000	-0.4	100	91.2	1	10000	5.7	98.9	99.1	91.2	94.9	93.6	19.3		0	2.4	CJZGRIRZVHNUSM-UHFFFAOYSA-N, CJZGRIRZVHNUSM-UHFFFAOYSA-N
dihydroergocristine	EC50	10000	-2.5	100	86.4	1	10000	431.7	103	95.1	95.8	100.4	86.4	6.7		0.1	3.6	DEQITUUQPICUMR-HJPBWRTMSA-N, DEQITUUQPICUMR-HJPBWRTMSA-N, DEQITUUQPICUMR-HJPBWRTMSA-N
SR-140333	EC50	10000	-0.3	100	84.1	1	10000	194.3	110.5	84.1	104.1	91	95.7	14.9		0	10.1	RPDFDSQFBCJTDY-GAQXSTBRSA-N, RPDFDSQFBCJTDY-GAQXSTBRSA-N
L-689560	EC50	10000	-0.2	100	84.6	1	10000	322.2	96.4	103.1	96.3	84.6	103.5	17.8		0	8	UCKHICKHGAOGAP-UONOGXRCSA-N, UCKHICKHGAOGAP-UONOGXRCSA-N, UCKHICKHGAOGAP-UONOGXRCSA-N
atipamezole	EC50	10000	-2.5	100	95.5	1	10000	156971	101.5	95.5	111.2	100	108.7	0.5		0	8.2	HSWPZIDYAHLZDD-UHFFFAOYSA-N, HSWPZIDYAHLZDD-UHFFFAOYSA-N, HSWPZIDYAHLZDD-UHFFFAOYSA-N
BVT-2733	EC50	10000	-2.5	100	92.7	1	10000	56985.1	104.4	101.2	92.7	104.3	97.4	0.9		0	4.8	YDPRNGAPPNPYQQ-UHFFFAOYSA-N
unbs-5162	EC50	1607.1	-2.5	100	42.2	1	10000	5.3	100.5	100.7	93.7	86.5	42.2	46		5.3	3.2	WCKZRLOUKYFJDY-UHFFFAOYSA-N, WCKZRLOUKYFJDY-UHFFFAOYSA-N
irsogladine	EC50	10000	-0.1	100	89.4	1	10000	1558.7	89.4	93.9	94.6	93.5	104.7	18.4		0	6.5	ATCGGEJZONJOCL-UHFFFAOYSA-N, ATCGGEJZONJOCL-UHFFFAOYSA-N, ATCGGEJZONJOCL-UHFFFAOYSA-N, ATCGGEJZONJOCL-UHFFFAOYSA-N
pardoprunox	EC50	10000	-0.1	100	89.1	1	10000	2780.3	90.7	104.8	89.1	99.2	97.3	17		0	6.7	YVPUUUDAZYFFQT-UHFFFAOYSA-N
arglabin	EC50	2861.2	-2.5	100	56.1	1	10000	102.7	96.1	92.2	96.7	98.2	56.1	24.2		2.5	4.8	UVJYAKBJSGRTHA-CUZKYEQNSA-N, UVJYAKBJSGRTHA-CUZKYEQNSA-N
LXR-623	EC50	10000	-0.4	100	77.2	1	10000	4.2	95.5	94.4	87.9	90.2	77.2	42		1.9	3.5	KYWWJENKIMRJBI-UHFFFAOYSA-N, KYWWJENKIMRJBI-UHFFFAOYSA-N
m-3M3FBS	EC50	10000	-1.3	100	88.8	1	10000	0.4	101	98.9	93	88.8	90.6	24.4		0.4	1	ZIIUUSVHCHPIQD-UHFFFAOYSA-N, ZIIUUSVHCHPIQD-UHFFFAOYSA-N
4BP-TQS	EC50	10000	-2.5	100	89.5	1	10000	2.8	100.7	104.9	89.5	91.5	94	24.7		0.2	3.6	YNCXHXYZTLIZTO-RLFYNMQTSA-N, YNCXHXYZTLIZTO-RLFYNMQTSA-N
AZD6482	EC50	10000	-2.5	100	79.7	1	10000	0.8	103.3	101.7	99.9	85.5	79.7	23.5		2	1.9	IRTDIKMSKMREGO-OAHLLOKOSA-N, IRTDIKMSKMREGO-OAHLLOKOSA-N
OLDA	EC50	3557.3	-2.5	100	56.3	1	10000	216	98.1	106.8	100.2	103.4	56.3	20.2		2	4.7	QQBPLXNESPTPNU-KTKRTIGZSA-N, QQBPLXNESPTPNU-KTKRTIGZSA-N
SDZ-205-557	EC50	10000	-0.2	100	90.6	1	10000	671.2	105.1	97.1	90.6	93.3	102.2	12		0	6	FFNWMBDISAYHDC-UHFFFAOYSA-N, FFNWMBDISAYHDC-UHFFFAOYSA-N
GBR-13069	EC50	2072.8	-2.5	100	72.1	1	10000	63.4	87.6	100.9	100.6	96.2	72.1	19.2		1.8	6.3	DASHZBBQOARCMQ-QPJJXVBHSA-N, DASHZBBQOARCMQ-QPJJXVBHSA-N
dynole-34-2	EC50	2244.2	-2.5	100	62	1	10000	39.6	96.5	93.4	97.9	95.8	62	24.8		2.6	3.9	MYIMRONQBLZJFI-DYTRJAOYSA-N, MYIMRONQBLZJFI-DYTRJAOYSA-N
Y-11	EC50	10000	-2.5	100	90.5	1	10000	79303	97.6	90.5	101.6	101.7	109.6	1.1		0	8.7	SQWGHMPVSMSPNY-UHFFFAOYSA-N, SQWGHMPVSMSPNY-UHFFFAOYSA-N
rolipram	EC50	10000	-2.5	100	96.2	1	10000	131384	100.9	109.1	96.2	105.7	99.6	0.5		0	5.8	HJORMJIFDVBMOB-GFCCVEGCSA-N, HJORMJIFDVBMOB-GFCCVEGCSA-N, HJORMJIFDVBMOB-GFCCVEGCSA-N, HJORMJIFDVBMOB-GFCCVEGCSA-N
A-366	EC50	10000	-0.1	100	100	1	10000	353.1	100	100	100	100	100	0.1		0	0	BKCDJTRMYWSXMC-UHFFFAOYSA-N, BKCDJTRMYWSXMC-UHFFFAOYSA-N, BKCDJTRMYWSXMC-UHFFFAOYSA-N, BKCDJTRMYWSXMC-UHFFFAOYSA-N, BKCDJTRMYWSXMC-UHFFFAOYSA-N
triciribine	EC50	81.9	-2.5	100	34.1	1	10000	1	100.5	111.4	58.7	45.7	34.1	137.5		17.1	8.2	HOGVTUZUJGHKPL-HTVVRFAVSA-N, HOGVTUZUJGHKPL-HTVVRFAVSA-N, HOGVTUZUJGHKPL-HTVVRFAVSA-N, HOGVTUZUJGHKPL-HTVVRFAVSA-N, HOGVTUZUJGHKPL-HTVVRFAVSA-N
SC-51089	EC50	10000	-2.3	100	99.9	1	10000	3.71346e+06	117.4	106.1	111.2	99.9	107	0		0	11.4	XDJPQOUDGROSEU-UHFFFAOYSA-N, XDJPQOUDGROSEU-UHFFFAOYSA-N
ESI-09	EC50	3403.1	-2.5	100	31.2	1	10000	148.4	108.6	101.7	102.3	103	31.2	33		3.5	5.9	DXEATJQGQHDURZ-DEDYPNTBSA-N, DXEATJQGQHDURZ-DEDYPNTBSA-N
PHCCC	EC50	10000	-2.5	100	99.9	1	10000	20051	100	100	100	100	100	0		0	0	FPXPIEZPAXSELW-RGNAGUPPSA-N
L-755507	EC50	10000	-2.5	100	92.1	1	10000	95301.9	95.6	110.2	92.1	103.4	106.6	1		0	8.8	NYYJKMXNVNFOFQ-MHZLTWQESA-N, NYYJKMXNVNFOFQ-MHZLTWQESA-N, NYYJKMXNVNFOFQ-MHZLTWQESA-N
LY266097	EC50	10000	-2.5	100	90.2	1	10000	7008.5	102.7	90.2	107.7	104.5	91.7	2.8		0	6.8	NJLHHCITDFZZSE-QGZVFWFLSA-N, NJLHHCITDFZZSE-QGZVFWFLSA-N
TMN-355	EC50	10000	-2.5	100	97.4	1	10000	232095	97.4	103.4	100.6	109.1	108.5	0.3		0	7.1	SFNLLCUAISZNRV-UHFFFAOYSA-N, SFNLLCUAISZNRV-UHFFFAOYSA-N
butabindide	EC50	10000	-2.5	100	97.2	1	10000	233867	105.5	97.2	108.7	108.1	105.8	0.3		0	7.6	HAQIRIMIVLFYIX-ZFWWWQNUSA-N, HAQIRIMIVLFYIX-ZFWWWQNUSA-N
oncrasin-1	EC50	846.6	-2.5	100	1.2	1	10000	0.4	100.8	109.9	104.1	40.3	1.2	106		12.5	5.5	ZDRQMXCSSAPUMM-UHFFFAOYSA-N, ZDRQMXCSSAPUMM-UHFFFAOYSA-N
NNC-63-0532	EC50	10000	-0.2	100	93.5	1	10000	371.6	93.5	104.4	99.6	95	99.8	7.2		0	4.5	AQMPIDSGLFVVPL-UHFFFAOYSA-N, AQMPIDSGLFVVPL-UHFFFAOYSA-N, AQMPIDSGLFVVPL-UHFFFAOYSA-N
UAMC-00039	EC50	10000	-2.5	100	95.9	1	10000	22606.8	100.9	109	101.5	112.5	95.9	1.1		0	7.8	DNVZYSMOLXCOLY-HNNXBMFYSA-N, DNVZYSMOLXCOLY-HNNXBMFYSA-N
CHPG	EC50	10000	-2.5	100	99.9	1	10000	20051	100	100	100	100	100	0		0	0	UNIDAFCQFPGYJJ-SSDOTTSWSA-N, UNIDAFCQFPGYJJ-SSDOTTSWSA-N
quipazine	EC50	10000	-0.1	100	93.5	1	10000	1650.5	93.7	97.8	99.7	93.5	101	11.2		0	3.7	XRXDAJYKGWNHTQ-UHFFFAOYSA-N, XRXDAJYKGWNHTQ-UHFFFAOYSA-N, XRXDAJYKGWNHTQ-UHFFFAOYSA-N, XRXDAJYKGWNHTQ-UHFFFAOYSA-N
L-cysteinesulfinic-acid	EC50	10000	-0.1	100	77.8	1	10000	1459.7	93.5	90.9	77.8	89.9	101.6	36.6		0.2	9.3	ADVPTQAUNPRNPO-REOHCLBHSA-N, ADVPTQAUNPRNPO-REOHCLBHSA-N
baicalein	EC50	10000	-0.1	100	90.8	1	10000	3430.1	92.1	102.1	90.8	100.8	104.5	14.3		0	7	WTNAEULBGCSUSK-UHFFFAOYSA-N, WTNAEULBGCSUSK-UHFFFAOYSA-N, WTNAEULBGCSUSK-UHFFFAOYSA-N
daunorubicin	EC50	59	-0.9	100	0.2	1	10000	0.4	108.2	75.8	43.3	2	0.2	221.7		25.7	7.5	STQGQHZAVUOBTE-VGBVRHCVSA-N, STQGQHZAVUOBTE-VGBVRHCVSA-N, STQGQHZAVUOBTE-VGBVRHCVSA-N, STQGQHZAVUOBTE-VGBVRHCVSA-N
TCS-2210	EC50	2436.1	-2.5	100	39.9	1	10000	41	108.5	96.5	100.4	94.7	39.9	37.1		4.1	4.7	ZOFZKGFBKISZRI-UHFFFAOYSA-N, ZOFZKGFBKISZRI-UHFFFAOYSA-N
SC-236	EC50	10000	-2.5	100	99.5	1	10000	995749	111	99.5	101.1	100.9	103.2	0.1		0	5.8	NSQNZEUFHPTJME-UHFFFAOYSA-N, NSQNZEUFHPTJME-UHFFFAOYSA-N
naltriben	EC50	10000	-0.8	100	93.5	1	10000	281.7	102.2	119.5	93.5	99.7	99	2.4		0	10.4	ZHVWWEYETMPAMX-IFKAHUTRSA-N
OMDM-2	EC50	10000	-2.5	100	93.3	1	10000	110026	100.1	93.3	114.5	105.6	99.6	0.8		0	8.6	ICDMLAQPOAVWNH-HAAQQRBASA-N, ICDMLAQPOAVWNH-HAAQQRBASA-N
BINA	EC50	10000	-2.5	100	92.8	1	10000	416.3	99.8	107.4	99.8	99.6	92.8	4.1		0	3.7	KMKBEESNZAPKMP-AREMUKBSSA-N
olomoucine	EC50	10000	-2.5	100	96.4	1	10000	260968	106.1	106	96.4	112.1	113.8	0.4		0	10.9	GTVPOLSIJWJJNY-UHFFFAOYSA-N, GTVPOLSIJWJJNY-UHFFFAOYSA-N
MIRA-1	EC50	10000	-2.5	100	95.9	1	10000	116278	104	95.9	105.6	105.5	103.3	0.5		0	5.5	YXEWPGYLMHXLPS-UHFFFAOYSA-N
beta-CCB	EC50	10000	-2.5	100	96	1	10000	53.7	116.7	118.2	105.2	98.4	96	3.7		0	12.6	WGNGIELOOKACSB-UHFFFAOYSA-N, WGNGIELOOKACSB-UHFFFAOYSA-N
ME0328	EC50	10000	-2.5	100	95.9	1	10000	3166.6	99.2	102.2	103.2	102.9	95.9	1.5		0	2.5	QIHBWVVVRYYYRO-CYBMUJFWSA-N
GR-144053	EC50	10000	-2.5	100	96.8	1	10000	190138	111.4	96.8	101.2	107.2	102.1	0.4		0	7.2	QGEGSJUSWLLZLH-UHFFFAOYSA-N, QGEGSJUSWLLZLH-UHFFFAOYSA-N
ZM-39923	EC50	3392.7	-2.5	100	66.6	1	10000	240.4	98.4	91.6	99	101.4	66.6	16.1		1.4	4.7	JSASWRWALCMOQP-UHFFFAOYSA-N, JSASWRWALCMOQP-UHFFFAOYSA-N, JSASWRWALCMOQP-UHFFFAOYSA-N, JSASWRWALCMOQP-UHFFFAOYSA-N, JSASWRWALCMOQP-UHFFFAOYSA-N
ambenonium	EC50	10000	-2.5	100	96.6	1	10000	120970	98.6	105.4	96.6	100.4	105.3	0.4		0	4.8	OMHBPUNFVFNHJK-UHFFFAOYSA-P, OMHBPUNFVFNHJK-UHFFFAOYSA-P
DAU-5884	EC50	10000	-2.5	100	93.3	1	10000	91520.7	104.9	93.3	94.5	110.3	97.3	0.8		0	7.2	NWXCDQHBVVPPTL-WDNDVIMCSA-N, NWXCDQHBVVPPTL-WDNDVIMCSA-N, NWXCDQHBVVPPTL-WDNDVIMCSA-N
GW-627368	EC50	10000	-0.1	100	87	1	10000	2937	97.6	87	104.2	93.1	104.4	20.1		0	8.4	XREWXJVMYAXCJV-UHFFFAOYSA-N, XREWXJVMYAXCJV-UHFFFAOYSA-N
5,7-dichlorokynurenic-acid	EC50	10000	-0.7	100	96.3	1	10000	172	96.3	99.3	106	96.5	102	1.6		0	4.3	BGKFPRIGXAVYNX-UHFFFAOYSA-N, BGKFPRIGXAVYNX-UHFFFAOYSA-N, BGKFPRIGXAVYNX-UHFFFAOYSA-N
AZ-10417808	EC50	10000	-0.2	100	90.5	1	10000	88.4	103.6	90.5	100.5	91.9	95.8	14.9		0	5.2	VUBILPOZTRGZJK-UHFFFAOYSA-N, VUBILPOZTRGZJK-UHFFFAOYSA-N
BAY-11-7082	EC50	2312.2	-2.5	100	0	1	10000	15.3	94.2	96.9	100.8	89.7	0	64		7.2	3.6	DOEWDSDBFRHVAP-KRXBUXKQSA-N, DOEWDSDBFRHVAP-KRXBUXKQSA-N, DOEWDSDBFRHVAP-KRXBUXKQSA-N
raclopride	EC50	10000	-2.5	100	93.1	1	10000	1236.1	99.6	104.4	93.7	100.7	93.1	3.1		0	3.9	WAOQONBSWFLFPE-VIFPVBQESA-N, WAOQONBSWFLFPE-VIFPVBQESA-N
alda-1	EC50	10000	-2.5	100	91.9	1	10000	51365.1	92	105.4	99.8	101	95.9	1		0	4.9	NMKJFZCBCIUYHI-UHFFFAOYSA-N, NMKJFZCBCIUYHI-UHFFFAOYSA-N
pirinixic-acid	EC50	10000	-0.1	100	94.8	1	10000	2351.4	98.8	99.4	94.8	99.2	101.3	8.1		0	2.7	SZRPDCCEHVWOJX-UHFFFAOYSA-N, SZRPDCCEHVWOJX-UHFFFAOYSA-N, SZRPDCCEHVWOJX-UHFFFAOYSA-N, SZRPDCCEHVWOJX-UHFFFAOYSA-N
SU16f	EC50	10000	-0.2	100	76.8	1	10000	37.9	92.3	95.1	87.6	97.9	76.8	38.2		1	6.9	APYYTEJNOZQZNA-MOSHPQCFSA-N, APYYTEJNOZQZNA-MOSHPQCFSA-N
JAK3-inhibitor-V	EC50	10000	-2.5	100	98.8	1	10000	606818	105.5	108.1	98.8	110.4	109.5	0.1		0	8.8	FOTCGZPFSUWZBN-UHFFFAOYSA-N, FOTCGZPFSUWZBN-UHFFFAOYSA-N
A-769662	EC50	10000	-0.1	100	100	1	10000	353.1	100	100	100	100	100	0.1		0	0	CTESJDQKVOEUOY-UHFFFAOYSA-N, CTESJDQKVOEUOY-UHFFFAOYSA-N, CTESJDQKVOEUOY-UHFFFAOYSA-N
rimcazole	EC50	10000	-2.5	100	76.4	1	10000	795.1	106.2	105.4	98	106.5	76.4	9.6		0.6	5.7	GUDVQJXODNJRIJ-CALCHBBNSA-N
YIL-781	EC50	10000	-2.5	100	90.7	1	10000	540.1	100.6	100.1	97.4	101.8	90.7	3.9		0	1.8	FRKXOBMDEXCHHD-SFHVURJKSA-N, FRKXOBMDEXCHHD-SFHVURJKSA-N
erbstatin-analog	EC50	3372.2	-2.5	100	50	1	10000	162.3	92	101.4	99.8	101.8	50	24.2		2.5	4.8	BQCNSTFWSKOWMA-GORDUTHDSA-N
U-0124	EC50	10000	-1	100	87.5	1	10000	163.6	96.9	96.6	87.5	93	95.9	3.8		0	7.3	GXGXSVFKGDVBMD-UHFFFAOYSA-N, GXGXSVFKGDVBMD-UHFFFAOYSA-N
CGP-55845	EC50	10000	-1	100	80.1	1	10000	148.5	96.9	92.4	94.8	80.1	95	6		0	10.5	ZODSPDOOCZZEIM-BBRMVZONSA-N, ZODSPDOOCZZEIM-BBRMVZONSA-N
PD-166285	EC50	265.9	-1.6	100	0.1	1	10000	0.2	111	97.9	82.2	11.3	0.1	157.5		18.4	5.6	IFPPYSWJNWHOLQ-UHFFFAOYSA-N, IFPPYSWJNWHOLQ-UHFFFAOYSA-N
IPAG	EC50	1809.8	-2.5	100	17	1	10000	13	97.7	96	87.6	84.8	17	61.8		7.1	6.6	UUKPIWYXWLJPJF-UHFFFAOYSA-N, UUKPIWYXWLJPJF-UHFFFAOYSA-N
A740003	EC50	10000	-0.2	100	93.8	1	10000	618.6	106.9	95.7	93.8	97.5	106.2	7.1		0	6.6	PUHSRMSFDASMAE-DEOSSOPVSA-N, PUHSRMSFDASMAE-DEOSSOPVSA-N, PUHSRMSFDASMAE-DEOSSOPVSA-N
BMS-470539	EC50	10000	-2.5	100	90.9	1	10000	92034	95.4	105.1	97.8	118.2	95.3	1.1		0	9.8	GULVVTHHUIIMRL-WUFINQPMSA-N, GULVVTHHUIIMRL-WUFINQPMSA-N
CP-775146	EC50	10000	-2.5	100	98.3	1	10000	330170	98.3	106	104.4	106.3	107.9	0.2		0	6.6	OISHBINQIFNIPV-JOCHJYFZSA-N, OISHBINQIFNIPV-JOCHJYFZSA-N
anpirtoline	EC50	10000	-2.5	100	95.9	1	10000	127857	109.2	102.1	106.7	104.2	97.9	0.5		0	6.2	GGALEXMXDMUMDM-UHFFFAOYSA-N, GGALEXMXDMUMDM-UHFFFAOYSA-N, GGALEXMXDMUMDM-UHFFFAOYSA-N
RX-821002	EC50	10000	-2.5	100	91.2	1	10000	85834	109.4	109.4	91.2	106.7	99.3	1.1		0	8.9	HQGWKNGAKBPTBX-LBPRGKRZSA-N, HQGWKNGAKBPTBX-LBPRGKRZSA-N, HQGWKNGAKBPTBX-LBPRGKRZSA-N
3-alpha-bis-(4-fluorophenyl)-methoxytropane	EC50	1771.5	-1.8	100	74.1	1	10000	5.8	101.9	96.3	92	93.6	74.1	19.8		1.6	4.5	MHNSOBBJZCWUGS-PMOLBWCYSA-N
L-152804	EC50	10000	-0.1	100	92.1	1	10000	2845	92.1	102.7	97.5	96.8	102.1	12.3		0	4.9	XQDXIHYKAGHZRX-LJQANCHMSA-N, XQDXIHYKAGHZRX-LJQANCHMSA-N, XQDXIHYKAGHZRX-LJQANCHMSA-N
diarylpropionitrile	EC50	10000	-0.1	100	89.2	1	10000	2498.2	98.7	90.3	99.6	89.2	101.7	16.7		0	5.9	GHZHWDWADLAOIQ-ZDUSSCGKSA-N, GHZHWDWADLAOIQ-ZDUSSCGKSA-N
ubenimex	EC50	10000	-2.5	100	93.4	1	10000	26942.9	104.8	93.4	111.4	102.3	95.4	1.3		0	7.1	VGGGPCQERPFHOB-RDBSUJKOSA-N, VGGGPCQERPFHOB-RDBSUJKOSA-N, VGGGPCQERPFHOB-RDBSUJKOSA-N
TWS-119	EC50	10000	-2.5	100	85.1	1	10000	33622.9	113.3	106.6	127.6	104.2	90.1	2.8		0	15.8	VPVLEBIVXZSOMQ-UHFFFAOYSA-N, VPVLEBIVXZSOMQ-UHFFFAOYSA-N, VPVLEBIVXZSOMQ-UHFFFAOYSA-N
vanoxerine	EC50	3424.7	-2.5	100	11	1	10000	105.4	102.3	102.1	101.6	104.2	11	42.5		4.6	5.3	NAUWTFJOPJWYOT-UHFFFAOYSA-N, NAUWTFJOPJWYOT-UHFFFAOYSA-N, NAUWTFJOPJWYOT-UHFFFAOYSA-N
eticlopride	EC50	10000	-2.5	100	91.4	1	10000	8084.5	114.7	108.5	120.9	105.6	91.4	3.1		0	13.8	AADCDMQTJNYOSS-LBPRGKRZSA-N, AADCDMQTJNYOSS-LBPRGKRZSA-N
PP-121	EC50	1048.5	-2.5	100	11.4	1	10000	0.5	121.1	105.9	104.2	58.3	11.4	86.8		10.2	11.2	NVRXTLZYXZNATH-UHFFFAOYSA-N, NVRXTLZYXZNATH-UHFFFAOYSA-N, NVRXTLZYXZNATH-UHFFFAOYSA-N
MDL-73005EF	EC50	10000	-2.5	100	93.2	1	10000	102746	107.5	107.7	93.2	110.2	98.3	0.8		0	8.2	BVMYCHKQPGEOSI-HNNXBMFYSA-N, BVMYCHKQPGEOSI-HNNXBMFYSA-N
AZ20	EC50	973.4	-1.6	100	31.8	1	10000	0.3	110.5	109.7	95.9	65.6	31.8	69.4		7.8	7.3	SCGCBAAYLFTIJU-CQSZACIVSA-N, SCGCBAAYLFTIJU-CQSZACIVSA-N
terreic-acid-(-)	EC50	10000	-2.5	100	94.2	1	10000	9580.2	108.4	110.5	97.2	107.3	94.2	1.9		0	7.8	NYFMSQHOGRWGFD-OOVQLBIQSA-N
NU-1025	EC50	10000	-2.5	100	98.4	1	10000	372555	103.7	108.8	98.4	109.2	101.4	0.2		0	6.7	YJDAOHJWLUNFLX-UHFFFAOYSA-N, YJDAOHJWLUNFLX-UHFFFAOYSA-N, YJDAOHJWLUNFLX-UHFFFAOYSA-N
dihydroxyphenylglycine	EC50	10000	-0.2	100	84.5	1	10000	575.9	102.9	98.6	84.5	96.5	107.6	19.3		0	9.9	HOOWCUZPEFNHDT-SSDOTTSWSA-N, HOOWCUZPEFNHDT-SSDOTTSWSA-N
CP-316819	EC50	10000	-2.5	100	90.1	1	10000	2.8	105.4	95.3	102.7	90.5	90.1	13.5		0	3.9	WEQLRDLTRCEUHG-PKOBYXMFSA-N, WEQLRDLTRCEUHG-PKOBYXMFSA-N
YM-511	EC50	10000	-2.5	100	96.6	1	10000	5.2	104.1	102.5	99.8	96.6	98	5.4		0	2.5	GGPPBTSXFROGAE-UHFFFAOYSA-N, GGPPBTSXFROGAE-UHFFFAOYSA-N
dexrazoxane	EC50	10000	-0.2	100	92.2	1	10000	341.6	93.9	106.1	98.2	92.2	100.4	8.4		0	5.6	BMKDZUISNHGIBY-ZETCQYMHSA-N, BMKDZUISNHGIBY-ZETCQYMHSA-N, BMKDZUISNHGIBY-ZETCQYMHSA-N
desmethylclozapine	EC50	10000	-2.5	100	87.7	1	10000	1173.5	97.3	105.1	96.8	104.1	87.7	4.9		0	4	JNNOSTQEZICQQP-UHFFFAOYSA-N
ABT-724	EC50	10000	-0.1	100	92.4	1	10000	3396.2	92.4	100.2	99.2	95.7	105.5	11.8		0	5.7	FRPJGTNLZNXQEX-UHFFFAOYSA-N, FRPJGTNLZNXQEX-UHFFFAOYSA-N
oleoylethanolamide	EC50	10000	-0.1	100	90.2	1	10000	3150.9	92.1	96.1	103.1	90.2	104.2	15.3		0	6.8	BOWVQLFMWHZBEF-KTKRTIGZSA-N
FR-122047	EC50	10000	-2.5	100	95.7	1	10000	95549	98.7	95.7	104.5	107.2	98.5	0.5		0	4.8	UBHKJRYGKOSQDJ-UHFFFAOYSA-N, UBHKJRYGKOSQDJ-UHFFFAOYSA-N
flurbiprofen-(+/-)	EC50	10000	-0.1	100	100	1	10000	353.1	100	100	100	100	100	0.1		0	0	SYTBZMRGLBWNTM-SNVBAGLBSA-N, SYTBZMRGLBWNTM-SNVBAGLBSA-N, SYTBZMRGLBWNTM-SNVBAGLBSA-N
MJ-15	EC50	10000	-2.5	100	91.8	1	10000	75968.2	91.8	110.9	96.2	101.4	98.8	1		0	7.2	PJEIKJFNEFJFLA-UHFFFAOYSA-N, PJEIKJFNEFJFLA-UHFFFAOYSA-N
gaboxadol	EC50	10000	-0.3	100	88.2	1	10000	158.6	104.7	101.1	88.2	100.8	98.1	10.9		0	6.3	ZXRVKCBLGJOCEE-UHFFFAOYSA-N, ZXRVKCBLGJOCEE-UHFFFAOYSA-N, ZXRVKCBLGJOCEE-UHFFFAOYSA-N, ZXRVKCBLGJOCEE-UHFFFAOYSA-N
3,4-DCPG-(+/-)	EC50	10000	-2.5	100	97.3	1	10000	215809	97.3	99.6	99.3	106.7	110	0.3		0	6.7	IJVMOGKBEVRBPP-SSDOTTSWSA-N, IJVMOGKBEVRBPP-SSDOTTSWSA-N
blebbistatin-(+/-)	EC50	10000	-0.1	100	82.2	1	10000	1205.5	98.9	87.5	104.2	82.2	101	25.7		0	9.7	LZAXPYOBKSJSEX-GOSISDBHSA-N
cilostamide	EC50	10000	-2.5	100	97.2	1	10000	234028	97.2	98.7	98.8	109.6	110	0.3		0	7.7	UIAYVIIHMORPSJ-UHFFFAOYSA-N, UIAYVIIHMORPSJ-UHFFFAOYSA-N
ACDPP	EC50	1059.7	-2.5	100	58.9	1	10000	0.4	104.2	104.6	103.2	80.9	58.9	40.1		4.5	3.5	RNGRUHWJJPTYNR-UHFFFAOYSA-N, RNGRUHWJJPTYNR-UHFFFAOYSA-N
roquinimex	EC50	10000	-2.5	100	99.9	1	10000	20051	100	100	100	100	100	0		0	0	SGOOQMRIPALTEL-UHFFFAOYSA-N, SGOOQMRIPALTEL-UHFFFAOYSA-N
tyrphostin-AG-835	EC50	10000	-2.5	100	78.9	1	10000	108	109.4	90.9	106.1	97.3	78.9	14.2		1	7.2	UMGQVUWXNOJOSJ-DGGAMASNSA-N, UMGQVUWXNOJOSJ-DGGAMASNSA-N
SB-205384	EC50	10000	-2.5	100	87	1	10000	16650.6	100.2	94.8	89.9	106.2	91.4	2.4		0	6.5	JDTZAGLGBRRCJT-JTQLQIEISA-N, JDTZAGLGBRRCJT-JTQLQIEISA-N, JDTZAGLGBRRCJT-JTQLQIEISA-N
anisomycin	EC50	72.8	-1.5	100	3.7	1	10000	0.2	96.1	98.5	39.4	11.8	3.7	205.8		24.6	4	YKJYKKNCCRKFSL-RDBSUJKOSA-N, YKJYKKNCCRKFSL-RDBSUJKOSA-N
L-701252	EC50	10000	-2.5	100	89.6	1	10000	75644.7	97.7	111.5	89.6	102.4	104	1.2		0	9.1	MXEFWCFPCLDOOG-UHFFFAOYSA-N
SCH-23390	EC50	10000	-0.3	100	89.9	1	10000	12.8	98.2	96.3	97.2	97.4	89.9	15.2		0	2.3	GOTMKOSCLKVOGG-OAHLLOKOSA-N, GOTMKOSCLKVOGG-OAHLLOKOSA-N
alpha-methylhistamine-dihydrobromide-(S)-(+)	EC50	10000	-0.3	100	91.6	1	10000	142.6	100.7	101.8	91.6	100	95.3	9		0	4	XNQIOISZPFVUFG-YFKPBYRVSA-N, XNQIOISZPFVUFG-YFKPBYRVSA-N
A-987306	EC50	3427.5	-2.5	100	54.2	1	10000	248.1	94.8	104.8	109.3	102.2	54.2	21.8		2.2	6.4	DJKJVWJQAVGLHJ-YPMHNXCESA-N, DJKJVWJQAVGLHJ-YPMHNXCESA-N
BRL-50481	EC50	10000	-0.1	100	93.1	1	10000	1427.6	95.7	103.7	93.1	99.1	101.6	9.8		0	4.7	IFIUFCJFLGCQPH-UHFFFAOYSA-N, IFIUFCJFLGCQPH-UHFFFAOYSA-N, IFIUFCJFLGCQPH-UHFFFAOYSA-N
TMS	EC50	1940.9	-2.5	100	46.2	1	10000	13.7	98.7	94.7	96.1	91.5	46.2	38.5		4.3	3.4	JDBCWSHYEQUBLW-AATRIKPKSA-N, JDBCWSHYEQUBLW-AATRIKPKSA-N, JDBCWSHYEQUBLW-AATRIKPKSA-N
DNQX	EC50	10000	-2.5	100	95.6	1	10000	62816.6	101.7	101.4	95.6	101.1	101.8	0.5		0	3.2	RWVIMCIPOAXUDG-UHFFFAOYSA-N, RWVIMCIPOAXUDG-UHFFFAOYSA-N, RWVIMCIPOAXUDG-UHFFFAOYSA-N, RWVIMCIPOAXUDG-UHFFFAOYSA-N
DRF053-(R)	EC50	1924.8	-2.5	100	66.2	1	10000	34.9	98.8	108.5	107.2	94.5	66.2	24.3		2.5	5.6	LWANFAFTTOKZAX-QGZVFWFLSA-N, LWANFAFTTOKZAX-QGZVFWFLSA-N, LWANFAFTTOKZAX-QGZVFWFLSA-N
NAN-190	EC50	10000	-2.5	100	91.6	1	10000	89384.8	91.6	108.2	94	109.2	102.8	1		0	8.8	SJDOMIRMMUGQQK-UHFFFAOYSA-N, SJDOMIRMMUGQQK-UHFFFAOYSA-N
alpha-methylserotonin	EC50	10000	-0.5	100	96.9	1	10000	203.7	104.8	102.2	100.1	96.9	105.1	1.8		0	4.4	LYPCGXKCQDYTFV-SSDOTTSWSA-N
BAY-11-7085	EC50	1996.5	-2.5	100	0	1	10000	5	96.7	100	98.7	85.2	-0.4	70.3		8	2.1	VHKZGNPOHPFPER-ONNFQVAWSA-N
L-655,708	EC50	10000	-1.1	100	90.7	1	10000	314.3	90.7	100	103.9	98.7	105.8	2.5		0	7.2	YKYOQIXTECBVBB-AWEZNQCLSA-N, YKYOQIXTECBVBB-AWEZNQCLSA-N, YKYOQIXTECBVBB-AWEZNQCLSA-N
Ro-106-9920	EC50	3029.9	-2.5	100	1.1	1	10000	77.8	105.7	101.9	110.2	98.1	1.1	52.2		5.8	6.7	JFSXSNSCPNFCDM-KRWDZBQOSA-N, JFSXSNSCPNFCDM-KRWDZBQOSA-N
SB-228357	EC50	10000	-0.1	100	90.9	1	10000	2019.2	99.5	90.9	103.2	96.4	113	12.8		0	9.9	RRJLJKRFFRZRAF-UHFFFAOYSA-N, RRJLJKRFFRZRAF-UHFFFAOYSA-N
PI-103	EC50	623.4	-2.5	100	62	1	10000	0.5	98.8	104.5	99.7	70.9	62	45.8		5.3	2.3	TUVCWJQQGGETHL-UHFFFAOYSA-N, TUVCWJQQGGETHL-UHFFFAOYSA-N, TUVCWJQQGGETHL-UHFFFAOYSA-N
SB-612111	EC50	1654.7	-2.5	100	38.5	1	10000	7.3	104.3	101.6	93.3	86.5	38.5	48.2		5.5	4.1	OHRDCQFCAWLDBP-SBUREZEXSA-N, OHRDCQFCAWLDBP-SBUREZEXSA-N
BRL-54443	EC50	10000	-0.1	100	83.4	1	10000	888.1	98.5	96	94.4	83.4	100.4	23.9		0	6.6	WKNFADCGOAHBPG-UHFFFAOYSA-N, WKNFADCGOAHBPG-UHFFFAOYSA-N, WKNFADCGOAHBPG-UHFFFAOYSA-N
kartogenin	EC50	10000	-0.1	100	92.7	1	10000	3202.7	98.4	98.4	92.7	97.3	105.6	11.4		0	5.2	SLUINPGXGFUMLL-UHFFFAOYSA-N, SLUINPGXGFUMLL-UHFFFAOYSA-N
MRK-016	EC50	10000	-1	100	94.9	1	10000	56.4	105.1	94.9	103.5	98.1	96.8	2.6		0	4.1	QYSYOGCIDRANAR-UHFFFAOYSA-N, QYSYOGCIDRANAR-UHFFFAOYSA-N
AH11110	EC50	10000	-0.2	100	84.4	1	10000	524.6	92.8	94.5	109.3	84.4	101.3	19.2		0	9.9	HSVZQQYIMKLNLN-GOSISDBHSA-N, HSVZQQYIMKLNLN-GOSISDBHSA-N
mifepristone	EC50	10000	-0.1	100	90.3	1	10000	1197.2	93.6	92.6	102.5	90.3	99	17.3		0	5.3	VKHAHZOOUSRJNA-GCNJZUOMSA-N, VKHAHZOOUSRJNA-GCNJZUOMSA-N, VKHAHZOOUSRJNA-GCNJZUOMSA-N, VKHAHZOOUSRJNA-GCNJZUOMSA-N, VKHAHZOOUSRJNA-GCNJZUOMSA-N, VKHAHZOOUSRJNA-GCNJZUOMSA-N
CBiPES	EC50	3697.7	-2.5	100	56.7	1	10000	283.8	98.5	96.3	93.7	105.1	56.7	19.3		1.9	5.3	HDVYXILCBYGKGU-UHFFFAOYSA-N, HDVYXILCBYGKGU-UHFFFAOYSA-N
VU0364739	EC50	1380.7	-2.5	100	54.5	1	10000	3.6	104.3	105.6	101.6	85.9	54.5	39.2		4.4	3.6	MSTXJJGAXXJCBY-UHFFFAOYSA-N, MSTXJJGAXXJCBY-UHFFFAOYSA-N
CGP-13501	EC50	10000	-2.5	100	89.8	1	10000	1939.9	97.2	96.1	107.6	99.9	90.9	3.8		0	4.5	XGWATTXMMMANFJ-UHFFFAOYSA-N, XGWATTXMMMANFJ-UHFFFAOYSA-N
5'-chloro-5'-deoxy-ENBA-(+/-)	EC50	10000	-2.5	100	85.4	1	10000	188.8	96	99.6	96.2	99.5	85.4	8		0.2	2.8	PVJGDYDNVNCGBT-CYDCOVMPSA-N
EB-47	EC50	10000	-2.5	100	92.2	1	10000	5127.7	101.5	96.3	103.1	102.5	93.9	2		0	2.8	DDFLFKTXUWPNMV-LFALDJFMSA-N, DDFLFKTXUWPNMV-LFALDJFMSA-N
CL316243	EC50	10000	-2.5	100	94.8	1	10000	31403.2	97.9	100.8	102.8	101.2	97.4	0.6		0	1.9	JEDJMKTVUPSHFW-ABAIWWIYSA-N
PACOCF3	EC50	10000	-2.5	100	99.6	1	10000	1.11166e+06	99.6	107.7	101.8	103.8	105.1	0		0	5.1	MAHYXYTYTLCTQD-UHFFFAOYSA-N, MAHYXYTYTLCTQD-UHFFFAOYSA-N
reversan	EC50	10000	-2.5	100	91.7	1	10000	8830	91.7	95.6	92.6	102.4	93.3	2.2		0	6.1	JTRXWCLQFAZHGP-UHFFFAOYSA-N, JTRXWCLQFAZHGP-UHFFFAOYSA-N
L-733060	EC50	10000	-2.5	100	88.4	1	10000	1827.1	104.2	97.9	97.8	106.8	88.4	4.2		0	4.4	FCDRFVCGMLUYPG-ROUUACIJSA-N, FCDRFVCGMLUYPG-ROUUACIJSA-N
XE-991	EC50	10000	-0.6	100	89.1	1	10000	3	97.8	97.6	97.6	96.3	89.1	12.7		0	2	KHJFBUUFMUBONL-UHFFFAOYSA-N, KHJFBUUFMUBONL-UHFFFAOYSA-N
BCTC	EC50	10000	-2.5	100	88	1	10000	21090.2	99.3	92.7	96.7	102	93.3	1.7		0	4.1	ROGUAPYLUCHQGK-UHFFFAOYSA-N, ROGUAPYLUCHQGK-UHFFFAOYSA-N
ginkgolide-B	EC50	10000	-1.3	100	97.3	1	10000	7.2	110.5	98.4	99	97.3	97.5	5.1		0	5.3	SQOJOAFXDQDRGF-AIQFLADASA-N, SQOJOAFXDQDRGF-AIQFLADASA-N, SQOJOAFXDQDRGF-AIQFLADASA-N, SQOJOAFXDQDRGF-AIQFLADASA-N
cabozantinib	EC50	3017.8	-2.5	100	44.4	1	10000	113.5	106.9	92.6	97.1	98.9	44.4	29.4		3.1	5.5	ONIQOQHATWINJY-UHFFFAOYSA-N, ONIQOQHATWINJY-UHFFFAOYSA-N, ONIQOQHATWINJY-UHFFFAOYSA-N
dorsomorphin	EC50	2523.2	-2.5	100	11.6	1	10000	36.2	102.9	102.9	90.5	93.1	11.6	53.3		6	5.4	XHBVYDAKJHETMP-UHFFFAOYSA-N, XHBVYDAKJHETMP-UHFFFAOYSA-N
levcromakalim	EC50	10000	-2.5	100	96.2	1	10000	4725	109.2	104.6	98	101.1	96.2	1.5		0	5.3	TVZCRIROJQEVOT-CABCVRRESA-N, TVZCRIROJQEVOT-CABCVRRESA-N, TVZCRIROJQEVOT-CABCVRRESA-N, TVZCRIROJQEVOT-CABCVRRESA-N
A-1120	EC50	10000	-2.5	100	88.2	1	10000	73362.3	88.2	96.1	107.4	103.1	107.9	1.4		0	10.1	MEAQCLPMSVEOQF-UHFFFAOYSA-N, MEAQCLPMSVEOQF-UHFFFAOYSA-N
indirubin-3-monoxime	EC50	1873	-2.5	100	53.8	1	10000	16	102.1	106.8	103.3	92.1	53.8	33.7		3.7	3.9	HBDSHCUSXQATPO-BGBJRWHRSA-N, HBDSHCUSXQATPO-BGBJRWHRSA-N
naltrindole	EC50	10000	-2.5	100	91.7	1	10000	2425.2	102.6	97.7	100.9	106.2	91.7	2.9		0	3.7	WIYUZYBFCWCCQJ-IFKAHUTRSA-N
CID-2745687	EC50	10000	-0.5	100	94.3	1	10000	209.7	112.3	107.4	98.4	94.3	105.1	3.2		0	8.6	CYNLZIBKERMMOA-AWQFTUOYSA-N, CYNLZIBKERMMOA-AWQFTUOYSA-N
ZD-7114	EC50	10000	-2.5	100	93.7	1	10000	65911.6	100	106.2	93.7	103.8	97.1	0.8		0	4.8	RVMBDLSFFNKKLG-SFHVURJKSA-N, RVMBDLSFFNKKLG-SFHVURJKSA-N
rac-BHFF	EC50	10000	-2.5	100	91.8	1	10000	2954.3	92.4	105.1	98.2	104.5	91.8	3		0	5.2	RVNOANDLZIIFHB-MRXNPFEDSA-N, RVNOANDLZIIFHB-MRXNPFEDSA-N
saclofen	EC50	10000	-2.5	100	98	1	10000	31296.3	106.8	106.7	104.9	105.1	98	0.6		0	6	JYLNVJYYQQXNEK-QMMMGPOBSA-N, JYLNVJYYQQXNEK-QMMMGPOBSA-N
linopirdine	EC50	10000	-2.5	100	94.9	1	10000	113375	110.6	102	94.9	104.9	101.7	0.6		0	6.8	YEJCDKJIEMIWRQ-UHFFFAOYSA-N, YEJCDKJIEMIWRQ-UHFFFAOYSA-N, YEJCDKJIEMIWRQ-UHFFFAOYSA-N
SB-243213	EC50	10000	-0.1	100	100	1	10000	353.1	100	100	100	100	100	0.1		0	0	ZETBBVYSBABLHL-UHFFFAOYSA-N, ZETBBVYSBABLHL-UHFFFAOYSA-N
TC-A-2317	EC50	351.2	-1.4	100	54.3	1	10000	0.5	109.9	102.7	93.2	62.8	54.3	66.5		7.5	5.2	XHHRGYCOEVNAKV-ZDUSSCGKSA-N, XHHRGYCOEVNAKV-ZDUSSCGKSA-N
BNTX	EC50	1941.3	-2.5	100	0.5	1	10000	11.1	98.3	99.3	109.7	84.2	0.5	71.1		8.1	5	WXOUFNFMPVMGFZ-BDQAUFNLSA-N
3-MPPI	EC50	10000	-2.5	100	92.2	1	10000	2981	102.5	110.9	105.9	102.5	92.2	3.1		0	6.5	AQASGOHUMGAWJJ-UHFFFAOYSA-N, AQASGOHUMGAWJJ-UHFFFAOYSA-N
SKF-83566	EC50	10000	-2.5	100	91.9	1	10000	2709.8	96.6	104.3	95.7	105.1	91.9	2.9		0	4.4	XFTVOHWWEQGXLS-HNNXBMFYSA-N, XFTVOHWWEQGXLS-HNNXBMFYSA-N
NS-5806	EC50	10000	-0.7	100	95.3	1	10000	249.5	107.1	95.3	106.3	96.6	108.1	1.9		0	7.6	UZWJWROOLOOCPQ-UHFFFAOYSA-N, UZWJWROOLOOCPQ-UHFFFAOYSA-N
SB-297006	EC50	10000	-2.5	100	93.2	1	10000	17713	99.4	93.2	107.3	101.3	95.2	1.4		0	5	BEZXGSZPWXRHIN-INIZCTEOSA-N, BEZXGSZPWXRHIN-INIZCTEOSA-N
SKF-81297	EC50	10000	-2.5	100	86.8	1	10000	832.4	93.2	100.1	100	102.7	86.8	5.6		0.1	3.8	GHWJEDJMOVUXEC-UHFFFAOYSA-N, GHWJEDJMOVUXEC-UHFFFAOYSA-N
ANR-94	EC50	10000	-0.6	100	93.2	1	10000	2.8	102.1	98.3	97.3	96.9	93.2	10.1		0	1.5	QUGDTMONBLMLLD-UHFFFAOYSA-N, QUGDTMONBLMLLD-UHFFFAOYSA-N
SKF-77434	EC50	10000	-2.5	100	86.8	1	10000	1.5	100.3	93.3	104.9	92.5	86.9	13.8		0.5	4.2	QBUVZVXIRYFENV-KRWDZBQOSA-N, QBUVZVXIRYFENV-KRWDZBQOSA-N
U-99194	EC50	10000	-2.5	100	94.6	1	10000	637.9	96.1	105.6	100.9	99.8	94.6	2.9		0	3.4	UOLJKAPABHXFRE-UHFFFAOYSA-N
S-sulfo-L-cysteine	EC50	10000	-2.5	100	94.5	1	10000	6.1	108.2	100.8	102.7	94.8	94.5	7.3		0	4.4	NOKPBJYHPHHWAN-REOHCLBHSA-N
amisulpride	EC50	10000	-0.4	100	94.6	1	10000	130.1	103.8	103.9	94.6	99.3	101.6	3.7		0	4.3	NTJOBXMMWNYJFB-GFCCVEGCSA-N, NTJOBXMMWNYJFB-GFCCVEGCSA-N
TCN238	EC50	10000	-1.1	100	92.9	1	10000	491.3	110.3	92.9	112.2	97.3	104.7	2		0	9.7	LNUXNUNUGIHCPA-VOTSOKGWSA-N, LNUXNUNUGIHCPA-VOTSOKGWSA-N
Ro-60-0175	EC50	10000	-1.9	100	99.5	1	10000	48193.8	99.5	100.8	106.2	99.8	103	0.1		0	3.5	XJJZQXUGLLXTHO-ZETCQYMHSA-N, XJJZQXUGLLXTHO-ZETCQYMHSA-N, XJJZQXUGLLXTHO-ZETCQYMHSA-N
GR-127935	EC50	3381.9	-2.5	100	19.1	1	10000	131.3	97.5	108.8	98.9	103.1	19.1	39		4.2	6.2	YDBCEBYHYKAFRX-UHFFFAOYSA-N, YDBCEBYHYKAFRX-UHFFFAOYSA-N
remoxipride	EC50	10000	-0.7	100	92	1	10000	22.5	110.9	92	101.4	96.5	94.1	6.9		0	6.8	GUJRSXAPGDDABA-NSHDSACASA-N, GUJRSXAPGDDABA-NSHDSACASA-N
PRIMA1	EC50	10000	-0.1	100	81	1	10000	2311.4	94.5	97.6	81	97.9	104.1	29.6		0	9.7	RFBVBRVVOPAAFS-UHFFFAOYSA-N, RFBVBRVVOPAAFS-UHFFFAOYSA-N
formoterol	EC50	10000	-0.1	100	89.4	1	10000	2861.5	101.3	89.4	98.5	93.7	104.7	16.5		0	6.7	BPZSYCZIITTYBL-ORAYPTAESA-N, BPZSYCZIITTYBL-ORAYPTAESA-N, BPZSYCZIITTYBL-ORAYPTAESA-N, BPZSYCZIITTYBL-ORAYPTAESA-N, BPZSYCZIITTYBL-ORAYPTAESA-N
GSK9027	EC50	10000	-2.5	100	85.4	1	10000	1614.1	96	94.4	95.3	104.3	86.3	5.3		0.1	4.8	DXBJGDVBQPEMOB-UHFFFAOYSA-N, DXBJGDVBQPEMOB-UHFFFAOYSA-N
AG-490	EC50	1993.2	-2.5	100	66.6	1	10000	13.7	96.4	100.9	99.9	95	66.6	23.5		2.4	1.9	TUCIOBMMDDOEMM-RIYZIHGNSA-N, TUCIOBMMDDOEMM-RIYZIHGNSA-N, TUCIOBMMDDOEMM-RIYZIHGNSA-N, TUCIOBMMDDOEMM-RIYZIHGNSA-N
FIPI	EC50	10000	-1.3	100	90.7	1	10000	2.9	90.7	109.8	98.2	93.7	91.1	11.8		0	6.8	LHABRXRGDLASIH-UHFFFAOYSA-N, LHABRXRGDLASIH-UHFFFAOYSA-N
APcK-110	EC50	10000	-0.1	100	90.1	1	10000	2157	99.8	90.1	100.7	98.1	106.9	14.6		0	7.4	CAMGZGMEPKFVMF-UHFFFAOYSA-N, CAMGZGMEPKFVMF-UHFFFAOYSA-N
TC-F-2	EC50	1674.7	-2.5	100	56.9	1	10000	6.8	96	102.8	99.2	90.7	56.9	33.5		3.7	2.5	NXTBLPPTZRPJCA-IBGZPJMESA-N, NXTBLPPTZRPJCA-IBGZPJMESA-N
SANT-2	EC50	1354.3	-2.5	100	71.5	1	10000	4.1	101.5	94.4	99.6	90.9	71.5	24.8		2.5	2.9	VQOJFGFKIVFMDH-UHFFFAOYSA-N, VQOJFGFKIVFMDH-UHFFFAOYSA-N, VQOJFGFKIVFMDH-UHFFFAOYSA-N
ZD-7155	EC50	10000	-0.1	100	86.1	1	10000	2520.7	86.1	97.8	91.1	99.6	102.4	21.6		0	7.7	BFVNEYDCFJNLGN-UHFFFAOYSA-N, BFVNEYDCFJNLGN-UHFFFAOYSA-N
GBR-12783	EC50	10000	-1	100	90.4	1	10000	211.7	92.7	97.3	91.3	90.4	95.4	2.9		0	7.3	XFBDGHFDKJITGC-JLHYYAGUSA-N, XFBDGHFDKJITGC-JLHYYAGUSA-N
IT1t	EC50	10000	-2.5	100	88.8	1	10000	669.8	96.7	101.5	96.7	102	88.8	4.8		0	2.8	OOSUDWRRWZVFEB-UHFFFAOYSA-N, OOSUDWRRWZVFEB-UHFFFAOYSA-N
Ro-20-1724	EC50	10000	-2.5	100	89.2	1	10000	4	100.6	91.6	105.1	91.1	89.5	13.3		0.1	5	PDMUULPVBYQBBK-LBPRGKRZSA-N, PDMUULPVBYQBBK-LBPRGKRZSA-N, PDMUULPVBYQBBK-LBPRGKRZSA-N
TCS-5861528	EC50	10000	-2.5	100	93.4	1	10000	830.8	95.9	100.1	96.6	100.5	93.4	3		0	2.7	ZUTUWJYMCADJHD-GFCCVEGCSA-N, ZUTUWJYMCADJHD-GFCCVEGCSA-N
purvalanol-B	EC50	10000	-1	100	93.5	1	10000	151	93.5	99.2	99.1	98.4	98.9	2		0	3.5	ZKDXRFMOHZVXSG-HNNXBMFYSA-N, ZKDXRFMOHZVXSG-HNNXBMFYSA-N, ZKDXRFMOHZVXSG-HNNXBMFYSA-N
bicuculline-(+)	EC50	10000	-0.1	100	88.8	1	10000	3017.5	91.1	98.3	88.8	97.8	105.8	17.3		0	7.4	IYGYMKDQCDOMRE-ZWKOTPCHSA-N
BMS-182874	EC50	10000	-0.6	100	94.5	1	10000	212.5	99.6	96	108.3	94.5	110.5	2.6		0	8.4	MJRGSRRZKSJHOE-UHFFFAOYSA-N, MJRGSRRZKSJHOE-UHFFFAOYSA-N, MJRGSRRZKSJHOE-UHFFFAOYSA-N
PD-168568	EC50	10000	-1	100	90.2	1	10000	171.8	90.2	96.1	96.2	95.2	97.3	3		0	6	WQEPZBNLBWDIRZ-OAQYLSRUSA-N, WQEPZBNLBWDIRZ-OAQYLSRUSA-N
GANT-61	EC50	1909.2	-2.5	100	71.1	1	10000	20	100.4	105.1	97.5	95.3	71.1	20.8		2	2.8	KVQOGDQTWWCZFX-UHFFFAOYSA-N, KVQOGDQTWWCZFX-UHFFFAOYSA-N
flecainide	EC50	10000	-0.1	100	93.3	1	10000	3874.1	96.5	102.9	93.3	94.9	105.6	10.4		0	5.7	DJBNUMBKLMJRSA-UHFFFAOYSA-N, DJBNUMBKLMJRSA-UHFFFAOYSA-N, DJBNUMBKLMJRSA-UHFFFAOYSA-N
SB-239063	EC50	10000	-2.5	100	97.6	1	10000	195180	98.9	97.6	103.1	104	107.9	0.3		0	5.4	ZQUSFAUAYSEREK-WKILWMFISA-N, ZQUSFAUAYSEREK-WKILWMFISA-N
XAV-939	EC50	10000	-2.5	100	94.4	1	10000	547.1	100.6	108.1	98.2	99.7	94.4	3.2		0	4.1	KLGQSVMIPOVQAX-UHFFFAOYSA-N, KLGQSVMIPOVQAX-UHFFFAOYSA-N, KLGQSVMIPOVQAX-UHFFFAOYSA-N
beta-funaltrexamine	EC50	10000	-0.3	100	89.2	1	10000	24.3	93.6	92.8	92.4	90.6	89.2	32.6		0	0.8	PQKHESYTSKMWFP-WZJCLRDWSA-N, PQKHESYTSKMWFP-WZJCLRDWSA-N, PQKHESYTSKMWFP-WZJCLRDWSA-N
ZM-226600	EC50	10000	-2.5	100	90.8	1	10000	77806.6	100.2	90.8	96.4	102.4	108.6	1.1		0	8.3	LJLXQHHFAKVTNP-OAHLLOKOSA-N, LJLXQHHFAKVTNP-OAHLLOKOSA-N
6-chloromelatonin	EC50	10000	-0.3	100	90.5	1	10000	39.9	107.2	97.2	94.7	90.5	98.9	13.2		0	5.5	LUINDDOUWHRIPW-UHFFFAOYSA-N, LUINDDOUWHRIPW-UHFFFAOYSA-N, LUINDDOUWHRIPW-UHFFFAOYSA-N
GSK2606414	EC50	3284.9	-2.5	100	48.6	1	10000	314.1	87.4	98.3	84	101.1	48.6	25.4		2.6	10.5	SIXVRXARNAVBTC-UHFFFAOYSA-N, SIXVRXARNAVBTC-UHFFFAOYSA-N, SIXVRXARNAVBTC-UHFFFAOYSA-N
MM-11253	EC50	10000	-2.5	100	85.2	1	10000	54297.4	101	85.2	96.3	105.9	101.7	1.8		0	9.4	DPVGXUNWCVEIGT-UHFFFAOYSA-N, DPVGXUNWCVEIGT-UHFFFAOYSA-N
macelignan	EC50	10000	-2.5	100	81.1	1	10000	1	98.4	102.8	92.1	81.1	86.3	36.7		3.3	3.1	QDDILOVMGWUNGD-UONOGXRCSA-N
GR-159897	EC50	10000	-1	100	84.1	1	10000	174.8	95.9	88.4	86.6	96.6	84.1	4.8		0	9.9	BANYJBHWTOJQDU-GDLZYMKVSA-N, BANYJBHWTOJQDU-GDLZYMKVSA-N, BANYJBHWTOJQDU-GDLZYMKVSA-N
SQ-22536	EC50	10000	-0.1	100	93.9	1	10000	3297.8	98.7	94.8	103	93.9	102.7	9.5		0	4.6	UKHMZCMKHPHFOT-ZCFIWIBFSA-N, UKHMZCMKHPHFOT-ZCFIWIBFSA-N
GR-113808	EC50	10000	-0.3	100	91.3	1	10000	11	96.1	96.3	93.9	93.3	91.3	23.1		0	0.7	MOZPSIXKYJUTKI-UHFFFAOYSA-N, MOZPSIXKYJUTKI-UHFFFAOYSA-N
PD-102807	EC50	1395.8	-2.5	100	29	1	10000	3.3	93.2	92.8	97.2	78.4	29	60.8		7.1	5.1	VDDUJINYXKGZLV-JOCHJYFZSA-N, VDDUJINYXKGZLV-JOCHJYFZSA-N, VDDUJINYXKGZLV-JOCHJYFZSA-N
SB-334867	EC50	10000	-0.9	100	80.7	1	10000	1.1	98.9	102	94.7	92.8	80.7	19.7		0.8	2.6	AKMNUCBQGHFICM-UHFFFAOYSA-N, AKMNUCBQGHFICM-UHFFFAOYSA-N
ML161	EC50	10000	-0.1	100	91.6	1	10000	2146.4	91.6	98	94.9	94.2	103.2	13.8		0	5	DFOVLSMXPWPCFH-UHFFFAOYSA-N, DFOVLSMXPWPCFH-UHFFFAOYSA-N
FR-139317	EC50	10000	-2.5	100	89.8	1	10000	1128.3	94.5	110.8	99	100.6	89.8	4.8		0	6.1	LIOKMIQQPDDTNO-UPRLRBBYSA-N, LIOKMIQQPDDTNO-UPRLRBBYSA-N, LIOKMIQQPDDTNO-UPRLRBBYSA-N
L-745870	EC50	10000	-1.7	100	79.8	1	10000	2.9	102.2	93.8	97.1	93.6	79.8	16.7		1.1	3.6	OGJGQVFWEPNYSB-UHFFFAOYSA-N, OGJGQVFWEPNYSB-UHFFFAOYSA-N
SB-216763	EC50	10000	-2.5	100	87.2	1	10000	3.8	98.8	95	100.3	95.1	87.2	11.7		0.3	2.6	JCSGFHVFHSKIJH-UHFFFAOYSA-N, JCSGFHVFHSKIJH-UHFFFAOYSA-N
A77636	EC50	3264.6	-2.5	100	26.5	1	10000	83.8	100.8	95.9	102.9	101.2	26.5	36.5		4	4.1	QLJOSZATCBCBDR-KLONBWLYSA-N, QLJOSZATCBCBDR-KLONBWLYSA-N
EC-23	EC50	10000	-2.5	100	96.5	1	10000	172355	96.5	107.7	103.6	107.5	105.9	0.4		0	7.1	OQVLOWLEEHYBJH-UHFFFAOYSA-N, OQVLOWLEEHYBJH-UHFFFAOYSA-N
oxotremorine-M	EC50	10000	-2.5	100	92	1	10000	75619	92	107.7	92	101.9	99.1	1		0	7.1	CANZROMYQDHYHR-UHFFFAOYSA-N, CANZROMYQDHYHR-UHFFFAOYSA-N
GR-79236	EC50	10000	-2.5	100	84	1	10000	58780.4	86.2	84	95	101.8	94	1.9		0	10.9	GYWXTRVEUURNEW-TVDBPQCTSA-N, GYWXTRVEUURNEW-TVDBPQCTSA-N
BU-224	EC50	10000	-2.5	100	87.2	1	10000	431.8	104.1	94.3	94.2	99.8	87.2	6.7		0.1	4.6	OSUVWJGCKQEMHK-UHFFFAOYSA-N
dimetindene	EC50	10000	-0.3	100	87.4	1	10000	116.6	100.3	101.4	101.5	87.4	101.4	10.6		0	6.2	MVMQESMQSYOVGV-OAHLLOKOSA-N
UBP-310	EC50	10000	-1	100	88.1	1	10000	170.7	96.6	91.3	94.6	91.2	88.1	3.6		0	7.2	ZTAZUCRXCRXNSU-VIFPVBQESA-N, ZTAZUCRXCRXNSU-VIFPVBQESA-N
parthenolide-(alternate-stereo)	EC50	2082.6	-2.5	100	29.5	1	10000	15.6	98.7	92.9	98	90.5	29.5	48.3		5.5	3.8	KTEXNACQROZXEV-PVLRGYAZSA-N, KTEXNACQROZXEV-PVLRGYAZSA-N
ZCL-278	EC50	10000	-2.5	100	96.4	1	10000	7.7	108	98.1	100.5	96.4	98.4	5.2		0	4.2	XKZDWYDHEBCGCG-UHFFFAOYSA-N, XKZDWYDHEBCGCG-UHFFFAOYSA-N, XKZDWYDHEBCGCG-UHFFFAOYSA-N, XKZDWYDHEBCGCG-UHFFFAOYSA-N
SC-560	EC50	10000	-2.5	100	87	1	10000	2.5	105.6	103.9	103.7	91	87	14.8		0.6	3.9	PQUGCKBLVKJMNT-UHFFFAOYSA-N, PQUGCKBLVKJMNT-UHFFFAOYSA-N, PQUGCKBLVKJMNT-UHFFFAOYSA-N
4-P-PDOT	EC50	10000	-0.5	100	88.9	1	10000	140.5	106.1	111.3	99	88.9	108.2	6.9		0	10.4	RCYLUNPFECYGDW-AEFFLSMTSA-N
4-iodo-6-phenylpyrimidine	EC50	10000	-2.5	100	96.8	1	10000	128991	100.5	107.2	96.8	105.2	98.8	0.4		0	4.7	ZTCJXHNJVLUUMR-UHFFFAOYSA-N
ifenprodil	EC50	10000	-2.5	100	88.2	1	10000	1.5	103.1	99.5	104.5	92.8	88.2	12.7		0.3	2.8	UYNVMODNBIQBMV-KKSFZXQISA-N
KW-3902	EC50	10000	-2.5	100	86.6	1	10000	13575.9	94.2	92.9	98.2	100.6	91.6	2.3		0	4.7	PJBFVWGQFLYWCB-XEDLVCFGSA-N, PJBFVWGQFLYWCB-XEDLVCFGSA-N
homoquinolinic-acid	EC50	10000	-2.5	100	93.8	1	10000	124.9	104.5	93.8	95.3	94	93.9	20.4		0	2.5	HQPMJFFEXJELOQ-UHFFFAOYSA-N, HQPMJFFEXJELOQ-UHFFFAOYSA-N
PP-1	EC50	1031.4	-0.7	100	69	1	10000	2.3	105.9	91.8	92.8	89.3	69	33.7		2.3	5.9	ZVPDNRVYHLRXLX-UHFFFAOYSA-N, ZVPDNRVYHLRXLX-UHFFFAOYSA-N, ZVPDNRVYHLRXLX-UHFFFAOYSA-N
Ro-25-6981	EC50	10000	-2.5	100	93.9	1	10000	57237.7	93.9	100.4	102.3	101.1	101.7	0.7		0	4.1	WVZSEUPGUDIELE-HTAPYJJXSA-N, WVZSEUPGUDIELE-HTAPYJJXSA-N, WVZSEUPGUDIELE-HTAPYJJXSA-N
TCS-2314	EC50	10000	-0.4	100	89.4	1	10000	103.9	107.4	99.3	104.1	89.4	101.6	7		0	7	ITXAAOWFOURIHK-DEOSSOPVSA-N, ITXAAOWFOURIHK-DEOSSOPVSA-N
MRK-560	EC50	10000	-2.5	100	81.5	1	10000	2.2	98.5	91.2	105.5	81.5	86.4	25.6		2.1	6	WDZVWDXOIGQJIO-UJKQEGAGSA-N, WDZVWDXOIGQJIO-UJKQEGAGSA-N
A-582941	EC50	10000	-1.8	100	95	1	10000	1208.5	103.9	97.3	110	98.9	96	1.5		0	5.5	GTMRUYCIJSNXGB-GASCZTMLSA-N, GTMRUYCIJSNXGB-GASCZTMLSA-N
monastrol	EC50	10000	-0.5	100	96.2	1	10000	152.5	99.3	107	96.2	99.4	100.8	2.1		0	4.2	LOBCDGHHHHGHFA-GFCCVEGCSA-N, LOBCDGHHHHGHFA-GFCCVEGCSA-N
ONO-4817	EC50	10000	-0.1	100	100	1	10000	353.1	100	100	100	100	100	0.1		0	0	HDWWQELUBWGQGA-WMZOPIPTSA-N
MRS-1334	EC50	10000	-2.5	100	89.3	1	10000	5.8	113.6	104.4	100.1	92.6	89.3	12.1		0.1	7.1	QFLOJAMZLQXHFS-AREMUKBSSA-N, QFLOJAMZLQXHFS-AREMUKBSSA-N
A-839977	EC50	10000	-2.5	100	92.1	1	10000	2229.1	103.7	98.4	104.4	104.4	92.1	2.9		0	3.8	GMVNBKZQJFRFAR-UHFFFAOYSA-N, GMVNBKZQJFRFAR-UHFFFAOYSA-N
PF-4708671	EC50	2214.6	-2.5	100	34.8	1	10000	15.2	97.6	103.1	103.4	92.4	34.8	42.9		4.8	2.7	FBLPQCAQRNSVHB-UHFFFAOYSA-N, FBLPQCAQRNSVHB-UHFFFAOYSA-N
semaxanib	EC50	1749.6	-1.9	100	67.1	1	10000	5.9	99	96.2	91	92	67.1	25.2		2.4	4.9	WUWDLXZGHZSWQZ-WQLSENKSSA-N, WUWDLXZGHZSWQZ-WQLSENKSSA-N, WUWDLXZGHZSWQZ-WQLSENKSSA-N, WUWDLXZGHZSWQZ-WQLSENKSSA-N, WUWDLXZGHZSWQZ-WQLSENKSSA-N
CP-94253	EC50	10000	-1.6	100	96.4	1	10000	4.6	103.8	106.5	99.1	97.2	96.4	5.1		0	3.8	KWQWBZIGHIOKIO-UHFFFAOYSA-N, KWQWBZIGHIOKIO-UHFFFAOYSA-N
GR125487	EC50	10000	-2.5	100	94.6	1	10000	1742.3	98.7	104.6	97.2	101.4	94.6	2.2		0	2.9	SSPCCAYAIDNNJX-UHFFFAOYSA-N, SSPCCAYAIDNNJX-UHFFFAOYSA-N
SU4312	EC50	971.8	-0.2	100	69.5	1	10000	62	96	92.4	95.1	69.5	89.7	46.6		2	9.4	UAKWLVYMKBWHMX-PTNGSMBKSA-N, UAKWLVYMKBWHMX-PTNGSMBKSA-N
GDC-0879	EC50	1446.5	-1.5	100	25	1	10000	1.1	90.6	100.1	87.2	74.3	25	64.2		7	7.7	DEZZLWQELQORIU-RELWKKBWSA-N, DEZZLWQELQORIU-RELWKKBWSA-N, DEZZLWQELQORIU-RELWKKBWSA-N
dizocilpine-(-)	EC50	10000	-2.5	100	93.5	1	10000	33.8	99.6	100.6	109.1	98	93.6	5.6		0	4.6	LBOJYSIDWZQNJS-JKSUJKDBSA-N, LBOJYSIDWZQNJS-JKSUJKDBSA-N, LBOJYSIDWZQNJS-JKSUJKDBSA-N
SB-772077B	EC50	1184.9	-1.3	100	71.8	1	10000	0.8	99.3	107.6	95.9	88.2	71.8	26.7		2.2	4.3	PHWHNHYZZNJPLB-QMMMGPOBSA-N, PHWHNHYZZNJPLB-QMMMGPOBSA-N
ORG-25543	EC50	10000	-2.5	100	88.8	1	10000	2	97.3	105.9	101.4	88.8	89.6	16		0.3	3.4	ZCYOBMASPXQBSZ-UHFFFAOYSA-N, ZCYOBMASPXQBSZ-UHFFFAOYSA-N
robalzotan	EC50	10000	-0.4	100	96.9	1	10000	155	105.1	100.9	99.5	96.9	100.2	2		0	3	MQTUXRKNJYPMCG-CYBMUJFWSA-N, MQTUXRKNJYPMCG-CYBMUJFWSA-N
endo-IWR-1	EC50	10000	-2.5	100	91.7	1	10000	6908.1	108.2	102.7	98.5	111.8	91.7	2.6		0	7.4	ZGSXEXBYLJIOGF-ALFLXDJESA-N, ZGSXEXBYLJIOGF-ALFLXDJESA-N, ZGSXEXBYLJIOGF-ALFLXDJESA-N
MDL-72832	EC50	10000	-2.5	100	99	1	10000	747196	99	111.6	106.2	101.3	110.4	0.1		0	8.6	HCVRCHQFYYZPHT-KRWDZBQOSA-N, HCVRCHQFYYZPHT-KRWDZBQOSA-N
WYE-687	EC50	817.9	-1.4	100	17.6	1	10000	0.2	97.5	110.9	92.8	54	17.6	90.5		10.1	6	VDOCQQKGPJENHJ-UHFFFAOYSA-N, VDOCQQKGPJENHJ-UHFFFAOYSA-N
BAY-K-8644-(+/-)	EC50	10000	-2.5	100	90	1	10000	34841.2	100.7	95.9	96.4	111.4	94.1	1.5		0	6.3	ZFLWDHHVRRZMEI-CYBMUJFWSA-N
EMD-66684	EC50	10000	-2.5	100	99.9	1	10000	6.97135e+06	103.1	99.9	103.3	110.9	100.6	0		0	5.9	CQVJTTOZTTVVBK-UHFFFAOYSA-N, CQVJTTOZTTVVBK-UHFFFAOYSA-N, CQVJTTOZTTVVBK-UHFFFAOYSA-N
PD-123319	EC50	10000	-2.3	100	90.7	1	10000	39339.1	101	90.7	104.9	99.9	109.6	1.2		0	8.8	YSTVFDAKLDMYCR-NDEPHWFRSA-N, YSTVFDAKLDMYCR-NDEPHWFRSA-N, YSTVFDAKLDMYCR-NDEPHWFRSA-N
ERK5-IN-1	EC50	3657	-2.5	100	59.7	1	10000	344.8	90.1	102.4	102.7	104.2	59.7	18.1		1.7	6.2	DDTPGANIPBKTNU-UHFFFAOYSA-N
CP-93129	EC50	10000	-0.4	100	89.1	1	10000	114.4	107	106.1	97.6	89.1	100.4	7.8		0	7	PJYVGMRFPFNZCT-UHFFFAOYSA-N, PJYVGMRFPFNZCT-UHFFFAOYSA-N
N-methyllidocaine-iodide	EC50	10000	-2.5	100	93.7	1	10000	121341	105.6	95.4	93.7	110.6	107.4	0.8		0	8.9	HFRFLLYLVAKRMZ-UHFFFAOYSA-O
9-anthracenecarboxylic-acid	EC50	10000	-2.5	100	90.5	1	10000	56739.3	101.1	90.5	102.3	104.3	101.8	1.1		0	6.3	XGWFJBFNAQHLEF-UHFFFAOYSA-N, XGWFJBFNAQHLEF-UHFFFAOYSA-N
zoniporide	EC50	10000	-2.5	100	89.9	1	10000	55553.4	89.9	99.2	104.6	103.1	101.1	1.2		0	6.5	GDXBRVCQGGKXJY-UHFFFAOYSA-N, GDXBRVCQGGKXJY-UHFFFAOYSA-N
CV-1808	EC50	10000	-1.8	100	94.2	1	10000	111.3	95.4	94.2	108.9	98.8	94.9	3.6		0	5.8	SCNILGOVBBRMBK-SDBHATRESA-N, SCNILGOVBBRMBK-SDBHATRESA-N
SMER-28	EC50	10000	-2.5	100	78.8	1	10000	449	92.3	98	102.4	101.9	78.8	9.7		0.6	4.5	BCPOLXUSCUFDGE-UHFFFAOYSA-N, BCPOLXUSCUFDGE-UHFFFAOYSA-N
ibudilast	EC50	10000	-0.5	100	88.8	1	10000	96.5	94.5	101	108.7	88.8	99.2	6.8		0	7.5	ZJVFLBOZORBYFE-UHFFFAOYSA-N, ZJVFLBOZORBYFE-UHFFFAOYSA-N, ZJVFLBOZORBYFE-UHFFFAOYSA-N
zardaverine	EC50	10000	-2.5	100	93.8	1	10000	99574.2	93.8	110.1	95.7	106.4	99.7	0.7		0	7.2	HJMQDJPMQIHLPB-UHFFFAOYSA-N, HJMQDJPMQIHLPB-UHFFFAOYSA-N, HJMQDJPMQIHLPB-UHFFFAOYSA-N
SDZ-220-581	EC50	10000	-0.1	100	92.6	1	10000	3230.5	96	99.6	92.6	100.7	104.5	11.6		0	5.3	VBRJFXSFCYEZMQ-HNNXBMFYSA-N, VBRJFXSFCYEZMQ-HNNXBMFYSA-N, VBRJFXSFCYEZMQ-HNNXBMFYSA-N
KU14R	EC50	10000	-2.5	100	96.9	1	10000	120271	101.4	101	96.9	107.1	102.1	0.4		0	4.4	JCWVNNMJXQJVNC-ZDUSSCGKSA-N, JCWVNNMJXQJVNC-ZDUSSCGKSA-N, JCWVNNMJXQJVNC-ZDUSSCGKSA-N
ML10302	EC50	10000	-0.6	100	94.9	1	10000	210.5	112.2	96.9	106	94.9	102.8	2.4		0	7.8	RVFIAQAAZUEPPE-UHFFFAOYSA-N, RVFIAQAAZUEPPE-UHFFFAOYSA-N
CP-339818	EC50	2455.3	-2.5	100	33.9	1	10000	23.7	96.3	99.3	96	94.3	33.9	40.6		4.5	2.9	MMGAVKCAGQCFHS-LSDHQDQOSA-N
NS-8593	EC50	10000	-2.5	100	78.5	1	10000	180.3	96.8	96.8	106.1	99.2	78.5	11.7		0.8	3.9	XZIZUQSOFMLIIR-CQSZACIVSA-N, XZIZUQSOFMLIIR-CQSZACIVSA-N
AZM-475271	EC50	10000	-0.6	100	87.7	1	10000	5.3	99.1	104.8	90.6	96.6	87.7	17.3		0	4.7	WPOXAFXHRJYEIC-UHFFFAOYSA-N, WPOXAFXHRJYEIC-UHFFFAOYSA-N
1-deoxymannojirimycin	EC50	10000	-2.5	100	93.1	1	10000	2.4	108.6	96.2	94.5	93.1	97.7	20.9		0	5	LXBIFEVIBLOUGU-KVTDHHQDSA-N, LXBIFEVIBLOUGU-KVTDHHQDSA-N
DUP-697	EC50	10000	-2.5	100	79.5	1	10000	729	102.9	106.8	104.7	104.3	79.5	8.6		0.4	5.1	AJFTZWGGHJXZOB-UHFFFAOYSA-N, AJFTZWGGHJXZOB-UHFFFAOYSA-N, AJFTZWGGHJXZOB-UHFFFAOYSA-N
P7C3	EC50	10000	-2.5	100	86.7	1	10000	1573.7	95.8	104.9	100.9	106.5	86.7	5		0	4.8	FZHHRERIIVOATI-KRWDZBQOSA-N, FZHHRERIIVOATI-KRWDZBQOSA-N
terazosin	EC50	10000	-2.5	100	96.7	1	10000	198271	106.6	96.7	100.6	103.1	111.5	0.4		0	7.7	VCKUSRYTPJJLNI-CQSZACIVSA-N
EIPA	EC50	10000	-2.5	100	85.6	1	10000	0.7	100.3	97.4	100.8	85.6	86.5	21.1		1.2	1.6	QDERNBXNXJCIQK-UHFFFAOYSA-N, QDERNBXNXJCIQK-UHFFFAOYSA-N
acifran	EC50	10000	-2.5	100	90.3	1	10000	72378.7	90.3	91.9	97.8	108.1	101.1	1.2		0	8.2	DFDGRKNOFOJBAJ-LBPRGKRZSA-N, DFDGRKNOFOJBAJ-LBPRGKRZSA-N, DFDGRKNOFOJBAJ-LBPRGKRZSA-N
purvalanol-A	EC50	10000	-2.5	100	87.2	1	10000	5.4	90.8	96.8	100.3	94.8	87.2	12		0.4	4.9	PMXCMJLOPOFPBT-HNNXBMFYSA-N, PMXCMJLOPOFPBT-HNNXBMFYSA-N, PMXCMJLOPOFPBT-HNNXBMFYSA-N
ibotenic-acid	EC50	10000	-0.1	100	91.3	1	10000	147.8	91.3	104.5	95.1	93.3	93.9	17.2		0	5.1	IRJCBFDCFXCWGO-SCSAIBSYSA-N, IRJCBFDCFXCWGO-SCSAIBSYSA-N
PD-81723	EC50	10000	-0.1	100	92.3	1	10000	1864.3	92.3	102.2	93.2	96.7	92.7	18.1		0	4.1	KKDKAWKYGCUOGR-UHFFFAOYSA-N, KKDKAWKYGCUOGR-UHFFFAOYSA-N
atiprimod	EC50	1892.8	-2.5	100	0	1	10000	12.2	91.1	94.8	93.2	83.3	0	72.5		8.3	6.2	SERHTTSLBVGRBY-UHFFFAOYSA-N
BIRT-377	EC50	10000	-0.4	100	86.6	1	10000	99.9	105.2	101.4	104.1	86.6	103.3	9.1		0	8.1	FJNJHZQMQRVZEE-GOSISDBHSA-N, FJNJHZQMQRVZEE-GOSISDBHSA-N
priralfinamide	EC50	10000	-1	100	87.3	1	10000	143.1	98	87.3	98.5	97.4	93.6	3.8		0	6.5	BHJIBOFHEFDSAU-LBPRGKRZSA-N, BHJIBOFHEFDSAU-LBPRGKRZSA-N
BS-181	EC50	10000	-0.5	100	80	1	10000	4.2	97	92	98.1	90.3	80	27.9		0.9	4.2	DNYBIOICMDTDAP-UHFFFAOYSA-N, DNYBIOICMDTDAP-UHFFFAOYSA-N, DNYBIOICMDTDAP-UHFFFAOYSA-N, DNYBIOICMDTDAP-UHFFFAOYSA-N
GW-6471	EC50	10000	-2.5	100	93.8	1	10000	97435.6	97.3	99.5	93.8	101.1	109.2	0.7		0	7	TYEFSRMOUXWTDN-DYQICHDWSA-N, TYEFSRMOUXWTDN-DYQICHDWSA-N, TYEFSRMOUXWTDN-DYQICHDWSA-N
etazolate	EC50	10000	-2.5	100	85.7	1	10000	4942.3	94.4	93	96.6	106	88.4	3.8		0	5.7	OPQRBXUBWHDHPQ-UHFFFAOYSA-N, OPQRBXUBWHDHPQ-UHFFFAOYSA-N
DMH4	EC50	1864.9	-2.5	100	50.7	1	10000	11.8	96.4	95.1	98.2	91.5	50.7	36.1		4	3.2	SKZQZGSPYYHTQG-UHFFFAOYSA-N, SKZQZGSPYYHTQG-UHFFFAOYSA-N
ER-50891	EC50	10000	-1	100	87.1	1	10000	164.1	94.8	87.1	100	98.8	87.6	3.9		0	7.6	LSGNKLDHMQVTEK-UHFFFAOYSA-N, LSGNKLDHMQVTEK-UHFFFAOYSA-N
BW-723C86	EC50	10000	-2.3	100	81	1	10000	13.7	101.5	106.6	96.8	95.5	81	14.8		1	3.7	ALFGDCNSEBJYSP-LLVKDONJSA-N, ALFGDCNSEBJYSP-LLVKDONJSA-N, ALFGDCNSEBJYSP-LLVKDONJSA-N
8-bromo-cGMP	EC50	10000	-2.5	100	94.6	1	10000	125062	101.1	102.9	94.6	110.1	107.7	0.7		0	7.9	YUFCOOWNNHGGOD-UMMCILCDSA-N, YUFCOOWNNHGGOD-UMMCILCDSA-N
CPP	EC50	10000	-2.5	100	96.6	1	10000	175496	96.6	111.7	98.6	102.6	104.5	0.4		0	7	CUVGUPIVTLGRGI-SSDOTTSWSA-N, CUVGUPIVTLGRGI-SSDOTTSWSA-N
R-96544	EC50	10000	-1	100	74.2	1	10000	135.2	86.5	91.3	85.7	96.8	74.2	7.8		0	12.5	AFZLABYDOCWQBQ-WOJBJXKFSA-N, AFZLABYDOCWQBQ-WOJBJXKFSA-N, AFZLABYDOCWQBQ-WOJBJXKFSA-N
cinanserin	EC50	10000	-2.5	100	85.8	1	10000	805.5	94.3	94.1	101.3	102.2	85.8	6.1		0.1	4.4	RSUVYMGADVXGOU-BUHFOSPRSA-N, RSUVYMGADVXGOU-BUHFOSPRSA-N
S-trityl-L-cysteine	EC50	3213.2	-2.5	100	40.5	1	10000	225.5	83.6	93	103.7	100.5	40.5	29.9		3.2	9.4	DLMYFMLKORXJPO-HXUWFJFHSA-N, DLMYFMLKORXJPO-HXUWFJFHSA-N, DLMYFMLKORXJPO-HXUWFJFHSA-N
TAK-715	EC50	1742.2	-2.4	100	73.5	1	10000	22.3	93	94.6	94.6	94.6	73.5	20.2		1.8	5.2	HEKAIDKUDLCBRU-UHFFFAOYSA-N, HEKAIDKUDLCBRU-UHFFFAOYSA-N, HEKAIDKUDLCBRU-UHFFFAOYSA-N
RWJ-50271	EC50	3720.1	-2.5	100	52.9	1	10000	324.6	99.3	91.1	96	105.9	52.9	20.9		2.1	6.4	HOFGTYCLOKDAES-UHFFFAOYSA-N, HOFGTYCLOKDAES-UHFFFAOYSA-N
YS-035	EC50	10000	-0.7	100	96.3	1	10000	278	100.8	103.4	104.7	96.3	110.2	1.6		0	6.9	OXZMQFKVNVQMLI-UHFFFAOYSA-N, OXZMQFKVNVQMLI-UHFFFAOYSA-N
homoharringtonine	EC50	49.7	-1.3	100	1	1	10000	0.1	98.4	89.1	29.4	6	1	227.8		27	1.5	HYFHYPWGAURHIV-JFIAXGOJSA-N, HYFHYPWGAURHIV-JFIAXGOJSA-N
BP-554	EC50	10000	-2.5	100	93.1	1	10000	79963.4	106.7	93.1	95.3	102.3	103.3	0.8		0	6.4	VUSNBQDZGKZEDL-UHFFFAOYSA-N, VUSNBQDZGKZEDL-UHFFFAOYSA-N, VUSNBQDZGKZEDL-UHFFFAOYSA-N
cinalukast	EC50	10000	-2.5	100	91.9	1	10000	5	97.4	107.8	105.7	91.9	95.7	10.7		0	5.4	BZMKNPGKXJAIDV-VAWYXSNFSA-N, BZMKNPGKXJAIDV-VAWYXSNFSA-N, BZMKNPGKXJAIDV-VAWYXSNFSA-N
BMY-45778	EC50	10000	-0.3	100	93.6	1	10000	306.5	105	101.8	93.6	95	105.1	6.1		0	5.9	DSRSEEYZGWTODH-UHFFFAOYSA-N, DSRSEEYZGWTODH-UHFFFAOYSA-N
3-carboxy-4-hydroxyphenylglycine-(S)	EC50	10000	-0.2	100	93.3	1	10000	562.3	102.4	93.3	98.9	98.4	99.4	8.6		0	3.5	CHZBCZTXSTWCIG-ZETCQYMHSA-N, CHZBCZTXSTWCIG-ZETCQYMHSA-N
SB-258585	EC50	10000	-2.5	100	82.6	1	10000	329.3	107.7	103.9	100.2	99.9	82.6	8.9		0.4	4.4	BDHMSYNBSBZCAF-UHFFFAOYSA-N, BDHMSYNBSBZCAF-UHFFFAOYSA-N
L-741742	EC50	1979.3	-2.5	100	71.9	1	10000	33.7	101.5	107.1	96.5	95.8	71.9	19.9		1.9	4	QDMAKDIDFJTXEL-UHFFFAOYSA-N, QDMAKDIDFJTXEL-UHFFFAOYSA-N
CaCCinh-A01	EC50	1143.1	-2.5	100	69.3	1	10000	3.6	115.1	90.8	103.3	87.2	69.3	29		3	9	ACLUEOBQFRYTQS-JTQLQIEISA-N, ACLUEOBQFRYTQS-JTQLQIEISA-N
PK-44	EC50	10000	-2.5	100	90.4	1	10000	7.5	102.3	92	114	91.5	91	11.8		0	8.2	LIPWZZYFIVYJSI-MRVPVSSYSA-N, LIPWZZYFIVYJSI-MRVPVSSYSA-N
LY225910	EC50	10000	-2.5	100	85.9	1	10000	5.5	119	97.9	106.6	85.9	92.3	19.1		1	10.7	KUECXUACQOYKNB-UHFFFAOYSA-N, KUECXUACQOYKNB-UHFFFAOYSA-N, KUECXUACQOYKNB-UHFFFAOYSA-N
ZK-93426	EC50	10000	-1.8	100	98.8	1	10000	87794.3	113.5	101.6	136.8	98.8	109.2	0.2		0	20.2	VMDUABMKBUKKPG-UHFFFAOYSA-N, VMDUABMKBUKKPG-UHFFFAOYSA-N, VMDUABMKBUKKPG-UHFFFAOYSA-N
nisoxetine	EC50	10000	-2.5	100	99	1	10000	195071	112.9	105.4	104.1	108.4	99	0.2		0	8.4	ITJNARMNRKSWTA-OAHLLOKOSA-N
PRE-084	EC50	10000	-2.5	100	95.6	1	10000	107517	105.5	102.5	95.6	107.6	100.4	0.5		0	5.5	RQHKZUBCUZVZEF-UHFFFAOYSA-N, RQHKZUBCUZVZEF-UHFFFAOYSA-N, RQHKZUBCUZVZEF-UHFFFAOYSA-N
AMD-3465	EC50	10000	-2.5	100	97.3	1	10000	5462.2	102.3	100.7	100.8	103.3	97.3	0.9		0	2.1	CWJJHESJXJQCJA-UHFFFAOYSA-N, CWJJHESJXJQCJA-UHFFFAOYSA-N
telcagepant	EC50	10000	-2.3	100	93.2	1	10000	38.3	101.7	101.3	96.9	98.8	93.2	4.9		0	1.9	CGDZXLJGHVKVIE-DNVCBOLYSA-N, CGDZXLJGHVKVIE-DNVCBOLYSA-N
PD-173212	EC50	2959	-2.5	100	68	1	10000	159.8	106.7	101.3	93.5	99.1	68	17.2		1.6	4.8	GCDHMGROXQUFNR-HEVIKAOCSA-N, GCDHMGROXQUFNR-HEVIKAOCSA-N
8-bromo-cAMP	EC50	10000	-0.2	100	85.7	1	10000	35	95.2	96.5	93.1	98.2	85.7	23.9		0	4	DVKQVRZMKBDMDH-UUOKFMHZSA-N, DVKQVRZMKBDMDH-UUOKFMHZSA-N
NSC-625987	EC50	10000	-2.5	100	76.6	1	10000	245.6	88.8	96.3	94	98.9	76.6	13.1		1	6.6	KFAKESMKRPNZTM-UHFFFAOYSA-N, KFAKESMKRPNZTM-UHFFFAOYSA-N
SDZ-220-040	EC50	10000	-2.5	100	89.1	1	10000	1473.1	97.4	107.7	99.2	103.5	89.1	4.3		0	4.5	NYZFUZCCDOSQBG-AWEZNQCLSA-N, NYZFUZCCDOSQBG-AWEZNQCLSA-N
BW-373U86	EC50	10000	-0.1	100	86.9	1	10000	1549.2	95.5	93.7	101.2	86.9	96.3	21.1		0	5.1	LBLDMHBSVIVJPM-YZIHRLCOSA-N, LBLDMHBSVIVJPM-YZIHRLCOSA-N
chromanol-(+/-)	EC50	10000	-2.5	100	94.6	1	10000	5.1	106.3	104.9	100.5	96.7	94.6	5.8		0	4	VCIPBXUEKWCJAU-DZYJZKBLSA-N
MCOPPB	EC50	1464.6	-2.5	100	55.1	1	10000	4.1	94	100.3	99.5	87.5	55.1	37.5		4.2	3	CYYNMPPFEJPBJD-OAQYLSRUSA-N, CYYNMPPFEJPBJD-OAQYLSRUSA-N
isradipine	EC50	10000	-2.5	100	94.2	1	10000	18621.7	98.9	103	105.2	105.5	95.9	1.2		0	4.1	HMJIYCCIJYRONP-MRXNPFEDSA-N, HMJIYCCIJYRONP-MRXNPFEDSA-N, HMJIYCCIJYRONP-MRXNPFEDSA-N, HMJIYCCIJYRONP-MRXNPFEDSA-N
CYM-50358	EC50	3961.3	-2.5	100	66.7	1	10000	498	106.1	103.1	97.8	107.1	66.7	14		1.2	5.6	QWJOPXDAQCDRRM-UHFFFAOYSA-N, QWJOPXDAQCDRRM-UHFFFAOYSA-N
LY2090314	EC50	2070	-2.5	100	56.7	1	10000	86.2	121.1	113	109.4	94	56.7	29.8		3.2	13.3	HRJWTAWVFDCTGO-UHFFFAOYSA-N, HRJWTAWVFDCTGO-UHFFFAOYSA-N
CP-471474	EC50	10000	-2.5	100	80.7	1	10000	2129.4	110.1	110.8	98.3	110	80.7	7.2		0.3	9.2	QCOQJYRPDUMCNP-UHFFFAOYSA-N, QCOQJYRPDUMCNP-UHFFFAOYSA-N
IB-MECA	EC50	282.7	-0.2	100	68.7	1	10000	93.3	106.8	68.7	98.3	68.8	88.8	56.8		3.3	16.4	HUJXGQILHAUCCV-MOROJQBDSA-N, HUJXGQILHAUCCV-MOROJQBDSA-N
SANT-1	EC50	10000	-1	100	74.1	1	10000	128.1	87.1	92.3	87	99.7	74.1	7.8		0	11.8	FOORCIAZMIWALX-JJIBRWJFSA-N, FOORCIAZMIWALX-JJIBRWJFSA-N, FOORCIAZMIWALX-JJIBRWJFSA-N, FOORCIAZMIWALX-JJIBRWJFSA-N
RS-100329	EC50	10000	-0.1	100	95.9	1	10000	3312.2	98.7	96.2	95.9	98.2	102.8	6.3		0	3	RCOBWVAGWYRNHZ-UHFFFAOYSA-N, RCOBWVAGWYRNHZ-UHFFFAOYSA-N
verteporfin	EC50	10000	-2.5	100	79.6	1	10000	1186.6	101.9	88.9	86.7	103.5	79.6	8.8		0.5	9	VLGTZPSSBIXGAI-SUPIZNKRSA-N, VLGTZPSSBIXGAI-SUPIZNKRSA-N, VLGTZPSSBIXGAI-SUPIZNKRSA-N, VLGTZPSSBIXGAI-SUPIZNKRSA-N, VLGTZPSSBIXGAI-SUPIZNKRSA-N, VLGTZPSSBIXGAI-SUPIZNKRSA-N
SYM-2206	EC50	10000	-1	100	91.9	1	10000	217.3	91.9	94.8	95.2	93	93.5	2.4		0	6.3	OFUDZKKOKPGXOH-LBPRGKRZSA-N, OFUDZKKOKPGXOH-LBPRGKRZSA-N
GW-5074	EC50	2502.2	-2.5	100	68.9	1	10000	95.1	90.3	98.5	97.3	97.5	68.9	18.9		1.8	5.1	LMXYVLFTZRPNRV-UHFFFAOYSA-N, LMXYVLFTZRPNRV-UHFFFAOYSA-N, LMXYVLFTZRPNRV-UHFFFAOYSA-N, LMXYVLFTZRPNRV-UHFFFAOYSA-N
RN-1747	EC50	10000	-0.3	100	86.9	1	10000	219.3	104.8	92.9	103.8	86.9	104.4	12.6		0	8.6	ZNLVYSJQUMALEO-UHFFFAOYSA-N, ZNLVYSJQUMALEO-UHFFFAOYSA-N, ZNLVYSJQUMALEO-UHFFFAOYSA-N
TTP-22	EC50	10000	-0.1	100	92.3	1	10000	2372.3	102.6	92.3	95.6	100.1	107.9	11.2		0	7.1	RAOULLCLLOGTDA-UHFFFAOYSA-N, RAOULLCLLOGTDA-UHFFFAOYSA-N
naloxone-benzoylhydrazone	EC50	10000	-0.5	100	96.4	1	10000	104.5	100.7	99.5	102.4	96.4	101.2	2.2		0	2.5	AKXCFAYOTIEFOH-XTNAHFASSA-N, AKXCFAYOTIEFOH-XTNAHFASSA-N, AKXCFAYOTIEFOH-XTNAHFASSA-N
L-760735	EC50	4205.9	-2.5	100	69.1	1	10000	1249.9	90.8	91.5	87.5	110.4	69.1	12.2		0.9	10.6	USRYEHHMJIRICK-ZNZBMKLDSA-N, USRYEHHMJIRICK-ZNZBMKLDSA-N
amsacrine	EC50	240.7	-0.7	100	29	1	10000	0.8	87.4	89.9	78.5	48.8	29	117.5		12.6	6.5	XCPGHVQEEXUHNC-UHFFFAOYSA-N, XCPGHVQEEXUHNC-UHFFFAOYSA-N
hyperin	EC50	10000	-2.5	100	84.8	1	10000	59776.4	84.8	95.7	87.3	102.8	97.9	1.8		0	10.6	OVSQVDMCBVZWGM-FHYQVQSVSA-N
alfaxalone	EC50	10000	-0.1	100	94.1	1	10000	1999.3	98.6	101.6	94.1	96.1	105.7	8.5		0	5
methylprednisolone-aceponate	EC50	10000	-0.1	100	91.1	1	10000	2671.5	92.1	100.9	91.1	100.8	99.3	13.8		0	5.2	DALKLAYLIPSCQL-YPYQNWSCSA-N, DALKLAYLIPSCQL-YPYQNWSCSA-N
PQ-401	EC50	10000	-2.5	100	80.3	1	10000	669.3	99.1	105.7	92	102.8	80.3	8.6		0.4	5.3	YBLWOZUPHDKFOT-UHFFFAOYSA-N, YBLWOZUPHDKFOT-UHFFFAOYSA-N, YBLWOZUPHDKFOT-UHFFFAOYSA-N, YBLWOZUPHDKFOT-UHFFFAOYSA-N
cytisine	EC50	10000	-0.2	100	96.4	1	10000	1036.3	101.6	101.1	96.4	97	113.7	3.9		0	8	ANJTVLIZGCUXLD-DTWKUNHWSA-N, ANJTVLIZGCUXLD-DTWKUNHWSA-N, ANJTVLIZGCUXLD-DTWKUNHWSA-N, ANJTVLIZGCUXLD-DTWKUNHWSA-N
sulfanitran	EC50	10000	-0.5	100	94.5	1	10000	199.7	104.1	94.5	105.4	95	109	3.3		0	7.6	GWBPFRGXNGPPMF-UHFFFAOYSA-N, GWBPFRGXNGPPMF-UHFFFAOYSA-N
oxethazaine	EC50	10000	-2.5	100	91.2	1	10000	4795.6	104.1	101.3	98.9	110.9	91.2	2.9		0	6	FTLDJPRFCGDUFH-UHFFFAOYSA-N, FTLDJPRFCGDUFH-UHFFFAOYSA-N, FTLDJPRFCGDUFH-UHFFFAOYSA-N
monobenzone	EC50	10000	-2.5	100	85.2	1	10000	14819.1	91.6	94.9	109.2	103.4	90.2	2.8		0	6.9	VYQNWZOUAUKGHI-UHFFFAOYSA-N, VYQNWZOUAUKGHI-UHFFFAOYSA-N, VYQNWZOUAUKGHI-UHFFFAOYSA-N, VYQNWZOUAUKGHI-UHFFFAOYSA-N
methiazole	EC50	1533.3	-2.5	100	35	1	10000	4.8	95	104.7	95.7	83.4	35	53		6.1	4.1	SXJIZQPZESTWLD-UHFFFAOYSA-N
BAY-W-9798	EC50	10000	-0.1	100	93.3	1	10000	3547.3	96.7	93.3	105.7	96.3	100.8	10.4		0	5.2	AVFYPHPSIBAAME-UHFFFAOYSA-N
RHC-80267	EC50	10000	-2.5	100	93.9	1	10000	2.5	99.2	103.9	100.3	94.6	93.9	8.1		0	2	RXSVYGIGWRDVQC-UHFFFAOYSA-N, RXSVYGIGWRDVQC-UHFFFAOYSA-N, RXSVYGIGWRDVQC-UHFFFAOYSA-N
pyrazolanthrone	EC50	205.7	-0.4	100	70.8	1	10000	7.9	101.3	80.2	96.8	82.4	71.5	52.1		3.3	8.6	ACPOUJIDANTYHO-UHFFFAOYSA-N, ACPOUJIDANTYHO-UHFFFAOYSA-N, ACPOUJIDANTYHO-UHFFFAOYSA-N
talniflumate	EC50	10000	-0.1	100	89.6	1	10000	3072.4	96.3	89.6	103.7	96.7	104.3	16.2		0	7.1	ANMLJLFWUCQGKZ-HXUWFJFHSA-N, ANMLJLFWUCQGKZ-HXUWFJFHSA-N, ANMLJLFWUCQGKZ-HXUWFJFHSA-N
GW-0742	EC50	10000	-0.1	100	74.6	1	10000	2079.1	101.8	74.6	94	90.1	99.9	39.5		0	11.7	HWVNEWGKWRGSRK-UHFFFAOYSA-N, HWVNEWGKWRGSRK-UHFFFAOYSA-N, HWVNEWGKWRGSRK-UHFFFAOYSA-N, HWVNEWGKWRGSRK-UHFFFAOYSA-N
daidzein	EC50	10000	-0.2	100	89.2	1	10000	120.8	96.7	89.2	90.9	93.8	90.7	31.5		0	2.7	ZQSIJRDFPHDXIC-UHFFFAOYSA-N, ZQSIJRDFPHDXIC-UHFFFAOYSA-N, ZQSIJRDFPHDXIC-UHFFFAOYSA-N, ZQSIJRDFPHDXIC-UHFFFAOYSA-N, ZQSIJRDFPHDXIC-UHFFFAOYSA-N
UB-165	EC50	10000	-0.1	100	93.1	1	10000	2392.7	98.2	97	93.1	95.5	102.5	10.7		0	3.7	TVSNVPGPFGAKPT-JQWIXIFHSA-N, TVSNVPGPFGAKPT-JQWIXIFHSA-N
TC-O-9311	EC50	10000	-2.5	100	90.9	1	10000	4.1	100	100.9	92.3	90.9	98.7	20.8		0	4	KPTMSQHTGZMEFU-UHFFFAOYSA-N, KPTMSQHTGZMEFU-UHFFFAOYSA-N
AS-1269574	EC50	10000	-1	100	86.9	1	10000	145.7	97.4	98.9	86.9	95.8	94.3	3.9		0	6.8	DUKPGOOUJNUIOI-UHFFFAOYSA-N, DUKPGOOUJNUIOI-UHFFFAOYSA-N
AMG-487-(+/-)	EC50	10000	-2.5	100	84.5	1	10000	0.5	100.4	90.4	103.5	92.1	84.5	15.6		0.9	5.1	WQTKNBPCJKRYPA-OAQYLSRUSA-N, WQTKNBPCJKRYPA-OAQYLSRUSA-N
Ro-3306	EC50	123.6	-0.4	100	51	1	10000	3.1	93.2	77.7	90.2	62.2	51	94.5		9.2	9.1	XOLMRFUGOINFDQ-YBEGLDIGSA-N, XOLMRFUGOINFDQ-YBEGLDIGSA-N
methantheline	EC50	10000	-0.1	100	79.8	1	10000	713.1	101.9	88.7	97.9	79.8	97.5	27.9		0	8.5	GZHFODJQISUKAY-UHFFFAOYSA-N, GZHFODJQISUKAY-UHFFFAOYSA-N
EDTMP	EC50	10000	-0.1	100	88.5	1	10000	2881.3	88.5	96.3	96.5	92.2	106	18		0	7.3	NFDRPXJGHKJRLJ-UHFFFAOYSA-N, NFDRPXJGHKJRLJ-UHFFFAOYSA-N
3-bromo-7-nitroindazole	EC50	10000	-0.1	100	94.4	1	10000	2576.1	94.4	99	98.3	97.5	102	8.7		0	3.2	NFSTZPMYAZRZPC-UHFFFAOYSA-N, NFSTZPMYAZRZPC-UHFFFAOYSA-N, NFSTZPMYAZRZPC-UHFFFAOYSA-N
tetroquinone	EC50	10000	-2.5	100	91.5	1	10000	2023.3	97.9	100	100.6	105.7	91.7	3		0	3.2	GQPHQLHUIDOQTA-UHFFFAOYSA-N, GQPHQLHUIDOQTA-UHFFFAOYSA-N
methapyrilene	EC50	10000	-0.1	100	100	1	10000	353.1	100	100	100	100	100	0.1		0	0	HNJJXZKZRAWDPF-UHFFFAOYSA-N, HNJJXZKZRAWDPF-UHFFFAOYSA-N
dicyclohexylamine	EC50	10000	-2.5	100	97.5	1	10000	230372	99	103.9	97.5	111.1	104.2	0.3		0	6.6	XBPCUCUWBYBCDP-UHFFFAOYSA-N, XBPCUCUWBYBCDP-UHFFFAOYSA-N
colforsin-daproate	EC50	10000	-0.1	100	93.9	1	10000	532.8	93.9	100.4	94	100.5	95.3	12.6		0	3.5	RSOZZQTUMVBTMR-XGUNBQNXSA-N
BYK-204165	EC50	1838.2	-2	100	21.2	1	10000	11.8	83.2	103.3	72.1	83	21.2	58.5		6.5	16.3	BTYSIDSTHDDAJW-LCYFTJDESA-N, BTYSIDSTHDDAJW-LCYFTJDESA-N, BTYSIDSTHDDAJW-LCYFTJDESA-N
3,4-DCPG-(+/-)	EC50	10000	-1	100	66.3	1	10000	189.6	70.5	95.9	66.3	95	74.1	10.2		0	22.8	IJVMOGKBEVRBPP-SSDOTTSWSA-N, IJVMOGKBEVRBPP-SSDOTTSWSA-N
gabazine	EC50	10000	-0.1	100	91.5	1	10000	1191.1	91.5	97	96.8	95.4	100.2	14.7		0	3.8	ACVGNKYJVGNLIL-UHFFFAOYSA-N, ACVGNKYJVGNLIL-UHFFFAOYSA-N, ACVGNKYJVGNLIL-UHFFFAOYSA-N
allopregnanolone	EC50	10000	-0.3	100	88.1	1	10000	26	103.7	88.1	92.5	97.2	89.6	24.1		0	5.7
chloroxine	EC50	10000	-1	100	75.3	1	10000	174.1	75.3	89.9	92.2	91.6	76	7.4		0	15.3	WDFKMLRRRCGAKS-UHFFFAOYSA-N, WDFKMLRRRCGAKS-UHFFFAOYSA-N, WDFKMLRRRCGAKS-UHFFFAOYSA-N
AEG3482	EC50	10000	-1	100	87.5	1	10000	195.3	87.5	90.2	93	97	94.6	3.8		0	8.7	MQUYTXDAVCOCMX-UHFFFAOYSA-N, MQUYTXDAVCOCMX-UHFFFAOYSA-N, MQUYTXDAVCOCMX-UHFFFAOYSA-N
OR-486	EC50	10000	-0.5	100	93.6	1	10000	4.1	100.7	98.3	98.3	93.6	96.7	10.9		0	1.7	VDCDWNDTNSWDFJ-UHFFFAOYSA-N, VDCDWNDTNSWDFJ-UHFFFAOYSA-N
tiracizine	EC50	10000	-0.5	100	87.6	1	10000	106.3	105.7	95.4	111	87.6	101.9	7.1		0	9.4	KJAMZCVTJDTESW-UHFFFAOYSA-N
isoguvacine	EC50	10000	-1	100	91	1	10000	194.8	91	98.5	91.9	96.1	95	2.7		0	6.3	KRVDMABBKYMBHG-UHFFFAOYSA-N, KRVDMABBKYMBHG-UHFFFAOYSA-N
fulvestrant	EC50	10000	-2.5	100	86.7	1	10000	31.5	100.4	101.5	96.8	98	86.7	9.4		0.3	1.8	VWUXBMIQPBEWFH-CIAKRVSBSA-N, VWUXBMIQPBEWFH-CIAKRVSBSA-N, VWUXBMIQPBEWFH-CIAKRVSBSA-N, VWUXBMIQPBEWFH-CIAKRVSBSA-N
TC-G-1004	EC50	1115.5	-0.5	100	44	1	10000	7	84.7	100.6	75.3	90.9	44	64.7		5.5	14.8	JENSDTKXNVHSSN-UHFFFAOYSA-N, JENSDTKXNVHSSN-UHFFFAOYSA-N
YM-90709	EC50	10000	-0.2	100	76.2	1	10000	24	98.7	83.6	89.7	95.1	76.2	44.8		1.8	7.4	HIXSPVQXXDULHS-UHFFFAOYSA-N, HIXSPVQXXDULHS-UHFFFAOYSA-N, HIXSPVQXXDULHS-UHFFFAOYSA-N
PF-670462	EC50	2080.5	-2.5	100	43.3	1	10000	6.4	97.8	99.7	100.4	92.4	43.3	38.8		4.3	1.3	WUDBUIUHVNECTM-UHFFFAOYSA-N, WUDBUIUHVNECTM-UHFFFAOYSA-N
doxofylline	EC50	10000	-0.5	100	82.2	1	10000	3.9	102.1	100	83.9	93.9	82.2	33.2		1.3	5.9	HWXIGFIVGWUZAO-UHFFFAOYSA-N, HWXIGFIVGWUZAO-UHFFFAOYSA-N, HWXIGFIVGWUZAO-UHFFFAOYSA-N
imidurea	EC50	10000	-0.5	100	82.9	1	10000	9.3	104.5	97.3	89.8	98.1	82.9	21.6		0.3	5.6	ZCTXEAQXZGPWFG-RFZPGFLSSA-N
CU-T12-9	EC50	10000	-2.5	100	91.3	1	10000	5.7	107.9	104.1	93.8	95.4	91.3	18.6		0	4.9	LITXVDAFEYLWQE-UHFFFAOYSA-N, LITXVDAFEYLWQE-UHFFFAOYSA-N
clofoctol	EC50	10000	-1	100	96.2	1	10000	361.9	108.7	98	113.1	96.2	98.5	1.4		0	8.1	HQVZOORKDNCGCK-UHFFFAOYSA-N, HQVZOORKDNCGCK-UHFFFAOYSA-N
S-07662	EC50	10000	-0.1	100	100	1	10000	353.1	100	100	100	100	100	0.1		0	0	UITFWLJMEZPXOF-UHFFFAOYSA-N, UITFWLJMEZPXOF-UHFFFAOYSA-N
VU1545	EC50	10000	-0.2	100	83.9	1	10000	314.1	107.1	83.9	104.3	89.6	97.5	17.7		0	9.7	BRAZLURTFMCAHU-UHFFFAOYSA-N, BRAZLURTFMCAHU-UHFFFAOYSA-N
SKI-II	EC50	10000	-0.1	100	68.7	1	10000	2273.9	90.8	68.7	106.4	81.3	98	48.7		0	15.7	ZFGXZJKLOFCECI-UHFFFAOYSA-N, ZFGXZJKLOFCECI-UHFFFAOYSA-N, ZFGXZJKLOFCECI-UHFFFAOYSA-N
WAY-200070	EC50	10000	-2.5	100	95.3	1	10000	3600.4	106.8	101.7	104.3	101.9	95.3	1.8		0	4.2	BAAILVWEAXFTSF-UHFFFAOYSA-N, BAAILVWEAXFTSF-UHFFFAOYSA-N, BAAILVWEAXFTSF-UHFFFAOYSA-N
FPA-124	EC50	10000	-2.5	100	94.5	1	10000	13725.1	94.5	101.4	97.5	108.8	95.3	1.4		0	5.4	HZRXQEVFXXQYFS-VBPDOGLUSA-L, HZRXQEVFXXQYFS-VBPDOGLUSA-L
alpha-methylhistamine-dihydrobromide-(S)-(+)	EC50	10000	-2.5	100	91.5	1	10000	18874.3	91.5	103.7	94.3	100.4	94.3	1.6		0	5.4	XNQIOISZPFVUFG-YFKPBYRVSA-N, XNQIOISZPFVUFG-YFKPBYRVSA-N
N-acetylglycyl-D-glutamic-acid	EC50	10000	-2.5	100	95.7	1	10000	117815	110.5	95.7	98.6	101.5	100.2	0.5		0	5.9	CQTYJLQESPLSOP-ZCFIWIBFSA-N, CQTYJLQESPLSOP-ZCFIWIBFSA-N
SBHA	EC50	2269.3	-2.5	100	48.7	1	10000	27.8	104.1	96.9	104.7	94.4	48.7	33.2		3.6	3.6	IDQPVOFTURLJPT-UHFFFAOYSA-N, IDQPVOFTURLJPT-UHFFFAOYSA-N
mefloquine	EC50	2213.2	-2.5	100	10.8	1	10000	21.5	98.1	89.9	98.9	89.7	10.8	58.8		6.7	5.3	XEEQGYMUWCZPDN-DOMZBBRYSA-N
anthraquinone	EC50	10000	-2.5	100	92.6	1	10000	0.8	95.2	105.6	96.2	94.2	92.6	14.9		0	3.8	RZVHIXYEVGDQDX-UHFFFAOYSA-N, RZVHIXYEVGDQDX-UHFFFAOYSA-N
O-1918	EC50	10000	-2.5	100	94.9	1	10000	5.1	100.8	94.9	103.6	95.3	95.9	6.5		0	3.2	ICHJMVMWPKLUKT-JKSUJKDBSA-N, ICHJMVMWPKLUKT-JKSUJKDBSA-N, ICHJMVMWPKLUKT-JKSUJKDBSA-N
SB-222200	EC50	10000	-2.5	100	93.4	1	10000	2231.3	99	108	95.4	101.6	93.4	2.7		0	4.7	MQNYRKWJSMQECI-QFIPXVFZSA-N, MQNYRKWJSMQECI-QFIPXVFZSA-N, MQNYRKWJSMQECI-QFIPXVFZSA-N
bromhexine	EC50	10000	-1	100	97.9	1	10000	919.8	99.2	107.8	106.8	97.9	108.4	0.6		0	7.1	OJGDCBLYJGHCIH-UHFFFAOYSA-N, OJGDCBLYJGHCIH-UHFFFAOYSA-N, OJGDCBLYJGHCIH-UHFFFAOYSA-N
alcuronium	EC50	10000	-2.5	100	98.2	1	10000	227750	105.7	106.6	98.2	102	102.7	0.2		0	4.9	MUQUYTSLDVKIOF-JGNNFNAWSA-N
DMPS	EC50	10000	-2.5	100	88.1	1	10000	4891.3	101.4	95.2	101.3	103.7	91.1	2.8		0	3.2	JLVSRWOIZZXQAD-VKHMYHEASA-N
apafant	EC50	10000	-0.5	100	92.3	1	10000	133.9	104.8	93.7	108.3	92.3	102.4	4.4		0	7.3	JGPJQFOROWSRRS-UHFFFAOYSA-N, JGPJQFOROWSRRS-UHFFFAOYSA-N, JGPJQFOROWSRRS-UHFFFAOYSA-N
PDP-EA	EC50	10000	-2.5	100	95.6	1	10000	205194	101.9	113.1	95.6	114.7	103.1	0.5		0	10.5	BIOVSNWTCKRADD-UHFFFAOYSA-N, BIOVSNWTCKRADD-UHFFFAOYSA-N
relcovaptan	EC50	10000	-1.4	100	93.1	1	10000	284.6	107.7	99.4	107.7	98.8	94.3	2.2		0	5.5	CEBYCSRFKCEUSW-NAYZPBBASA-N, CEBYCSRFKCEUSW-NAYZPBBASA-N, CEBYCSRFKCEUSW-NAYZPBBASA-N
thiamphenicol	EC50	3295	-2.5	100	67.3	1	10000	288	101.2	109.7	93.4	100.7	67.3	16.1		1.4	6.1	OTVAEFIXJLOWRX-NXEZZACHSA-N, OTVAEFIXJLOWRX-NXEZZACHSA-N, OTVAEFIXJLOWRX-NXEZZACHSA-N
nomegestrol-acetate	EC50	10000	-2.5	100	97.1	1	10000	202691	102.9	97.1	102.3	106.5	109.8	0.4		0	6.9	IIVBFTNIGYRNQY-YQLZSBIMSA-N, IIVBFTNIGYRNQY-YQLZSBIMSA-N, IIVBFTNIGYRNQY-YQLZSBIMSA-N
piretanide	EC50	10000	-2.5	100	85.1	1	10000	68815.5	101.4	99.7	85.1	105.1	110.5	1.8		0	11.9	UJEWTUDSLQGTOA-UHFFFAOYSA-N
cordycepin	EC50	10000	-0.1	100	95.3	1	10000	7273.9	95.3	98.9	103.6	97.4	114.1	7.1		0	8.8	OFEZSBMBBKLLBJ-BAJZRUMYSA-N, OFEZSBMBBKLLBJ-BAJZRUMYSA-N, OFEZSBMBBKLLBJ-BAJZRUMYSA-N
GSK2193874	EC50	3397.3	-2.5	100	45.4	1	10000	152.2	93.6	100.7	104	102.3	45.4	26.2		2.7	4.8	UIVOZBSCHXCGPS-UHFFFAOYSA-N, UIVOZBSCHXCGPS-UHFFFAOYSA-N
T-5601640	EC50	10000	-2.5	100	79.1	1	10000	9.9	103.4	92.3	109	92.9	79.1	18.5		1.5	6.2	XVOKFRPKSAWELK-UHFFFAOYSA-N, XVOKFRPKSAWELK-UHFFFAOYSA-N
mitoxantrone	EC50	110	-0.6	100	1.7	1	10000	0.2	93.1	82.4	53.2	21.8	1.7	193		21.6	2.9	KKZJGLLVHKMTCM-UHFFFAOYSA-N, KKZJGLLVHKMTCM-UHFFFAOYSA-N, KKZJGLLVHKMTCM-UHFFFAOYSA-N
heptaminol	EC50	10000	-0.4	100	95.6	1	10000	210.7	106.4	96.3	102	95.6	104.1	3.2		0	5.3	LREQLEBVOXIEOM-SSDOTTSWSA-N, LREQLEBVOXIEOM-SSDOTTSWSA-N
caramiphen	EC50	10000	-2.5	100	93.4	1	10000	56619.3	93.4	102.2	101.4	100.1	101.8	0.8		0	4.4	OFAIGZWCDGNZGT-UHFFFAOYSA-N
tridihexethyl	EC50	10000	-0.3	100	89	1	10000	352.7	99.8	107.6	92.5	89	112.2	10.9		0	10.9	NPRHVSBSZMAEIN-NRFANRHFSA-N
YM-58483	EC50	10000	-2.5	100	85.9	1	10000	13576	94.5	98.8	105	107.2	90.9	2.5		0	5.2	XPRZIORDEVHURQ-UHFFFAOYSA-N, XPRZIORDEVHURQ-UHFFFAOYSA-N
APY-29	EC50	338.7	-2.1	100	5.2	1	10000	0.2	96.4	94.2	93.1	14.2	5.2	139.4		16.6	3.4	WJNBSTLIALIIEW-UHFFFAOYSA-N, WJNBSTLIALIIEW-UHFFFAOYSA-N
MTPG	EC50	10000	-2.5	100	94.4	1	10000	71695.9	94.4	97.3	96.3	102.8	102.5	0.7		0	4.7	OZBFBAYESADVDX-JTQLQIEISA-N, OZBFBAYESADVDX-JTQLQIEISA-N
BTB1	EC50	10000	-0.2	100	82.7	1	10000	935.9	99.2	103.3	82.7	88.1	107.5	23.5		0	11	VZDUQPHKUBZMLW-UHFFFAOYSA-N, VZDUQPHKUBZMLW-UHFFFAOYSA-N
levosimendan	EC50	10000	-2.5	100	88.4	1	10000	123.4	101	102.3	98.5	99.6	88.4	6.3		0	1.5	WHXMKTBCFHIYNQ-SECBINFHSA-N, WHXMKTBCFHIYNQ-SECBINFHSA-N, WHXMKTBCFHIYNQ-SECBINFHSA-N
floxuridine	EC50	14.4	-0.8	100	43.1	1	10000	1.2	109.1	66.2	59.4	50	43.1	159		19	9.8	ODKNJVUHOIMIIZ-RRKCRQDMSA-N, ODKNJVUHOIMIIZ-RRKCRQDMSA-N
rimexolone	EC50	10000	-2.5	100	86.3	1	10000	54419.6	86.3	102.1	95.4	111.7	92.8	1.7		0	9.4	QTTRZHGPGKRAFB-OOKHYKNYSA-N, QTTRZHGPGKRAFB-OOKHYKNYSA-N
isometheptene-mucate	EC50	10000	-2.5	100	94.4	1	10000	5.9	96.1	100.6	106.9	94.5	95	7.2		0	4	XVQUOJBERHHONY-VIFPVBQESA-N
ganaxolone	EC50	10000	-2.5	100	93.4	1	10000	82298.4	93.4	107.6	94.2	102.5	101.1	0.8		0	6.3	PGTVWKLGGCQMBR-FLBATMFCSA-N, PGTVWKLGGCQMBR-FLBATMFCSA-N
icilin	EC50	10000	-0.1	100	93.4	1	10000	3160.2	94.3	93.4	103	98	101	10.2		0	4.6	RCEFMOGVOYEGJN-UHFFFAOYSA-N
bacampicillin	EC50	10000	-2.5	100	94.6	1	10000	2784.1	97.6	113.5	103.2	100.5	94.6	2.5		0	7	PFOLLRNADZZWEX-XIJZRVNUSA-N, PFOLLRNADZZWEX-XIJZRVNUSA-N, PFOLLRNADZZWEX-XIJZRVNUSA-N
cyclobenzaprine	EC50	10000	-2.5	100	97.9	1	10000	366228	110.8	97.9	104	112.7	103	0.3		0	8.9	JURKNVYFZMSNLP-UHFFFAOYSA-N, JURKNVYFZMSNLP-UHFFFAOYSA-N
clofarabine	EC50	192.3	-2.5	100	33.3	1	10000	0.6	94.1	100.2	89.2	33.3	39.3	114.5		14.1	4.2	WDDPHFBMKLOVOX-AYQXTPAHSA-N, WDDPHFBMKLOVOX-AYQXTPAHSA-N, WDDPHFBMKLOVOX-AYQXTPAHSA-N
altretamine	EC50	10000	-0.3	100	93.9	1	10000	29.1	97.3	96.7	94.9	96	93.9	17.1		0	0.7	UUVWYPNAQBNQJQ-UHFFFAOYSA-N, UUVWYPNAQBNQJQ-UHFFFAOYSA-N
methyldopate	EC50	10000	-1	100	90.9	1	10000	120.3	95.7	96.4	97.4	97.4	90.9	2.7		0	3.9	SVEBYYWCXTVYCR-LBPRGKRZSA-N
GSK2837808A	EC50	10000	-2.5	100	85.6	1	10000	520.1	97	107.2	96.8	100.6	85.6	6.9		0.2	4.3	RZBCPMYJIARMGV-UHFFFAOYSA-N, RZBCPMYJIARMGV-UHFFFAOYSA-N
LE-135	EC50	290.7	-0.4	100	74	1	10000	7.1	85.1	104.4	86.8	87.6	74	43		2.4	8.6	YZZAIQOVMHVWBS-UHFFFAOYSA-N, YZZAIQOVMHVWBS-UHFFFAOYSA-N
thalidomide	EC50	10000	-0.2	100	89.4	1	10000	286.6	102	99.8	89.4	99.1	97.8	12.2		0	4.8	UEJJHQNACJXSKW-VIFPVBQESA-N, UEJJHQNACJXSKW-VIFPVBQESA-N
benfotiamine	EC50	10000	-1	100	88.4	1	10000	194.5	95.1	92.4	88.4	92.7	97	3.5		0	8.1	BTNNPSLJPBRMLZ-LGMDPLHJSA-N, BTNNPSLJPBRMLZ-LGMDPLHJSA-N, BTNNPSLJPBRMLZ-LGMDPLHJSA-N, BTNNPSLJPBRMLZ-LGMDPLHJSA-N
iopromide	EC50	10000	-1	100	85.2	1	10000	196	98	89.1	89.1	85.2	95.6	4.4		0	10.3	DGAIEPBNLOQYER-RKDXNWHRSA-N, DGAIEPBNLOQYER-RKDXNWHRSA-N, DGAIEPBNLOQYER-RKDXNWHRSA-N
2-TEDC	EC50	10000	-2.5	100	86	1	10000	2.5	93.8	96.1	103.7	86	91.3	19.4		1	5	KCGLTUBCAGZLHP-XYOKQWHBSA-N, KCGLTUBCAGZLHP-XYOKQWHBSA-N
GSK-LSD-1	EC50	10000	-1	100	92.6	1	10000	204	92.6	96.4	93	98.8	97.2	2.2		0	5.4	BASFYRLYJAZPPL-UONOGXRCSA-N, BASFYRLYJAZPPL-UONOGXRCSA-N
tetramisole	EC50	10000	-0.3	100	89.1	1	10000	27.3	102	96	93.7	89.1	97.4	19.1		0	4.1	HLFSDGLLUJUHTE-SNVBAGLBSA-N, HLFSDGLLUJUHTE-SNVBAGLBSA-N
lupanine	EC50	10000	-2.5	100	93	1	10000	10348.9	99.4	95.7	93	110	93.7	1.9		0	6.5	JYIJIIVLEOETIQ-XDQVBPFNSA-N
desoxycortone	EC50	10000	-0.2	100	87.1	1	10000	597.7	101	95.8	97	87.1	103.8	16.8		0	6.7	ZESRJSPZRDMNHY-YFWFAHHUSA-N
FGIN-1-27	EC50	10000	-2.5	100	93.3	1	10000	65547.6	103.7	95.2	94.3	105.9	96.6	0.8		0	5.1	VUWXAQFLTSBUDB-UHFFFAOYSA-N, VUWXAQFLTSBUDB-UHFFFAOYSA-N
MRS-1845	EC50	10000	-2.5	100	91.3	1	10000	61934.4	95.2	105.2	91.3	105.7	95.7	1.1		0	6.3	BITHABUTZRAUGT-IBGZPJMESA-N, BITHABUTZRAUGT-IBGZPJMESA-N
retinyl-acetate	EC50	10000	-0.1	100	100	1	10000	353.1	100	100	100	100	100	0.1		0	0	QGNJRVVDBSJHIZ-QHLGVNSISA-N, QGNJRVVDBSJHIZ-QHLGVNSISA-N
lofexidine	EC50	10000	-0.3	100	90.7	1	10000	177.7	90.7	104.8	103.5	90.7	100.2	7.8		0	7.1	KSMAGQUYOIHWFS-SSDOTTSWSA-N, KSMAGQUYOIHWFS-SSDOTTSWSA-N, KSMAGQUYOIHWFS-SSDOTTSWSA-N
levopropoxyphene	EC50	10000	-0.2	100	89.4	1	10000	20	94.3	97.1	96.4	94.7	89.4	21.8		0	2.3	XLMALTXPSGQGBX-HXBUSHRASA-N
trazodone	EC50	10000	-2.5	100	86	1	10000	14367.7	95.8	99	94.1	107.7	91	2.4		0	5.4	PHLBKPHSAVXXEF-UHFFFAOYSA-N, PHLBKPHSAVXXEF-UHFFFAOYSA-N
moracizine	EC50	10000	-1	100	91.6	1	10000	209.8	94.6	92.6	97.8	91.6	99.4	2.5		0	6.3	FUBVWMNBEHXPSU-UHFFFAOYSA-N, FUBVWMNBEHXPSU-UHFFFAOYSA-N
zamifenacin	EC50	10000	-2.5	100	87.1	1	10000	26109.9	92.6	107.2	92.7	107.8	92.1	2.1		0	7.4	BDNFQGRSKSQXRI-XMMPIXPASA-N, BDNFQGRSKSQXRI-XMMPIXPASA-N, BDNFQGRSKSQXRI-XMMPIXPASA-N
benzoic-acid	EC50	10000	-2.5	100	92.4	1	10000	3.7	101.1	95.6	104.4	92.4	96.3	10.2		0	3.8	WPYMKLBDIGXBTP-UHFFFAOYSA-N, WPYMKLBDIGXBTP-UHFFFAOYSA-N, WPYMKLBDIGXBTP-UHFFFAOYSA-N
lypressin	EC50	10000	-0.3	100	97.8	1	10000	303.2	104.8	97.9	97.8	100.2	100	1.8		0	2.9	BJFIDCADFRDPIO-KKSWSVFASA-N, BJFIDCADFRDPIO-KKSWSVFASA-N
methazolamide	EC50	10000	-2.5	100	97.6	1	10000	74258	101.1	97.6	101.4	100.6	101.7	0.3		0	2.1	FLOSMHQXBMRNHR-UHFFFAOYSA-N
metamizole	EC50	10000	-0.5	100	91.6	1	10000	111.8	99.9	108.7	100.2	91.6	101.6	5.3		0	6.2	LVWZTYCIRDMTEY-UHFFFAOYSA-N
teroxirone	EC50	1799.1	-2.5	100	51.8	1	10000	11.8	99.9	100.3	92.8	91.1	51.8	36		4	3.6	OUPZKGBUJRBPGC-CIUDSAMLSA-N, OUPZKGBUJRBPGC-CIUDSAMLSA-N
alfadolone-acetate	EC50	10000	-2.5	100	98.7	1	10000	353219	98.7	100.6	109.4	103.8	102.4	0.2		0	5.3	QRJOQYLXZPQQMX-FWROMSNXSA-N
cimaterol	EC50	10000	-2.5	100	91.6	1	10000	160	110.1	91.6	96.6	91.7	94.1	27.7		0	5.9	BUXRLJCGHZZYNE-GFCCVEGCSA-N, BUXRLJCGHZZYNE-GFCCVEGCSA-N
levocabastine	EC50	10000	-1	100	91.5	1	10000	198.1	91.5	99.6	93.6	93.7	94.2	2.6		0	6	ZCGOMHNNNFPNMX-KYTRFIICSA-N
LY456236	EC50	10000	-0.7	100	83	1	10000	2.6	105.9	98.3	93.5	93	83	22		0.6	3.8	XPJOMFBGKIABQW-UHFFFAOYSA-N, XPJOMFBGKIABQW-UHFFFAOYSA-N, XPJOMFBGKIABQW-UHFFFAOYSA-N
thonzylamine	EC50	10000	-2.5	100	93.2	1	10000	52745.8	93.2	102.6	97.6	102.4	98.9	0.8		0	4.2	GULNIHOSWFYMRN-UHFFFAOYSA-N, GULNIHOSWFYMRN-UHFFFAOYSA-N
levobunolol	EC50	10000	-0.6	100	91.7	1	10000	125.7	103.2	93.9	111	91.7	99.6	4.2		0	7.7	IXHBTMCLRNMKHZ-LBPRGKRZSA-N, IXHBTMCLRNMKHZ-LBPRGKRZSA-N, IXHBTMCLRNMKHZ-LBPRGKRZSA-N
TC-S-7004	EC50	10000	-0.2	100	87.7	1	10000	339.7	98.6	97.4	100.4	87.7	100.6	14.9		0	5.4	CQKBSRPVZZLCJE-UHFFFAOYSA-N, CQKBSRPVZZLCJE-UHFFFAOYSA-N
chromocarb	EC50	10000	-1.3	100	98.5	1	10000	6508	113.7	106.4	113.7	98.5	109.6	0.3		0	11.5	RVMGXWBCQGAWBR-UHFFFAOYSA-N, RVMGXWBCQGAWBR-UHFFFAOYSA-N, RVMGXWBCQGAWBR-UHFFFAOYSA-N
mephentermine	EC50	10000	-2.5	100	91.4	1	10000	1990.3	102.2	99.6	105.6	104.4	91.4	3.2		0	3.8	RXQCGGRTAILOIN-UHFFFAOYSA-N, RXQCGGRTAILOIN-UHFFFAOYSA-N
tocainide	EC50	10000	-2.5	100	91.5	1	10000	3.8	106.7	102.4	91.5	94.2	95.3	20.3		0	4.3	BUJAGSGYPOAWEI-SECBINFHSA-N
PK-11195	EC50	10000	-0.4	100	89.6	1	10000	177.6	92.5	113	89.6	100	107	7.2		0	10.9	RAVIZVQZGXBOQO-CQSZACIVSA-N, RAVIZVQZGXBOQO-CQSZACIVSA-N
NALTREXONE HYDROCHLORIDE	EC50	10000	-2.5	100	92.1	1	10000	5.3	93.8	109.8	101.9	95.1	92.1	8.5		0	5.9
hexamethonium	EC50	10000	-1	100	95.3	1	10000	5.1	109.2	96.7	97.6	95.3	96.6	10.9		0	4.9	VZJFGSRCJCXDSG-UHFFFAOYSA-N, VZJFGSRCJCXDSG-UHFFFAOYSA-N, VZJFGSRCJCXDSG-UHFFFAOYSA-N, VZJFGSRCJCXDSG-UHFFFAOYSA-N
dipyrocetyl	EC50	10000	-1	100	89.5	1	10000	153.7	96	95.9	97.8	89.5	96.9	3.1		0	5.7	NYIZXMGNIUSNKL-UHFFFAOYSA-N, NYIZXMGNIUSNKL-UHFFFAOYSA-N
ioxaglic-acid	EC50	10000	-1	100	94	1	10000	174.7	95.9	98.4	94	98.2	96.9	1.8		0	3.7	TYYBFXNZMFNZJT-UHFFFAOYSA-N, TYYBFXNZMFNZJT-UHFFFAOYSA-N
SB-221284	EC50	10000	-0.2	100	85	1	10000	263	109.2	95.6	85	99	94.7	16.2		0	8.2	OQZOXHCRSXYSPM-UHFFFAOYSA-N, OQZOXHCRSXYSPM-UHFFFAOYSA-N
UF-010	EC50	1378.7	-2.5	100	61.5	1	10000	5.8	106	94	105.4	88	61.5	33.2		3.6	5	BVQCFCYPFJOOAV-UHFFFAOYSA-N, BVQCFCYPFJOOAV-UHFFFAOYSA-N
bucladesine	EC50	10000	-0.4	100	93.9	1	10000	33	101.3	101.2	93.9	99	96	7.8		0	2.7	CJGYSWNGNKCJSB-YVLZZHOMSA-N, CJGYSWNGNKCJSB-YVLZZHOMSA-N, CJGYSWNGNKCJSB-YVLZZHOMSA-N, CJGYSWNGNKCJSB-YVLZZHOMSA-N
cyclopenthiazide	EC50	10000	-0.8	100	99.1	1	10000	1162.3	111	103.4	100.8	99.1	102.3	0.3		0	6	BKYKPTRYDKTTJY-CYBMUJFWSA-N, BKYKPTRYDKTTJY-CYBMUJFWSA-N
Y-134	EC50	3794	-2.5	100	72.3	1	10000	723.3	113.4	101	94	104.1	72.3	12.1		0.9	7.9	LQEOPHGPHCWOAC-UHFFFAOYSA-N, LQEOPHGPHCWOAC-UHFFFAOYSA-N, LQEOPHGPHCWOAC-UHFFFAOYSA-N
azelaic-acid	EC50	10000	-1	100	92.3	1	10000	344.3	101.9	92.3	114.7	96.4	99	2.3		0	8.6	BDJRBEYXGGNYIS-UHFFFAOYSA-N
metaraminol	EC50	10000	-0.3	100	97.2	1	10000	320.2	97.9	101.6	100.2	97.2	103.1	2.7		0	2.8	WXFIGDLSSYIKKV-RCOVLWMOSA-N, WXFIGDLSSYIKKV-RCOVLWMOSA-N, WXFIGDLSSYIKKV-RCOVLWMOSA-N
enoxacin	EC50	10000	-2.5	100	96	1	10000	6.4	105.4	105.2	99.8	96	97.6	6.1		0	3.8	IDYZIJYBMGIQMJ-UHFFFAOYSA-N, IDYZIJYBMGIQMJ-UHFFFAOYSA-N, IDYZIJYBMGIQMJ-UHFFFAOYSA-N, IDYZIJYBMGIQMJ-UHFFFAOYSA-N
tioxolone	EC50	10000	-0.1	100	90.4	1	10000	1928.8	104.2	90.4	96	93.7	104.3	14.2		0	6.6	SLYPOVJCSQHITR-UHFFFAOYSA-N, SLYPOVJCSQHITR-UHFFFAOYSA-N, SLYPOVJCSQHITR-UHFFFAOYSA-N
zuclopenthixol	EC50	2857	-2.5	100	66	1	10000	168.8	93.4	101	89.9	98.6	66	18.8		1.8	6.1	WFPIAZLQTJBIFN-DVZOWYKESA-N, WFPIAZLQTJBIFN-DVZOWYKESA-N
1,3-dipropyl-8-phenylxanthine	EC50	1357.6	-2.5	100	69.5	1	10000	5.7	108	99.8	102.8	90.3	69.5	26.5		2.7	4.2	CLIGSMOZKDCDRZ-UHFFFAOYSA-N, CLIGSMOZKDCDRZ-UHFFFAOYSA-N
BAZ2-ICR	EC50	10000	-0.1	100	92.8	1	10000	7292.3	92.8	98.2	95.6	97.8	118.8	11.1		0	11.5	RRZVGDGTWNQAPW-UHFFFAOYSA-N, RRZVGDGTWNQAPW-UHFFFAOYSA-N
IKK-2-inhibitor-V	EC50	477.1	-2.5	100	6.8	1	10000	0.6	99.6	99.6	112.2	17.2	6.8	123.2		14.7	7.1	CHILCFMQWMQVAL-UHFFFAOYSA-N, CHILCFMQWMQVAL-UHFFFAOYSA-N
benzoyl-peroxide	EC50	10000	-2.5	100	92.1	1	10000	94863.1	92.1	103.6	99.1	110.4	107.2	1		0	8.8	OMPJBNCRMGITSC-UHFFFAOYSA-N, OMPJBNCRMGITSC-UHFFFAOYSA-N
labetalol	EC50	10000	-0.4	100	90.5	1	10000	94	105	100.5	102.1	90.5	99.6	6.7		0	5.1	SGUAFYQXFOLMHL-SCLBCKFNSA-N
isosteviol	EC50	10000	-1	100	91.4	1	10000	285.4	94.4	91.4	100.2	99.5	107.2	2.5		0	7.7	KFVUFODCZDRVSS-XGBBNYNSSA-N
hexylcaine	EC50	10000	-0.2	100	88.5	1	10000	281.3	106.4	102.1	91	88.5	102.5	12		0	7.6	DKLKMKYDWHYZTD-ZDUSSCGKSA-N, DKLKMKYDWHYZTD-ZDUSSCGKSA-N
coenzyme-I	EC50	10000	-2.5	100	84.8	1	10000	20808.6	93.3	102.8	89.4	110.7	90.2	2.6		0	8.4	BOPGDPNILDQYTO-NNYOXOHSSA-N, BOPGDPNILDQYTO-NNYOXOHSSA-N
irinotecan	EC50	244	-1	100	21.7	1	10000	0.2	95.4	99.2	76.9	37.5	21.7	126.9		14.4	2.6	UWKQSNNFCGGAFS-XIFFEERXSA-N, UWKQSNNFCGGAFS-XIFFEERXSA-N, UWKQSNNFCGGAFS-XIFFEERXSA-N, UWKQSNNFCGGAFS-XIFFEERXSA-N, UWKQSNNFCGGAFS-XIFFEERXSA-N, UWKQSNNFCGGAFS-XIFFEERXSA-N, UWKQSNNFCGGAFS-XIFFEERXSA-N
U-18666A	EC50	1718	-2.1	100	33.5	1	10000	7	100.7	93.8	85.3	84.5	33.5	51.2		5.8	7.9	DMZCCFMMPHJWQY-BKWLFHPQSA-N, DMZCCFMMPHJWQY-BKWLFHPQSA-N
meclofenoxate	EC50	10000	-0.1	100	92.2	1	10000	4602.3	92.2	93.8	104.7	94.4	108.1	12.2		0	7.9	XZTYGFHCIAKPGJ-UHFFFAOYSA-N, XZTYGFHCIAKPGJ-UHFFFAOYSA-N
cyclothiazide	EC50	10000	-0.1	100	88.9	1	10000	2087.8	90.8	103.5	88.9	99.9	93.8	18.1		0	6.3	BOCUKUHCLICSIY-JWUFEOHASA-N, BOCUKUHCLICSIY-JWUFEOHASA-N, BOCUKUHCLICSIY-JWUFEOHASA-N, BOCUKUHCLICSIY-JWUFEOHASA-N, BOCUKUHCLICSIY-JWUFEOHASA-N
combretastatin-A-4	EC50	46.6	-2.5	100	37.3	1	10000	0.1	99.6	99.8	45.2	37.9	37.3	146.2		18.3	0.7	HVXBOLULGPECHP-WAYWQWQTSA-N, HVXBOLULGPECHP-WAYWQWQTSA-N
tribenoside	EC50	10000	-0.1	100	91.4	1	10000	790.8	91.4	103.7	93.6	92.6	94.2	19.4		0	4.8	ULLNJSBQMBKOJH-JPHCZMGXSA-N, ULLNJSBQMBKOJH-JPHCZMGXSA-N
levobunolol	EC50	10000	-2.5	100	96.1	1	10000	3.5	97.4	97.8	113.9	97.8	96.2	3.9		0	7.1	IXHBTMCLRNMKHZ-LBPRGKRZSA-N, IXHBTMCLRNMKHZ-LBPRGKRZSA-N, IXHBTMCLRNMKHZ-LBPRGKRZSA-N
GNF-7	EC50	500.9	-2.3	100	0.3	1	10000	0.3	92.5	101.3	97.7	16.8	0.3	129.7		15.4	3.8	SZNYUUZOQHNEKB-UHFFFAOYSA-N, SZNYUUZOQHNEKB-UHFFFAOYSA-N
ML-213	EC50	10000	-2.5	100	99.9	1	10000	2.13824e+06	102.8	104.1	99.9	103.6	100.8	0		0	3.1
TC-I-2014	EC50	10000	-2.5	100	89.3	1	10000	101.8	91.6	103.4	97.4	98.4	89.3	7.6		0	4.7	VSMFCZZEKTVDHM-UHFFFAOYSA-N, VSMFCZZEKTVDHM-UHFFFAOYSA-N
bendroflumethiazide	EC50	10000	-0.2	100	87.1	1	10000	541.3	105.9	87.1	98.7	93.3	98.6	16.3		0	7	HDWIHXWEUNVBIY-CQSZACIVSA-N, HDWIHXWEUNVBIY-CQSZACIVSA-N, HDWIHXWEUNVBIY-CQSZACIVSA-N
Isoquinoline,-6,7-dimethoxy-1-methyl-1,2,3,4-tetrahydro,	EC50	10000	-0.1	100	95.6	1	10000	2453.5	100.4	95.6	99.9	97.4	100.7	6.8		0	2.4	HMYJLVDKPJHJCF-QMMMGPOBSA-N, HMYJLVDKPJHJCF-QMMMGPOBSA-N
chlorotrianisene	EC50	10000	-2.5	100	93.6	1	10000	97629.2	98.5	94.9	93.6	111.1	100.9	0.8		0	7.2	BFPSDSIWYFKGBC-UHFFFAOYSA-N, BFPSDSIWYFKGBC-UHFFFAOYSA-N
vinpocetine	EC50	10000	-0.1	100	89.7	1	10000	3246.9	97.7	94	99.7	89.7	107.6	16		0	7.3	DDNCQMVWWZOMLN-IRLDBZIGSA-N, DDNCQMVWWZOMLN-IRLDBZIGSA-N, DDNCQMVWWZOMLN-IRLDBZIGSA-N, DDNCQMVWWZOMLN-IRLDBZIGSA-N
nifurtimox	EC50	10000	-1	100	90	1	10000	180.9	95.1	98.2	92.4	90	95.1	3		0	6.4	ARFHIAQFJWUCFH-KIFNTFBYSA-N
ML365	EC50	10000	-2.5	100	85.8	1	10000	5221	112.9	98.7	91.6	115.7	85.8	4.7		0	11.2	UTAJHKSGYJSZBR-UHFFFAOYSA-N, UTAJHKSGYJSZBR-UHFFFAOYSA-N
AJ76-(+)	EC50	10000	-2.5	100	88.5	1	10000	40965.1	88.5	100.3	102.9	103.2	94	1.5		0	6.2	YGHLYBIUVOLKCV-SMDDNHRTSA-N, YGHLYBIUVOLKCV-SMDDNHRTSA-N
triflupromazine	EC50	10000	-2.5	100	77.5	1	10000	0.2	95.7	99.2	100.2	88.6	77.5	22.6		2	2.2	XSCGXQMFQXDFCW-UHFFFAOYSA-N, XSCGXQMFQXDFCW-UHFFFAOYSA-N, XSCGXQMFQXDFCW-UHFFFAOYSA-N
trimipramine	EC50	10000	-2.5	100	89.7	1	10000	714.3	103.4	104.1	94.3	100.6	89.7	4.8		0	4	ZSCDBOWYZJWBIY-INIZCTEOSA-N
eucatropine	EC50	10000	-1	100	88.3	1	10000	200	93.5	88.3	95.3	90	93.3	3.5		0	8.4	QSAVEGSLJISCDF-QEJZJMRPSA-N, QSAVEGSLJISCDF-QEJZJMRPSA-N
caffeic-acid-phenethyl-ester	EC50	1227.3	-2.5	100	73.9	1	10000	4.2	92	106	99.6	90.2	73.9	23.8		2.3	5	SWUARLUWKZWEBQ-VQHVLOKHSA-N, SWUARLUWKZWEBQ-VQHVLOKHSA-N, SWUARLUWKZWEBQ-VQHVLOKHSA-N
decitabine	EC50	80.2	-1.2	100	69.8	1	10000	0.3	95.8	98.6	82.6	71.9	69.8	63.3		6.6	2.1	XAUDJQYHKZQPEU-KVQBGUIXSA-N, XAUDJQYHKZQPEU-KVQBGUIXSA-N, XAUDJQYHKZQPEU-KVQBGUIXSA-N, XAUDJQYHKZQPEU-KVQBGUIXSA-N
fipexide	EC50	10000	-0.1	100	83.9	1	10000	999.4	83.9	90.8	86.6	93.8	102	35.3		0	8.3	BFUJHVVEMMWLHC-UHFFFAOYSA-N
propidium-iodide	EC50	10000	-0.7	100	80.1	1	10000	2.5	93.8	104.3	90.8	90.4	80.1	28.1		1.2	4.9	ZDWVWKDAWBGPDN-UHFFFAOYSA-O, ZDWVWKDAWBGPDN-UHFFFAOYSA-O
SD-169	EC50	10000	-2.5	100	83.4	1	10000	688.7	93.7	92.4	101.5	101.7	83.4	7.5		0.3	5.1	GQMYQEAXTITUAE-UHFFFAOYSA-N
AH6809	EC50	10000	-0.2	100	91.5	1	10000	68.2	96.6	97.1	91.5	93.6	94.5	21.9		0	1.9	AQFFXPQJLZFABJ-UHFFFAOYSA-N, AQFFXPQJLZFABJ-UHFFFAOYSA-N, AQFFXPQJLZFABJ-UHFFFAOYSA-N
CC4	EC50	10000	-1	100	91.3	1	10000	220.3	91.3	91.9	93.9	97.4	93.4	2.6		0	6.8	LEXDAVFCJPDCNA-VNTMZGSJSA-N, LEXDAVFCJPDCNA-VNTMZGSJSA-N
pempidine	EC50	10000	-2.5	100	84.7	1	10000	863.9	96	103.3	98.1	104.7	84.7	6.1		0.1	3.8	XULIXFLCVXWHRF-UHFFFAOYSA-N
dinitolmide	EC50	10000	-1.6	100	99.7	1	10000	30176.1	103.8	104.3	106.2	99.7	102.2	0.1		0	4.4	ZEFNOZRLAWVAQF-UHFFFAOYSA-N, ZEFNOZRLAWVAQF-UHFFFAOYSA-N
2-aminobenzenesulfonamide	EC50	10000	-0.1	100	87.1	1	10000	1366.5	99	99.5	87.1	94.1	102.4	19.1		0	6.4	YAZSBRQTAHVVGE-UHFFFAOYSA-N, YAZSBRQTAHVVGE-UHFFFAOYSA-N
alprostadil	EC50	10000	-2.5	100	90.5	1	10000	350.5	91.4	101	98.6	99.4	90.5	5.5		0	4.4	GMVPRGQOIOIIMI-DWKJAMRDSA-N, GMVPRGQOIOIIMI-DWKJAMRDSA-N, GMVPRGQOIOIIMI-DWKJAMRDSA-N
3-alpha-hydroxy-5-beta-androstan-17-one	EC50	10000	-2.5	100	90.1	1	10000	37.5	90.5	92.1	105.4	97.1	90.2	8.3		0	6.7	QGXBDMJGAMFCBF-BNSUEQOYSA-N
TC-S-7009	EC50	10000	-0.2	100	85.7	1	10000	64.5	93.1	102.8	95.3	85.7	94.5	22.6		0	5.6	CDQUJZKBRAFWNG-UHFFFAOYSA-N, CDQUJZKBRAFWNG-UHFFFAOYSA-N
edoxudine	EC50	10000	-1	100	85.8	1	10000	185.6	93.8	88.3	98.6	87.4	85.8	4.3		0	9.4	XACKNLSZYYIACO-DJLDLDEBSA-N, XACKNLSZYYIACO-DJLDLDEBSA-N
cyclic-AMP	EC50	10000	-2.5	100	89.5	1	10000	9394.9	97.7	100.1	89.5	102	92.2	2.4		0	5.5	IVOMOUWHDPKRLL-DEGSGYPDSA-N
3-amino-benzamide	EC50	10000	-2.5	100	81.8	1	10000	51393.8	104.3	81.8	106.8	100.8	99.8	2.2		0	10.9	GSCPDZHWVNUUFI-UHFFFAOYSA-N, GSCPDZHWVNUUFI-UHFFFAOYSA-N
4-aminohippuric-acid	EC50	10000	-2.5	100	89.8	1	10000	1555.4	100.4	107.1	99	103.8	89.8	4		0	4.2	HSMNQINEKMPTIC-UHFFFAOYSA-N, HSMNQINEKMPTIC-UHFFFAOYSA-N, HSMNQINEKMPTIC-UHFFFAOYSA-N, HSMNQINEKMPTIC-UHFFFAOYSA-N, HSMNQINEKMPTIC-UHFFFAOYSA-N
parthenolide-(alternate-stereo)	EC50	2323.2	-2.5	100	24	1	10000	39	95.6	100.2	112.6	92.2	24	48.5		5.5	6.8	KTEXNACQROZXEV-PVLRGYAZSA-N, KTEXNACQROZXEV-PVLRGYAZSA-N
CID-5458317	EC50	2592	-2.5	100	1.2	1	10000	24.3	95.6	104.5	100.6	93	1.2	58.5		6.5	3.6	BJJVCNWHNQAAGB-HMMYKYKNSA-N
UCL-2077	EC50	10000	-2.5	100	92.6	1	10000	2.9	97.4	103.7	97.3	92.6	94.6	14.1		0	2.5	PQFNWDHABGBCHB-UHFFFAOYSA-N, PQFNWDHABGBCHB-UHFFFAOYSA-N, PQFNWDHABGBCHB-UHFFFAOYSA-N
difloxacin	EC50	10000	-2.5	100	93.6	1	10000	4366.7	93.6	110	105.1	102.6	93.7	2.4		0	6.6	NOCJXYPHIIZEHN-UHFFFAOYSA-N, NOCJXYPHIIZEHN-UHFFFAOYSA-N, NOCJXYPHIIZEHN-UHFFFAOYSA-N
CCG-1423	EC50	10000	-0.7	100	89.2	1	10000	5.5	108.3	99.4	94.9	96.8	89.2	12.6		0	4.7	DSMXVSGJIDFLKP-SECBINFHSA-N, DSMXVSGJIDFLKP-SECBINFHSA-N
BRL-52537	EC50	10000	-0.4	100	83.5	1	10000	5	95.8	93.5	99.1	89.8	83.5	26.3		0.4	3.8	GHCCBWMZKJQGLS-OAHLLOKOSA-N, GHCCBWMZKJQGLS-OAHLLOKOSA-N
iocetamic-acid	EC50	10000	-2.5	100	93	1	10000	31273.2	93	101.9	99.8	101.7	96.1	1		0	3.7	GSVQIUGOUKJHRC-YFKPBYRVSA-N
SDZ-NKT-343	EC50	10000	-2.5	100	92	1	10000	3.9	102.5	93.9	102.8	93.6	92.2	9.8		0	3.6	PCVSIMQAFWRUEC-JDXGNMNLSA-N, PCVSIMQAFWRUEC-JDXGNMNLSA-N, PCVSIMQAFWRUEC-JDXGNMNLSA-N
nifenazone	EC50	10000	-2.5	100	90.5	1	10000	3.6	104.8	91.9	108.6	94.4	90.6	10		0	6.4	BRZANEXCSZCZCI-UHFFFAOYSA-N, BRZANEXCSZCZCI-UHFFFAOYSA-N, BRZANEXCSZCZCI-UHFFFAOYSA-N
VP-20629	EC50	10000	-2.5	100	96.7	1	10000	288496	116.4	96.7	110.5	105.1	107.5	0.4		0	11.2	GOLXRNDWAUTYKT-UHFFFAOYSA-N
acetylsalicylsalicylic-acid	EC50	10000	-2.5	100	92.4	1	10000	4752.1	100.5	106.4	100.2	108.4	92.4	2.5		0	5.4	DDSFKIFGAPZBSR-UHFFFAOYSA-N, DDSFKIFGAPZBSR-UHFFFAOYSA-N
ICI-199441	EC50	10000	-2.5	100	85.3	1	10000	248.2	98.1	105.1	105.5	99.4	85.3	8.1		0.3	3.9	AEJOEPSMZCEYJN-HXUWFJFHSA-N, AEJOEPSMZCEYJN-HXUWFJFHSA-N, AEJOEPSMZCEYJN-HXUWFJFHSA-N
CO-102862	EC50	10000	-2.5	100	89.7	1	10000	4.7	95.8	105.6	92.4	89.7	96	22.3		0.1	4.8	MHUUDVZSPFRUSK-RQZCQDPDSA-N
pipenzolate	EC50	10000	-1.6	100	89.3	1	10000	1083	89.3	101.5	97.7	99.8	94.3	2.2		0	5.5	WPUKUEMZZRVAKZ-REWPJTCUSA-N, WPUKUEMZZRVAKZ-REWPJTCUSA-N, WPUKUEMZZRVAKZ-REWPJTCUSA-N
alclometasone-dipropionate	EC50	10000	-2.5	100	90.4	1	10000	5.4	103	100.9	112.3	90.4	91.1	12.4		0	6.5	DJHCCTTVDRAMEH-FQEREKBASA-N
amiprilose	EC50	10000	-2.5	100	85.8	1	10000	343.1	91.3	102	97.3	99.6	85.8	7.7		0.2	4.7	YXBQLONCIPUQKO-UJPOAAIJSA-N
ADX-10059	EC50	10000	-0.2	100	81.6	1	10000	28.1	95.3	98.4	81.6	88.1	90.7	37.7		0.7	5.7	MEDCLNYIYBERKO-UHFFFAOYSA-N, MEDCLNYIYBERKO-UHFFFAOYSA-N
gluconolactone	EC50	10000	-0.1	100	90.9	1	10000	2377.4	90.9	103	92.2	91.2	94.5	22.3		0	5	PHOQVHQSTUBQQK-KLVWXMOXSA-N
amifostine	EC50	10000	-0.4	100	93	1	10000	14.2	103.2	100.4	96.6	93	98.2	9.9		0	3.1	JKOQGQFVAUAYPM-UHFFFAOYSA-N
thiocolchicoside	EC50	10000	-0.3	100	90.9	1	10000	10.2	97	100	91.4	97.2	90.9	18.6		0	3.2	LEQAKWQJCITZNK-AXHKHJLKSA-N, LEQAKWQJCITZNK-AXHKHJLKSA-N
PNU-142633	EC50	10000	-0.4	100	95.2	1	10000	123	103	104.1	95.2	98.9	99.6	3.3		0	3.5	PNTVCCRNJOGKGA-QFIPXVFZSA-N
casin	EC50	2248.4	-2.5	100	52.4	1	10000	56.4	94.7	97.6	87.5	94.7	52.4	31.1		3.4	6.9	RXIUMAOXORBRCY-IBGZPJMESA-N, RXIUMAOXORBRCY-IBGZPJMESA-N
thiotepa	EC50	10000	-2.5	100	96.6	1	10000	133682	103.6	96.6	101.5	100.3	107.4	0.4		0	5.2	FOCVUCIESVLUNU-UHFFFAOYSA-N, FOCVUCIESVLUNU-UHFFFAOYSA-N, FOCVUCIESVLUNU-UHFFFAOYSA-N
mepazine	EC50	10000	-2.5	100	84.8	1	10000	0.7	98.3	101.6	100.4	87.9	84.8	18.8		1.1	1.2	CBHCDHNUZWWAPP-OAHLLOKOSA-N
prenylamine	EC50	3898.2	-2.5	100	64.5	1	10000	638.4	109.6	110	100.7	106.6	64.5	15.1		1.3	8.1	IFFPICMESYHZPQ-FQEVSTJZSA-N
dimethisoquin	EC50	10000	-0.6	100	91.2	1	10000	115.3	103.4	104.5	109	91.2	102.1	4.1		0	7.3	XNMYNYSCEJBRPZ-UHFFFAOYSA-N, XNMYNYSCEJBRPZ-UHFFFAOYSA-N
NNC-05-2090	EC50	3143.9	-2.5	100	40.8	1	10000	130.3	94.9	99.7	90.4	99.9	40.8	30.3		3.2	5.9	XZZYCJOGZYEPPW-UHFFFAOYSA-N, XZZYCJOGZYEPPW-UHFFFAOYSA-N, XZZYCJOGZYEPPW-UHFFFAOYSA-N
LY364947	EC50	10000	-2.5	100	96.4	1	10000	257743	110	96.4	106.8	101.7	115.7	0.4		0	10.8	IBCXZJCWDGCXQT-UHFFFAOYSA-N, IBCXZJCWDGCXQT-UHFFFAOYSA-N, IBCXZJCWDGCXQT-UHFFFAOYSA-N
citiolone	EC50	10000	-2.5	100	95.1	1	10000	144097	101.6	95.8	95.1	109.4	109.5	0.6		0	8.3	NRFJZTXWLKPZAV-YFKPBYRVSA-N
BETAMETHASONE 17,21-DIPROPIONATE	EC50	10000	-0.2	100	88.3	1	10000	937.5	102.9	88.3	100.7	95.5	110.5	15.1		0	9.9
ipidacrine	EC50	10000	-0.5	100	94.6	1	10000	178.5	101	99.9	103.9	94.6	109.4	3.2		0	6.8	YLUSMKAJIQOXPV-UHFFFAOYSA-N
isoflupredone-acetate	EC50	10000	-1.1	100	92.3	1	10000	284.4	102.3	92.3	102	99.2	104.4	2.1		0	5.9	ZOCUOMKMBMEYQV-GSLJADNHSA-N, ZOCUOMKMBMEYQV-GSLJADNHSA-N
merbarone	EC50	10000	-0.2	100	87.2	1	10000	344.9	103.7	87.2	100.3	99.8	102.4	14.4		0	7.9	GFYRZTLCYQQVHZ-UHFFFAOYSA-N, GFYRZTLCYQQVHZ-UHFFFAOYSA-N
LSN-2463359	EC50	10000	-2.5	100	96.7	1	10000	4.1	103.6	101.9	98.1	96.7	98.1	6.7		0	2.2	STAFRSGTRKNXHF-UHFFFAOYSA-N, STAFRSGTRKNXHF-UHFFFAOYSA-N
HA-966-(S)-(-)	EC50	10000	-2.5	100	93.2	1	10000	89679.9	93.2	107.4	100.4	103.6	106	0.8		0	7.1	HCKUBNLZMKAEIN-VKHMYHEASA-N, HCKUBNLZMKAEIN-VKHMYHEASA-N
AC-7954-(+/-)	EC50	10000	-0.8	100	89.8	1	10000	67.4	89.8	104.5	103.7	96.4	94.8	4.5		0	6	HIVBATDUVFEJFZ-IBGZPJMESA-N, HIVBATDUVFEJFZ-IBGZPJMESA-N, HIVBATDUVFEJFZ-IBGZPJMESA-N
oxibendazole	EC50	3467.2	-2.5	100	54.4	1	10000	254.8	91.1	95.8	94.6	102.6	54.4	21.5		2.1	6.3	RAOCRURYZCVHMG-UHFFFAOYSA-N, RAOCRURYZCVHMG-UHFFFAOYSA-N
aminohydroxybutyric-acid	EC50	10000	-0.9	100	91.7	1	10000	189.4	101.5	91.7	107.6	97.2	104.3	2.7		0	7.2	YQGDEPYYFWUPGO-VKHMYHEASA-N, YQGDEPYYFWUPGO-VKHMYHEASA-N
4-propylbenzoic-acid	EC50	10000	-2.5	100	93.7	1	10000	78179.2	106.1	106	93.7	103.8	98.3	0.8		0	5.7	ATZHGRNFEFVDDJ-UHFFFAOYSA-N
norcyclobenzaprine	EC50	10000	-2.5	100	89.2	1	10000	96.6	94.7	93.4	102.4	98.3	89.3	7.7		0	4.4	XECQQDXTQRYYBH-UHFFFAOYSA-N, XECQQDXTQRYYBH-UHFFFAOYSA-N
PD-166793	EC50	10000	-2.5	100	87.8	1	10000	84192.4	98.3	109.3	87.8	109.6	109.5	1.5		0	12	GJOCABIDMCKCEG-INIZCTEOSA-N, GJOCABIDMCKCEG-INIZCTEOSA-N, GJOCABIDMCKCEG-INIZCTEOSA-N
kenpaullone	EC50	10000	-2.5	100	96.2	1	10000	153775	109.9	96.2	100	108.3	100.2	0.5		0	6.8	QQUXFYAWXPMDOE-UHFFFAOYSA-N, QQUXFYAWXPMDOE-UHFFFAOYSA-N
U-54494A	EC50	10000	-2.5	100	97.2	1	10000	279932	97.2	98.2	101.2	114.7	109.3	0.3		0	9.3	JUBNVWGVNWIXMB-SJORKVTESA-N, JUBNVWGVNWIXMB-SJORKVTESA-N
sulfanilate-zinc	EC50	10000	-2.5	100	98.7	1	10000	732141	98.7	114.6	102.6	113.4	109.3	0.2		0	11.2	RIUORJCWAHCMSA-UHFFFAOYSA-L
amrinone	EC50	10000	-2.5	100	96.2	1	10000	2.9	96.2	100	104.2	97.8	97.3	3.9		0	2.9	RNLQIBCLLYYYFJ-UHFFFAOYSA-N, RNLQIBCLLYYYFJ-UHFFFAOYSA-N
N-acetylmannosamine	EC50	10000	-2.5	100	96.7	1	10000	190816	107.7	96.7	110.4	105.2	100.2	0.4		0	7.2	OVRNDRQMDRJTHS-SHGPDSBTSA-N
lazabemide	EC50	10000	-2.5	100	96.4	1	10000	391599	99.6	96.4	112.6	114.3	124.8	0.4		0	16.5	JZXRLKWWVNUZRB-UHFFFAOYSA-N, JZXRLKWWVNUZRB-UHFFFAOYSA-N
L-NAME	EC50	10000	-0.1	100	94.5	1	10000	4016.9	97.4	103.5	94.5	95.4	116.3	7.9		0	10.1	KCWZGJVSDFYRIX-YFKPBYRVSA-N, KCWZGJVSDFYRIX-YFKPBYRVSA-N, KCWZGJVSDFYRIX-YFKPBYRVSA-N
deptropine	EC50	10000	-2.5	100	76.7	1	10000	77.9	102.4	96.3	101.7	98.6	76.7	13.4		1	2.4	ZWPODSUQWXAZNC-PMOLBWCYSA-N
CGP-71683	EC50	2058.6	-2.5	100	0.8	1	10000	4.1	98.2	99.6	101.3	86.3	0.8	68.5		7.8	1.5	UULIGRNKXHCLQN-WGSAOQKQSA-N, UULIGRNKXHCLQN-WGSAOQKQSA-N, UULIGRNKXHCLQN-WGSAOQKQSA-N
UNC3230	EC50	10000	-2.5	100	88.1	1	10000	2535.9	96.6	104	88.1	104	88.5	4.5		0	6.9	RZCNASHHHSKTGP-UHFFFAOYSA-N, RZCNASHHHSKTGP-UHFFFAOYSA-N
pridinol	EC50	10000	-2.5	100	95.3	1	10000	99367.9	100.8	95.3	101.1	105.7	105.6	0.6		0	5.5	RQXCLMGKHJWMOA-UHFFFAOYSA-N, RQXCLMGKHJWMOA-UHFFFAOYSA-N, RQXCLMGKHJWMOA-UHFFFAOYSA-N
2,3-cis/exo-pinanediol	EC50	10000	-0.6	100	93.9	1	10000	179.2	100.5	109.6	103.5	93.9	107.8	2.9		0	7.9	MOILFCKRQFQVFS-VUMZSGCYSA-N
dipivefrine	EC50	10000	-2.5	100	84.3	1	10000	54.2	97.5	94.1	98.2	97.7	84.3	11		0.5	3.3	OCUJLLGVOUDECM-CYBMUJFWSA-N, OCUJLLGVOUDECM-CYBMUJFWSA-N
ZM-336372	EC50	10000	-2.5	100	84.1	1	10000	4.9	98.8	97.7	105	94.3	84.1	14.3		0.8	2.9	PYEFPDQFAZNXLI-UHFFFAOYSA-N, PYEFPDQFAZNXLI-UHFFFAOYSA-N, PYEFPDQFAZNXLI-UHFFFAOYSA-N, PYEFPDQFAZNXLI-UHFFFAOYSA-N
PFI-4	EC50	10000	-1	100	91.5	1	10000	207.6	92.7	93.1	94.1	96.5	91.5	2.6		0	6.3	QCIJLRJBZDBVDB-UHFFFAOYSA-N, QCIJLRJBZDBVDB-UHFFFAOYSA-N
nimesulide	EC50	10000	-1	100	88.6	1	10000	178.6	96.6	93.2	96	88.6	99.9	3.4		0	7.3	HYWYRSMBCFDLJT-UHFFFAOYSA-N, HYWYRSMBCFDLJT-UHFFFAOYSA-N, HYWYRSMBCFDLJT-UHFFFAOYSA-N, HYWYRSMBCFDLJT-UHFFFAOYSA-N
CPI-1189	EC50	10000	-1	100	91.5	1	10000	172.7	91.5	95.3	96.6	97.4	94.2	2.6		0	5.3	DJKNRCWSXSZACF-UHFFFAOYSA-N, DJKNRCWSXSZACF-UHFFFAOYSA-N
pifithrin-mu	EC50	3610.7	-2.5	100	54.3	1	10000	377.3	104.3	89.3	91.1	104.3	54.3	20.8		2	8.1	ZZUZYEMRHCMVTB-UHFFFAOYSA-N, ZZUZYEMRHCMVTB-UHFFFAOYSA-N, ZZUZYEMRHCMVTB-UHFFFAOYSA-N
QX-314	EC50	10000	-2.5	100	92.6	1	10000	3.9	95.3	103.7	92.6	94.4	95.7	17.3		0	3.5	PYEBKOFMWAMBFV-UHFFFAOYSA-O, PYEBKOFMWAMBFV-UHFFFAOYSA-O, PYEBKOFMWAMBFV-UHFFFAOYSA-O
levomenthol	EC50	10000	-2.5	100	92.8	1	10000	65328.6	102.4	92.8	100.9	103.8	103.3	0.9		0	5.5	NOOLISFMXDJSKH-KXUCPTDWSA-N, NOOLISFMXDJSKH-KXUCPTDWSA-N
traxoprodil	EC50	10000	-2.5	100	91.4	1	10000	66045.1	98.1	91.4	104	107	101.4	1		0	6.6	QEMSVZNTSXPFJA-HNAYVOBHSA-N
beta-amyloid-synthesis-inhibitor	EC50	10000	-0.3	100	97.9	1	10000	345.9	101.9	100.9	97.9	98.6	103.7	1.8		0	2.8	GYNDFOLSPPBBIK-UHFFFAOYSA-N, GYNDFOLSPPBBIK-UHFFFAOYSA-N
sulmazole	EC50	10000	-2.5	100	95.5	1	10000	83940.3	106.1	102.9	95.5	102.2	100.4	0.5		0	4.4	XMFCOYRWYYXZMY-HXUWFJFHSA-N, XMFCOYRWYYXZMY-HXUWFJFHSA-N
C34	EC50	10000	-2.5	100	95.3	1	10000	122029	95.3	102.2	102.2	102.5	109.5	0.6		0	6.7	KMIQMFHPUJUDMC-HHARLNAUSA-N, KMIQMFHPUJUDMC-HHARLNAUSA-N
CO-101244	EC50	10000	-2.5	100	84.5	1	10000	2.8	100.5	90.4	107.6	90.3	84.6	16.8		1	6.2	VKMFDKYCIKEDMR-UHFFFAOYSA-N, VKMFDKYCIKEDMR-UHFFFAOYSA-N, VKMFDKYCIKEDMR-UHFFFAOYSA-N
urethane	EC50	10000	-0.2	100	85	1	10000	519.2	95.8	105.9	85	97.4	104.8	18.3		0	9.5	JOYRKODLDBILNP-UHFFFAOYSA-N, JOYRKODLDBILNP-UHFFFAOYSA-N
AD-5467	EC50	10000	-1	100	93.6	1	10000	158.9	93.6	97.2	98.5	98	96.6	1.9		0	3.6	CLDJCRWXLDLJLO-CQSZACIVSA-N, CLDJCRWXLDLJLO-CQSZACIVSA-N
sanazole	EC50	10000	-0.2	100	93.3	1	10000	287.3	103	93.3	101.9	95.7	97.6	7.3		0	3.9	YKDRHKCETNMLHL-UHFFFAOYSA-N
prilocaine	EC50	10000	-0.5	100	91.9	1	10000	148.2	113.2	91.9	101.7	96.2	98.8	5.1		0	8	MVFGUOIZUNYYSO-NSHDSACASA-N, MVFGUOIZUNYYSO-NSHDSACASA-N
pirenperone	EC50	10000	-2.5	100	90.2	1	10000	529.4	110	113.1	107.7	99.2	90.2	5.9		0	9.1	HXCNRYXBZNHDNE-UHFFFAOYSA-N, HXCNRYXBZNHDNE-UHFFFAOYSA-N
lofepramine	EC50	10000	-0.7	100	96.9	1	10000	269.7	105.4	105.4	102	96.9	106.5	1.4		0	5.8	SAPNXPWPAUFAJU-UHFFFAOYSA-N, SAPNXPWPAUFAJU-UHFFFAOYSA-N
rilmenidine	EC50	10000	-2.5	100	97.2	1	10000	177072	99.3	110.2	97.2	100.2	103	0.3		0	5.7	CQXADFVORZEARL-UHFFFAOYSA-N, CQXADFVORZEARL-UHFFFAOYSA-N
cinnarazine	EC50	10000	-2.5	100	94.4	1	10000	11027.1	100.2	104.5	94.4	100.4	95.8	1.3		0	3.6	DERZBLKQOCDDDZ-JLHYYAGUSA-N, DERZBLKQOCDDDZ-JLHYYAGUSA-N, DERZBLKQOCDDDZ-JLHYYAGUSA-N
BP-897	EC50	10000	-2.5	100	88.5	1	10000	1230	104.1	97.3	94.6	103.4	88.5	4.6		0	4.2	MNHDKMDLOJSCGN-UHFFFAOYSA-N, MNHDKMDLOJSCGN-UHFFFAOYSA-N
dibekacin	EC50	10000	-0.1	100	89.1	1	10000	785.4	96.5	101.4	89.1	101.5	94.5	15.1		0	5.2	JJCQSGDBDPYCEO-XVZSLQNASA-N
PSNCBAM-1	EC50	10000	-2.5	100	99.1	1	10000	52111.3	101.1	109.6	101.9	101.9	99.1	0.3		0	5	HDAYFSFWIPRJSO-UHFFFAOYSA-N, HDAYFSFWIPRJSO-UHFFFAOYSA-N
CD-437	EC50	684.8	-2.5	100	29.3	1	10000	0.7	108	95.4	104.9	48.8	29.3	82.4		9.9	5.3	LDGIHZJOIQSHPB-UHFFFAOYSA-N, LDGIHZJOIQSHPB-UHFFFAOYSA-N
prolylleucylglycinamide	EC50	10000	-1.3	100	99.2	1	10000	8498.5	109.3	107.1	107	99.2	106.7	0.2		0	7.7	NOOJLZTTWSNHOX-NXEZZACHSA-N
enflurane	EC50	10000	-0.1	100	100	1	10000	353.1	100	100	100	100	100	0.1		0	0	JPGQOUSTVILISH-PVQJCKRUSA-N, JPGQOUSTVILISH-PVQJCKRUSA-N
2-pyridylethylamine	EC50	10000	-2.5	100	93.6	1	10000	16166.5	113	103.6	112.6	112.6	93.6	1.9		0	11.2	XPQIPUZPSLAZDV-UHFFFAOYSA-N, XPQIPUZPSLAZDV-UHFFFAOYSA-N
niclosamide	EC50	3010.3	-2.5	100	9.9	1	10000	67.5	103.5	99.4	108.6	98	9.9	47.8		5.3	5.4	RJMUSRYZPJIFPJ-UHFFFAOYSA-N, RJMUSRYZPJIFPJ-UHFFFAOYSA-N
WAY-208466	EC50	10000	-2.5	100	91.8	1	10000	74114.3	105.8	109.6	91.8	102.6	97.5	1		0	7.1	SFSFIDVAEMDPIP-UHFFFAOYSA-N, SFSFIDVAEMDPIP-UHFFFAOYSA-N
etanidazole	EC50	10000	-2.5	100	88.8	1	10000	849.2	98.7	106.3	92.3	100.7	88.8	5.3		0	5.1	WCDWBPCFGJXFJZ-UHFFFAOYSA-N, WCDWBPCFGJXFJZ-UHFFFAOYSA-N
ONO-8130	EC50	10000	-0.9	100	93.6	1	10000	4.7	109.9	95.3	96.8	94.8	93.6	14.5		0	5.4	IOXMDBQCUCDLAF-UHFFFAOYSA-N, IOXMDBQCUCDLAF-UHFFFAOYSA-N
[truncated: 3,281 more rows]
