# Supplementary material for: A host-centric morphological profiling approach to identify repurposed antiviral drugs
Source: iScience. 2026 Jul 10;29(8):116673. doi: 10.1016/j.isci.2026.116673 (PMC13380429; doi:10.1016/j.isci.2026.116673)
Supplement: Table S3. Viability screen results in U2OS cells with the full drug repurposing library in five doses, related to Figure 2 [file mmc4.xlsx]

## Sheet: U2OS
DRUG_NAME	ANALYSIS_NAME	EC50	SLOPE	MAX	MIN	Min.Conc.tested	Max.Conc.tested	EC50_std_error	D1	D2	D3	D4	D5	AUC	GRAPH	DSS	SE_of_estimate	InChI
GPBAR-A	EC50	10000	-2.5	100	91.2	1	10000	1246.7	97.7	102.8	100	103.7	91.2	3.4		0	2.7	ZIXNJVGTAXRKAP-UHFFFAOYSA-N, ZIXNJVGTAXRKAP-UHFFFAOYSA-N
CR8-(R)	EC50	315.1	-2.5	100	0.2	1	10000	0.4	100.1	93.3	99.8	0.2	4.8	149.8		17.9	5.5	HOCBJBNQIQQQGT-LJQANCHMSA-N, HOCBJBNQIQQQGT-LJQANCHMSA-N, HOCBJBNQIQQQGT-LJQANCHMSA-N
SB-747651A	EC50	10000	-2.5	100	76.3	1	10000	56.2	93.9	98.2	96.7	97.3	76.3	15.6		1.3	3.6	MBCJUIJWPYUEBX-UHFFFAOYSA-N, MBCJUIJWPYUEBX-UHFFFAOYSA-N
2-methoxyestradiol	EC50	1149.2	-2.5	100	46.5	1	10000	0.8	96.4	95.1	102	77.8	46.5	50.3		5.9	3.2	CQOQDQWUFQDJMK-SSTWWWIQSA-N, CQOQDQWUFQDJMK-SSTWWWIQSA-N, CQOQDQWUFQDJMK-SSTWWWIQSA-N
BMS-345541	EC50	3037.4	-2.5	100	28.4	1	10000	76.2	95.2	96.1	94.6	98.7	28.4	37.7		4.1	4.7	PSPFQEBFYXJZEV-UHFFFAOYSA-N, PSPFQEBFYXJZEV-UHFFFAOYSA-N, PSPFQEBFYXJZEV-UHFFFAOYSA-N
imipenem	EC50	10000	-2.5	100	97	1	10000	3.8	99.1	98.2	101.7	97.4	97.2	3.7		0	1.4	ZSKVGTPCRGIANV-ZXFLCMHBSA-N, ZSKVGTPCRGIANV-ZXFLCMHBSA-N
colistimethate	EC50	10000	-0.1	100	94.4	1	10000	3159.3	94.4	98.7	94.4	100	102.4	8.7		0	3.9	PTQGBRPUALXNCZ-INRRNNIXSA-N
bicuculline-methochloride-(-)	EC50	10000	-0.1	100	95.1	1	10000	2237.9	95.1	99.9	99.2	98.9	100.1	7.7		0	2.4	WDIQXKYUSINZME-RBUKOAKNSA-N
BETP	EC50	10000	-0.3	100	92	1	10000	43.3	98.8	98.2	94.3	100.6	92	12.3		0	3	NTDFYGSSDDMNHI-NDEPHWFRSA-N
CYM-50260	EC50	10000	-2.5	100	92.6	1	10000	2.7	100.5	96.4	102.4	94.4	92.7	8.7		0	2.2	FHPOTBQOUBMMCI-UHFFFAOYSA-N, FHPOTBQOUBMMCI-UHFFFAOYSA-N
muscimol	EC50	10000	-0.1	100	94.6	1	10000	1068.4	100.6	94.6	99.6	98.6	97.3	7.9		0	2.3	ZJQHPWUVQPJPQT-UHFFFAOYSA-N, ZJQHPWUVQPJPQT-UHFFFAOYSA-N
TCS-PIM-1-1	EC50	10000	-2.5	100	93.9	1	10000	5.8	99	96.3	101.9	97.6	93.9	5.7		0	2.1	SVSYJTYGPLVUOZ-UHFFFAOYSA-N, SVSYJTYGPLVUOZ-UHFFFAOYSA-N
norethisterone-enanthate	EC50	2895.3	-2.5	100	68.1	1	10000	34.6	98.5	100.2	100	98.8	68.1	17.4		1.6	1.1	APTGJECXMIKIET-WOSSHHRXSA-N
CHLORTETRACYCLINE HYDROCHLORIDE	EC50	10000	-2.5	100	94.1	1	10000	1.4	99.6	97.9	99.4	94.1	94.4	9.7		0	1.1
spiperone	EC50	10000	-2.5	100	94.6	1	10000	20.6	100.1	96.6	100.9	98.5	94.6	4.5		0	1.8	DKGZKTPJOSAWFA-UHFFFAOYSA-N, DKGZKTPJOSAWFA-UHFFFAOYSA-N
medetomidine	EC50	10000	-0.6	100	93.3	1	10000	2.4	101.7	96.6	98.6	94.8	93.3	11.9		0	1.7	CUHVIMMYOGQXCV-LLVKDONJSA-N, CUHVIMMYOGQXCV-LLVKDONJSA-N, CUHVIMMYOGQXCV-LLVKDONJSA-N, CUHVIMMYOGQXCV-LLVKDONJSA-N
TTNPB	EC50	10000	-1.3	100	92.5	1	10000	0.3	99.3	99.2	94.3	93.2	92.5	17.7		0	0.5	FOIVPCKZDPCJJY-JQIJEIRASA-N, FOIVPCKZDPCJJY-JQIJEIRASA-N, FOIVPCKZDPCJJY-JQIJEIRASA-N
RS-102895	EC50	10000	-0.4	100	86.2	1	10000	18	100.3	94.9	99.8	94.7	91.2	13.6		0	2.4	HIDWEYPGMLIQSN-UHFFFAOYSA-N, HIDWEYPGMLIQSN-UHFFFAOYSA-N, HIDWEYPGMLIQSN-UHFFFAOYSA-N
5-BDBD	EC50	10000	-0.2	100	95.5	1	10000	340.8	104.4	97.5	95.5	99.7	101.2	4.7		0	3.6	NKYMVQPXXTZHSF-UHFFFAOYSA-N, NKYMVQPXXTZHSF-UHFFFAOYSA-N, NKYMVQPXXTZHSF-UHFFFAOYSA-N
dexniguldipine	EC50	2164	-2.5	100	8.7	1	10000	3.9	99.7	99.8	100.6	88.8	8.7	61.1		6.9	1.1	SVJMLYUFVDMUHP-MGBGTMOVSA-N
cinoxacin	EC50	10000	-1	100	94.2	1	10000	203.1	95.1	97.3	94.2	98.5	99.5	1.7		0	4.2	VDUWPHTZYNWKRN-UHFFFAOYSA-N, VDUWPHTZYNWKRN-UHFFFAOYSA-N
PCI-29732	EC50	10000	-2.5	100	78.7	1	10000	27.6	102.1	97.3	100.7	97.4	78.7	14.2		1.1	1.7	GMJUPMONHWAZCP-UHFFFAOYSA-N, GMJUPMONHWAZCP-UHFFFAOYSA-N
NGD-94-1	EC50	10000	-0.1	100	92.5	1	10000	3954.5	100.1	95.5	98.4	92.5	109.3	11.6		0	7.1	OTVQCHUIPJYASM-UHFFFAOYSA-N, OTVQCHUIPJYASM-UHFFFAOYSA-N
SD-2590	EC50	10000	-0.2	100	92.2	1	10000	250.4	98.2	103.3	92.2	100.3	98.8	8.3		0	4.3	NXUHVWMBPOFLMA-UHFFFAOYSA-N, NXUHVWMBPOFLMA-UHFFFAOYSA-N
Y-27632	EC50	10000	-2.5	100	91.1	1	10000	3017.2	99	101.6	91.1	102	92	3.1		0	4.7	IYOZTVGMEWJPKR-IJLUTSLNSA-N, IYOZTVGMEWJPKR-IJLUTSLNSA-N, IYOZTVGMEWJPKR-IJLUTSLNSA-N
DDR1-IN-1	EC50	10000	-2.5	100	79.8	1	10000	3.1	100.3	98.2	99.6	94.5	79.8	16.8		1.3	0.9	AOZPVMOOEJAZGK-UHFFFAOYSA-N, AOZPVMOOEJAZGK-UHFFFAOYSA-N
pirlindole	EC50	10000	-2.5	100	96.9	1	10000	75841.3	100.3	101.8	96.9	102.8	101.5	0.4		0	2.8	IWVRVEIKCBFZNF-ZDUSSCGKSA-N
paracetamol	EC50	10000	-2.5	100	93.7	1	10000	1417.3	99.9	100.8	95.4	101.9	93.7	2.5		0	2.6	RZVAJINKPMORJF-UHFFFAOYSA-N, RZVAJINKPMORJF-UHFFFAOYSA-N, RZVAJINKPMORJF-UHFFFAOYSA-N, RZVAJINKPMORJF-UHFFFAOYSA-N
mifobate	EC50	10000	-0.3	100	94.4	1	10000	75.5	100.6	97.5	101.2	94.4	98.3	6.6		0	2.4	VQHUQHAPWMNBLP-LLVKDONJSA-N
GR-135531	EC50	10000	-2.5	100	96.6	1	10000	2.7	98.2	103.5	98	97.2	96.6	6.9		0	2	MPZVHKLZCUEJFO-UHFFFAOYSA-N, MPZVHKLZCUEJFO-UHFFFAOYSA-N
3-methyl-GABA	EC50	10000	-2.5	100	94.5	1	10000	1518.1	102.3	101.3	99.3	102.6	94.5	2.1		0	2	CZGLBWZXGIAIBU-SCSAIBSYSA-N, CZGLBWZXGIAIBU-SCSAIBSYSA-N
PIM-1-Inhibitor-2	EC50	10000	-0.5	100	93.2	1	10000	17.4	98.3	103.6	93.2	99.6	93.6	9.1		0	3.8	AQVFETGXIRKVAQ-UHFFFAOYSA-N, AQVFETGXIRKVAQ-UHFFFAOYSA-N, AQVFETGXIRKVAQ-UHFFFAOYSA-N
deslanoside	EC50	257.8	-2.5	100	5.9	1	10000	0.2	100.7	98.9	93.2	5.9	10.9	149.5		18	3.1	OBATZBGFDSVCJD-LALPQLPRSA-N
BVT-948	EC50	3172.5	-2.5	100	0.1	1	10000	61.1	101.1	98	95.8	100.2	0.1	50.8		5.6	4.5	LLPBUXODFQZPFH-UHFFFAOYSA-N
AL-8697	EC50	10000	-0.8	100	93.1	1	10000	0.7	98.9	95.9	94.1	93.1	93.7	21		0	0.3	ZVBTZTQYHOXIBC-UHFFFAOYSA-N, ZVBTZTQYHOXIBC-UHFFFAOYSA-N
JZL-195	EC50	10000	-2.5	100	94.6	1	10000	580.8	98.6	100.1	97.4	100.4	94.6	2.5		0	1.5	QNYRAEKLMNDRFY-UHFFFAOYSA-N, QNYRAEKLMNDRFY-UHFFFAOYSA-N
miocamycin	EC50	10000	-2.5	100	92.4	1	10000	233	96.9	98.7	97.9	99.7	92.4	4.2		0	2	GQNZGCARKRHPOH-XUDBFGHTSA-N
cyclizine	EC50	10000	-0.3	100	94	1	10000	96	104.8	94	100.8	95.6	97.5	6.9		0	4	UVKZSORBKUEBAZ-UHFFFAOYSA-N, UVKZSORBKUEBAZ-UHFFFAOYSA-N, UVKZSORBKUEBAZ-UHFFFAOYSA-N
NSC-405020	EC50	10000	-0.1	100	100	1	10000	353.1	100	100	100	100	100	0.1		0	0	ARDYECYBETXQFD-MRVPVSSYSA-N, ARDYECYBETXQFD-MRVPVSSYSA-N, ARDYECYBETXQFD-MRVPVSSYSA-N
fludarabine	EC50	10000	-2.5	100	98.6	1	10000	155412	98.8	102.2	98.6	101.8	103.2	0.2		0	2.6	HBUBKKRHXORPQB-FJFJXFQQSA-N, HBUBKKRHXORPQB-FJFJXFQQSA-N, HBUBKKRHXORPQB-FJFJXFQQSA-N
cutamesine	EC50	10000	-2.5	100	93.5	1	10000	4.5	105.6	100.5	104.2	93.5	96.8	8.7		0	4	UVSWWUWQVAQPJR-UHFFFAOYSA-N, UVSWWUWQVAQPJR-UHFFFAOYSA-N, UVSWWUWQVAQPJR-UHFFFAOYSA-N
NSC-23766	EC50	10000	-0.4	100	97.6	1	10000	285.1	105.8	97.6	100	97.8	101.9	1.8		0	3.6	DEFBCZWQLILOJF-MRXNPFEDSA-N, DEFBCZWQLILOJF-MRXNPFEDSA-N, DEFBCZWQLILOJF-MRXNPFEDSA-N, DEFBCZWQLILOJF-MRXNPFEDSA-N
UNC2327	EC50	10000	-0.5	100	96.3	1	10000	138.7	99.9	105.7	96.3	99.1	99.8	2.3		0	3.5	MYTRGTBDVGKKRO-UHFFFAOYSA-N, MYTRGTBDVGKKRO-UHFFFAOYSA-N
amantadine	EC50	10000	-0.1	100	97	1	10000	2860.4	99.9	97	98.3	97.6	101.4	4.7		0	1.9	DKNWSYNQZKUICI-UHFFFAOYSA-N, DKNWSYNQZKUICI-UHFFFAOYSA-N
ditolylguanidine	EC50	10000	-2.5	100	94.6	1	10000	2948.2	98.8	103.9	94.6	102.5	94.7	2		0	3.6	OPNUROKCUBTKLF-UHFFFAOYSA-N, OPNUROKCUBTKLF-UHFFFAOYSA-N
YM-750	EC50	10000	-1.7	100	79.9	1	10000	3.6	97.8	99.8	94.8	94.6	79.9	15.7		1	2.8	FMLJREWZCZHGGW-UHFFFAOYSA-N, FMLJREWZCZHGGW-UHFFFAOYSA-N
MR-16728	EC50	10000	-2.5	100	95.7	1	10000	7005.2	104.4	101.3	100.8	106.1	95.7	1.3		0	3.9	AGKAAJMNNVUNDK-JOCHJYFZSA-N, AGKAAJMNNVUNDK-JOCHJYFZSA-N
2-methyl-5-hydroxytryptamine	EC50	10000	-2.5	100	97.3	1	10000	112973	101.1	100.8	97.3	105.9	101.2	0.3		0	3.5	WYWNEDARFVJQSG-UHFFFAOYSA-N, WYWNEDARFVJQSG-UHFFFAOYSA-N
zaldaride	EC50	10000	-0.1	100	94.6	1	10000	1268.1	101.5	94.6	98	95.7	99.1	9.1		0	2.7	HTGCJAAPDHZCHL-SANMLTNESA-N, HTGCJAAPDHZCHL-SANMLTNESA-N, HTGCJAAPDHZCHL-SANMLTNESA-N
TRAM-39	EC50	10000	-0.4	100	94.3	1	10000	5.6	101.1	96.5	95.7	97.3	94.3	13.1		0	1.7	JHNRTPKGSCVKKC-UHFFFAOYSA-N, JHNRTPKGSCVKKC-UHFFFAOYSA-N
ethyl-paraben	EC50	10000	-1	100	96.3	1	10000	478.7	96.3	97	106.9	98.3	105.9	1.1		0	5.8	NUVBSKCKDOMJSU-UHFFFAOYSA-N, NUVBSKCKDOMJSU-UHFFFAOYSA-N
COR-170	EC50	10000	-1	100	94.7	1	10000	181.3	96.2	99.9	98.3	94.7	99.9	1.6		0	3.4	MSJISJDTJJYBFT-UHFFFAOYSA-N, MSJISJDTJJYBFT-UHFFFAOYSA-N
sal003	EC50	10000	-0.3	100	91.5	1	10000	6.9	98.8	94.6	98.2	93.7	91.5	18.1		0	2	TVNBASWNLOIQML-RFKZRZAASA-N, TVNBASWNLOIQML-RFKZRZAASA-N, TVNBASWNLOIQML-RFKZRZAASA-N, TVNBASWNLOIQML-RFKZRZAASA-N
INH1	EC50	10000	-0.1	100	94.7	1	10000	2087.7	94.7	100.9	95.3	96.3	96.6	13		0	2.5	JPMOKRWIYQGMJL-UHFFFAOYSA-N, JPMOKRWIYQGMJL-UHFFFAOYSA-N
ZK-164015	EC50	10000	-2.5	100	91.5	1	10000	441.9	99.2	96.6	100.2	100.7	91.5	3.9		0	1.9	LYJSJVYJLZOMCD-UHFFFAOYSA-N, LYJSJVYJLZOMCD-UHFFFAOYSA-N, LYJSJVYJLZOMCD-UHFFFAOYSA-N
cloxyquin	EC50	10000	-1	100	94.4	1	10000	141.9	94.4	99.3	99.4	99.8	97.4	1.7		0	2.9	CTQMJYWDVABFRZ-UHFFFAOYSA-N, CTQMJYWDVABFRZ-UHFFFAOYSA-N
SKF-38393	EC50	10000	-2.5	100	97.3	1	10000	96491.4	102.5	102.2	97.3	104.2	99	0.3		0	3	JUDKOGFHZYMDMF-AWEZNQCLSA-N, JUDKOGFHZYMDMF-AWEZNQCLSA-N
ETP-45658	EC50	2096.5	-2.5	100	28.9	1	10000	4.2	98.8	99.6	99.3	90.6	28.9	48.5		5.5	1	BJVRNXSHJLDZJR-UHFFFAOYSA-N, BJVRNXSHJLDZJR-UHFFFAOYSA-N
compound-401	EC50	10000	-2.5	100	91	1	10000	23519.3	96.2	99.8	97.2	101.2	95.5	1.1		0	2.5	BVRDQVRQVGRNHG-UHFFFAOYSA-N, BVRDQVRQVGRNHG-UHFFFAOYSA-N
guacetisal	EC50	10000	-2.5	100	96.8	1	10000	74030.8	97.3	96.8	99.2	103.5	99	0.4		0	2.8	HSJFYRYGGKLQBT-UHFFFAOYSA-N
H-89	EC50	10000	-2.5	100	90.7	1	10000	12.4	100.9	96	101.6	97.2	90.7	7.9		0	2.2	ZKZXNDJNWUTGDK-NSCUHMNNSA-N, ZKZXNDJNWUTGDK-NSCUHMNNSA-N, ZKZXNDJNWUTGDK-NSCUHMNNSA-N
CGP-54626	EC50	10000	-2.5	100	94.2	1	10000	65175.6	94.6	102.5	94.2	101.3	99.8	0.7		0	4.4	JGGVBBYJRQOPPA-BBRMVZONSA-N, JGGVBBYJRQOPPA-BBRMVZONSA-N, JGGVBBYJRQOPPA-BBRMVZONSA-N
IKK-2-inhibitor	EC50	10000	-0.2	100	94.3	1	10000	81.1	100	96.7	98	94.3	98.4	10.4		0	2	BMUACLADCKCNKZ-UHFFFAOYSA-N, BMUACLADCKCNKZ-UHFFFAOYSA-N, BMUACLADCKCNKZ-UHFFFAOYSA-N
VUF11207	EC50	10000	-1.2	100	96.8	1	10000	63.7	98.6	96.8	102.3	99.2	97.7	1.6		0	2.1	JVRRRKAXHMGUHZ-JIKIWWBOSA-N, JVRRRKAXHMGUHZ-JIKIWWBOSA-N
chloramphenicol	EC50	10000	-2.5	100	95.3	1	10000	5.3	101.5	96.5	104.3	95.3	98	6.2		0	3.2	WIIZWVCIJKGZOK-RKDXNWHRSA-N, WIIZWVCIJKGZOK-RKDXNWHRSA-N
JNJ-10397049	EC50	10000	-1	100	89.6	1	10000	125.2	93.3	98	96.6	98.5	89.6	3.1		0	4.6	RBKIJGLHFFQHBE-IRXDYDNUSA-N, RBKIJGLHFFQHBE-IRXDYDNUSA-N
EBPC	EC50	10000	-0.1	100	98.7	1	10000	1740.4	99.1	98.8	98.7	99.6	100.2	3		0	0.7	FQMSSTZJKSWSMP-LLVKDONJSA-N
A-939572	EC50	10000	-2.5	100	91.4	1	10000	343.2	94.9	102.9	97.3	99.6	91.4	4.8		0	3.2	DPYTYQFYDLYWHZ-UHFFFAOYSA-N, DPYTYQFYDLYWHZ-UHFFFAOYSA-N
aminomethyltransferase	EC50	10000	-0.1	100	96.7	1	10000	1520.2	100.8	98.2	96.7	99.2	99.5	4.9		0	1.5	BATVOUKHGLKDGQ-BYPYZUCNSA-N, BATVOUKHGLKDGQ-BYPYZUCNSA-N
nolatrexed	EC50	10000	-2.5	100	88.6	1	10000	36079.3	94.3	99.3	92.4	101.1	94.3	1.4		0	4.8	XHWRWCSCBDLOLM-UHFFFAOYSA-N
TMPH	EC50	10000	-2.5	100	98.9	1	10000	5.9	99.7	101.2	98.9	99.6	99.1	2.5		0	0.7	PWWKJRFUJIFGGD-UHFFFAOYSA-N, PWWKJRFUJIFGGD-UHFFFAOYSA-N, PWWKJRFUJIFGGD-UHFFFAOYSA-N
tyrphostin-AG-494	EC50	10000	-1.6	100	93.1	1	10000	3	105.4	101.9	99.2	97.3	93.1	6.2		0	2.9	HKHOVJYOELRGMV-XYOKQWHBSA-N, HKHOVJYOELRGMV-XYOKQWHBSA-N
RS-16566	EC50	10000	-2.5	100	97.1	1	10000	30576.9	104.4	103	97.1	104.8	97.8	0.6		0	3.9	OGXMGJGFLBSEJW-HNNXBMFYSA-N
EXO-1	EC50	10000	-1	100	91.8	1	10000	164.3	98.7	91.8	98.3	95.7	98.8	2.5		0	4.8	KIAPWMKFHIKQOZ-UHFFFAOYSA-N, KIAPWMKFHIKQOZ-UHFFFAOYSA-N, KIAPWMKFHIKQOZ-UHFFFAOYSA-N
CH223191	EC50	10000	-2.5	100	93.2	1	10000	921	96.7	101.9	100.1	101.5	93.2	2.8		0	2.1	LKTNEXPODAWWFM-GHVJWSGMSA-N
secoisolariciresinol-diglucoside	EC50	10000	-2.5	100	94	1	10000	50381	94	96.7	100.7	101.2	97.9	0.7		0	3.5	SBVBJPHMDABKJV-PGCJWIIOSA-N
adelmidrol	EC50	10000	-0.1	100	94.5	1	10000	1371.4	96.3	103.3	94.5	99.5	102.8	7.7		0	4.4	PAHZPHDAJQIETD-UHFFFAOYSA-N, PAHZPHDAJQIETD-UHFFFAOYSA-N
CZC24832	EC50	10000	-1	100	92.5	1	10000	161.7	98.5	92.5	97.9	95.8	95.9	2.2		0	4.3	RXRZPHQBTHQXSV-UHFFFAOYSA-N, RXRZPHQBTHQXSV-UHFFFAOYSA-N
PPY-A	EC50	10000	-2.5	100	95.4	1	10000	22040.1	95.4	112	101.1	101.1	96.4	1.1		0	6.5	GYQRHHQPEMOLKH-UHFFFAOYSA-N, GYQRHHQPEMOLKH-UHFFFAOYSA-N
CMPD-1	EC50	1266.2	-1.6	100	36.6	1	10000	0.4	94.9	99.4	94.2	74.8	36.6	57.6		6.3	3.7	ODYAQBDIXCVKAE-UHFFFAOYSA-N, ODYAQBDIXCVKAE-UHFFFAOYSA-N
ANA-12	EC50	10000	-2.5	100	91.5	1	10000	49784.3	97.8	100.6	91.5	104.4	96.7	1		0	4.9	TUSCYCAIGRVBMD-KRWDZBQOSA-N, TUSCYCAIGRVBMD-KRWDZBQOSA-N
C-021	EC50	2646.1	-2.5	100	16.7	1	10000	15.4	99.4	98.7	99.1	94.6	16.7	48.6		5.4	1.8	WYVBISCFCHREDA-UHFFFAOYSA-N, WYVBISCFCHREDA-UHFFFAOYSA-N
vindesine	EC50	18	-1.2	100	22.3	1	10000	0.1	98.7	73.5	31.6	26.4	22.3	212.3		25.7	1.8	HHJUWIANJFBDHT-KOTLKJBCSA-N
ciclopirox	EC50	1538.9	-2.5	100	52.1	1	10000	5.6	104.7	95.2	101.1	87.9	52.1	39		4.4	3.4	SCKYRAXSEDYPSA-UHFFFAOYSA-N, SCKYRAXSEDYPSA-UHFFFAOYSA-N, SCKYRAXSEDYPSA-UHFFFAOYSA-N, SCKYRAXSEDYPSA-UHFFFAOYSA-N, SCKYRAXSEDYPSA-UHFFFAOYSA-N, SCKYRAXSEDYPSA-UHFFFAOYSA-N
SB-202190	EC50	10000	-0.5	100	89.8	1	10000	9.3	96.6	100.8	94.8	98.1	89.8	13.3		0	3	QHKYPYXTTXKZST-UHFFFAOYSA-N, QHKYPYXTTXKZST-UHFFFAOYSA-N, QHKYPYXTTXKZST-UHFFFAOYSA-N
BRL-15572	EC50	10000	-1	100	92.8	1	10000	145.4	95.2	97.9	98.2	95.8	92.8	2.2		0	3.8	QJHCTHPYUOXOGM-DEOSSOPVSA-N, QJHCTHPYUOXOGM-DEOSSOPVSA-N
SM-21	EC50	10000	-2.5	100	89.5	1	10000	22533.1	100.9	94.5	98.4	101.5	94.6	1.3		0	3	WTPAXDRULIZRDJ-ABFRBSLYSA-N
NTNCB	EC50	1797.7	-2.5	100	72.5	1	10000	22.9	96.2	93	99.6	94.9	72.5	20.6		1.9	4	ISSSVYKMIIAPTH-ACRUOGEOSA-N, ISSSVYKMIIAPTH-ACRUOGEOSA-N
MY-5445	EC50	10000	-0.1	100	95	1	10000	2116	95	98.2	95.6	99.8	100.6	8.2		0	2.9	CEHQLKSLMFIHBF-UHFFFAOYSA-N, CEHQLKSLMFIHBF-UHFFFAOYSA-N, CEHQLKSLMFIHBF-UHFFFAOYSA-N
hesperadin	EC50	328.6	-1.1	100	0	1	10000	0.1	101.7	94.3	80	22.1	0	149.1		16.9	2.4	GLDSKRNGVVYJAB-DQSJHHFOSA-N, GLDSKRNGVVYJAB-DQSJHHFOSA-N, GLDSKRNGVVYJAB-DQSJHHFOSA-N
cytarabine	EC50	2216.7	-2.5	100	72.8	1	10000	51.5	103.4	94.3	96.3	96.9	72.8	17.9		1.6	3.8	UHDGCWIWMRVCDJ-CCXZUQQUSA-N
NS-3623	EC50	10000	-0.2	100	96.2	1	10000	17.9	99.6	97.8	97.6	99.2	96.2	7.6		0	1.1	JXPULDIATMTIIN-UHFFFAOYSA-N, JXPULDIATMTIIN-UHFFFAOYSA-N
2-iodomelatonin	EC50	10000	-0.1	100	94.9	1	10000	3557.4	95.3	103.3	94.9	97.9	101.7	7.9		0	4	FJDDSMSDZHURBJ-UHFFFAOYSA-N, FJDDSMSDZHURBJ-UHFFFAOYSA-N
AIM-100	EC50	10000	-2.5	100	95.5	1	10000	1663	103	101.9	105.2	100.6	95.5	2		0	3.2	XNFHHOXCDUAYSR-SFHVURJKSA-N, XNFHHOXCDUAYSR-SFHVURJKSA-N
7-chlorokynurenic-acid	EC50	10000	-0.1	100	94.3	1	10000	3637.4	100.7	97.6	96.4	94.3	107.7	8.7		0	5.7	UAWVRVFHMOSAPU-UHFFFAOYSA-N, UAWVRVFHMOSAPU-UHFFFAOYSA-N, UAWVRVFHMOSAPU-UHFFFAOYSA-N
N-acetyltryptamine	EC50	10000	-0.1	100	94.5	1	10000	3075	95.4	102.3	94.5	99.3	101.3	8.6		0	3.8	NVUGEQAEQJTCIX-UHFFFAOYSA-N, NVUGEQAEQJTCIX-UHFFFAOYSA-N, NVUGEQAEQJTCIX-UHFFFAOYSA-N
DSR-6434	EC50	10000	-2.5	100	96.9	1	10000	2525.6	96.9	97.9	99	101.1	97	1.2		0	2	SSZHESNDOMBSRV-UHFFFAOYSA-N, SSZHESNDOMBSRV-UHFFFAOYSA-N
UNC0224	EC50	10000	-2.5	100	96	1	10000	75886.7	102.8	96	103.6	101.3	101.4	0.5		0	3.5	XIVUGRBSBIXXJE-UHFFFAOYSA-N, XIVUGRBSBIXXJE-UHFFFAOYSA-N
SCS	EC50	1893.3	-2.5	100	46.3	1	10000	10.7	98.7	103.6	95.6	91.1	46.3	38.9		4.4	2.9	OMCYEZUIYGPHDJ-OQLLNIDSSA-N, OMCYEZUIYGPHDJ-OQLLNIDSSA-N, OMCYEZUIYGPHDJ-OQLLNIDSSA-N
BIIB021	EC50	494.9	-1.6	100	4.4	1	10000	0	99.4	99.4	93.3	27.7	4.4	124.9		14.5	0.5	QULDDKSCVCJTPV-UHFFFAOYSA-N, QULDDKSCVCJTPV-UHFFFAOYSA-N
BHQ	EC50	10000	-1	100	97.2	1	10000	187.1	101.4	97.2	102.6	99.1	99.8	0.9		0	2.2	JZODKRWQWUWGCD-UHFFFAOYSA-N, JZODKRWQWUWGCD-UHFFFAOYSA-N
SB-743921	EC50	165.4	-0.5	100	8.2	1	10000	1.9	100	74.6	52.7	52	8.2	168		18.1	11.6	PGXYIBJJCLWJST-MUUNZHRXSA-N, PGXYIBJJCLWJST-MUUNZHRXSA-N
MMPX	EC50	10000	-2.5	100	95.8	1	10000	72350.5	95.8	100.3	96.4	104.5	98.2	0.5		0	3.6	NBLBCGUCPBXKOV-UHFFFAOYSA-N, NBLBCGUCPBXKOV-UHFFFAOYSA-N
chlorpromazine	EC50	10000	-2.5	100	86.2	1	10000	684.7	98.9	100.3	93.6	102.3	86.2	6		0.1	3.6	ZPEIMTDSQAKGNT-UHFFFAOYSA-N, ZPEIMTDSQAKGNT-UHFFFAOYSA-N, ZPEIMTDSQAKGNT-UHFFFAOYSA-N
CCMI	EC50	10000	-2.5	100	93.3	1	10000	52473.7	102.8	93.3	97.8	101.6	99.4	0.8		0	4.1	VMAKIACTLSBBIY-UHFFFAOYSA-N, VMAKIACTLSBBIY-UHFFFAOYSA-N, VMAKIACTLSBBIY-UHFFFAOYSA-N
impentamine	EC50	10000	-0.2	100	95.4	1	10000	103.5	95.7	101.8	96.6	98.3	95.4	9.4		0	2.5	MZCJWLAXZRFUPI-UHFFFAOYSA-N, MZCJWLAXZRFUPI-UHFFFAOYSA-N
SCH-221510	EC50	10000	-1	100	93.6	1	10000	185	97.5	94.5	98.1	94.8	93.6	1.9		0	4.2	LOSJNRBXNQTUNT-FOURXJPJSA-N
trepibutone	EC50	10000	-0.1	100	94.3	1	10000	707.1	101.2	94.3	94.5	100.1	96.6	10.8		0	3.1	YPTFHLJNWSJXKG-UHFFFAOYSA-N
PG-9	EC50	10000	-2.3	100	90.4	1	10000	20.7	96.1	98	98.1	97.9	90.4	7.4		0	2.4	GHDWIFTUSXQYGK-FWYOQMDTSA-N
FRAX486	EC50	2005.5	-2.5	100	43	1	10000	6.9	102.7	99.8	101.3	91.6	43	39.9		4.5	1.6	DHKFOIHIUYFSOF-UHFFFAOYSA-N, DHKFOIHIUYFSOF-UHFFFAOYSA-N
QX-222	EC50	10000	-0.1	100	100	1	10000	353.1	100	100	100	100	100	0.1		0	0	QYUXPWDVDMSTKR-UHFFFAOYSA-O
YM-244769	EC50	10000	-2.5	100	92.1	1	10000	1145.5	99	106.1	94.8	100.8	92.1	3.6		0	4.1	JZMLHJRKSJXARY-UHFFFAOYSA-N, JZMLHJRKSJXARY-UHFFFAOYSA-N
acetohydroxamic-acid	EC50	10000	-0.5	100	97.7	1	10000	225.8	106.2	101.9	97.7	98.7	99.8	1.4		0	3.5	RRUDCFGSUDOHDG-UHFFFAOYSA-N
SB-706375	EC50	10000	-2.5	100	95	1	10000	31	105.3	96.3	95	98.3	96.6	15.8		0	3.2	BPOWQJYAMDEAFF-CYBMUJFWSA-N, BPOWQJYAMDEAFF-CYBMUJFWSA-N
micronomicin	EC50	10000	-2.5	100	96	1	10000	70145.6	96	104.2	99.1	102.4	99.3	0.5		0	3.2	DNYGXMICFMACRA-XHEDQWPISA-N, DNYGXMICFMACRA-XHEDQWPISA-N
SKF-86002	EC50	10000	-0.2	100	96.1	1	10000	23.7	99	97.8	98.7	96.1	97.6	8.8		0	0.9	YOELZIQOLWZLQC-UHFFFAOYSA-N, YOELZIQOLWZLQC-UHFFFAOYSA-N
NS-11021	EC50	10000	-2.5	100	97.5	1	10000	8.1	99.9	104	97.7	97.6	97.5	5.6		0	2	MDKAFDIKYQMOMF-UHFFFAOYSA-N, MDKAFDIKYQMOMF-UHFFFAOYSA-N
dehydroacetic-acid	EC50	10000	-2.5	100	96.2	1	10000	58081.7	99.2	100.8	96.2	102.7	100	0.5		0	2.6	PKLPQOJFHFGVBS-UHFFFAOYSA-N, PKLPQOJFHFGVBS-UHFFFAOYSA-N
8-hydroxy-PIPAT	EC50	10000	-2.5	100	97.6	1	10000	5.8	102.8	100.3	102.2	97.6	97.8	3.2		0	1.8	QBXHUZJZYDSLRH-MDDUGHTDSA-N, QBXHUZJZYDSLRH-MDDUGHTDSA-N
luzindole	EC50	10000	-2.5	100	96.9	1	10000	6602.7	101.5	102.6	100	104.3	96.9	1		0	2.7	WVVXBPKOIZGVNS-UHFFFAOYSA-N, WVVXBPKOIZGVNS-UHFFFAOYSA-N, WVVXBPKOIZGVNS-UHFFFAOYSA-N
L-694247	EC50	10000	-0.1	100	96.9	1	10000	2619.7	98.6	96.9	101.6	99.1	98.8	4.8		0	1.8	HKXMQLISPYELRD-UHFFFAOYSA-N, HKXMQLISPYELRD-UHFFFAOYSA-N
minodronic-acid	EC50	10000	-2.5	100	95.9	1	10000	66446.3	100.3	97.6	95.9	102	101.7	0.5		0	3.2	VMMKGHQPQIEGSQ-UHFFFAOYSA-N, VMMKGHQPQIEGSQ-UHFFFAOYSA-N
2-APB	EC50	10000	-2.5	100	95.6	1	10000	86664.7	96	95.6	100.2	100.5	104.4	0.5		0	4.5	BLZVCIGGICSWIG-UHFFFAOYSA-N, BLZVCIGGICSWIG-UHFFFAOYSA-N
AM-404	EC50	10000	-0.1	100	93.8	1	10000	1046.8	96.9	95.2	100.2	93.8	96.3	14.1		0	2.4	IJBZOOZRAXHERC-DOFZRALJSA-N, IJBZOOZRAXHERC-DOFZRALJSA-N
GNF-5837	EC50	10000	-2.5	100	85.5	1	10000	44.7	99.6	97.2	97.2	98.2	85.5	9.7		0.4	2	YYDUWLSETXNJJT-MTJSOVHGSA-N, YYDUWLSETXNJJT-MTJSOVHGSA-N
L-165041	EC50	10000	-0.1	100	93.4	1	10000	1356	94.3	98.6	93.4	96.5	102.2	11.7		0	3.9	HBBVCKCCQCQCTJ-UHFFFAOYSA-N, HBBVCKCCQCQCTJ-UHFFFAOYSA-N, HBBVCKCCQCQCTJ-UHFFFAOYSA-N
efonidipine-monoethanolate	EC50	10000	-1	100	91	1	10000	115.8	95	97.5	98.3	98	91	2.7		0	3.7
L-670596	EC50	10000	-1	100	93.1	1	10000	204.7	93.1	97.2	93.5	97.1	97.6	2.1		0	5.1	GMJWAIMJHBTYPD-CQSZACIVSA-N, GMJWAIMJHBTYPD-CQSZACIVSA-N
BTT-3033	EC50	10000	-2.5	100	99.8	1	10000	2.9996e+06	104.1	103.9	100.6	110.7	99.8	0		0	6	NSLIQOPYDUKWTA-UHFFFAOYSA-N, NSLIQOPYDUKWTA-UHFFFAOYSA-N
GNF-2	EC50	10000	-2.5	100	99.1	1	10000	249861	102.9	99.2	99.1	102.3	102.9	0.1		0	2.5	WEVYNIUIFUYDGI-UHFFFAOYSA-N, WEVYNIUIFUYDGI-UHFFFAOYSA-N, WEVYNIUIFUYDGI-UHFFFAOYSA-N
potassium-p-aminobenzoate	EC50	10000	-2.5	100	89.8	1	10000	31333.6	96.2	101.3	94.4	102.8	94.9	1.2		0	3.7	ALYNCZNDIQEVRV-UHFFFAOYSA-N, ALYNCZNDIQEVRV-UHFFFAOYSA-N
TRIM	EC50	10000	-0.4	100	95.7	1	10000	175.9	99.6	97.8	103.3	95.7	102.8	3.4		0	3.6	WZBWBNCQUTXYEL-UHFFFAOYSA-N
altinicline	EC50	10000	-0.2	100	91.9	1	10000	411.1	101.7	91.9	101.6	97.4	98.9	9.9		0	4.3	NUPUDYKEEJNZRG-LBPRGKRZSA-N, NUPUDYKEEJNZRG-LBPRGKRZSA-N
AM-251	EC50	10000	-1	100	91.9	1	10000	175.5	93.7	98.8	93.2	99.4	91.9	2.4		0	5.1	BUZAJRPLUGXRAB-UHFFFAOYSA-N, BUZAJRPLUGXRAB-UHFFFAOYSA-N, BUZAJRPLUGXRAB-UHFFFAOYSA-N
Ro-04-5595	EC50	10000	-2.2	100	95.1	1	10000	18.7	100	96.2	95.8	95.1	97.9	16		0	1.5	DSTWURHEHMZWEI-KRWDZBQOSA-N, DSTWURHEHMZWEI-KRWDZBQOSA-N, DSTWURHEHMZWEI-KRWDZBQOSA-N
chloramphenicol-sodium-succinate	EC50	10000	-0.1	100	96.9	1	10000	3411.7	100.2	96.9	98.1	99.3	102.4	4.9		0	2.3	LIRCDOVJWUGTMW-ZWNOBZJWSA-N
edaglitazone	EC50	10000	-1	100	93	1	10000	146.9	99.4	93	99.2	97.4	96.9	2.1		0	3.7	HAAXAFNSRADSMK-FQEVSTJZSA-N
BD-1063	EC50	10000	-0.1	100	93.9	1	10000	529.7	94.2	100.5	93.9	100.3	95.3	12.5		0	3.4	SUIZRDJCBVPASY-UHFFFAOYSA-N
I-CBP-112	EC50	10000	-1	100	92	1	10000	178.8	98.5	92	95.5	95.3	97.8	2.4		0	5.1	YKNAKDFZAWQEEO-IBGZPJMESA-N, YKNAKDFZAWQEEO-IBGZPJMESA-N
benproperine	EC50	10000	-2.5	100	85.6	1	10000	7261.4	92.8	96.3	92	102.4	89.3	3.3		0	5.8	JTUQXGZRVLWBCR-SFHVURJKSA-N
dapsone	EC50	10000	-0.1	100	95.8	1	10000	1079.3	99.3	97.1	95.8	96.2	100.1	9.4		0	1.9	MQJKPEGWNLWLTK-UHFFFAOYSA-N, MQJKPEGWNLWLTK-UHFFFAOYSA-N
A-438079	EC50	10000	-1	100	94.2	1	10000	192.7	97	95.9	94.2	99.3	94.9	1.7		0	4	MMPAULQSJLVKHP-UHFFFAOYSA-N, MMPAULQSJLVKHP-UHFFFAOYSA-N
LM-22A4	EC50	10000	-1	100	93.5	1	10000	164.7	94.6	97.7	96.1	99.5	93.5	2		0	3.8	RGWJKANXFYJKHN-UHFFFAOYSA-N, RGWJKANXFYJKHN-UHFFFAOYSA-N
lylamine	EC50	2897.4	-2.5	100	19.4	1	10000	36.6	103	98.5	102.6	97.1	19.4	44		4.9	3	JVVXZOOGOGPDRZ-SLFFLAALSA-N, JVVXZOOGOGPDRZ-SLFFLAALSA-N
CE3F4	EC50	10000	-2.5	100	96.1	1	10000	2031.2	98.3	101	99.6	102.4	96.1	1.4		0	1.6	ZZLQPWXVZCPUGC-LURJTMIESA-N, ZZLQPWXVZCPUGC-LURJTMIESA-N
beclomethasone	EC50	10000	-0.1	100	92.9	1	10000	672.5	97.5	92.9	100.7	95.8	94	15.3		0	3	NBMKJKDGKREAPL-DGLOSGAVSA-N
amikacin	EC50	10000	-2.5	100	97.5	1	10000	14200.3	97.5	98.3	98.9	103.1	97.9	0.6		0	2.3	LKCWBDHBTVXHDL-RMDFUYIESA-N, LKCWBDHBTVXHDL-RMDFUYIESA-N, LKCWBDHBTVXHDL-RMDFUYIESA-N, LKCWBDHBTVXHDL-RMDFUYIESA-N, LKCWBDHBTVXHDL-RMDFUYIESA-N, LKCWBDHBTVXHDL-RMDFUYIESA-N
cirazoline	EC50	10000	-1	100	94.2	1	10000	182.1	94.2	95.7	99.5	97.6	98.1	1.7		0	3.8	YAORIDZYZDUZCM-UHFFFAOYSA-N, YAORIDZYZDUZCM-UHFFFAOYSA-N
JNJ-17203212	EC50	10000	-1.2	100	94.1	1	10000	291.1	94.1	98.5	101.7	99.4	100.3	1.5		0	3.6	JFRYYGVYCWYIDQ-UHFFFAOYSA-N, JFRYYGVYCWYIDQ-UHFFFAOYSA-N, JFRYYGVYCWYIDQ-UHFFFAOYSA-N
SN-2	EC50	10000	-0.1	100	95.4	1	10000	2934.9	95.4	101	97.8	95.8	101.4	7.2		0	3	WKLZNTYMDOPBSE-IARIHHJXSA-N
RU-SKI-43	EC50	10000	-1	100	93	1	10000	164.9	95.5	98.1	94.4	99.5	93	2.1		0	4.1	AEENEMOEBJOKGN-UZLBHIALSA-N, AEENEMOEBJOKGN-UZLBHIALSA-N
CFM-2	EC50	10000	-0.5	100	87.1	1	10000	4.6	97.1	98.2	95.4	95.5	87.1	18.3		0	2.3	MJKADKZSYQWGLL-UHFFFAOYSA-N, MJKADKZSYQWGLL-UHFFFAOYSA-N
pyrintegrin	EC50	2276.7	-2.5	100	62.4	1	10000	21.2	99	97	97.8	96	62.4	24.4		2.5	2	QRJTZIJWDLJKQO-UHFFFAOYSA-N, QRJTZIJWDLJKQO-UHFFFAOYSA-N
cortisone-acetate	EC50	10000	-2.5	100	95.1	1	10000	911.5	99.6	98.1	97	100.7	95.1	2.2		0	1.8	ITRJWOMZKQRYTA-RFZYENFJSA-N, ITRJWOMZKQRYTA-RFZYENFJSA-N, ITRJWOMZKQRYTA-RFZYENFJSA-N, ITRJWOMZKQRYTA-RFZYENFJSA-N
colforsin	EC50	10000	-0.3	100	95.7	1	10000	13.1	101.5	97.9	95.7	99.5	96.2	8.1		0	2	OHCQJHSOBUTRHG-KGGHGJDLSA-N
GSK0660	EC50	10000	-0.3	100	89.4	1	10000	28.3	101.1	95.4	98.8	95.5	93.5	12.3		0	2	NDFKBGWLUHKMFY-UHFFFAOYSA-N, NDFKBGWLUHKMFY-UHFFFAOYSA-N, NDFKBGWLUHKMFY-UHFFFAOYSA-N
tosedostat	EC50	2712.1	-2.5	100	70.9	1	10000	72.5	97.7	103.1	96.3	98.3	70.9	16.7		1.5	2.7	FWFGIHPGRQZWIW-SQNIBIBYSA-N, FWFGIHPGRQZWIW-SQNIBIBYSA-N, FWFGIHPGRQZWIW-SQNIBIBYSA-N, FWFGIHPGRQZWIW-SQNIBIBYSA-N, FWFGIHPGRQZWIW-SQNIBIBYSA-N
KL-001	EC50	10000	-1.1	100	90	1	10000	0.5	98.3	98.4	99	93.7	90	12.2		0	1.2	OQAFDLPAPSSOHY-MRXNPFEDSA-N, OQAFDLPAPSSOHY-MRXNPFEDSA-N
cis-ACPD	EC50	10000	-2.5	100	94.1	1	10000	46661.5	98.7	94.1	98.1	100.7	97.9	0.7		0	3.2	YFYNOWXBIBKGHB-CLZZGJSISA-N
SKF-89976A	EC50	10000	-2.5	100	91.3	1	10000	594.5	98.6	98.2	98.1	101.7	91.3	3.7		0	1.8	TXQKSMSLZVKQBI-FQEVSTJZSA-N, TXQKSMSLZVKQBI-FQEVSTJZSA-N, TXQKSMSLZVKQBI-FQEVSTJZSA-N
cycloserine-(D)	EC50	10000	-2.5	100	96.3	1	10000	19129.2	96.7	96.3	96.4	96.7	97	14.4		0	0.8	DYDCUQKUCUHJBH-UWTATZPHSA-N, DYDCUQKUCUHJBH-UWTATZPHSA-N, DYDCUQKUCUHJBH-UWTATZPHSA-N, DYDCUQKUCUHJBH-UWTATZPHSA-N, DYDCUQKUCUHJBH-UWTATZPHSA-N
NAV-26	EC50	10000	-0.3	100	87.8	1	10000	28.9	99.3	94.5	99	95.9	91	15.1		0	2.4	ICGMZCVSHDKQTE-IBGZPJMESA-N, ICGMZCVSHDKQTE-IBGZPJMESA-N
BIO-5192	EC50	10000	-2.5	100	95.1	1	10000	69880.4	101.5	96.2	95.1	104.8	97.6	0.6		0	4	MNQBPRHHZPXCKZ-ZDCRTTOTSA-N, MNQBPRHHZPXCKZ-ZDCRTTOTSA-N
BD-1008	EC50	10000	-0.3	100	93.2	1	10000	11.7	97.4	96.5	97	93.2	93.3	17.8		0	1.1	ASGIQUHBAVIOTI-UHFFFAOYSA-N
eliprodil	EC50	10000	-1	100	87.3	1	10000	225.1	91.1	93.3	87.3	87.9	97.6	3.8		0	10.2	GGUSQTSTQSHJAH-FQEVSTJZSA-N, GGUSQTSTQSHJAH-FQEVSTJZSA-N
PF-477736	EC50	324.1	-2.5	100	4.2	1	10000	0.1	99.9	98.4	96.3	8.5	4.2	142.7		17.1	1.1	NDEXUOWTGYUVGA-LJQANCHMSA-N, NDEXUOWTGYUVGA-LJQANCHMSA-N, NDEXUOWTGYUVGA-LJQANCHMSA-N, NDEXUOWTGYUVGA-LJQANCHMSA-N
tiotidine	EC50	10000	-0.3	100	96	1	10000	489.2	105	96	97.9	98.6	105.5	4.1		0	4.9	YDDXVAXDYKBWDX-UHFFFAOYSA-N
PSB-36	EC50	10000	-1.5	100	86	1	10000	0.5	98.5	98.9	88.6	89.1	86	33.2		1.7	1.7	CIBIXJYFYPFMTN-FZUGUKJMSA-N
acetazolamide	EC50	10000	-2.5	100	95.7	1	10000	32240.7	103.4	101.1	95.7	104.4	97.2	0.7		0	3.6	BZKPWHYZMXOIDC-UHFFFAOYSA-N
kynurenic-acid	EC50	10000	-2.5	100	97	1	10000	7.1	103.7	101.1	103.3	97	98.8	3.9		0	2.7	HCZHHEIFKROPDY-UHFFFAOYSA-N, HCZHHEIFKROPDY-UHFFFAOYSA-N, HCZHHEIFKROPDY-UHFFFAOYSA-N
CGP-37157	EC50	10000	-2.5	100	94.4	1	10000	78584	105.7	103.7	94.4	100.9	102.5	0.7		0	5.2	KQEPIRKXSUIUTH-HNNXBMFYSA-N, KQEPIRKXSUIUTH-HNNXBMFYSA-N, KQEPIRKXSUIUTH-HNNXBMFYSA-N
AG-556	EC50	10000	-2.5	100	75.8	1	10000	108.6	98.5	99	94.7	99	75.8	13.4		1	2.9	GWCNJMUSWLTSCW-SFQUDFHCSA-N, GWCNJMUSWLTSCW-SFQUDFHCSA-N
AS-1892802	EC50	10000	-1	100	94.7	1	10000	137.6	98.6	96.3	99.2	97.5	94.7	1.6		0	2.6	WDTFYYZHMRBVHK-LJQANCHMSA-N, WDTFYYZHMRBVHK-LJQANCHMSA-N
dapiprazole	EC50	10000	-2.5	100	96.2	1	10000	109581	99.2	105	96.2	106.4	101.8	0.5		0	4.9	RFWZESUMWJKKRN-UHFFFAOYSA-N
clotrimazole	EC50	3048.2	-2.5	100	72	1	10000	152.4	104.2	103.8	95.9	99.5	72	14.7		1.2	3.6	VNFPBHJOKIVQEB-UHFFFAOYSA-N, VNFPBHJOKIVQEB-UHFFFAOYSA-N, VNFPBHJOKIVQEB-UHFFFAOYSA-N, VNFPBHJOKIVQEB-UHFFFAOYSA-N
rosmarinic-acid	EC50	10000	-2.5	100	94.8	1	10000	63140.5	101	103	94.8	104.4	98.6	0.6		0	3.8	DOUMFZQKYFQNTF-WUTVXBCWSA-N, DOUMFZQKYFQNTF-WUTVXBCWSA-N
DS2-(806622)	EC50	10000	-1.1	100	96.7	1	10000	416.9	103.8	96.7	102.9	99.3	103.3	0.9		0	3.8	AZKMWHRDICVYEI-UHFFFAOYSA-N, AZKMWHRDICVYEI-UHFFFAOYSA-N, AZKMWHRDICVYEI-UHFFFAOYSA-N
Vinflunine Ditartrate	EC50	493.5	-1.1	100	23.1	1	10000	0.1	100.7	98.1	87.5	48.6	23.1	101.7		11.3	1.7
coumarin	EC50	10000	-0.1	100	96.1	1	10000	373.9	100.1	98.1	96.1	99.1	98.1	6.9		0	1.4	ZYGHJZDHTFUPRJ-UHFFFAOYSA-N, ZYGHJZDHTFUPRJ-UHFFFAOYSA-N
4-acetyl-1,1-dimethylpiperazinium	EC50	10000	-2.5	100	95	1	10000	1627	101.2	100.5	97.5	102.3	95	1.9		0	1.9	MSBLMBWXUVQCDY-UHFFFAOYSA-N, MSBLMBWXUVQCDY-UHFFFAOYSA-N
RS-45041-190	EC50	10000	-2.5	100	92.1	1	10000	822.1	101.4	101	97.3	102.1	92.1	3.2		0	2	IVCMOOBKRRDNHX-UHFFFAOYSA-N, IVCMOOBKRRDNHX-UHFFFAOYSA-N
licarbazepine	EC50	10000	-2.5	100	97.5	1	10000	161500	108	97.5	98.8	100.7	102.5	0.3		0	4.6	BMPDWHIDQYTSHX-CQSZACIVSA-N, BMPDWHIDQYTSHX-CQSZACIVSA-N, BMPDWHIDQYTSHX-CQSZACIVSA-N
VU29	EC50	10000	-2.5	100	99	1	10000	51.3	109.8	101.1	106.9	99	99	1.2		0	6	KIALCSMRIHRFPL-UHFFFAOYSA-N, KIALCSMRIHRFPL-UHFFFAOYSA-N
CI-966	EC50	10000	-2.5	100	98	1	10000	14.7	100.6	106.6	106.3	98.7	98	2.1		0	4.6	CMHQDSBIBSKHFP-UHFFFAOYSA-N, CMHQDSBIBSKHFP-UHFFFAOYSA-N, CMHQDSBIBSKHFP-UHFFFAOYSA-N
SB-399885	EC50	10000	-0.7	100	96.3	1	10000	224.2	109.1	98	105.4	96.3	100	1.6		0	5.7	ATKZKAYWARYLBW-UHFFFAOYSA-N, ATKZKAYWARYLBW-UHFFFAOYSA-N
antalarmin	EC50	10000	-0.4	100	98.1	1	10000	346.6	106.7	98.8	98.1	99	101.2	1.4		0	3.7	IXPROWGEHNVJOY-UHFFFAOYSA-N, IXPROWGEHNVJOY-UHFFFAOYSA-N
dexniguldipine	EC50	3143.8	-2.5	100	32.9	1	10000	68.4	103.4	103.4	100.9	99.8	32.9	34.3		3.7	3.5	SVJMLYUFVDMUHP-MGBGTMOVSA-N
pirfenidone	EC50	10000	-0.1	100	100	1	10000	353.1	100	100	100	100	100	0.1		0	0	ISWRGOKTTBVCFA-UHFFFAOYSA-N, ISWRGOKTTBVCFA-UHFFFAOYSA-N, ISWRGOKTTBVCFA-UHFFFAOYSA-N
HKI-357	EC50	10000	-0.1	100	93.9	1	10000	#NUM!	98.6	100.3	93.9	101.4		9.4		0	3.7	NERXPXBELDBEPZ-RMKNXTFCSA-N, NERXPXBELDBEPZ-RMKNXTFCSA-N
harmane	EC50	10000	-0.2	100	97.5	1	10000	296.3	101	98.8	100.1	97.5	101.3	2.6		0	1.7	PSFDQSOCUJVVGF-UHFFFAOYSA-N
palmitoylcarnitine	EC50	10000	-2.5	100	99.9	1	10000	4332765	103.4	103.7	99.9	100.3	101.8	0		0	2.7	XOMRRQXKHMYMOC-NRFANRHFSA-O, XOMRRQXKHMYMOC-NRFANRHFSA-O
PD-128907	EC50	10000	-2.5	100	97.1	1	10000	116774	102.5	106.2	97.1	102.4	99.7	0.3		0	3.9	YOILXOMTHPUMRG-TZMCWYRMSA-N, YOILXOMTHPUMRG-TZMCWYRMSA-N, YOILXOMTHPUMRG-TZMCWYRMSA-N
chlorthalidone	EC50	10000	-0.1	100	96.8	1	10000	665.3	98.4	97.4	97.3	96.8	102.4	6.3		0	2.4	JIVPVXMEBJLZRO-AWEZNQCLSA-N, JIVPVXMEBJLZRO-AWEZNQCLSA-N
1-acetyl-4-methylpiperazine	EC50	10000	-0.3	100	96.2	1	10000	290.2	103	99.1	96.2	99.8	102.4	3.8		0	3.1	YSDBJKNOEWSFGA-UHFFFAOYSA-N, YSDBJKNOEWSFGA-UHFFFAOYSA-N
BTS	EC50	10000	-1	100	96.7	1	10000	392.3	96.7	97.4	107.3	98	102.2	1		0	4.7	WTHKAJZQYNKTCJ-UHFFFAOYSA-N, WTHKAJZQYNKTCJ-UHFFFAOYSA-N, WTHKAJZQYNKTCJ-UHFFFAOYSA-N
AZ-12080282	EC50	10000	-0.1	100	96.5	1	10000	600.9	96.5	98	100.1	97.1	99.2	7.3		0	1.6	KMSKKYBHDQYHMC-UHFFFAOYSA-N, KMSKKYBHDQYHMC-UHFFFAOYSA-N
KU-55933	EC50	10000	-2.5	100	93.3	1	10000	320.6	99.8	99.6	101.9	100.5	93.3	3.1		0	1.1	XRKYMMUGXMWDAO-UHFFFAOYSA-N, XRKYMMUGXMWDAO-UHFFFAOYSA-N
ufenamate	EC50	10000	-0.1	100	91.7	1	10000	4160.9	91.7	98.7	92.4	100.2	108.5	12.9		0	7.6	JDLSRXWHEBFHNC-UHFFFAOYSA-N
captamine	EC50	10000	-2.5	100	95	1	10000	48347.8	99.4	95	97.9	100.9	98.6	0.6		0	2.8	DENMGZODXQRYAR-UHFFFAOYSA-N, DENMGZODXQRYAR-UHFFFAOYSA-N
CID-16020046	EC50	10000	-1	100	90.5	1	10000	157.3	90.5	96.2	99.1	99.7	98.1	2.9		0	5.3	VGUQVYZXABOXCX-QHCPKHFHSA-N
TAK-960	EC50	225.8	-1.5	100	36	1	10000	0.1	100.8	102.7	85.3	42.3	36	105.5		12.5	1.7	GWRSATNRNFYMDI-UHFFFAOYSA-N, GWRSATNRNFYMDI-UHFFFAOYSA-N
propiverine	EC50	10000	-1.1	100	96.8	1	10000	5.3	107.1	99	99.5	97.8	96.8	4.4		0	3.6	QPCVHQBVMYCJOM-UHFFFAOYSA-N
SKA-31	EC50	10000	-2.5	100	98.9	1	10000	18058.4	100.4	103	100.7	102.3	98.9	0.3		0	1.9	FECQXVPRUCCUIL-UHFFFAOYSA-N, FECQXVPRUCCUIL-UHFFFAOYSA-N, FECQXVPRUCCUIL-UHFFFAOYSA-N
4-carboxy-3-hydroxyphenylglycine-(RS)	EC50	10000	-2.5	100	99.2	1	10000	243778	99.2	100.9	100	101.9	103.5	0.1		0	2.2	GXZSAQLJWLCLOX-SSDOTTSWSA-N, GXZSAQLJWLCLOX-SSDOTTSWSA-N
PhiKan-083	EC50	10000	-0.3	100	98.8	1	10000	19.8	99.4	100	99.2	99.7	98.8	2.2		0	0.4	LBPNOEAFWYTTEB-UHFFFAOYSA-N, LBPNOEAFWYTTEB-UHFFFAOYSA-N
S-isopropylisothiourea	EC50	10000	-2.5	100	96.3	1	10000	79625.9	96.9	98.2	96.3	103	101.5	0.4		0	3.4	XSSNABKEYXKKMK-UHFFFAOYSA-N, XSSNABKEYXKKMK-UHFFFAOYSA-N
clofibric-acid	EC50	10000	-0.1	100	94.9	1	10000	1271.3	101	95.1	99.9	94.9	99.2	8		0	2.8	TXCGAZHTZHNUAI-UHFFFAOYSA-N, TXCGAZHTZHNUAI-UHFFFAOYSA-N, TXCGAZHTZHNUAI-UHFFFAOYSA-N, TXCGAZHTZHNUAI-UHFFFAOYSA-N
GNTI	EC50	10000	-2.5	100	93.5	1	10000	64564	99.7	93.5	100.9	101	104	0.8		0	4.9	VLNHDKDBGWXJEE-GYHUNEDQSA-N, VLNHDKDBGWXJEE-GYHUNEDQSA-N
TC-I-2000	EC50	10000	-1.4	100	98.7	1	10000	1244.9	98.7	99.2	101.6	99.8	101.5	0.3		0	1.6	ADCDUDFEGFKKQH-NRFANRHFSA-N, ADCDUDFEGFKKQH-NRFANRHFSA-N
WIN-64338	EC50	10000	-0.7	100	88.9	1	10000	2	98.7	99.7	96.5	96.6	88.9	11.8		0	1.7	UKMJWGFHXMGRNG-QLKFWGTOSA-O, UKMJWGFHXMGRNG-QLKFWGTOSA-O, UKMJWGFHXMGRNG-QLKFWGTOSA-O
PF-750	EC50	10000	-1	100	92	1	10000	169.2	97.2	92	96.8	96.5	97.9	2.4		0	4.8	BIODYGOZWZNCAG-UHFFFAOYSA-N, BIODYGOZWZNCAG-UHFFFAOYSA-N
GSK650394	EC50	10000	-0.2	100	85.8	1	10000	19.1	96.4	94.9	90.4	97.3	85.8	27.7		0	3.8	WVSBGSNVCDAMCF-UHFFFAOYSA-N, WVSBGSNVCDAMCF-UHFFFAOYSA-N, WVSBGSNVCDAMCF-UHFFFAOYSA-N
ICI-89406	EC50	10000	-1	100	94.3	1	10000	202.3	99.5	94.3	95.3	95.7	97.1	1.7		0	4.1	HTLWRKRZKFAAAH-KRWDZBQOSA-N, HTLWRKRZKFAAAH-KRWDZBQOSA-N
LY255283	EC50	10000	-1	100	88.1	1	10000	163.9	94	96.2	88.1	97.4	95.5	3.6		0	7	WCGXJPFHTHQNJL-UHFFFAOYSA-N, WCGXJPFHTHQNJL-UHFFFAOYSA-N, WCGXJPFHTHQNJL-UHFFFAOYSA-N
Ro-19-4605	EC50	10000	-2.5	100	92.8	1	10000	61503.7	94.5	92.8	95.4	101.7	97.2	0.9		0	5.2	ZIGMMUKDYCABPW-UHFFFAOYSA-N, ZIGMMUKDYCABPW-UHFFFAOYSA-N, ZIGMMUKDYCABPW-UHFFFAOYSA-N
RS-23597-190	EC50	10000	-2.5	100	94.9	1	10000	70716	100.6	94.9	98.1	104.4	102.1	0.6		0	4.2	RLSGBCUXLRMTPF-UHFFFAOYSA-N
rifamycin-sv	EC50	10000	-2.5	100	99.1	1	10000	419464	99.1	104.4	100.5	107.3	101.3	0.1		0	4.4	HJYYPODYNSCCOU-WURVRSKISA-N
1-(1,2-diphenylethyl)piperidine-(+/-)	EC50	10000	-0.2	100	93.8	1	10000	475.6	103.7	93.8	98.7	98.9	104.8	7		0	5.2	JQWJJJYHVHNXJH-LJQANCHMSA-N, JQWJJJYHVHNXJH-LJQANCHMSA-N
daminozide	EC50	10000	-2.5	100	95	1	10000	58238.7	97.8	97.8	95	100.9	100.8	0.6		0	3.4	NOQGZXFMHARMLW-UHFFFAOYSA-N, NOQGZXFMHARMLW-UHFFFAOYSA-N
GW-583340	EC50	10000	-0.7	100	89.8	1	10000	0.6	99.9	100	96.7	94.2	89.8	14.4		0	0.8	MNNXRVSQOABRRP-UHFFFAOYSA-N, MNNXRVSQOABRRP-UHFFFAOYSA-N, MNNXRVSQOABRRP-UHFFFAOYSA-N
G-1	EC50	3380.8	-2.5	100	49.7	1	10000	134.4	100.2	98.2	94.3	102	49.7	24.2		2.5	4	VHSVKVWHYFBIFJ-HKZYLEAXSA-N, VHSVKVWHYFBIFJ-HKZYLEAXSA-N
IKK-16	EC50	2480.2	-2.5	100	0.8	1	10000	18.3	97.4	95.5	97.6	91.7	0.8	60.6		6.8	3.2	BWZJBXAPRCVCKQ-UHFFFAOYSA-N, BWZJBXAPRCVCKQ-UHFFFAOYSA-N, BWZJBXAPRCVCKQ-UHFFFAOYSA-N, BWZJBXAPRCVCKQ-UHFFFAOYSA-N
ceforanide	EC50	10000	-2.5	100	96.3	1	10000	83238.6	96.3	97.3	100	102.1	103.3	0.4		0	3.6	SLAYUXIURFNXPG-CRAIPNDOSA-N, SLAYUXIURFNXPG-CRAIPNDOSA-N
D-(+)-maltose	EC50	10000	-0.1	100	95.2	1	10000	2708.9	95.2	102.2	96.5	98.7	99.4	7.4		0	2.8	GUBGYTABKSRVRQ-QUYVBRFLSA-N, GUBGYTABKSRVRQ-QUYVBRFLSA-N
bosutinib	EC50	2882.5	-2.5	100	22.7	1	10000	41	95.4	101.1	102.1	97.1	22.7	42.3		4.7	3.3	UBPYILGKFZZVDX-UHFFFAOYSA-N, UBPYILGKFZZVDX-UHFFFAOYSA-N, UBPYILGKFZZVDX-UHFFFAOYSA-N
SKF-96365	EC50	3100.9	-2.5	100	35.9	1	10000	60.2	97.4	96.7	99.3	99.4	35.9	33.2		3.6	3.1	HLMBXBGDBBCYII-QFIPXVFZSA-N
ASP3026	EC50	2759.8	-2.5	100	70.9	1	10000	80.1	100.2	94.5	99.6	98.5	70.9	16.4		1.4	2.8	MGGBYMDAPCCKCT-UHFFFAOYSA-N, MGGBYMDAPCCKCT-UHFFFAOYSA-N, MGGBYMDAPCCKCT-UHFFFAOYSA-N
1-phenylbiguanide	EC50	10000	-2.5	100	97.7	1	10000	80007.2	99.3	97.7	103	100.9	100.4	0.3		0	2.1	CUQCMXFWIMOWRP-UHFFFAOYSA-N, CUQCMXFWIMOWRP-UHFFFAOYSA-N
CPSI-1306-(+/-)	EC50	10000	-2.5	100	95.7	1	10000	80061.6	95.7	99.3	99.1	101.7	104.3	0.5		0	4	GUWOSEVHCSNYFK-LLVKDONJSA-N, GUWOSEVHCSNYFK-LLVKDONJSA-N
ferrostatin-1	EC50	10000	-1	100	96.6	1	10000	195.7	97.5	96.6	98.6	98.9	96.6	1		0	2.4	UJHBVMHOBZBWMX-UHFFFAOYSA-N, UJHBVMHOBZBWMX-UHFFFAOYSA-N, UJHBVMHOBZBWMX-UHFFFAOYSA-N, UJHBVMHOBZBWMX-UHFFFAOYSA-N
chlorhexidine	EC50	3187.4	-2.5	100	32.2	1	10000	68.5	99.9	100.9	95.9	100.3	32.2	34.3		3.7	3.4	GHXZTYHSJHQHIJ-UHFFFAOYSA-N, GHXZTYHSJHQHIJ-UHFFFAOYSA-N
alantolactone	EC50	10000	-0.2	100	93.5	1	10000	253	99.2	96.4	101.1	96.4	96.6	8		0	2	PXOYOCNNSUAQNS-AGNJHWRGSA-N, PXOYOCNNSUAQNS-AGNJHWRGSA-N
4-HQN	EC50	10000	-2.5	100	94.5	1	10000	70229.6	95.2	98.7	94.5	101.4	102.2	0.7		0	4.5	QMNUDYFKZYBWQX-UHFFFAOYSA-N, QMNUDYFKZYBWQX-UHFFFAOYSA-N
adiporon	EC50	10000	-0.1	100	93.2	1	10000	437.7	96.4	93.2	100.2	98.1	95.7	13		0	2.8	SHHUPGSHGSNPDB-UHFFFAOYSA-N, SHHUPGSHGSNPDB-UHFFFAOYSA-N, SHHUPGSHGSNPDB-UHFFFAOYSA-N, SHHUPGSHGSNPDB-UHFFFAOYSA-N
YZ9	EC50	10000	-2.5	100	92.9	1	10000	70634	99.3	94.7	92.9	102.7	103.5	0.9		0	5.8	IETDBZQIWIJQJG-UHFFFAOYSA-N, IETDBZQIWIJQJG-UHFFFAOYSA-N
VUF10460	EC50	10000	-0.1	100	96.8	1	10000	1194.3	96.8	98.3	97.6	98	101.8	5.8		0	2.1	NIJGWJIOMPHDBP-UHFFFAOYSA-N, NIJGWJIOMPHDBP-UHFFFAOYSA-N
elinogrel	EC50	10000	-2.5	100	95.6	1	10000	82499.9	95.6	101.3	100.5	102.6	104.3	0.5		0	4.2	LGSDFTPAICUONK-UHFFFAOYSA-N, LGSDFTPAICUONK-UHFFFAOYSA-N
cloxacillin	EC50	10000	-2.5	100	99.9	1	10000	20051	100	100	100	100	100	0		0	0	LQOLIRLGBULYKD-JKIFEVAISA-N, LQOLIRLGBULYKD-JKIFEVAISA-N, LQOLIRLGBULYKD-JKIFEVAISA-N, LQOLIRLGBULYKD-JKIFEVAISA-N
alverine	EC50	10000	-0.5	100	97.8	1	10000	133.1	101.5	100.2	100.8	97.8	101.8	1.4		0	1.9	ZPFXAOWNKLFJDN-UHFFFAOYSA-N, ZPFXAOWNKLFJDN-UHFFFAOYSA-N, ZPFXAOWNKLFJDN-UHFFFAOYSA-N
salvianolic-acid-B	EC50	10000	-2.5	100	94.4	1	10000	50283.6	94.4	98.2	97.5	101.3	97.8	0.7		0	3.3	SNKFFCBZYFGCQN-PDVBOLEISA-N
TCS2002	EC50	10000	-2.5	100	98.5	1	10000	9.9	102.3	103.4	100.7	99.3	98.5	1.5		0	2.1
A66	EC50	10000	-1	100	88.7	1	10000	1	103.3	97.4	98.6	93	88.7	14.2		0	2.1	HBPXWEPKNBHKAX-NSHDSACASA-N, HBPXWEPKNBHKAX-NSHDSACASA-N
BAX-channel-blocker	EC50	2659	-2.5	100	3.8	1	10000	20.5	97.6	102.3	97.8	93.9	3.8	56		6.3	2.7	KUUJEXLRLIPQQJ-HNNXBMFYSA-N
BD-1047	EC50	10000	-0.3	100	93.4	1	10000	15.3	97.2	102	93.4	97.5	94.7	12.1		0	2.9	MGVRNMUKTZOQOW-UHFFFAOYSA-N, MGVRNMUKTZOQOW-UHFFFAOYSA-N
midecamycin	EC50	10000	-1	100	96.2	1	10000	204.1	97.1	97	99.2	96.2	97.6	1.1		0	2.7	DMUAPQTXSSNEDD-RVVOCHMRSA-N
SNS-314	EC50	570.1	-0.6	100	74.8	1	10000	2.5	98.5	101.7	88.2	90.4	74.8	34		1.9	4.6	FAYAUAZLLLJJGH-UHFFFAOYSA-N, FAYAUAZLLLJJGH-UHFFFAOYSA-N
kaempferol	EC50	10000	-0.1	100	96.7	1	10000	770.6	98.2	99.6	97	96.7	100.8	6.1		0	1.8	IYRMWMYZSQPJKC-UHFFFAOYSA-N, IYRMWMYZSQPJKC-UHFFFAOYSA-N, IYRMWMYZSQPJKC-UHFFFAOYSA-N, IYRMWMYZSQPJKC-UHFFFAOYSA-N
NGD-98-2	EC50	10000	-1	100	95.1	1	10000	150	98.7	98.5	95.1	99.3	97.7	1.5		0	2.6	PSUFQBRCUSJTDO-UHFFFAOYSA-N, PSUFQBRCUSJTDO-UHFFFAOYSA-N
DH-97	EC50	10000	-0.2	100	94.7	1	10000	36.3	100.2	94.7	99.9	95.1	96.7	10.9		0	2.4	HDOIPCLEKCEANF-UHFFFAOYSA-N, HDOIPCLEKCEANF-UHFFFAOYSA-N, HDOIPCLEKCEANF-UHFFFAOYSA-N
AZ-628	EC50	1814.9	-2.5	100	43.3	1	10000	10.3	98.7	98.6	93.2	89.7	43.3	42.1		4.8	3.5	ZGBGPEDJXCYQPH-UHFFFAOYSA-N, ZGBGPEDJXCYQPH-UHFFFAOYSA-N, ZGBGPEDJXCYQPH-UHFFFAOYSA-N, ZGBGPEDJXCYQPH-UHFFFAOYSA-N
VU0361737	EC50	10000	-1.5	100	95.3	1	10000	90.2	100.2	95.3	101.2	99.4	96.3	2.1		0	2.4	ARYUXFNGXHNNDM-UHFFFAOYSA-N, ARYUXFNGXHNNDM-UHFFFAOYSA-N, ARYUXFNGXHNNDM-UHFFFAOYSA-N, ARYUXFNGXHNNDM-UHFFFAOYSA-N
BI-78D3	EC50	3016.3	-2.5	100	0.1	1	10000	48.5	98.9	98	94.5	97.9	0.1	52.8		5.8	4.3	QFRLDZGQEZCCJZ-UHFFFAOYSA-N, QFRLDZGQEZCCJZ-UHFFFAOYSA-N, QFRLDZGQEZCCJZ-UHFFFAOYSA-N
2-PMDQ	EC50	10000	-2.5	100	95.3	1	10000	1718.9	100.6	99.2	96.8	102	95.3	1.8		0	2	ONSOQRPYFKDOEB-INIZCTEOSA-N, ONSOQRPYFKDOEB-INIZCTEOSA-N
PNU-74654	EC50	10000	-0.4	100	93	1	10000	39.1	105.6	97.3	98.1	93	98.6	8.8		0	4	JJEDWBQZCRESJL-DEDYPNTBSA-N, JJEDWBQZCRESJL-DEDYPNTBSA-N, JJEDWBQZCRESJL-DEDYPNTBSA-N
clidinium	EC50	10000	-0.1	100	100	1	10000	353.1	100	100	100	100	100	0.1		0	0	HOOSGZJRQIVJSZ-WEQDKIBNSA-N, HOOSGZJRQIVJSZ-WEQDKIBNSA-N
3-MATIDA	EC50	10000	-2.5	100	96.8	1	10000	28694.2	103.2	109.8	96.8	101.9	97.5	0.8		0	5.5	KOMWRBFEDDEWEP-RXMQYKEDSA-N, KOMWRBFEDDEWEP-RXMQYKEDSA-N
GPP-78	EC50	365.1	-2.5	100	0.1	1	10000	0.5	100.6	99.7	110.1	0.2	0.1	143.7		17.2	7.9	SJOLTIOPWDLDEB-UHFFFAOYSA-N, SJOLTIOPWDLDEB-UHFFFAOYSA-N
dehydrocholate-acid	EC50	10000	-2.5	100	94.4	1	10000	3.6	103.1	98.9	99.2	94.4	97.7	9.5		0	2.3	OHXPGWPVLFPUSM-KLRNGDHRSA-N, OHXPGWPVLFPUSM-KLRNGDHRSA-N
ITD-1	EC50	2186.5	-2.5	100	64.7	1	10000	38.4	102.1	105.9	95.5	95.8	64.7	23.4		2.4	3.9	ULFUJLFTRWWLPO-XMMPIXPASA-N, ULFUJLFTRWWLPO-XMMPIXPASA-N
thioperamide	EC50	10000	-0.3	100	93.1	1	10000	10.6	100.5	96.2	98.7	93.1	96.4	12.6		0	2.2	JFAYRTHYLOZRNL-CQSZACIVSA-N
chlorpropamide	EC50	10000	-2.5	100	93.6	1	10000	426.5	97.4	103.2	97.4	99.9	93.6	3.4		0	2.5	RKWGIWYCVPQPMF-UHFFFAOYSA-N, RKWGIWYCVPQPMF-UHFFFAOYSA-N, RKWGIWYCVPQPMF-UHFFFAOYSA-N
PD-160170	EC50	10000	-0.6	100	93.7	1	10000	4.8	99.7	101.5	96.3	98.5	93.7	7.7		0	1.8	YUVNGBZROXQYQH-UHFFFAOYSA-N, YUVNGBZROXQYQH-UHFFFAOYSA-N, YUVNGBZROXQYQH-UHFFFAOYSA-N
cyclophosphamide	EC50	10000	-2.5	100	95.5	1	10000	4	102.5	102.3	101.3	95.5	99.2	6.2		0	2.6	CMSMOCZEIVJLDB-CQSZACIVSA-N, CMSMOCZEIVJLDB-CQSZACIVSA-N, CMSMOCZEIVJLDB-CQSZACIVSA-N
ML281	EC50	10000	-2.5	100	98.3	1	10000	26767.7	110.8	104.8	101	102.4	98.3	0.5		0	6	HWOYIOLMBQSTQS-UHFFFAOYSA-N, HWOYIOLMBQSTQS-UHFFFAOYSA-N
dihydrexidine	EC50	10000	-0.6	100	93.2	1	10000	114.9	101	93.2	104.5	96.9	104.3	3.6		0	5.8	BGOQGUHWXBGXJW-RHSMWYFYSA-N, BGOQGUHWXBGXJW-RHSMWYFYSA-N
2-hydroxysaclofen	EC50	10000	-2.5	100	94.8	1	10000	71291.2	103.7	94.8	94.9	102.9	97.4	0.6		0	4.4	WBSMZVIMANOCNX-SECBINFHSA-N, WBSMZVIMANOCNX-SECBINFHSA-N
SNAP-94847	EC50	10000	-2.5	100	80.3	1	10000	9.1	96.2	95.8	99.5	94.6	80.3	16.4		1.2	2.9	VMLZFUVIKCGATC-UHFFFAOYSA-N, VMLZFUVIKCGATC-UHFFFAOYSA-N, VMLZFUVIKCGATC-UHFFFAOYSA-N
SC-19220	EC50	10000	-2	100	95.9	1	10000	6455.6	98.5	95.9	101.2	99.9	101.6	0.6		0	2.9	KNURFLJTOUGOOQ-UHFFFAOYSA-N, KNURFLJTOUGOOQ-UHFFFAOYSA-N, KNURFLJTOUGOOQ-UHFFFAOYSA-N
CHC	EC50	10000	-0.1	100	93.4	1	10000	2117.4	100.9	93.4	97.6	98.6	99.7	10.2		0	3.1	AFVLVVWMAFSXCK-VMPITWQZSA-N, AFVLVVWMAFSXCK-VMPITWQZSA-N
mubritinib	EC50	10000	-2.5	100	93.7	1	10000	2.9	100.1	102.7	93.7	93.7	97.2	14.9		0	2.3	ZTFBIUXIQYRUNT-MDWZMJQESA-N, ZTFBIUXIQYRUNT-MDWZMJQESA-N, ZTFBIUXIQYRUNT-MDWZMJQESA-N, ZTFBIUXIQYRUNT-MDWZMJQESA-N
R-59022	EC50	10000	-1	100	95	1	10000	176.7	95.6	97.6	97.3	98.7	95	1.5		0	3.1	MFVJXLPANKSLLD-UHFFFAOYSA-N, MFVJXLPANKSLLD-UHFFFAOYSA-N
Cilastatin Sodium	EC50	10000	-2.5	100	95.2	1	10000	47943.6	97.4	100.3	95.9	102.4	97.6	0.6		0	2.7
colchicine	EC50	40.7	-2.5	100	19.2	1	10000	0.3	103.5	102.6	25.3	20	19.2	193.1		23.9	3.1	IAKHMKGGTNLKSZ-INIZCTEOSA-N, IAKHMKGGTNLKSZ-INIZCTEOSA-N
GR46611	EC50	10000	-0.2	100	97.4	1	10000	287.9	102.4	97.4	98.1	98.9	99.3	3.6		0	1.8	LBVZWEWTNUDWNS-YRNVUSSQSA-N, LBVZWEWTNUDWNS-YRNVUSSQSA-N, LBVZWEWTNUDWNS-YRNVUSSQSA-N
NS-3861	EC50	10000	-2.5	100	94.6	1	10000	995.3	97.6	100.9	95.3	100.4	94.6	2.5		0	2.7	ZJCNRVHZJADROC-VHSXEESVSA-N
JW-55	EC50	10000	-0.6	100	90.8	1	10000	3.5	103	95.9	97.8	95.2	90.8	13.6		0	2.4	ZJZWZIXSGNFWQQ-UHFFFAOYSA-N, ZJZWZIXSGNFWQQ-UHFFFAOYSA-N
cyclopentolate	EC50	10000	-0.1	100	96.5	1	10000	235.9	100.3	96.5	98.4	97.9	98.5	6.7		0	1.3	SKYSRIRYMSLOIN-OAHLLOKOSA-N, SKYSRIRYMSLOIN-OAHLLOKOSA-N
CU-CPT-4a	EC50	10000	-1	100	94.4	1	10000	175.4	97.2	97.1	94.4	98.2	96.7	1.7		0	3.5	IAASQMCXDRISAV-CYBMUJFWSA-N, IAASQMCXDRISAV-CYBMUJFWSA-N
Gue-1654	EC50	10000	-0.1	100	95.9	1	10000	163.7	100.4	95.9	98.8	97.1	98.2	7.8		0	1.6	UFOBDFMYJABXGK-UHFFFAOYSA-N, UFOBDFMYJABXGK-UHFFFAOYSA-N
ML786	EC50	1759.4	-2.5	100	9.6	1	10000	1.7	101.1	98.6	100.3	82.4	9.6	68.4		7.9	1.1	GXEGTVQATHKFDH-OAQYLSRUSA-N, GXEGTVQATHKFDH-OAQYLSRUSA-N
AMG-548	EC50	10000	-0.6	100	76.3	1	10000	1	101.4	94.2	93.1	85.3	76.3	37.1		2.3	2.4	RQVKVJIRFKVPBF-VWLOTQADSA-N, RQVKVJIRFKVPBF-VWLOTQADSA-N
FPL-62064	EC50	10000	-0.1	100	94.2	1	10000	452.1	95	100	94.2	99.5	96.2	12.1		0	2.8	WKLGNFJHVJIZPK-UHFFFAOYSA-N
adenosine	EC50	10000	-0.1	100	95.9	1	10000	6320.9	101.2	95.9	95.9	100	108.3	6.4		0	5.7	OIRDTQYFTABQOQ-KQYNXXCUSA-N, OIRDTQYFTABQOQ-KQYNXXCUSA-N
Lu-AA-47070	EC50	10000	-0.1	100	95.5	1	10000	312.9	95.8	101.2	97	98.2	95.5	9.7		0	2.2	MSWIQSFUBYCFJE-PGMHBOJBSA-N, MSWIQSFUBYCFJE-PGMHBOJBSA-N
ML179	EC50	10000	-0.2	100	97.5	1	10000	792.4	101.1	97.5	100.1	97.9	100.8	3.2		0	1.7	MFABFKUNLDYKGH-UHFFFAOYSA-N, MFABFKUNLDYKGH-UHFFFAOYSA-N
JTE-607	EC50	10000	-2.5	100	80	1	10000	256.1	99.9	98.8	95.7	101.5	80	9.3		0.5	2.6	IPSSXIMJJXSJQB-FQEVSTJZSA-N, IPSSXIMJJXSJQB-FQEVSTJZSA-N, IPSSXIMJJXSJQB-FQEVSTJZSA-N
cromoglicic-acid	EC50	10000	-2.5	100	96.4	1	10000	7762.1	96.4	99.4	98.4	103.3	96.9	1		0	2.6	IMZMKUWMOSJXDT-UHFFFAOYSA-N, IMZMKUWMOSJXDT-UHFFFAOYSA-N, IMZMKUWMOSJXDT-UHFFFAOYSA-N
CCMQ	EC50	10000	-0.1	100	100	1	10000	353.1	100	100	100	100	100	0.1		0	0	IFXJDEHFADWURH-UHFFFAOYSA-N, IFXJDEHFADWURH-UHFFFAOYSA-N
SB-216641	EC50	3328	-2.5	100	44.7	1	10000	105.9	101.4	104.7	101	101.6	44.7	27		2.8	3.6	JRNUKVFYILMMLX-UHFFFAOYSA-N
2-[1-(4-piperonyl)piperazinyl]benzothiazole	EC50	10000	-0.6	100	96.1	1	10000	158.4	97.2	98	105.5	96.1	103.5	2		0	4.6	BYHKGNWKJMGHGE-UHFFFAOYSA-N, BYHKGNWKJMGHGE-UHFFFAOYSA-N
GNF-5	EC50	10000	-2.5	100	95.7	1	10000	74179.7	95.7	100.8	98.5	105.8	98.5	0.5		0	3.8	IIQUYGWWHIHOCF-UHFFFAOYSA-N, IIQUYGWWHIHOCF-UHFFFAOYSA-N
AEE788	EC50	1579.6	-2.5	100	44.7	1	10000	4	98.7	95.7	97.8	86.7	44.7	44.4		5.1	2.5	OONFNUWBHFSNBT-HXUWFJFHSA-N, OONFNUWBHFSNBT-HXUWFJFHSA-N, OONFNUWBHFSNBT-HXUWFJFHSA-N, OONFNUWBHFSNBT-HXUWFJFHSA-N
N-benzylnaltrindole	EC50	10000	-2.5	100	89.1	1	10000	889.9	94.9	101.7	95.9	101.9	89.1	4.7		0	3.6	PSPANKCQVWSVHM-OUDZLNJNSA-N
amiloride	EC50	10000	-0.1	100	95.5	1	10000	2893.2	97.6	95.5	102.4	97.7	100.2	7		0	2.9	XSDQTOBWRPYKKA-UHFFFAOYSA-N, XSDQTOBWRPYKKA-UHFFFAOYSA-N, XSDQTOBWRPYKKA-UHFFFAOYSA-N, XSDQTOBWRPYKKA-UHFFFAOYSA-N, XSDQTOBWRPYKKA-UHFFFAOYSA-N
LY2365109	EC50	10000	-2.5	100	93.9	1	10000	53931.7	93.9	98.5	97.5	100.9	100.4	0.7		0	3.8	FKPLJWGRBCQLTL-UHFFFAOYSA-N, FKPLJWGRBCQLTL-UHFFFAOYSA-N
CGP-12177	EC50	10000	-0.1	100	96.8	1	10000	2838.3	96.8	97	97.4	97.9	101.1	7.8		0	2	UMQUQWCJKFOUGV-SECBINFHSA-N, UMQUQWCJKFOUGV-SECBINFHSA-N
BMS-649	EC50	10000	-2.5	100	95.2	1	10000	54922.5	95.2	98.4	101	103.1	99	0.6		0	3.1	ZZUKALQMHNSWTK-UHFFFAOYSA-N, ZZUKALQMHNSWTK-UHFFFAOYSA-N, ZZUKALQMHNSWTK-UHFFFAOYSA-N
SUN-11602	EC50	10000	-1.1	100	97	1	10000	59.8	100.3	97	101.9	99.2	98.1	1.4		0	1.8	KCODNOOPOPTZMO-UHFFFAOYSA-N, KCODNOOPOPTZMO-UHFFFAOYSA-N
PA-452	EC50	10000	-2.5	100	92.8	1	10000	61978.7	97.7	92.8	97	101.4	102.8	0.9		0	5.2	JJUUTJCZMGZJDZ-UHFFFAOYSA-N, JJUUTJCZMGZJDZ-UHFFFAOYSA-N
trans-4-hydroxycrotonic-acid	EC50	10000	-2.5	100	98.2	1	10000	5.1	98.3	99.7	101.6	98.2	98.9	2.4		0	1.2	RMQJECWPWQIIPW-OWOJBTEDSA-N, RMQJECWPWQIIPW-OWOJBTEDSA-N
clemastine	EC50	10000	-2.5	100	95.4	1	10000	16100.8	95.4	101	96.1	102.7	96.7	1		0	3.3	YNNUSGIPVFPVBX-NHCUHLMSSA-N, YNNUSGIPVFPVBX-NHCUHLMSSA-N, YNNUSGIPVFPVBX-NHCUHLMSSA-N, YNNUSGIPVFPVBX-NHCUHLMSSA-N, YNNUSGIPVFPVBX-NHCUHLMSSA-N
TC-ASK-10	EC50	10000	-2.5	100	91.6	1	10000	72.1	96.4	97.3	99.5	98.8	91.6	5.8		0	2.3	SMJAMOAYGIVKRI-UHFFFAOYSA-N, SMJAMOAYGIVKRI-UHFFFAOYSA-N
Epirubicin Hydrochloride	EC50	289.9	-2.2	100	4.1	1	10000	0.1	96.5	99.9	91.5	10.1	4.1	147.6		17.6	1.7
ICI-192605	EC50	10000	-1	100	95	1	10000	222.3	96.6	95	97.4	95.5	99.2	1.5		0	4	WHUIENZXNGAHQI-GKZDNZBASA-N, WHUIENZXNGAHQI-GKZDNZBASA-N, WHUIENZXNGAHQI-GKZDNZBASA-N
AC-186	EC50	10000	-1	100	95.1	1	10000	218.9	95.1	96.3	95.5	99.3	99	1.5		0	3.9	HSMUKSLNDJOZQG-UHFFFAOYSA-N, HSMUKSLNDJOZQG-UHFFFAOYSA-N
DR-4485	EC50	2739.5	-2.5	100	2.4	1	10000	26	96.2	97.5	98.6	94.7	2.4	55.5		6.2	3.1	SBTRHJHOLCAPFT-AREMUKBSSA-N, SBTRHJHOLCAPFT-AREMUKBSSA-N
NVP-ADW742	EC50	1751.3	-2.5	100	43.7	1	10000	3.2	99.1	98	99	88.9	43.7	42.7		4.9	1.3	LSFLAQVDISHMNB-AFARHQOCSA-N, LSFLAQVDISHMNB-AFARHQOCSA-N, LSFLAQVDISHMNB-AFARHQOCSA-N, LSFLAQVDISHMNB-AFARHQOCSA-N
revaprazan	EC50	10000	-2.5	100	81.5	1	10000	16.5	100.7	100.4	102.5	97.1	81.5	13.1		0.8	1.3	LECZXZOBEZITCL-MRXNPFEDSA-N
clomifene	EC50	10000	-2.5	100	79.3	1	10000	370.7	96.1	99.4	96.3	102.6	79.3	9.2		0.5	3.3	GKIRPKYJQBWNGO-QPLCGJKRSA-N, GKIRPKYJQBWNGO-QPLCGJKRSA-N, GKIRPKYJQBWNGO-QPLCGJKRSA-N
hydrocortisone-hemisuccinate	EC50	10000	-2.5	100	99.6	1	10000	18128.4	102.7	101.3	103.5	100.1	99.6	0.2		0	2.3	VWQWXZAWFPZJDA-CGVGKPPMSA-N
FLI-06	EC50	3162.3	-2.5	100	9.6	1	10000	52.3	101.2	100.3	98.7	100	9.6	46		5.1	3.5	DUGBYNJMBYPWGS-FOIFJWKZSA-N, DUGBYNJMBYPWGS-FOIFJWKZSA-N, DUGBYNJMBYPWGS-FOIFJWKZSA-N, DUGBYNJMBYPWGS-FOIFJWKZSA-N
AM-281	EC50	10000	-0.1	100	95.5	1	10000	2600.2	96.9	100.9	95.5	100	100.1	7		0	2.6	AJFFBPZYXRNAIC-UHFFFAOYSA-N, AJFFBPZYXRNAIC-UHFFFAOYSA-N
SEN-1269	EC50	10000	-0.5	100	94.8	1	10000	9.5	101.3	101.6	95.5	99.5	94.8	6.5		0	2.4	MFPAAKZZUIRMKR-UHFFFAOYSA-N, MFPAAKZZUIRMKR-UHFFFAOYSA-N
SHA-68	EC50	10000	-0.3	100	95.6	1	10000	22.2	101.4	95.6	100.3	96.6	96.8	7.7		0	2.3	SFRQIPRTNYHJHP-QHCPKHFHSA-N, SFRQIPRTNYHJHP-QHCPKHFHSA-N
faropenem	EC50	10000	-0.2	100	94.6	1	10000	128.9	100.6	101.2	94.6	96.6	98.8	7.3		0	2.5	HGGAKXAHAYOLDJ-OJKLQORTSA-N
danazol	EC50	10000	-0.3	100	90.5	1	10000	16.9	96.9	95.5	92.9	94.8	90.5	23.7		0	1.3	POZRVZJJTULAOH-LHZXLZLDSA-N
BAY-K-8644-(+/-)	EC50	10000	-1	100	92.8	1	10000	207.9	95.7	92.8	95.3	94.6	95.6	2.2		0	5.3	ZFLWDHHVRRZMEI-CYBMUJFWSA-N
nTZDpa	EC50	10000	-0.1	100	92.1	1	10000	2210	96.6	100.9	92.1	96.2	100.7	12.2		0	3.8	VUPOTURDKDMIGQ-UHFFFAOYSA-N, VUPOTURDKDMIGQ-UHFFFAOYSA-N, VUPOTURDKDMIGQ-UHFFFAOYSA-N
H2L-5765834	EC50	10000	-1	100	94.3	1	10000	186.2	95.5	99	94.6	99	94.3	1.7		0	3.8	HFYPTENHTPNXGP-UHFFFAOYSA-N, HFYPTENHTPNXGP-UHFFFAOYSA-N
sulbactam-pivoxil	EC50	10000	-1	100	94.9	1	10000	212.5	95.7	96.6	94.9	98.6	95.3	1.5		0	3.9	OHPVYKXTRACOSQ-NXEZZACHSA-N
chlorzoxazone	EC50	10000	-1	100	91.6	1	10000	184.7	97.2	91.6	96.1	95	99.2	2.5		0	5.5	TZFWDZFKRBELIQ-UHFFFAOYSA-N, TZFWDZFKRBELIQ-UHFFFAOYSA-N, TZFWDZFKRBELIQ-UHFFFAOYSA-N
VU152100	EC50	10000	-1	100	92.1	1	10000	227.4	94.1	92.1	92.5	96.4	94.7	2.4		0	6.4	MDNWGCQSCGNTKH-UHFFFAOYSA-N, MDNWGCQSCGNTKH-UHFFFAOYSA-N
LMK-235	EC50	883.5	-1.2	100	1.9	1	10000	0.2	95.9	91.3	90.4	49.3	1.9	105.4		11.6	5.6	VRYZCEONIWEUAV-UHFFFAOYSA-N, VRYZCEONIWEUAV-UHFFFAOYSA-N
CYM-50769	EC50	10000	-2.5	100	94.3	1	10000	69.2	102.5	95.1	94.3	97.9	95.5	18.6		0	2.3	QHVSQUYCVUHYKT-UHFFFAOYSA-N, QHVSQUYCVUHYKT-UHFFFAOYSA-N
dacarbazine	EC50	10000	-2.5	100	92.7	1	10000	1440.3	97.7	99.2	94.9	102.2	92.7	3		0	3.1	FDKXTQMXEQVLRF-ZHACJKMWSA-N, FDKXTQMXEQVLRF-ZHACJKMWSA-N
zotarolimus	EC50	3.8	-1.3	100	52.5	1	10000	3.6	93.4	61.8	60.2	56.9	52.5	160		19.9	4.2	CGTADGCBEXYWNE-GYKXXMIGSA-N
EC-144	EC50	319.3	-2.4	100	3.5	1	10000	0.4	110.3	106.7	94.5	9.2	3.5	144.4		17.3	6.1	VOASEWXFCTZRDF-UHFFFAOYSA-N, VOASEWXFCTZRDF-UHFFFAOYSA-N
ITE	EC50	10000	-2.5	100	96.3	1	10000	2961.1	101.4	104.1	97.1	101.5	96.3	1.4		0	2.8	KDDXOGDIPZSCTM-UHFFFAOYSA-N, KDDXOGDIPZSCTM-UHFFFAOYSA-N
cyclopiazonic-acid	EC50	10000	-2.5	100	86.1	1	10000	5.9	102.5	100	100.4	96.2	86.1	11.6		0.4	1.3	SZINUGQCTHLQAZ-DQYPLSBCSA-N, SZINUGQCTHLQAZ-DQYPLSBCSA-N
WAY-629	EC50	10000	-2.5	100	93	1	10000	2.1	100.9	100	95.3	93	95.9	14.9		0	1.5	OIGHTPDWPMLMGT-UHFFFAOYSA-N, OIGHTPDWPMLMGT-UHFFFAOYSA-N
Rec-15/2615	EC50	10000	-0.5	100	84.2	1	10000	6.3	96.4	97.9	94.3	95.9	84.2	21		0.1	3.2	ZZMFJJDBKSYGRM-UHFFFAOYSA-N, ZZMFJJDBKSYGRM-UHFFFAOYSA-N
PCA-4248	EC50	10000	-0.5	100	92.9	1	10000	11.6	98	95.9	93.6	92.9	96.1	21.1		0	1.6	DHCNAWNKZMNTIS-GFCCVEGCSA-N, DHCNAWNKZMNTIS-GFCCVEGCSA-N, DHCNAWNKZMNTIS-GFCCVEGCSA-N
pifithrin-alpha	EC50	10000	-0.3	100	92.9	1	10000	19.9	96.6	97.5	92.9	94.4	93.5	20.6		0	1.3	OLTZHXYLLRJLST-UHFFFAOYSA-N, OLTZHXYLLRJLST-UHFFFAOYSA-N, OLTZHXYLLRJLST-UHFFFAOYSA-N
SB-525334	EC50	10000	-0.8	100	79	1	10000	0.8	96.8	100.6	95	89.2	79	25.6		1.3	2.2	DKPQHFZUICCZHF-UHFFFAOYSA-N, DKPQHFZUICCZHF-UHFFFAOYSA-N
gemfibrozil	EC50	10000	-1	100	99.1	1	10000	1114.1	104.1	100.6	103.8	99.1	102.4	0.3		0	3.2	HEMJJKBWTPKOJG-UHFFFAOYSA-N, HEMJJKBWTPKOJG-UHFFFAOYSA-N
diflunisal	EC50	10000	-0.1	100	100	1	10000	353.1	100	100	100	100	100	0.1		0	0	HUPFGZXOMWLGNK-UHFFFAOYSA-N
eact	EC50	10000	-0.2	100	96.1	1	10000	879.7	101.5	97	100.4	96.1	106.5	4.6		0	4.7	ZUXNHFFVQWADJL-UHFFFAOYSA-N, ZUXNHFFVQWADJL-UHFFFAOYSA-N
TC-G-1000	EC50	10000	-2.5	100	94.1	1	10000	41979.3	100.7	96.8	95.6	101.8	97	0.7		0	2.9	RLKWQKZPCMICPS-UHFFFAOYSA-N, RLKWQKZPCMICPS-UHFFFAOYSA-N
NKY-80	EC50	10000	-0.1	100	96.4	1	10000	744.1	96.4	97.3	99.7	97.6	100.5	6.8		0	2	SOJUSNIBPPMLCC-SSDOTTSWSA-N, SOJUSNIBPPMLCC-SSDOTTSWSA-N
OXF-BD-02	EC50	1346.4	-2.5	100	59.3	1	10000	3.1	97.2	94.2	99.7	86.9	59.3	35.5		3.9	3.2	FEQUIPXIENTMJN-SFHVURJKSA-N, FEQUIPXIENTMJN-SFHVURJKSA-N
fosinoprilat	EC50	10000	-1	100	93.7	1	10000	180.8	99.6	93.7	97.5	95	97.1	1.9		0	4	WOIWWYDXDVSWAZ-RTWAWAEBSA-N
apoptosis-activator-II	EC50	2502.8	-2.5	100	30.2	1	10000	27.1	99.2	98.9	94	94.4	30.2	42.3		4.7	3.3	KGRJPLRFGLMQMV-UHFFFAOYSA-N, KGRJPLRFGLMQMV-UHFFFAOYSA-N, KGRJPLRFGLMQMV-UHFFFAOYSA-N, KGRJPLRFGLMQMV-UHFFFAOYSA-N
CYM-5541	EC50	10000	-0.3	100	94.4	1	10000	14.8	98	97.8	96.3	97.2	94.4	12.9		0	0.8	NDKGACIWVAOUQH-UHFFFAOYSA-N, NDKGACIWVAOUQH-UHFFFAOYSA-N
hexylresorcinol	EC50	10000	-2.5	100	97.5	1	10000	94685.1	98.3	100.8	97.5	104.5	99.9	0.3		0	2.8	WFJIVOKAWHGMBH-UHFFFAOYSA-N, WFJIVOKAWHGMBH-UHFFFAOYSA-N
CF102	EC50	10000	-0.1	100	100	1	10000	353.1	100	100	100	100	100	0.1		0	0	IPSYPUKKXMNCNQ-PFHKOEEOSA-N, IPSYPUKKXMNCNQ-PFHKOEEOSA-N
GW-843682X	EC50	10000	-2.5	100	89.4	1	10000	0.4	101.5	97.8	102.3	94.4	89.4	10.8		0.1	1.8	JSKUWFIZUALZLX-UHFFFAOYSA-N, JSKUWFIZUALZLX-UHFFFAOYSA-N, JSKUWFIZUALZLX-UHFFFAOYSA-N
FR-180204	EC50	10000	-2.5	100	89.1	1	10000	792.3	98.2	102.1	94.9	102	89.1	4.7		0	3.2	XVECMUKVOMUNLE-UHFFFAOYSA-N, XVECMUKVOMUNLE-UHFFFAOYSA-N, XVECMUKVOMUNLE-UHFFFAOYSA-N
acetylcysteine	EC50	10000	-0.1	100	95.5	1	10000	2761.9	99.1	97.2	100.4	95.5	101.9	6.9		0	2.7	PWKSKIMOESPYIA-BYPYZUCNSA-N, PWKSKIMOESPYIA-BYPYZUCNSA-N, PWKSKIMOESPYIA-BYPYZUCNSA-N
5-carboxamidotryptamine	EC50	10000	-0.2	100	97.8	1	10000	113.9	100.9	97.8	99.1	98	99.5	4		0	1.2	WKZLNEWVIAGNAW-UHFFFAOYSA-N, WKZLNEWVIAGNAW-UHFFFAOYSA-N
NCS-382	EC50	10000	-2.5	100	94.4	1	10000	45251.1	96.7	102	96	101.9	97.2	0.7		0	2.9	UADPGHINQMWEAG-FROQITRMSA-N
TC-LPA5-4	EC50	10000	-0.5	100	94.9	1	10000	3.7	100.5	96.4	97.8	94.9	94.9	13		0	1.3	BNALUYKEGYUHQC-UHFFFAOYSA-N, BNALUYKEGYUHQC-UHFFFAOYSA-N
iodophenpropit	EC50	10000	-2.5	100	85.8	1	10000	54.9	99.9	94.4	101.8	97.9	86.1	9.8		0.3	3	UBHYDQAARZKHEZ-UHFFFAOYSA-N
chlorphenamine	EC50	10000	-0.7	100	93.5	1	10000	1.2	100.6	97.3	95.9	93.5	94.9	16		0	1	SOYKEARSMXGVTM-HNNXBMFYSA-N
VU0238429	EC50	374.1	-1.8	100	13.4	1	10000	0	99	99.7	92.8	25.8	13.4	123.7		14.6	0.5	CKLGZXFOLMHCMC-UHFFFAOYSA-N, CKLGZXFOLMHCMC-UHFFFAOYSA-N, CKLGZXFOLMHCMC-UHFFFAOYSA-N
GSK-3-inhibitor-IX	EC50	2659.5	-2.5	100	42.2	1	10000	34.1	99.9	95.2	101.2	96.3	42.2	33.6		3.7	2.7	DDLZLOKCJHBUHD-UJZLGWIISA-N, DDLZLOKCJHBUHD-UJZLGWIISA-N
BAG-956	EC50	201.9	-2.5	100	23.8	1	10000	0.2	97.4	101.2	88.8	24.9	23.8	129.1		15.8	1.5	GVPAGJWVBUZHNQ-UHFFFAOYSA-N, GVPAGJWVBUZHNQ-UHFFFAOYSA-N
PHT-427	EC50	10000	-0.1	100	97.5	1	10000	1699.4	101.5	97.5	98.2	98.7	99.9	3.7		0	1.6	BYWWNRBKPCPJMG-UHFFFAOYSA-N, BYWWNRBKPCPJMG-UHFFFAOYSA-N, BYWWNRBKPCPJMG-UHFFFAOYSA-N, BYWWNRBKPCPJMG-UHFFFAOYSA-N
cyclamic-acid	EC50	10000	-2.5	100	96.3	1	10000	1912.4	98.1	100.2	96.8	101.2	96.3	1.5		0	2	HCAJEUSONLESMK-UHFFFAOYSA-N, HCAJEUSONLESMK-UHFFFAOYSA-N, HCAJEUSONLESMK-UHFFFAOYSA-N, HCAJEUSONLESMK-UHFFFAOYSA-N
hydrocortisone-phosphate	EC50	10000	-2.5	100	95	1	10000	712	100.6	101.1	97.1	100.5	95	2.3		0	1.6	BGSOJVFOEQLVMH-SBXZOHCASA-N
methoxamine	EC50	10000	-0.1	100	100	1	10000	353.1	100	100	100	100	100	0.1		0	0	WJAJPNHVVFWKKL-UHFFFAOYSA-N, WJAJPNHVVFWKKL-UHFFFAOYSA-N, WJAJPNHVVFWKKL-UHFFFAOYSA-N
meclofenamic-acid	EC50	10000	-2.5	100	96.2	1	10000	5847.7	99.3	103.2	97.1	104.6	96.2	1.2		0	3.2	SBDNJUWAMKYJOX-UHFFFAOYSA-N, SBDNJUWAMKYJOX-UHFFFAOYSA-N
trimethobenzamide	EC50	10000	-0.1	100	93.8	1	10000	2546.3	97.6	93.8	102.2	97.4	100	9.7		0	3.5	FEZBIKUBAYAZIU-UHFFFAOYSA-N, FEZBIKUBAYAZIU-UHFFFAOYSA-N
tramiprosate	EC50	10000	-2.5	100	94.6	1	10000	2962	94.6	99.2	101	102.9	94.7	1.9		0	3.2	SNKZJIOFVMKAOJ-UHFFFAOYSA-N, SNKZJIOFVMKAOJ-UHFFFAOYSA-N
ronidazole	EC50	10000	-1	100	96.4	1	10000	182.2	96.4	97.9	99.8	97.9	99.5	1.1		0	2.4	PQFRTXSWDXZRRS-UHFFFAOYSA-N, PQFRTXSWDXZRRS-UHFFFAOYSA-N, PQFRTXSWDXZRRS-UHFFFAOYSA-N
moxalactam	EC50	10000	-2.5	100	94.8	1	10000	83484.8	94.8	98.2	96.1	102.6	104.5	0.6		0	5.1	JWCSIUVGFCSJCK-UOXRKKOCSA-N, JWCSIUVGFCSJCK-UOXRKKOCSA-N
amlexanox	EC50	10000	-0.1	100	94.3	1	10000	1601.1	97.1	94.3	100.1	96.4	99.8	9.5		0	2.7	SGRYPYWGNKJSDL-UHFFFAOYSA-N, SGRYPYWGNKJSDL-UHFFFAOYSA-N, SGRYPYWGNKJSDL-UHFFFAOYSA-N
medrysone	EC50	10000	-2.5	100	97.4	1	10000	64577.7	97.6	97.4	99.8	101.4	99.6	0.3		0	2	GZENKSODFLBBHQ-ILSZZQPISA-N, GZENKSODFLBBHQ-ILSZZQPISA-N, GZENKSODFLBBHQ-ILSZZQPISA-N
sulfathiazole	EC50	10000	-0.1	100	93.6	1	10000	1570.7	94.2	98.5	94.3	93.6	102	14.3		0	3.9	JNMRHUJNCSQMMB-UHFFFAOYSA-N, JNMRHUJNCSQMMB-UHFFFAOYSA-N, JNMRHUJNCSQMMB-UHFFFAOYSA-N
tobramycin	EC50	10000	-2.5	100	95	1	10000	101058	95	102.7	97.6	100.2	107.6	0.6		0	5.9	NLVFBUXFDBBNBW-PBSUHMDJSA-N, NLVFBUXFDBBNBW-PBSUHMDJSA-N
tolfenamic-acid	EC50	10000	-2.5	100	95	1	10000	48087	98.9	95	101.2	101.4	98.8	0.6		0	2.8	YEZNLOUZAIOMLT-UHFFFAOYSA-N, YEZNLOUZAIOMLT-UHFFFAOYSA-N, YEZNLOUZAIOMLT-UHFFFAOYSA-N
sulfachlorpyridazine	EC50	10000	-2.5	100	93	1	10000	60024.6	98.8	93	100.2	102.4	102.8	0.8		0	4.9	XOXHILFPRYWFOD-UHFFFAOYSA-N, XOXHILFPRYWFOD-UHFFFAOYSA-N
cetaben	EC50	10000	-1.1	100	97.8	1	10000	50.6	99.5	97.8	102.1	99.2	98.5	1.2		0	1.6	QXWKHSSBFQDQPR-UHFFFAOYSA-N
histamine	EC50	10000	-2.5	100	94.9	1	10000	66287.1	94.9	99.7	97.5	102.8	102.2	0.6		0	4	NTYJJOPFIAHURM-UHFFFAOYSA-N, NTYJJOPFIAHURM-UHFFFAOYSA-N, NTYJJOPFIAHURM-UHFFFAOYSA-N, NTYJJOPFIAHURM-UHFFFAOYSA-N, NTYJJOPFIAHURM-UHFFFAOYSA-N, NTYJJOPFIAHURM-UHFFFAOYSA-N
digoxin	EC50	181.8	-2.5	100	4.6	1	10000	0.2	97.3	96.1	82.7	4.6	4.8	166		20.1	2.4	LTMHDMANZUZIPE-SYUUTQQWSA-N
phenylephrine	EC50	10000	-2.5	100	96.1	1	10000	59836.2	98.9	96.1	98.9	102.2	100.7	0.5		0	2.7	SONNWYBIRXJNDC-VIFPVBQESA-N, SONNWYBIRXJNDC-VIFPVBQESA-N, SONNWYBIRXJNDC-VIFPVBQESA-N
dextromethorphan	EC50	10000	-1	100	95.3	1	10000	163.1	97.1	98.3	99.7	95.3	97.1	1.4		0	2.7	MKXZASYAUGDDCJ-NJAFHUGGSA-N, MKXZASYAUGDDCJ-NJAFHUGGSA-N
spironolactone	EC50	10000	-2.5	100	92.9	1	10000	57594.3	92.9	98.6	97.4	100.8	102	0.9		0	4.8	LXMSZDCAJNLERA-ZHYRCANASA-N, LXMSZDCAJNLERA-ZHYRCANASA-N, LXMSZDCAJNLERA-ZHYRCANASA-N, LXMSZDCAJNLERA-ZHYRCANASA-N, LXMSZDCAJNLERA-ZHYRCANASA-N
suloctidil	EC50	2128	-2.5	100	64.5	1	10000	23.7	98.2	95	99.7	95.5	64.5	24		2.4	2.7	BFCDFTHTSVTWOG-YLJYHZDGSA-N
pyrithione-zinc	EC50	405.6	-2.5	100	1.3	1	10000	0.2	101.8	95.1	97	10.8	1.3	137.4		16.4	2.6	KTIHEFSORPLWRR-UHFFFAOYSA-L, KTIHEFSORPLWRR-UHFFFAOYSA-L, KTIHEFSORPLWRR-UHFFFAOYSA-L, KTIHEFSORPLWRR-UHFFFAOYSA-L
JW-642	EC50	10000	-2.5	100	95.7	1	10000	2.8	101.1	98.1	101.7	95.7	97.6	5.9		0	1.7	AVSCNEOUWSVZEY-UHFFFAOYSA-N, AVSCNEOUWSVZEY-UHFFFAOYSA-N
hydrocortisone-acetate	EC50	10000	-1	100	93	1	10000	192.8	94.6	97	93	97.7	98.6	2.1		0	4.9	ALEXXDVDDISNDU-JZYPGELDSA-N
tiabendazole	EC50	10000	-2.5	100	99.9	1	10000	20051	100	100	100	100	100	0		0	0	WJCNZQLZVWNLKY-UHFFFAOYSA-N, WJCNZQLZVWNLKY-UHFFFAOYSA-N, WJCNZQLZVWNLKY-UHFFFAOYSA-N
oxytetracycline	EC50	10000	-0.9	100	98	1	10000	283.2	99.6	98	101.5	99.4	104	0.7		0	2.8	KTUXFHGUHYRDNF-PXOLEDIWSA-N, KTUXFHGUHYRDNF-PXOLEDIWSA-N, KTUXFHGUHYRDNF-PXOLEDIWSA-N, KTUXFHGUHYRDNF-PXOLEDIWSA-N
procainamide	EC50	10000	-2.5	100	94.9	1	10000	54812.8	94.9	97.9	98.8	101.4	100.4	0.6		0	3.3	REQCZEXYDRLIBE-UHFFFAOYSA-N, REQCZEXYDRLIBE-UHFFFAOYSA-N
STREPTOMYCIN SULFATE [5mM; 10% aq DMSO + 5mM ethanolamine]	EC50	10000	-0.2	100	94.5	1	10000	66.7	98.7	100.4	94.5	99.5	95.7	9		0	2.3
ranitidine	EC50	10000	-0.1	100	94.2	1	10000	1149.1	102.1	94.2	98.4	96.8	98.5	8.4		0	2.8	SYNOVMDJYWJCON-UHFFFAOYSA-N
TUG-891	EC50	10000	-0.1	100	93.6	1	10000	338.5	97.8	100.6	94.2	93.6	99.2	12		0	3	LPGBXHWIQNZEJB-UHFFFAOYSA-N, LPGBXHWIQNZEJB-UHFFFAOYSA-N
guanaben-acetate	EC50	10000	-1	100	91.5	1	10000	140.3	96.9	96.2	94.6	97.7	91.5	2.6		0	4.3	WDZVGELJXXEGPV-YIXHJXPBSA-N, WDZVGELJXXEGPV-YIXHJXPBSA-N, WDZVGELJXXEGPV-YIXHJXPBSA-N, WDZVGELJXXEGPV-YIXHJXPBSA-N
procaine	EC50	10000	-0.1	100	94.2	1	10000	2700.1	100.1	95.2	97.9	94.2	102.2	9		0	3.5	MFDFERRIHVXMIY-UHFFFAOYSA-N, MFDFERRIHVXMIY-UHFFFAOYSA-N
sulfadiazine	EC50	10000	-1.8	100	96	1	10000	1.1	99.7	99.9	97.3	96	97.9	8.7		0	1	SEEPANYCNGTZFQ-UHFFFAOYSA-N, SEEPANYCNGTZFQ-UHFFFAOYSA-N, SEEPANYCNGTZFQ-UHFFFAOYSA-N, SEEPANYCNGTZFQ-UHFFFAOYSA-N
phenformin	EC50	10000	-1	100	93.8	1	10000	175.9	95.9	97.6	93.8	98.8	97.1	1.9		0	3.9	ICFJFFQQTFMIBG-UHFFFAOYSA-N, ICFJFFQQTFMIBG-UHFFFAOYSA-N, ICFJFFQQTFMIBG-UHFFFAOYSA-N, ICFJFFQQTFMIBG-UHFFFAOYSA-N
hexachlorophene	EC50	2075	-2.5	100	70.9	1	10000	39.4	97.8	96.8	92.9	96.1	70.9	20		1.9	4	ACGUYXCXAPNIKK-UHFFFAOYSA-N, ACGUYXCXAPNIKK-UHFFFAOYSA-N
indapamide	EC50	10000	-2.5	100	96.7	1	10000	133	100.6	96.9	97.9	96.7	98.3	11		0	1.1	NDDAHWYSQHTHNT-JTQLQIEISA-N, NDDAHWYSQHTHNT-JTQLQIEISA-N, NDDAHWYSQHTHNT-JTQLQIEISA-N
dicloxacillin	EC50	10000	-1	100	93.7	1	10000	177.5	95.6	99.9	93.7	97.9	94.9	1.9		0	4	YFAGHNZHGGCZAX-JKIFEVAISA-N, YFAGHNZHGGCZAX-JKIFEVAISA-N, YFAGHNZHGGCZAX-JKIFEVAISA-N, YFAGHNZHGGCZAX-JKIFEVAISA-N
lanatoside-C	EC50	211.1	-2.5	100	3.4	1	10000	0.2	101.4	97.3	87.4	3.4	6.7	161.9		19.5	2.5	JAYAGJDXJIDEKI-FUVOQQLASA-N
flunisolide	EC50	10000	-2.5	100	91.4	1	10000	12.9	101.9	93.9	91.4	93.8	94.7	27		0	2.2	XSFJVAJPIHIPKU-XWCQMRHXSA-N
naphazoline	EC50	10000	-0.3	100	93.9	1	10000	12.3	97	100.7	94.9	97.8	93.9	12.1		0	2.2	CNIIGCLFLJGOGP-UHFFFAOYSA-N, CNIIGCLFLJGOGP-UHFFFAOYSA-N, CNIIGCLFLJGOGP-UHFFFAOYSA-N
metronidazole	EC50	10000	-0.8	100	96.9	1	10000	4.7	104	97.6	98.9	96.9	98	6.4		0	2.3	VAOCPAMSLUNLGC-UHFFFAOYSA-N, VAOCPAMSLUNLGC-UHFFFAOYSA-N
1S,2R-phenylpropanolamine	EC50	10000	-0.1	100	100	1	10000	353.1	100	100	100	100	100	0.1		0	0	DLNKOYKMWOXYQA-VXNVDRBHSA-N
hydrochlorothiazide	EC50	10000	-0.7	100	96.9	1	10000	11.6	101	103.2	97.2	99.8	96.9	2.9		0	2.2	JZUFKLXOESDKRF-UHFFFAOYSA-N, JZUFKLXOESDKRF-UHFFFAOYSA-N
diethylcarbamazine	EC50	10000	-2.5	100	91.4	1	10000	3.3	103.2	97.8	102.4	91.4	98.1	11.8		0	4.1	RCKMWOKWVGPNJF-UHFFFAOYSA-N, RCKMWOKWVGPNJF-UHFFFAOYSA-N
TRIAMCINOLONE ACETONIDE	EC50	10000	-0.3	100	90.7	1	10000	8	99.4	95.7	94.6	90.7	95.2	20.9		0	2.2
mycophenolic-acid	EC50	1033.5	-1.5	100	21.9	1	10000	0.1	98.3	101.8	94.7	62.6	21.9	77.8		8.7	2.4	HPNSFSBZBAHARI-RUDMXATFSA-N, HPNSFSBZBAHARI-RUDMXATFSA-N, HPNSFSBZBAHARI-RUDMXATFSA-N, HPNSFSBZBAHARI-RUDMXATFSA-N
methotrexate	EC50	10000	-0.4	100	92.1	1	10000	10.1	103.3	98.2	98	92.1	97.2	11.5		0	3.1	FBOZXECLQNJBKD-ZDUSSCGKSA-N, FBOZXECLQNJBKD-ZDUSSCGKSA-N, FBOZXECLQNJBKD-ZDUSSCGKSA-N, FBOZXECLQNJBKD-ZDUSSCGKSA-N
manidipine	EC50	2440.2	-2.5	100	71.9	1	10000	60.5	98.3	100.5	93.8	97.6	71.9	17.4		1.5	3.2	ANEBWFXPVPTEET-JGCGQSQUSA-N
latrepirdine	EC50	10000	-0.8	100	93.7	1	10000	0.6	100.4	100.4	97.7	95.8	93.7	9.8		0	0.6	JNODQFNWMXFMEV-UHFFFAOYSA-N, JNODQFNWMXFMEV-UHFFFAOYSA-N, JNODQFNWMXFMEV-UHFFFAOYSA-N
phenacemide	EC50	10000	-2.5	100	97.6	1	10000	3.2	103.7	102.2	102	98.8	97.6	2.4		0	2.4	XPFRXWCVYUEORT-UHFFFAOYSA-N, XPFRXWCVYUEORT-UHFFFAOYSA-N
haloperidol	EC50	10000	-2.5	100	97.6	1	10000	106220	101.8	103.8	97.6	103.3	99.1	0.3		0	2.9	LNEPOXFFQSENCJ-UHFFFAOYSA-N, LNEPOXFFQSENCJ-UHFFFAOYSA-N, LNEPOXFFQSENCJ-UHFFFAOYSA-N
retinol	EC50	10000	-0.3	100	96.8	1	10000	308.1	102.1	96.9	101.7	96.8	103	2.9		0	3.3	FPIPGXGPPPQFEQ-OVSJKPMPSA-N, FPIPGXGPPPQFEQ-OVSJKPMPSA-N
sulfamethoxypyridazine	EC50	10000	-2.5	100	94.3	1	10000	50979.3	99.9	94.3	97.4	100.6	99.7	0.7		0	3.4	VLYWMPOKSSWJAL-UHFFFAOYSA-N, VLYWMPOKSSWJAL-UHFFFAOYSA-N, VLYWMPOKSSWJAL-UHFFFAOYSA-N
miconazole	EC50	10000	-0.2	100	87.8	1	10000	339.6	95.5	94.9	102.5	94.2	92.4	15.9		0	3.7	BYBLEWFAAKGYCD-SFHVURJKSA-N, BYBLEWFAAKGYCD-SFHVURJKSA-N
pirenzepine	EC50	10000	-0.1	100	93.8	1	10000	2442.2	96.1	93.8	99.6	98.7	101.1	9.7		0	3.4	RMHMFHUVIITRHF-UHFFFAOYSA-N, RMHMFHUVIITRHF-UHFFFAOYSA-N
4-chlorophenylguanidine	EC50	10000	-0.2	100	95.9	1	10000	721.6	102.2	95.9	99.7	96.5	100.8	5.2		0	2.8	ZSJNJAJDBNFVCA-UHFFFAOYSA-N, ZSJNJAJDBNFVCA-UHFFFAOYSA-N
tolmetin	EC50	10000	-0.1	100	92.4	1	10000	1821	96.8	102.1	92.4	97.8	101.9	11.3		0	4.4	UPSPUYADGBWSHF-UHFFFAOYSA-N, UPSPUYADGBWSHF-UHFFFAOYSA-N, UPSPUYADGBWSHF-UHFFFAOYSA-N
memantine	EC50	10000	-1	100	96.4	1	10000	218.4	97.3	96.4	96.6	99.6	98.9	1.1		0	2.8	BUGYDGFZZOZRHP-CDECOKDKSA-N
medroxyprogesterone-acetate	EC50	10000	-0.2	100	96.2	1	10000	112.5	97.1	99	97	96.2	96.5	11.3		0	0.9	PSGAAPLEWMOORI-PEINSRQWSA-N
olsalazine	EC50	10000	-2.5	100	99	1	10000	368301	99	101.7	102.8	107.4	103.2	0.1		0	4.5	QQBDLJCYGRGAKP-FOCLMDBBSA-N, QQBDLJCYGRGAKP-FOCLMDBBSA-N, QQBDLJCYGRGAKP-FOCLMDBBSA-N
dicoumarol	EC50	10000	-0.5	100	98	1	10000	132.7	100.7	100.9	100.7	98	102	1.2		0	1.8	DOBMPNYZJYQDGZ-UHFFFAOYSA-N, DOBMPNYZJYQDGZ-UHFFFAOYSA-N
aloxistatin	EC50	10000	-2.5	100	94.7	1	10000	47163.5	99.6	101.8	94.7	101.6	97.6	0.6		0	2.9	SRVFFFJZQVENJC-IHRRRGAJSA-N, SRVFFFJZQVENJC-IHRRRGAJSA-N, SRVFFFJZQVENJC-IHRRRGAJSA-N, SRVFFFJZQVENJC-IHRRRGAJSA-N
naproxen	EC50	10000	-0.3	100	96.8	1	10000	205.3	101	101.8	98.4	96.8	102.3	2.8		0	2.6	CMWTZPSULFXXJA-VIFPVBQESA-N, CMWTZPSULFXXJA-VIFPVBQESA-N, CMWTZPSULFXXJA-VIFPVBQESA-N, CMWTZPSULFXXJA-VIFPVBQESA-N
penicillin-v-potassium	EC50	10000	-0.2	100	96.4	1	10000	308.2	100.8	96.4	99.8	97	98.7	6		0	1.8	BPLBGHOLXOTWMN-MBNYWOFBSA-N, BPLBGHOLXOTWMN-MBNYWOFBSA-N
fluorometholone	EC50	10000	-1	100	91.1	1	10000	165.7	96.4	97.9	91.1	97	92.3	2.7		0	5.2	FAOZLTXFLGPHNG-KNAQIMQKSA-N
suramin	EC50	10000	-0.1	100	94.7	1	10000	2122.6	99.9	94.7	99.4	96.7	100	8.3		0	2.5	FIAFUQMPZJWCLV-UHFFFAOYSA-N, FIAFUQMPZJWCLV-UHFFFAOYSA-N
disulfiram	EC50	10000	-0.3	100	78	1	10000	52.9	100.4	99.6	99	78	94.6	24.7		0.2	8	AUZONCFQVSMFAP-UHFFFAOYSA-N, AUZONCFQVSMFAP-UHFFFAOYSA-N, AUZONCFQVSMFAP-UHFFFAOYSA-N
guaifenesin	EC50	10000	-2.5	100	97	1	10000	7.7	105.3	98.8	97	97.2	100.2	8.7		0	3.1	HSRJKNPTNIJEKV-QMMMGPOBSA-N, HSRJKNPTNIJEKV-QMMMGPOBSA-N, HSRJKNPTNIJEKV-QMMMGPOBSA-N
meclizine	EC50	10000	-2.5	100	91.6	1	10000	1162.1	96.5	98.6	93.6	101.3	91.6	3.7		0	3.8	OCJYIGYOJCODJL-VWLOTQADSA-N
papaverine	EC50	10000	-0.3	100	86.1	1	10000	39.5	100.6	92.5	99	96.5	89.7	16		0	3.5	XQYZDYMELSJDRZ-UHFFFAOYSA-N
sulfameter	EC50	10000	-2.5	100	94.3	1	10000	53645.4	96.2	101.4	94.3	101.3	97.2	0.7		0	3.5	GPTONYMQFTZPKC-UHFFFAOYSA-N, GPTONYMQFTZPKC-UHFFFAOYSA-N, GPTONYMQFTZPKC-UHFFFAOYSA-N
minoxidil	EC50	10000	-0.1	100	95.3	1	10000	353.9	98.6	95.9	98.5	95.3	100.3	9.2		0	2.2	ZFMITUMMTDLWHR-UHFFFAOYSA-N, ZFMITUMMTDLWHR-UHFFFAOYSA-N, ZFMITUMMTDLWHR-UHFFFAOYSA-N, ZFMITUMMTDLWHR-UHFFFAOYSA-N, ZFMITUMMTDLWHR-UHFFFAOYSA-N
methylprednisolone	EC50	10000	-0.2	100	91.4	1	10000	107	102.2	97.9	91.4	98.9	95.2	12.2		0	3.6	VHRSUDSXCMQTMA-PJHHCJLFSA-N, VHRSUDSXCMQTMA-PJHHCJLFSA-N, VHRSUDSXCMQTMA-PJHHCJLFSA-N
sulfinpyrazone	EC50	10000	-2.5	100	97.5	1	10000	102876	97.5	101.6	103.9	101.5	101.8	0.3		0	3	MBGGBVCUIVRRBF-LJAQVGFWSA-N
thioridazine	EC50	3704.7	-2.5	100	74.7	1	10000	339.6	104.7	103	102	103	74.7	11.3		0.8	3.7	KLBQZWRITKRQQV-UHFFFAOYSA-N, KLBQZWRITKRQQV-UHFFFAOYSA-N
sulfacetamide	EC50	10000	-0.1	100	100	1	10000	353.1	100	100	100	100	100	0.1		0	0	SKIVFJLNDNKQPD-UHFFFAOYSA-N, SKIVFJLNDNKQPD-UHFFFAOYSA-N, SKIVFJLNDNKQPD-UHFFFAOYSA-N
molsidomine	EC50	10000	-1.7	100	97.6	1	10000	4208.5	99.3	97.6	103.5	99.8	101.7	0.4		0	2.6	XLFWDASMENKTKL-UHFFFAOYSA-O, XLFWDASMENKTKL-UHFFFAOYSA-O
ibuprofen	EC50	10000	-2.5	100	98.1	1	10000	148303	98.1	102.9	100.2	102.3	104.1	0.2		0	3.2	HEFNNWSXXWATRW-SNVBAGLBSA-N, HEFNNWSXXWATRW-SNVBAGLBSA-N
indoprofen	EC50	10000	-2.5	100	95.8	1	10000	73123.3	95.8	97.6	103.2	100.1	102.1	0.5		0	3.6	RJMIEHBSYVWVIN-LLVKDONJSA-N, RJMIEHBSYVWVIN-LLVKDONJSA-N
tenofovir	EC50	10000	-1.4	100	98.6	1	10000	1800.4	100.7	98.6	102.4	99.8	102.7	0.3		0	2.2	SGOIRFVFHAKUTI-ZCFIWIBFSA-N, SGOIRFVFHAKUTI-ZCFIWIBFSA-N, SGOIRFVFHAKUTI-ZCFIWIBFSA-N
dicycloverine	EC50	10000	-2.5	100	97	1	10000	148891	97	99.3	99.3	107.9	104.4	0.4		0	5.2	CURUTKGFNZGFSE-UHFFFAOYSA-N, CURUTKGFNZGFSE-UHFFFAOYSA-N, CURUTKGFNZGFSE-UHFFFAOYSA-N
enalapril	EC50	10000	-0.1	100	97.9	1	10000	3928.5	97.9	101.1	99.5	98.6	102.1	3.2		0	2	GBXSMTUPTTWBMN-XIRDDKMYSA-N, GBXSMTUPTTWBMN-XIRDDKMYSA-N, GBXSMTUPTTWBMN-XIRDDKMYSA-N
erythromycin-estolate	EC50	10000	-2.5	100	98.4	1	10000	183352	98.7	98.4	100.8	104.3	104.2	0.2		0	3.5	TYQXKHPOXXXCTP-JKQIPHDKSA-N, TYQXKHPOXXXCTP-JKQIPHDKSA-N
vorapaxar	EC50	10000	-2.5	100	89.1	1	10000	443.9	102.4	98.7	101.9	101.5	89.1	4.8		0	2	ZBGXUVOIWDMMJE-QHNZEKIYSA-N
norfloxacin	EC50	10000	-2.5	100	97.9	1	10000	149716	100.5	99.1	97.9	103.8	105	0.3		0	3.7	OGJPXUAPXNRGGI-UHFFFAOYSA-N, OGJPXUAPXNRGGI-UHFFFAOYSA-N, OGJPXUAPXNRGGI-UHFFFAOYSA-N, OGJPXUAPXNRGGI-UHFFFAOYSA-N
nitrofurazone	EC50	10000	-2.5	100	98.1	1	10000	129678	101	98.1	103.1	100.3	103.2	0.2		0	2.8	IAIWVQXQOWNYOU-FPYGCLRLSA-N, IAIWVQXQOWNYOU-FPYGCLRLSA-N, IAIWVQXQOWNYOU-FPYGCLRLSA-N
benzylpenicillin	EC50	10000	-2.5	100	96.6	1	10000	96784.6	96.6	100.7	101	104.2	103.6	0.4		0	3.9	JGSARLDLIJGVTE-MBNYWOFBSA-N, JGSARLDLIJGVTE-MBNYWOFBSA-N, JGSARLDLIJGVTE-MBNYWOFBSA-N
17-hydroxyprogesterone-caproate	EC50	10000	-1	100	95.7	1	10000	166.7	98.1	95.7	99.7	99.4	95.9	1.3		0	2.5	DOMWKUIIPQCAJU-LJHIYBGHSA-N
niflumic-acid	EC50	10000	-2.5	100	98	1	10000	176433	99.7	98	104.5	105.8	102.1	0.2		0	4.1	JZFPYUNJRRFVQU-UHFFFAOYSA-N, JZFPYUNJRRFVQU-UHFFFAOYSA-N, JZFPYUNJRRFVQU-UHFFFAOYSA-N
sulfaphenazole	EC50	10000	-0.1	100	97.4	1	10000	2978.5	97.4	97.8	100.4	99.4	100.7	4		0	1.7	QWCJHSGMANYXCW-UHFFFAOYSA-N, QWCJHSGMANYXCW-UHFFFAOYSA-N
doxepin	EC50	10000	-2.5	100	94.9	1	10000	65056.9	94.9	100.9	98.7	101.6	102.8	0.6		0	3.9	ODQWQRRAPPTVAG-BOPFTXTBSA-N, ODQWQRRAPPTVAG-BOPFTXTBSA-N
bemesetron	EC50	10000	-0.1	100	96.7	1	10000	2380.8	98.7	96.7	101	98.7	99.7	5.1		0	1.7	MNJNPLVXBISNSX-WDNDVIMCSA-N
dimenhydrinate	EC50	10000	-2.5	100	96.5	1	10000	108869	102.3	96.5	98	102	105.6	0.4		0	4.5	NFLLKCVHYJRNRH-UHFFFAOYSA-N, NFLLKCVHYJRNRH-UHFFFAOYSA-N, NFLLKCVHYJRNRH-UHFFFAOYSA-N
progesterone	EC50	10000	-2.5	100	93.7	1	10000	14226.3	100.1	98	100.6	100.1	96.8	0.8		0	1	RJKFOVLPORLFTN-LEKSSAKUSA-N, RJKFOVLPORLFTN-LEKSSAKUSA-N
tranylcypromine	EC50	10000	-2.5	100	96.6	1	10000	94332.5	96.6	102	97.7	103.3	103.2	0.4		0	3.7	AELCINSCMGFISI-BDAKNGLRSA-N
proglumide	EC50	10000	-2.5	100	99.9	1	10000	20051	100	100	100	100	100	0		0	0	DGMKFQYCZXERLX-OAHLLOKOSA-N
fenspiride	EC50	10000	-0.7	100	97.7	1	10000	320.3	104.9	97.7	100.9	99.2	107.8	1		0	5.3	FVNFBBAOMBJTST-UHFFFAOYSA-N, FVNFBBAOMBJTST-UHFFFAOYSA-N, FVNFBBAOMBJTST-UHFFFAOYSA-N
pargyline	EC50	10000	-2.5	100	99.2	1	10000	203038	99.2	100.9	99.9	102	102.8	0.1		0	2	DPWPWRLQFGFJFI-UHFFFAOYSA-N, DPWPWRLQFGFJFI-UHFFFAOYSA-N
disopyramide	EC50	10000	-2.5	100	95.7	1	10000	250.2	102.9	102	100	99.7	95.7	2.6		0	1.8	UVTNFZQICZKOEM-UHFFFAOYSA-N, UVTNFZQICZKOEM-UHFFFAOYSA-N, UVTNFZQICZKOEM-UHFFFAOYSA-N
AS-2034178	EC50	10000	-0.1	100	96.5	1	10000	3572.9	101.1	96.5	99	97.4	103.6	5.3		0	3.2	VENOXIKBBUVHRY-UHFFFAOYSA-N, VENOXIKBBUVHRY-UHFFFAOYSA-N
promazine	EC50	10000	-2.5	100	96.3	1	10000	4.8	98.7	102.2	96.4	96.3	99.5	8.6		0	2.1	ZGUGWUXLJSTTMA-UHFFFAOYSA-N, ZGUGWUXLJSTTMA-UHFFFAOYSA-N
tolnaftate	EC50	10000	-0.3	100	93.3	1	10000	28.8	99.1	99.2	94.9	100.2	93.3	10.1		0	2.5	FUSNMLFNXJSCDI-UHFFFAOYSA-N, FUSNMLFNXJSCDI-UHFFFAOYSA-N, FUSNMLFNXJSCDI-UHFFFAOYSA-N
parachlorophenol	EC50	10000	-0.1	100	95.4	1	10000	1622	98.5	96.5	97.2	95.4	102.3	8		0	2.8	WXNZTHHGJRFXKQ-UHFFFAOYSA-N, WXNZTHHGJRFXKQ-UHFFFAOYSA-N
hydrastine-(1R,9S)	EC50	10000	-0.5	100	97	1	10000	132	103.2	102.4	97	99.5	100.4	1.9		0	2.6	JZUTXVTYJDCMDU-MOPGFXCFSA-N, JZUTXVTYJDCMDU-MOPGFXCFSA-N
norepinephrine	EC50	10000	-0.1	100	98.5	1	10000	1921.9	99.4	100.2	98.5	99.8	99.6	2.3		0	0.7	SFLSHLFXELFNJZ-QMMMGPOBSA-N, SFLSHLFXELFNJZ-QMMMGPOBSA-N, SFLSHLFXELFNJZ-QMMMGPOBSA-N, SFLSHLFXELFNJZ-QMMMGPOBSA-N
mepenzolate	EC50	10000	-2.5	100	96.6	1	10000	3426.2	99.7	101	96.6	101.1	96.9	1.1		0	1.9	GKNPSSNBBWDAGH-IBGZPJMESA-N, GKNPSSNBBWDAGH-IBGZPJMESA-N, GKNPSSNBBWDAGH-IBGZPJMESA-N
sulfafurazole	EC50	10000	-0.1	100	96	1	10000	2742.3	100.3	96.5	99.5	96	101.3	6.3		0	2.4	NHUHCSRWZMLRLA-UHFFFAOYSA-N, NHUHCSRWZMLRLA-UHFFFAOYSA-N, NHUHCSRWZMLRLA-UHFFFAOYSA-N, NHUHCSRWZMLRLA-UHFFFAOYSA-N, NHUHCSRWZMLRLA-UHFFFAOYSA-N
sulfaquinoxaline	EC50	10000	-0.1	100	96.4	1	10000	2044.8	98.4	100	96.4	100.4	98.2	5.7		0	1.6	NHZLNPMOSADWGC-UHFFFAOYSA-N
APR-246	EC50	10000	-0.1	100	94.9	1	10000	2195	100.4	94.9	99.8	96.3	99.5	7.9		0	2.5	BGBNULCRKBVAKL-SNVBAGLBSA-N
imipramine	EC50	10000	-2.5	100	90.4	1	10000	850.5	100.9	103.2	96	101.9	90.4	4		0	2.9	BCGWQEUPMDMJNV-UHFFFAOYSA-N, BCGWQEUPMDMJNV-UHFFFAOYSA-N, BCGWQEUPMDMJNV-UHFFFAOYSA-N
phenytoin	EC50	10000	-2.5	100	96	1	10000	65487	97.7	103.6	96	101.3	98.9	0.5		0	3	CXOFVDLJLONNDW-UHFFFAOYSA-N, CXOFVDLJLONNDW-UHFFFAOYSA-N, CXOFVDLJLONNDW-UHFFFAOYSA-N
isopropamide-iodide	EC50	10000	-0.7	100	98.4	1	10000	251.4	104	99.8	102.7	98.4	100.4	0.7		0	2.6	JTPUMZTWMWIVPA-UHFFFAOYSA-O, JTPUMZTWMWIVPA-UHFFFAOYSA-O
mesna	EC50	10000	-0.1	100	100	1	10000	353.1	100	100	100	100	100	0.1		0	0	ZNEWHQLOPFWXOF-UHFFFAOYSA-N, ZNEWHQLOPFWXOF-UHFFFAOYSA-N, ZNEWHQLOPFWXOF-UHFFFAOYSA-N
pramoxine	EC50	10000	-2.5	100	99.3	1	10000	64741.8	105.1	105.3	103.5	101.7	99.3	0.2		0	4.1	DQKXQSGTHWVTAD-UHFFFAOYSA-N, DQKXQSGTHWVTAD-UHFFFAOYSA-N, DQKXQSGTHWVTAD-UHFFFAOYSA-N
dibenzothiophene	EC50	10000	-0.7	100	96.7	1	10000	214.3	105.1	100.6	104.4	96.7	104.5	1.4		0	4.8	IYYZUPMFVPLQIF-UHFFFAOYSA-N, IYYZUPMFVPLQIF-UHFFFAOYSA-N, IYYZUPMFVPLQIF-UHFFFAOYSA-N
minaprine	EC50	10000	-0.4	100	97.8	1	10000	287.9	104.2	97.8	99.6	98.9	103.2	1.7		0	3.2	LDMWSLGGVTVJPG-UHFFFAOYSA-N, LDMWSLGGVTVJPG-UHFFFAOYSA-N
methyldopa	EC50	10000	-0.8	100	93.1	1	10000	3.1	100.6	102.8	96.7	97.8	93.1	7.5		0	2.1	CJCSPKMFHVPWAR-JTQLQIEISA-N, CJCSPKMFHVPWAR-JTQLQIEISA-N, CJCSPKMFHVPWAR-JTQLQIEISA-N, CJCSPKMFHVPWAR-JTQLQIEISA-N, CJCSPKMFHVPWAR-JTQLQIEISA-N
tolbutamide	EC50	10000	-0.4	100	96.7	1	10000	9.1	100.8	98.5	99.2	96.7	98.6	5.5		0	1.1	JLRGJRBPOGGCBT-UHFFFAOYSA-N, JLRGJRBPOGGCBT-UHFFFAOYSA-N, JLRGJRBPOGGCBT-UHFFFAOYSA-N
folic-acid	EC50	10000	-0.3	100	96.4	1	10000	29.6	97.7	101.3	97	99.4	96.4	5.9		0	1.9	OVBPIULPVIDEAO-LBPRGKRZSA-N
metoclopramide	EC50	10000	-2.5	100	95.3	1	10000	30162.7	99.6	102.5	95.3	102.3	97.2	0.7		0	2.9	TTWJBBZEZQICBI-UHFFFAOYSA-N, TTWJBBZEZQICBI-UHFFFAOYSA-N
cefoperazone	EC50	10000	-0.1	100	100	1	10000	353.1	100	100	100	100	100	0.1		0	0	GCFBRXLSHGKWDP-XCGNWRKASA-N, GCFBRXLSHGKWDP-XCGNWRKASA-N, GCFBRXLSHGKWDP-XCGNWRKASA-N
dalfampridine	EC50	10000	-0.1	100	100	1	10000	353.1	100	100	100	100	100	0.1		0	0	NUKYPUAOHBNCPY-UHFFFAOYSA-N, NUKYPUAOHBNCPY-UHFFFAOYSA-N
delamanid	EC50	10000	-0.7	100	98.2	1	10000	281.6	105	98.2	103	98.3	101.6	0.8		0	3.4	XDAOLTSRNUSPPH-XMMPIXPASA-N
NALOXONE HYDROCHLORIDE	EC50	10000	-2.5	100	99.7	1	10000	868152	103.4	99.7	102.1	103.3	100.4	0		0	2.6
cinchocaine	EC50	10000	-0.3	100	98.1	1	10000	320.9	100.4	98.2	101.4	98.1	100.9	1.9		0	1.6	PUFQVTATUTYEAL-UHFFFAOYSA-N, PUFQVTATUTYEAL-UHFFFAOYSA-N, PUFQVTATUTYEAL-UHFFFAOYSA-N
KHS-101	EC50	2250.5	-2.5	100	72.9	1	10000	22.7	99.9	97.9	102.2	97	72.9	17.7		1.6	1.6	DGRJOOOHPBSAHD-UHFFFAOYSA-N, DGRJOOOHPBSAHD-UHFFFAOYSA-N
procyclidine	EC50	10000	-0.6	100	98.6	1	10000	172	102.3	98.7	102	98.6	99.9	0.7		0	1.8	INDBQLZJXZLFIT-NSHDSACASA-N
arecoline	EC50	10000	-0.2	100	97.3	1	10000	462	100	100.5	97.3	98.8	100.2	3.4		0	1.4	HJJPJSXJAXAIPN-UHFFFAOYSA-N, HJJPJSXJAXAIPN-UHFFFAOYSA-N, HJJPJSXJAXAIPN-UHFFFAOYSA-N
hyoscyamine	EC50	10000	-2.5	100	97.8	1	10000	58780.9	98.9	101.1	97.8	101	99.9	0.3		0	1.5	RKUNBYITZUJHSG-FXUDXRNXSA-N, RKUNBYITZUJHSG-FXUDXRNXSA-N, RKUNBYITZUJHSG-FXUDXRNXSA-N
ketoconazole	EC50	10000	-2.5	100	95.3	1	10000	1692.7	98.3	100.9	99.3	102.6	95.3	1.7		0	1.7	XMAYWYJOQHXEEK-ZEQKJWHPSA-N, XMAYWYJOQHXEEK-ZEQKJWHPSA-N, XMAYWYJOQHXEEK-ZEQKJWHPSA-N, XMAYWYJOQHXEEK-ZEQKJWHPSA-N
xylazine	EC50	10000	-0.1	100	100	1	10000	353.1	100	100	100	100	100	0.1		0	0	BPICBUSOMSTKRF-UHFFFAOYSA-N, BPICBUSOMSTKRF-UHFFFAOYSA-N, BPICBUSOMSTKRF-UHFFFAOYSA-N
sulphadimethoxine	EC50	10000	-0.1	100	100	1	10000	353.1	100	100	100	100	100	0.1		0	0	ZZORFUFYDOWNEF-UHFFFAOYSA-N, ZZORFUFYDOWNEF-UHFFFAOYSA-N, ZZORFUFYDOWNEF-UHFFFAOYSA-N
dihydrostreptomycin	EC50	10000	-2.5	100	97.3	1	10000	18614.4	102.3	104.7	97.3	107.1	97.3	0.8		0	4.6	DLNWBHHJUACHNB-SNGKZNBCSA-N
pilocarpine	EC50	10000	-0.7	100	99.2	1	10000	611.1	105.8	101.2	100.6	99.2	100.2	0.3		0	3	QCHFTSOMWOSFHM-WPRPVWTQSA-N, QCHFTSOMWOSFHM-WPRPVWTQSA-N, QCHFTSOMWOSFHM-WPRPVWTQSA-N, QCHFTSOMWOSFHM-WPRPVWTQSA-N, QCHFTSOMWOSFHM-WPRPVWTQSA-N
cefamandole-nafate	EC50	10000	-0.1	100	100	1	10000	353.1	100	100	100	100	100	0.1		0	0	RRJHESVQVSRQEX-SUYBPPKGSA-N, RRJHESVQVSRQEX-SUYBPPKGSA-N, RRJHESVQVSRQEX-SUYBPPKGSA-N
carbetapentane	EC50	10000	-2.5	100	95.5	1	10000	1033.4	99.4	101.9	99.5	101.4	95.5	1.8		0	1.3	CFJMRBQWBDQYMK-UHFFFAOYSA-N, CFJMRBQWBDQYMK-UHFFFAOYSA-N
FOSFOMYCIN CALCIUM	EC50	10000	-0.8	100	97.9	1	10000	248.7	103.4	97.9	102.7	98.8	102.1	0.8		0	2.9
iodoquinol	EC50	10000	-2.5	100	85.2	1	10000	64.5	103.9	100.3	101.9	98.5	85.2	9.5		0.4	2.2	UXZFQZANDVDGMM-UHFFFAOYSA-N, UXZFQZANDVDGMM-UHFFFAOYSA-N
tetracaine	EC50	10000	-0.3	100	97.4	1	10000	441.6	103.8	97.4	98.7	98.2	101.9	2.6		0	2.8	GKCBAIGFKIBETG-UHFFFAOYSA-N, GKCBAIGFKIBETG-UHFFFAOYSA-N
sulfamethazine	EC50	10000	-2.5	100	97.2	1	10000	3292.7	100.3	101.5	97.4	101.9	97.2	1		0	1.8	ASWVTGNCAZCNNR-UHFFFAOYSA-N, ASWVTGNCAZCNNR-UHFFFAOYSA-N, ASWVTGNCAZCNNR-UHFFFAOYSA-N, ASWVTGNCAZCNNR-UHFFFAOYSA-N
fenbendazole	EC50	1118.8	-2.5	100	61.7	1	10000	0.5	102.8	97.8	100.9	83.5	61.7	36.4		4.1	1.9	HDDSHPAODJUKPD-UHFFFAOYSA-N, HDDSHPAODJUKPD-UHFFFAOYSA-N
indomethacin	EC50	10000	-2.5	100	97.8	1	10000	66667.2	98.9	102.1	97.8	101	99.7	0.3		0	1.7	CGIGDMFJXJATDK-UHFFFAOYSA-N, CGIGDMFJXJATDK-UHFFFAOYSA-N, CGIGDMFJXJATDK-UHFFFAOYSA-N
mafenide	EC50	10000	-0.1	100	100	1	10000	353.1	100	100	100	100	100	0.1		0	0	TYMRLRRVMHJFTF-UHFFFAOYSA-N, TYMRLRRVMHJFTF-UHFFFAOYSA-N
ABACAVIR SULFATE	EC50	10000	-2.5	100	97.1	1	10000	106201	99.9	101.9	97.1	106.2	99.7	0.4		0	3.6
ketoprofen	EC50	10000	-2.5	100	99.3	1	10000	425232	101.5	103.7	99.3	106.1	100.3	0.1		0	3.7	DKYWVDODHFEZIM-LLVKDONJSA-N, DKYWVDODHFEZIM-LLVKDONJSA-N, DKYWVDODHFEZIM-LLVKDONJSA-N
estradiol-benzoate	EC50	10000	-2.5	100	99.8	1	10000	1.49895e+06	108.1	105.2	105.7	102.7	99.8	0		0	5.8	UYIFTLBWAOGQBI-BZDYCCQFSA-N
cimetidine	EC50	10000	-2.5	100	96.4	1	10000	6545	101.2	105.7	100.4	104	96.4	1.2		0	3.6	AQIXAKUUQRKLND-UHFFFAOYSA-N, AQIXAKUUQRKLND-UHFFFAOYSA-N, AQIXAKUUQRKLND-UHFFFAOYSA-N, AQIXAKUUQRKLND-UHFFFAOYSA-N
neostigmine	EC50	10000	-0.1	100	95.7	1	10000	2941.8	97.8	95.7	102.5	97.9	100	6.6		0	2.8	ALWKGYPQUAPLQC-UHFFFAOYSA-N, ALWKGYPQUAPLQC-UHFFFAOYSA-N, ALWKGYPQUAPLQC-UHFFFAOYSA-N, ALWKGYPQUAPLQC-UHFFFAOYSA-N
megestrol-acetate	EC50	10000	-2.5	100	96.3	1	10000	5397.1	96.3	99.8	96.6	103.3	96.4	1.2		0	3	RQZAXGRLVPAYTJ-GQFGMJRRSA-N, RQZAXGRLVPAYTJ-GQFGMJRRSA-N, RQZAXGRLVPAYTJ-GQFGMJRRSA-N, RQZAXGRLVPAYTJ-GQFGMJRRSA-N, RQZAXGRLVPAYTJ-GQFGMJRRSA-N
sulfabenzamide	EC50	10000	-0.1	100	93.9	1	10000	3357.9	94.7	93.9	101.6	98.1	103	9.6		0	4.5	PBCZLFBEBARBBI-UHFFFAOYSA-N
oxidopamine	EC50	10000	-2.5	100	94.8	1	10000	79482.8	96	101.9	94.8	103.5	103.2	0.6		0	4.8	DIVDFFZHCJEHGG-UHFFFAOYSA-N, DIVDFFZHCJEHGG-UHFFFAOYSA-N
phthalylsulfathiazole	EC50	10000	-0.1	100	96.8	1	10000	2996.7	97.9	98	102.1	96.8	99.7	5		0	2.1	PBMSWVPMRUJMPE-UHFFFAOYSA-N, PBMSWVPMRUJMPE-UHFFFAOYSA-N
sulfaguanidine	EC50	10000	-2.5	100	93.8	1	10000	83157.4	93.8	98.4	94.9	102	105.4	0.7		0	6	BRBKOPJOKNSWSG-UHFFFAOYSA-N, BRBKOPJOKNSWSG-UHFFFAOYSA-N, BRBKOPJOKNSWSG-UHFFFAOYSA-N, BRBKOPJOKNSWSG-UHFFFAOYSA-N
ASC-J9	EC50	2979.2	-2.5	100	26.5	1	10000	58.1	96.1	97.5	95.3	98.1	26.5	39.3		4.3	3.9	ZMGUKFHHNQMKJI-URFDALOKSA-N, ZMGUKFHHNQMKJI-URFDALOKSA-N, ZMGUKFHHNQMKJI-URFDALOKSA-N, ZMGUKFHHNQMKJI-URFDALOKSA-N
adapalene	EC50	10000	-1	100	94.5	1	10000	202.5	94.5	98.2	94.6	99.4	98.4	1.7		0	4	LZCDAPDGXCYOEH-UHFFFAOYSA-N, LZCDAPDGXCYOEH-UHFFFAOYSA-N, LZCDAPDGXCYOEH-UHFFFAOYSA-N
metaproterenol	EC50	10000	-0.1	100	96.8	1	10000	2857.9	98.3	96.8	98.9	98.7	101.7	4.9		0	2	LMOINURANNBYCM-LLVKDONJSA-N, LMOINURANNBYCM-LLVKDONJSA-N
piperacillin	EC50	10000	-2.5	100	93.9	1	10000	79157.9	97	94	93.9	101.6	103.4	0.7		0	5.6	IVBHGBMCVLDMKU-GXNBUGAJSA-N, IVBHGBMCVLDMKU-GXNBUGAJSA-N, IVBHGBMCVLDMKU-GXNBUGAJSA-N, IVBHGBMCVLDMKU-GXNBUGAJSA-N, IVBHGBMCVLDMKU-GXNBUGAJSA-N, IVBHGBMCVLDMKU-GXNBUGAJSA-N
isosorbide-dinitrate	EC50	10000	-1.1	100	96.1	1	10000	211.7	100	96.1	100.2	99.8	99	1		0	2	MOYKHGMNXAOIAT-JGWLITMVSA-N, MOYKHGMNXAOIAT-JGWLITMVSA-N
succinylsulfathiazole	EC50	10000	-0.1	100	95.3	1	10000	3844.5	95.3	100.2	95.7	99.9	103.9	7.3		0	4	SKVLYVHULOWXTD-UHFFFAOYSA-N, SKVLYVHULOWXTD-UHFFFAOYSA-N
nicergoline	EC50	10000	-0.1	100	94.8	1	10000	1781.7	97.1	94.8	100.3	95.4	96.8	12.6		0	2.2	YSEXMKHXIOCEJA-FVFQAYNVSA-N, YSEXMKHXIOCEJA-FVFQAYNVSA-N, YSEXMKHXIOCEJA-FVFQAYNVSA-N
CEFUROXIME SODIUM	EC50	10000	-0.1	100	95	1	10000	3171.5	97.3	95	96.8	98.7	103.3	7.8		0	3.5
PF-04885614	EC50	10000	-1	100	94.1	1	10000	196.1	98.2	94.1	96.5	95.6	95.4	1.8		0	4.1	AGORGFNWYAUYSU-UHFFFAOYSA-N, AGORGFNWYAUYSU-UHFFFAOYSA-N
niacin	EC50	10000	-0.1	100	93.8	1	10000	2711.6	93.8	98.2	95.3	97.1	102.5	9.7		0	3.8	PVNIIMVLHYAWGP-UHFFFAOYSA-N, PVNIIMVLHYAWGP-UHFFFAOYSA-N, PVNIIMVLHYAWGP-UHFFFAOYSA-N
piroxicam	EC50	10000	-0.1	100	94.9	1	10000	2048.4	98.5	94.9	99.3	95.9	100.9	8.2		0	2.6	QYSPLQLAKJAUJT-UHFFFAOYSA-N
aminophylline	EC50	10000	-2.5	100	94.9	1	10000	65256.7	99.1	98.9	94.9	101.4	102.9	0.6		0	3.9	ZFXYFBGIUFBOJW-UHFFFAOYSA-N, ZFXYFBGIUFBOJW-UHFFFAOYSA-N, ZFXYFBGIUFBOJW-UHFFFAOYSA-N, ZFXYFBGIUFBOJW-UHFFFAOYSA-N
SCOPOLAMINE HYDROBROMIDE	EC50	10000	-0.3	100	95.9	1	10000	15.7	98	98.7	99.3	95.9	96.4	9		0	1.1
fenoprofen	EC50	10000	-2.5	100	96.7	1	10000	112195	96.7	99.9	97.5	102.7	105.4	0.4		0	4.3	RDJGLLICXDHJDY-LLVKDONJSA-N
lactulose	EC50	10000	-2.5	100	99.9	1	10000	20051	100	100	100	100	100	0		0	0	JCQLYHFGKNRPGE-FCVZTGTOSA-N, JCQLYHFGKNRPGE-FCVZTGTOSA-N
nitromide	EC50	10000	-0.3	100	96.5	1	10000	556.7	100.1	98.4	101.4	96.5	107.1	3.6		0	4.7	UUKWKUSGGZNXGA-UHFFFAOYSA-N, UUKWKUSGGZNXGA-UHFFFAOYSA-N
epinephrine	EC50	10000	-2.5	100	96.9	1	10000	123201	96.9	100.9	98.2	104.4	105.4	0.4		0	4.5	UCTWMZQNUQWSLP-VIFPVBQESA-N, UCTWMZQNUQWSLP-VIFPVBQESA-N, UCTWMZQNUQWSLP-VIFPVBQESA-N, UCTWMZQNUQWSLP-VIFPVBQESA-N, UCTWMZQNUQWSLP-VIFPVBQESA-N, UCTWMZQNUQWSLP-VIFPVBQESA-N
methylthiouracil	EC50	10000	-1	100	97.3	1	10000	2.6	103	99	98.7	97.4	97.3	5.7		0	1.6	HWGBHCRJGXAGEU-UHFFFAOYSA-N, HWGBHCRJGXAGEU-UHFFFAOYSA-N
prochlorperazine	EC50	10000	-0.4	100	86.4	1	10000	18.3	102.6	94.5	98.6	94	91.4	14.9		0	2.7	WIKYUJGCLQQFNW-UHFFFAOYSA-N, WIKYUJGCLQQFNW-UHFFFAOYSA-N, WIKYUJGCLQQFNW-UHFFFAOYSA-N, WIKYUJGCLQQFNW-UHFFFAOYSA-N
sulfamerazine	EC50	10000	-0.3	100	94.3	1	10000	191.7	101.9	102.2	94.3	97.6	100	5.5		0	3.3	QPPBRPIAZZHUNT-UHFFFAOYSA-N, QPPBRPIAZZHUNT-UHFFFAOYSA-N, QPPBRPIAZZHUNT-UHFFFAOYSA-N
flufenamic-acid	EC50	10000	-0.1	100	95.5	1	10000	987.1	98.5	98.1	95.5	97.5	100.4	7.9		0	1.9	LPEPZBJOKDYZAD-UHFFFAOYSA-N, LPEPZBJOKDYZAD-UHFFFAOYSA-N
albuterol	EC50	10000	-1	100	95	1	10000	181.7	99.4	95.6	98.7	95	98.3	1.5		0	3.3	NDAUXUAQIAJITI-GFCCVEGCSA-N, NDAUXUAQIAJITI-GFCCVEGCSA-N
betamethasone-acetate	EC50	10000	-0.4	100	93.7	1	10000	17.7	97.3	99	93.7	94	96.2	16.7		0	1.9	AKUJBENLRBOFTD-QZIXMDIESA-N
probenecid	EC50	10000	-1	100	95.2	1	10000	178.8	97.5	97.5	95.2	99.1	95.9	1.5		0	3.1	DBABZHXKTCFAPX-UHFFFAOYSA-N, DBABZHXKTCFAPX-UHFFFAOYSA-N, DBABZHXKTCFAPX-UHFFFAOYSA-N, DBABZHXKTCFAPX-UHFFFAOYSA-N
cefotetan	EC50	10000	-2.5	100	96.1	1	10000	211.4	98.3	99.6	98.5	99.8	96.1	2.3		0	1.1	SRZNHPXWXCNNDU-IXOPCIAXSA-N
lisinopril	EC50	10000	-2.5	100	95	1	10000	63	101.5	95.7	95	97	97.2	16.5		0	1.7	RLAWWYSOJDYHDC-BZSNNMDCSA-N, RLAWWYSOJDYHDC-BZSNNMDCSA-N, RLAWWYSOJDYHDC-BZSNNMDCSA-N, RLAWWYSOJDYHDC-BZSNNMDCSA-N
glucosamine	EC50	10000	-0.3	100	94.2	1	10000	22.4	97.6	99.9	94.2	96.4	95.7	13.2		0	1.8	MSWZFWKMSRAUBD-QZABAPFNSA-N, MSWZFWKMSRAUBD-QZABAPFNSA-N
furazolidone	EC50	10000	-0.1	100	93.2	1	10000	215.6	100.8	93.2	97.1	96.6	96.5	12.8		0	2.6	PLHJDBGFXBMTGZ-WEVVVXLNSA-N, PLHJDBGFXBMTGZ-WEVVVXLNSA-N
orphenadrine	EC50	10000	-2.5	100	95.5	1	10000	1.3	106.4	97.7	95.5	97.5	97.8	13.3		0	3.5	QVYRGXJJSLMXQH-SFHVURJKSA-N, QVYRGXJJSLMXQH-SFHVURJKSA-N, QVYRGXJJSLMXQH-SFHVURJKSA-N
tretinoin	EC50	10000	-0.4	100	90.1	1	10000	4.2	99	98.1	92.7	96	90.1	19.3		0	2.1	SHGAZHPCJJPHSC-YCNIQYBTSA-N, SHGAZHPCJJPHSC-YCNIQYBTSA-N, SHGAZHPCJJPHSC-YCNIQYBTSA-N, SHGAZHPCJJPHSC-YCNIQYBTSA-N, SHGAZHPCJJPHSC-YCNIQYBTSA-N, SHGAZHPCJJPHSC-YCNIQYBTSA-N, SHGAZHPCJJPHSC-YCNIQYBTSA-N
probucol	EC50	10000	-0.4	100	96.1	1	10000	54.8	103.7	96.1	100.6	96.2	98.7	4.9		0	3	FYPMFJGVHOHGLL-UHFFFAOYSA-N, FYPMFJGVHOHGLL-UHFFFAOYSA-N, FYPMFJGVHOHGLL-UHFFFAOYSA-N
cefmetazole	EC50	10000	-0.1	100	100	1	10000	353.1	100	100	100	100	100	0.1		0	0	SNBUBQHDYVFSQF-HIFRSBDPSA-N, SNBUBQHDYVFSQF-HIFRSBDPSA-N, SNBUBQHDYVFSQF-HIFRSBDPSA-N
DQP-1105	EC50	10000	-2.5	100	94.9	1	10000	2074.3	101.7	109.8	97.4	100.4	94.9	2.4		0	5.1	MVYNQMRZRULRIE-DEOSSOPVSA-N, MVYNQMRZRULRIE-DEOSSOPVSA-N
tetracycline	EC50	10000	-2.5	100	95	1	10000	3.5	103.6	98.5	101.8	95	97.2	6.9		0	2.5	MUHBBHLZPHKTTR-VHOYBAKPSA-N
leucovorin	EC50	10000	-1.1	100	95.6	1	10000	3.7	107.6	98.9	98.1	95.6	99.2	8.5		0	4.2	VVIAGPKUTFNRDU-STQMWFEESA-N, VVIAGPKUTFNRDU-STQMWFEESA-N, VVIAGPKUTFNRDU-STQMWFEESA-N
chlorobutanol	EC50	10000	-2.5	100	96.5	1	10000	2.4	99.7	101	96.5	98.3	96.5	8.4		0	1.1	OSASVXMJTNOKOY-UHFFFAOYSA-N, OSASVXMJTNOKOY-UHFFFAOYSA-N
econazole	EC50	10000	-0.5	100	90.7	1	10000	2.1	101.6	97.8	95.6	95.3	90.7	15.4		0	1.5	LEZWWPYKPKIXLL-SFHVURJKSA-N, LEZWWPYKPKIXLL-SFHVURJKSA-N, LEZWWPYKPKIXLL-SFHVURJKSA-N
GDC-0994	EC50	10000	-0.3	100	94.8	1	10000	24.2	96.8	100.6	94.9	96.8	94.8	12.8		0	2	RZUOCXOYPYGSKL-SFHVURJKSA-N
hydroxyzine	EC50	10000	-2.5	100	93.8	1	10000	493.1	97.9	99.8	96.8	100.2	93.8	3.1		0	1.9	ZQDWXGKKHFNSQK-NRFANRHFSA-N
doxylamine	EC50	10000	-0.7	100	98.4	1	10000	252.1	103.9	100.2	102.6	98.4	101.3	0.7		0	2.7	HCFDWZZGGLSKEP-UHFFFAOYSA-N, HCFDWZZGGLSKEP-UHFFFAOYSA-N
SR-1078	EC50	10000	-2.5	100	93.2	1	10000	2193.1	105.1	107.1	102.1	101.8	93.2	2.8		0	4.6	DUXWIYXHHGNUJU-UHFFFAOYSA-N, DUXWIYXHHGNUJU-UHFFFAOYSA-N
nitrofurantoin	EC50	10000	-2.5	100	97.9	1	10000	134835	103.9	97.9	101.4	101.4	103.3	0.2		0	3.2	NXFQHRVNIOXGAQ-YCRREMRBSA-N, NXFQHRVNIOXGAQ-YCRREMRBSA-N, NXFQHRVNIOXGAQ-YCRREMRBSA-N
penicillamine-(racemic)	EC50	10000	-2.5	100	98.9	1	10000	238973	104.7	98.9	100	102.8	101.5	0.1		0	3	VVNCNSJFMMFHPL-VKHMYHEASA-N
mephenesin	EC50	10000	-0.6	100	96.8	1	10000	128.6	101.4	96.8	103.8	97.1	100.3	1.7		0	3	JWDYCNIAQWPBHD-VIFPVBQESA-N, JWDYCNIAQWPBHD-VIFPVBQESA-N
propantheline	EC50	10000	-0.1	100	95.6	1	10000	3446	96.9	95.6	101.7	96.9	102.2	6.8		0	3.3	VVWYOYDLCMFIEM-UHFFFAOYSA-N, VVWYOYDLCMFIEM-UHFFFAOYSA-N
oxyphenbutazone	EC50	2829.5	-2.5	100	9.3	1	10000	30.3	100.6	95.8	100.4	96	9.3	50.4		5.6	3	HFHZKZSRXITVMK-KRWDZBQOSA-N
mestranol	EC50	10000	-2.5	100	96.1	1	10000	1518	101.6	98.6	96.7	100.8	96.1	1.6		0	2	IMSSROKUHAOUJS-MJCUULBUSA-N, IMSSROKUHAOUJS-MJCUULBUSA-N, IMSSROKUHAOUJS-MJCUULBUSA-N
sulfamonomethoxine	EC50	10000	-2.5	100	99.7	1	10000	414014	101.4	99.7	101.2	102.3	100.2	0		0	1.5	WMPXPUYPYQKQCX-UHFFFAOYSA-N, WMPXPUYPYQKQCX-UHFFFAOYSA-N
U-75799E	EC50	10000	-0.1	100	100	1	10000	353.1	100	100	100	100	100	0.1		0	0	WZHKXNSOCOQYQX-FUAFALNISA-N
noretynodrel	EC50	10000	-0.1	100	100	1	10000	353.1	100	100	100	100	100	0.1		0	0	ICTXHFFSOAJUMG-SLHNCBLASA-N
hydroflumethiazide	EC50	10000	-2.5	100	95.3	1	10000	48664	101.7	101.4	95.3	101.1	98.2	0.6		0	2.7	DMDGGSIALPNSEE-UHFFFAOYSA-N, DMDGGSIALPNSEE-UHFFFAOYSA-N
foscarnet	EC50	10000	-0.5	100	99.1	1	10000	410.8	104.1	100.5	99.2	99.1	102.2	0.6		0	2.5	ZJAOAACCNHFJAH-UHFFFAOYSA-N, ZJAOAACCNHFJAH-UHFFFAOYSA-N, ZJAOAACCNHFJAH-UHFFFAOYSA-N, ZJAOAACCNHFJAH-UHFFFAOYSA-N
dopamine	EC50	10000	-2.5	100	96.6	1	10000	54858.4	101.4	96.6	100.9	100.5	100.3	0.4		0	2.2	VYFYYTLLBUKUHU-UHFFFAOYSA-N, VYFYYTLLBUKUHU-UHFFFAOYSA-N, VYFYYTLLBUKUHU-UHFFFAOYSA-N
LIMKi-3	EC50	10000	-2.5	100	88.9	1	10000	478.3	98.1	106.1	96.3	100.1	88.9	5.6		0	3.7	IVUGBSGLHRJSSP-UHFFFAOYSA-N, IVUGBSGLHRJSSP-UHFFFAOYSA-N
DEXAMETHASONE SODIUM PHOSPHATE	EC50	10000	-0.7	100	95.7	1	10000	0.4	99.8	98.8	97.7	95.8	95.7	9.7		0	0.3
tolazoline	EC50	10000	-2.5	100	97.9	1	10000	76343.4	99.9	97.9	101.8	101	101.2	0.3		0	1.8	JIVZKJJQOZQXQB-UHFFFAOYSA-N, JIVZKJJQOZQXQB-UHFFFAOYSA-N, JIVZKJJQOZQXQB-UHFFFAOYSA-N
mebeverine	EC50	10000	-2.5	100	96.3	1	10000	1723.5	102.2	99.4	99.1	101.7	96.3	1.4		0	1.5	VYVKHNNGDFVQGA-IBGZPJMESA-N, VYVKHNNGDFVQGA-IBGZPJMESA-N
phentolamine	EC50	10000	-0.2	100	94.7	1	10000	345.5	99.3	100.5	94.7	101.2	97.3	6.3		0	2.6	MRBDMNSDAVCSSF-UHFFFAOYSA-N, MRBDMNSDAVCSSF-UHFFFAOYSA-N, MRBDMNSDAVCSSF-UHFFFAOYSA-N, MRBDMNSDAVCSSF-UHFFFAOYSA-N, MRBDMNSDAVCSSF-UHFFFAOYSA-N
nadide	EC50	10000	-2.5	100	95.9	1	10000	142631	100.8	95.9	97.9	101	110.6	0.5		0	6.8	BAWFJGJZGIEFAR-NNYOXOHSSA-O, BAWFJGJZGIEFAR-NNYOXOHSSA-O
actarit	EC50	10000	-2.5	100	92.9	1	10000	38501.5	98.1	100.7	94.8	103	96.4	0.9		0	3.2	MROJXXOCABQVEF-UHFFFAOYSA-N, MROJXXOCABQVEF-UHFFFAOYSA-N
oxybenzone	EC50	10000	-0.6	100	98.2	1	10000	175.5	102.6	103.1	100.7	98.2	100.3	0.8		0	2.3	DXGLGDHPHMLXJC-UHFFFAOYSA-N, DXGLGDHPHMLXJC-UHFFFAOYSA-N
pipemidic-acid	EC50	10000	-2.5	100	97.4	1	10000	84415.6	98.7	101.3	97.4	103.7	100.1	0.3		0	2.5	JOHZPMXAZQZXHR-UHFFFAOYSA-N, JOHZPMXAZQZXHR-UHFFFAOYSA-N
axitinib	EC50	3879.7	-2.5	100	74	1	10000	424.6	102.2	103.9	103	104.7	74	11.1		0.8	4	RITAVMQDGBJQJZ-FMIVXFBMSA-N, RITAVMQDGBJQJZ-FMIVXFBMSA-N, RITAVMQDGBJQJZ-FMIVXFBMSA-N, RITAVMQDGBJQJZ-FMIVXFBMSA-N, RITAVMQDGBJQJZ-FMIVXFBMSA-N
methocarbamol	EC50	10000	-0.1	100	100	1	10000	353.1	100	100	100	100	100	0.1		0	0	GNXFOGHNGIVQEH-MRVPVSSYSA-N, GNXFOGHNGIVQEH-MRVPVSSYSA-N, GNXFOGHNGIVQEH-MRVPVSSYSA-N
betamethasone	EC50	10000	-2.5	100	93.4	1	10000	168.7	102.3	101.8	96.5	99.4	93.4	4.1		0	2.3	UREBDLICKHMUKA-DVTGEIKXSA-N
pemetrexed	EC50	3191.2	-2.5	100	68	1	10000	202.1	103.4	95.5	107	100.1	68	16.2		1.4	4.7	WBXPDJSOTKVWSJ-ZDUSSCGKSA-N, WBXPDJSOTKVWSJ-ZDUSSCGKSA-N, WBXPDJSOTKVWSJ-ZDUSSCGKSA-N, WBXPDJSOTKVWSJ-ZDUSSCGKSA-N, WBXPDJSOTKVWSJ-ZDUSSCGKSA-N, WBXPDJSOTKVWSJ-ZDUSSCGKSA-N
ondansetron	EC50	10000	-1.2	100	96.5	1	10000	458.8	96.5	99.4	102.6	99.4	102.4	0.9		0	3	FELGMEQIXOGIFQ-CYBMUJFWSA-N, FELGMEQIXOGIFQ-CYBMUJFWSA-N
ebselen	EC50	10000	-0.7	100	97.4	1	10000	205.9	97.4	98.7	104.9	97.4	102.3	1.1		0	3.6	DYEFUKCXAQOFHX-UHFFFAOYSA-N
todralazine	EC50	10000	-2.5	100	97.1	1	10000	107241	98.6	100.4	97.1	102.1	104.7	0.4		0	3.6	WGZDBVOTUVNQFP-UHFFFAOYSA-N
chlorophyllin	EC50	10000	-0.1	100	96	1	10000	3826.9	97.7	96.1	100.5	96	103.3	6.2		0	3.4	HZDQUOWQHHSPIE-HASICPNOSA-N
crystal-violet	EC50	477.3	-2.1	100	0	1	10000	0.1	96.6	100.5	96.4	17.4	-0.4	132.2		15.6	1.8	LGLFFNDHMLKUMI-UHFFFAOYSA-N
5-fluorouracil	EC50	2170.5	-2.5	100	64	1	10000	17	100.5	97.4	97.6	95.6	64	24		2.4	1.8	GHASVSINZRGABV-UHFFFAOYSA-N, GHASVSINZRGABV-UHFFFAOYSA-N
oxacillin	EC50	10000	-0.1	100	98	1	10000	10316.8	100.5	98.7	98	98.9	107.8	3.1		0	4.5	UWYHMGVUTGAWSP-JKIFEVAISA-N, UWYHMGVUTGAWSP-JKIFEVAISA-N, UWYHMGVUTGAWSP-JKIFEVAISA-N, UWYHMGVUTGAWSP-JKIFEVAISA-N
hydroxyurea	EC50	10000	-0.1	100	96	1	10000	3023.6	97.1	98.2	102.5	96	99.8	6.2		0	2.6	VSNHCAURESNICA-UHFFFAOYSA-N, VSNHCAURESNICA-UHFFFAOYSA-N, VSNHCAURESNICA-UHFFFAOYSA-N
galantamine	EC50	10000	-2.5	100	95.4	1	10000	91741	101.1	95.4	96.5	104.4	104.3	0.6		0	4.9	ASUTZQLVASHGKV-JDFRZJQESA-N, ASUTZQLVASHGKV-JDFRZJQESA-N
mefexamide	EC50	10000	-0.7	100	97.9	1	10000	185	97.9	99.3	103.5	98	101.5	0.9		0	2.6	HUNIPYLVUPMFCZ-UHFFFAOYSA-N, HUNIPYLVUPMFCZ-UHFFFAOYSA-N
doxycycline	EC50	10000	-2.5	100	95.1	1	10000	64448.7	95.1	98	97.6	102.3	101.4	0.6		0	3.7	JBIWCJUYHHGXTC-AKNGSSGZSA-N, JBIWCJUYHHGXTC-AKNGSSGZSA-N, JBIWCJUYHHGXTC-AKNGSSGZSA-N
BRL-44408	EC50	10000	-0.1	100	94.8	1	10000	3435.7	97.4	94.8	100.9	96.3	103.6	8.2		0	4	SGOFAUSEYBZKDQ-SNVBAGLBSA-N, SGOFAUSEYBZKDQ-SNVBAGLBSA-N
gramicidin	EC50	465.6	-0.4	100	20.3	1	10000	17.4	97.5	94.3	32.4	97.4	20.3	124.2		12.3	31	ZWCXYZRRTRDGQE-LUPIJMBPSA-N
propylthiouracil	EC50	10000	-0.1	100	95.4	1	10000	589.6	97.6	95.4	97.2	96.9	102	8.8		0	2.8	KNAHARQHSZJURB-UHFFFAOYSA-N, KNAHARQHSZJURB-UHFFFAOYSA-N
tamoxifen	EC50	10000	-0.4	100	87.6	1	10000	11.2	94.6	101.8	93	97.2	87.6	17.5		0	4.1	NKANXQFJJICGDU-QPLCGJKRSA-N, NKANXQFJJICGDU-QPLCGJKRSA-N, NKANXQFJJICGDU-QPLCGJKRSA-N, NKANXQFJJICGDU-QPLCGJKRSA-N, NKANXQFJJICGDU-QPLCGJKRSA-N, NKANXQFJJICGDU-QPLCGJKRSA-N
phenolphthalein	EC50	10000	-0.1	100	96.1	1	10000	4295.8	99.1	96.1	99.7	97	104.8	6.1		0	3.7	KJFMBFZCATUALV-UHFFFAOYSA-N, KJFMBFZCATUALV-UHFFFAOYSA-N
tolazamide	EC50	10000	-0.1	100	97	1	10000	3988.1	100.4	97	97	99.2	102.8	4.7		0	2.7	OUDSBRTVNLOZBN-UHFFFAOYSA-N, OUDSBRTVNLOZBN-UHFFFAOYSA-N, OUDSBRTVNLOZBN-UHFFFAOYSA-N
butamben	EC50	10000	-0.1	100	94.9	1	10000	2198.3	98.7	96.5	102.3	94.9	103.1	7.5		0	3.9	IUWVALYLNVXWKX-UHFFFAOYSA-N, IUWVALYLNVXWKX-UHFFFAOYSA-N
furosemide	EC50	10000	-2.5	100	99.9	1	10000	20051	100	100	100	100	100	0		0	0	ZZUFCTLCJUWOSV-UHFFFAOYSA-N, ZZUFCTLCJUWOSV-UHFFFAOYSA-N, ZZUFCTLCJUWOSV-UHFFFAOYSA-N, ZZUFCTLCJUWOSV-UHFFFAOYSA-N
lincomycin	EC50	10000	-2.5	100	99.9	1	10000	20051	100	100	100	100	100	0		0	0	OJMMVQQUTAEWLP-KIDUDLJLSA-N, OJMMVQQUTAEWLP-KIDUDLJLSA-N
primidone	EC50	10000	-2.5	100	98.3	1	10000	223792	101.7	98.3	101.1	102	107.4	0.2		0	4.5	DQMZLTXERSFNPB-UHFFFAOYSA-N, DQMZLTXERSFNPB-UHFFFAOYSA-N, DQMZLTXERSFNPB-UHFFFAOYSA-N, DQMZLTXERSFNPB-UHFFFAOYSA-N
norgestrel	EC50	10000	-2.5	100	95.4	1	10000	166344	95.4	98.7	98.4	101.5	114.6	0.6		0	8.9	WWYNJERNGUHSAO-XUDSTZEESA-N
sulindac	EC50	10000	-2.5	100	97.4	1	10000	2607.5	101.2	99.2	97.4	101.1	97.4	1		0	1.6	MLKXDPUZXIRXEP-LQVWSKNFSA-N, MLKXDPUZXIRXEP-LQVWSKNFSA-N, MLKXDPUZXIRXEP-LQVWSKNFSA-N, MLKXDPUZXIRXEP-LQVWSKNFSA-N, MLKXDPUZXIRXEP-LQVWSKNFSA-N
oxyquinoline	EC50	10000	-0.6	100	97.5	1	10000	134.6	101.3	97.5	103.2	97.5	100	1.4		0	2.5	MCJGNVYPOGVAJF-UHFFFAOYSA-N
lidocaine	EC50	10000	-0.3	100	94.8	1	10000	186.7	99.7	105.4	94.8	97.2	100.1	4.5		0	3.9	NNJVILVZKWQKPM-UHFFFAOYSA-N, NNJVILVZKWQKPM-UHFFFAOYSA-N
norethindrone-acetate	EC50	10000	-0.8	100	94.9	1	10000	1.8	100	99.6	98.5	98.5	94.9	5		0	0.8	IMONTRJLAWHYGT-ZCPXKWAGSA-N
nortriptyline	EC50	10000	-0.3	100	93.8	1	10000	7.7	99.5	96.8	98.1	97.4	93.8	11		0	1.3	PHVGLTMQBUFIQQ-UHFFFAOYSA-N, PHVGLTMQBUFIQQ-UHFFFAOYSA-N
cefepime	EC50	10000	-2.5	100	96.6	1	10000	54486.5	99.2	101.1	96.6	102	99.4	0.4		0	2.2	HVFLCNVBZFFHBT-FKULVZFESA-O
oxymetazoline	EC50	10000	-2.5	100	96.4	1	10000	367.4	100.3	99.5	98.9	100.3	96.4	1.7		0	0.7	WYWIFABBXFUGLM-UHFFFAOYSA-N, WYWIFABBXFUGLM-UHFFFAOYSA-N, WYWIFABBXFUGLM-UHFFFAOYSA-N
sulconazole	EC50	10000	-2.5	100	93.7	1	10000	1185.9	97.5	100.8	96	101.4	93.7	2.6		0	2.5	AFNXATANNDIXLG-SFHVURJKSA-N, AFNXATANNDIXLG-SFHVURJKSA-N, AFNXATANNDIXLG-SFHVURJKSA-N
plinabulin	EC50	59.1	-1.5	100	20.6	1	10000	0	101.3	94.9	45.3	22.3	20.6	176.8		21.3	0.8	UNRCMCRRFYFGFX-TYPNBTCFSA-N, UNRCMCRRFYFGFX-TYPNBTCFSA-N, UNRCMCRRFYFGFX-TYPNBTCFSA-N
phenelzine	EC50	10000	-1	100	94.6	1	10000	159.4	98.4	98.7	94.6	99.8	95.1	1.6		0	3.1	RMUCZJUITONUFY-UHFFFAOYSA-N, RMUCZJUITONUFY-UHFFFAOYSA-N, RMUCZJUITONUFY-UHFFFAOYSA-N
halazone	EC50	10000	-0.1	100	95.6	1	10000	3124	101.1	95.6	98.7	95.6	101.9	6.8		0	3	XPDVQPODLRGWPL-UHFFFAOYSA-N, XPDVQPODLRGWPL-UHFFFAOYSA-N
oxolinic-acid	EC50	10000	-2.5	100	96.2	1	10000	10720.4	100.6	100.6	96.2	103.4	97	0.9		0	2.6	KYGZCKSPAKDVKC-UHFFFAOYSA-N, KYGZCKSPAKDVKC-UHFFFAOYSA-N
ergocalciferol	EC50	10000	-2.5	100	94.3	1	10000	520.8	99.3	99.6	96.2	100.1	94.3	2.8		0	2	MECHNRXZTMCUDQ-RKHKHRCZSA-N, MECHNRXZTMCUDQ-RKHKHRCZSA-N, MECHNRXZTMCUDQ-RKHKHRCZSA-N, MECHNRXZTMCUDQ-RKHKHRCZSA-N
RN-1	EC50	10000	-2.5	100	95.9	1	10000	4.4	102.7	98.3	102.4	96.7	96	4.9		0	2	YAMSXCOVJUUMCT-FCHUYYIVSA-N, YAMSXCOVJUUMCT-FCHUYYIVSA-N
flumethasone-pivalate	EC50	10000	-0.6	100	97.6	1	10000	217.7	106.5	101.8	101.6	97.6	100.7	1.1		0	3.7	JWRMHDSINXPDHB-OJAGFMMFSA-N
promethazine	EC50	10000	-2.5	100	94.9	1	10000	1772.3	102.9	107.6	97.8	100.5	94.9	2.3		0	4.3	PWWVAXIEGOYWEE-UHFFFAOYSA-N, PWWVAXIEGOYWEE-UHFFFAOYSA-N
capsaicin	EC50	10000	-0.6	100	98.4	1	10000	285.4	106.4	100.3	101.1	98.4	100.5	0.8		0	3.4	YKPUWZUDDOIDPM-SOFGYWHQSA-N, YKPUWZUDDOIDPM-SOFGYWHQSA-N
mercaptopurine	EC50	303.1	-1.4	100	65.1	1	10000	0.1	101.5	101.4	93.4	71	65.1	53.1		5.6	1.2	GLVAUDGFNGKCSF-UHFFFAOYSA-N, GLVAUDGFNGKCSF-UHFFFAOYSA-N, GLVAUDGFNGKCSF-UHFFFAOYSA-N
acetyl-l-leucine	EC50	10000	-2.5	100	95.2	1	10000	7402.5	101.4	99.9	95.2	101.1	96.2	1.2		0	2.6	WXNXCEHXYPACJF-ZETCQYMHSA-N, WXNXCEHXYPACJF-ZETCQYMHSA-N
methscopolamine	EC50	10000	-2.5	100	95.4	1	10000	3	102.2	100.6	99.3	95.4	97.4	7.8		0	1.5	LZCOQTDXKCNBEE-IKIFYQGPSA-N, LZCOQTDXKCNBEE-IKIFYQGPSA-N, LZCOQTDXKCNBEE-IKIFYQGPSA-N, LZCOQTDXKCNBEE-IKIFYQGPSA-N
methimazole	EC50	10000	-0.1	100	98	1	10000	2485.5	98	101.3	98.7	99.8	98.5	3		0	1.3	PMRYVIKBURPHAH-UHFFFAOYSA-N, PMRYVIKBURPHAH-UHFFFAOYSA-N
nicardipine	EC50	10000	-0.7	100	91.3	1	10000	5.7	96.5	103.4	95.5	98.1	91.3	9.3		0	3.3	ZBBHBTPTTSWHBA-XMMPIXPASA-N, ZBBHBTPTTSWHBA-XMMPIXPASA-N
nifedipine	EC50	10000	-2.5	100	96.6	1	10000	1007.8	103.7	102.4	103.3	100	96.6	1.8		0	2.8	HYIMSNHJOBLJNT-UHFFFAOYSA-N, HYIMSNHJOBLJNT-UHFFFAOYSA-N, HYIMSNHJOBLJNT-UHFFFAOYSA-N, HYIMSNHJOBLJNT-UHFFFAOYSA-N, HYIMSNHJOBLJNT-UHFFFAOYSA-N, HYIMSNHJOBLJNT-UHFFFAOYSA-N
prednisolone-acetate	EC50	10000	-2.5	100	97.8	1	10000	11043.8	109.7	106	100.2	100.9	97.8	0.8		0	5.7	LRJOMUJRLNCICJ-JZYPGELDSA-N, LRJOMUJRLNCICJ-WXLIAARGSA-N, LRJOMUJRLNCICJ-JZYPGELDSA-N, LRJOMUJRLNCICJ-JZYPGELDSA-N
diclofenac	EC50	10000	-1.4	100	99.2	1	10000	3950.8	102.5	99.2	102.6	99.7	104.4	0.2		0	3	DCOPUUMXTXDBNB-UHFFFAOYSA-N, DCOPUUMXTXDBNB-UHFFFAOYSA-N, DCOPUUMXTXDBNB-UHFFFAOYSA-N, DCOPUUMXTXDBNB-UHFFFAOYSA-N
tranexamic-acid	EC50	10000	-0.1	100	100	1	10000	353.1	100	100	100	100	100	0.1		0	0	GYDJEQRTZSCIOI-LJGSYFOKSA-N, GYDJEQRTZSCIOI-LJGSYFOKSA-N, GYDJEQRTZSCIOI-LJGSYFOKSA-N, GYDJEQRTZSCIOI-LJGSYFOKSA-N, GYDJEQRTZSCIOI-LJGSYFOKSA-N
ML193	EC50	10000	-2.5	100	98	1	10000	7.2	100.4	98.7	103.3	98	98.4	2.6		0	1.8	HTSLEZOTMYUPLU-UHFFFAOYSA-N, HTSLEZOTMYUPLU-UHFFFAOYSA-N
sulfamethizole	EC50	10000	-1	100	98.1	1	10000	344.9	102.6	98.1	103	99.2	99.2	0.6		0	2.2	VACCAVUAMIDAGB-UHFFFAOYSA-N, VACCAVUAMIDAGB-UHFFFAOYSA-N, VACCAVUAMIDAGB-UHFFFAOYSA-N
diphenhydramine	EC50	10000	-0.7	100	96.5	1	10000	160.2	102	103.4	104.4	96.5	101.9	1.5		0	3.8	ZZVUWRFHKOJYTH-UHFFFAOYSA-N, ZZVUWRFHKOJYTH-UHFFFAOYSA-N
acedoben	EC50	10000	-0.3	100	97.3	1	10000	506.5	97.4	104.3	97.3	98	102.3	2.8		0	3.4	QCXJEYYXVJIFCE-UHFFFAOYSA-N, QCXJEYYXVJIFCE-UHFFFAOYSA-N
sulfasalazine	EC50	10000	-2.5	100	97.4	1	10000	14186.1	98.6	99.1	97.4	102.1	98.1	0.6		0	1.9	NCEXYHBECQHGNR-QZQOTICOSA-N, NCEXYHBECQHGNR-QZQOTICOSA-N, NCEXYHBECQHGNR-QZQOTICOSA-N
hydralazine	EC50	10000	-2.5	100	95.8	1	10000	1139.7	98.4	101.9	99.4	101.2	95.8	1.7		0	1.4	RPTUSVTUFVMDQK-UHFFFAOYSA-N, RPTUSVTUFVMDQK-UHFFFAOYSA-N, RPTUSVTUFVMDQK-UHFFFAOYSA-N, RPTUSVTUFVMDQK-UHFFFAOYSA-N
metoprolol	EC50	10000	-2.5	100	99	1	10000	573026	102.6	109.4	99	108.2	104.2	0.1		0	6.8	IUBSYMUCCVWXPE-AWEZNQCLSA-N, IUBSYMUCCVWXPE-AWEZNQCLSA-N
pindolol	EC50	10000	-2.5	100	99	1	10000	384573	106.9	99	101.9	102.7	103.1	0.1		0	4.3	JZQKKSLKJUAGIC-LLVKDONJSA-N, JZQKKSLKJUAGIC-LLVKDONJSA-N, JZQKKSLKJUAGIC-LLVKDONJSA-N, JZQKKSLKJUAGIC-LLVKDONJSA-N
pimozide	EC50	10000	-2.5	100	94.6	1	10000	2365.6	99.4	101.8	99.5	104.1	94.6	1.9		0	2.3	YVUQSNJEYSNKRX-UHFFFAOYSA-N, YVUQSNJEYSNKRX-UHFFFAOYSA-N, YVUQSNJEYSNKRX-UHFFFAOYSA-N, YVUQSNJEYSNKRX-UHFFFAOYSA-N
lomefloxacin	EC50	10000	-2.5	100	98.3	1	10000	219088	105.3	98.3	101.5	103.6	104.2	0.2		0	4.2	ZEKZLJVOYLTDKK-VIFPVBQESA-N, ZEKZLJVOYLTDKK-VIFPVBQESA-N
noscapine	EC50	10000	-0.4	100	97.5	1	10000	166.1	103.2	98.7	101.2	97.5	101.8	1.7		0	2.6	AKNNEGZIBPJZJG-MSOLQXFVSA-N, AKNNEGZIBPJZJG-MSOLQXFVSA-N, AKNNEGZIBPJZJG-MSOLQXFVSA-N, AKNNEGZIBPJZJG-MSOLQXFVSA-N
praziquantel	EC50	10000	-2.5	100	97.5	1	10000	2623.5	99	104.2	100.5	100.6	97.5	1.1		0	2.2	FSVJFNAIGNNGKK-QGZVFWFLSA-N, FSVJFNAIGNNGKK-QGZVFWFLSA-N
pimethixene	EC50	10000	-2.5	100	95.5	1	10000	49.8	102.6	97.8	102.4	99	95.5	3.6		0	2.1	NZLVRVYNQYGMAB-UHFFFAOYSA-N, NZLVRVYNQYGMAB-UHFFFAOYSA-N
desipramine	EC50	10000	-2.5	100	97.1	1	10000	7.8	104.3	102.5	103.8	98.1	97.1	3.2		0	3.1	HCYAFALTSJYZDH-UHFFFAOYSA-N, HCYAFALTSJYZDH-UHFFFAOYSA-N
inositol	EC50	10000	-2.5	100	96.7	1	10000	113229	106.2	103.5	96.7	103.3	100.7	0.4		0	4.4	CDAISMWEOUEBRE-GPIVLXJGSA-N, CDAISMWEOUEBRE-GPIVLXJGSA-N
primaquine	EC50	10000	-2.5	100	88.9	1	10000	469.5	102.6	102	102.5	101.3	88.9	5		0	2.2	INDBQLZJXZLFIT-NSHDSACASA-N
doxifluridine	EC50	10000	-2.5	100	90.6	1	10000	201.9	99.9	99.4	100.1	101	90.6	4.2		0	0.8	ZWAOHEXOSAUJHY-ZIYNGMLESA-N, ZWAOHEXOSAUJHY-ZIYNGMLESA-N, ZWAOHEXOSAUJHY-ZIYNGMLESA-N
acetanilide	EC50	10000	-2.5	100	98.9	1	10000	22.7	104.9	99	102.7	99.1	98.9	1.3		0	2.8	FZERHIULMFGESH-UHFFFAOYSA-N, FZERHIULMFGESH-UHFFFAOYSA-N, FZERHIULMFGESH-UHFFFAOYSA-N
O-acetyl-L-serine	EC50	10000	-2.5	100	98.9	1	10000	52638.1	103.5	104	99.3	105.1	98.9	0.3		0	3.7	VZXPDPZARILFQX-BYPYZUCNSA-N
fusidic-acid	EC50	10000	-2.5	100	98.8	1	10000	279803	98.8	104.5	99.6	106.2	100.2	0.1		0	3.9	IECPWNUMDGFDKC-MZJAQBGESA-N
novobiocin	EC50	10000	-0.1	100	100	1	10000	353.1	100	100	100	100	100	0.1		0	0	YJQPYGGHQPGBLI-KGSXXDOSSA-N, YJQPYGGHQPGBLI-KGSXXDOSSA-N, YJQPYGGHQPGBLI-KGSXXDOSSA-N, YJQPYGGHQPGBLI-KGSXXDOSSA-N
biotin	EC50	10000	-2.5	100	97.7	1	10000	3461.4	99.2	101.4	97.7	100.7	97.8	0.8		0	1.5	YBJHBAHKTGYVGT-ZKWXMUAHSA-N, YBJHBAHKTGYVGT-ZKWXMUAHSA-N, YBJHBAHKTGYVGT-ZKWXMUAHSA-N
bufexamac	EC50	10000	-0.2	100	96	1	10000	77.1	100.2	97.8	98.1	96	99	7.4		0	1.4	MXJWRABVEGLYDG-UHFFFAOYSA-N, MXJWRABVEGLYDG-UHFFFAOYSA-N, MXJWRABVEGLYDG-UHFFFAOYSA-N
ritodrine	EC50	10000	-2.5	100	96.9	1	10000	115469	96.9	102.4	97	100.9	105.1	0.4		0	4.1	IOVGROKTTNBUGK-SJKOYZFVSA-N, IOVGROKTTNBUGK-SJKOYZFVSA-N, IOVGROKTTNBUGK-SJKOYZFVSA-N
geranyl-farnesylacetate	EC50	10000	-0.1	100	95.3	1	10000	3692.8	98.4	95.3	102.3	96.7	103.1	7.3		0	3.8	ZPACYDRSPFRDHO-ROBAGEODSA-N, ZPACYDRSPFRDHO-ROBAGEODSA-N
nafcillin	EC50	10000	-0.1	100	94.5	1	10000	4204.1	98.2	99.6	94.5	100	106.5	8.6		0	5.1	GPXLMGHLHQJAGZ-JTDSTZFVSA-N, GPXLMGHLHQJAGZ-JTDSTZFVSA-N, GPXLMGHLHQJAGZ-JTDSTZFVSA-N, GPXLMGHLHQJAGZ-JTDSTZFVSA-N
methicillin	EC50	10000	-0.3	100	94.7	1	10000	176.6	104.8	94.7	99.6	99	99.8	4.6		0	3.7	RJQXTJLFIWVMTO-TYNCELHUSA-N, RJQXTJLFIWVMTO-TYNCELHUSA-N
phenazopyridine	EC50	10000	-0.1	100	94	1	10000	3027	94	98.4	95.7	99.2	103.2	9.4		0	4	QPFYXYFORQJZEC-FOCLMDBBSA-N, QPFYXYFORQJZEC-FOCLMDBBSA-N, QPFYXYFORQJZEC-FOCLMDBBSA-N, QPFYXYFORQJZEC-FOCLMDBBSA-N
isoprenaline	EC50	10000	-0.1	100	95.5	1	10000	3119.6	96.8	98.9	95.5	99.7	102.6	6.9		0	3.1	JWZZKOKVBUJMES-LLVKDONJSA-N, JWZZKOKVBUJMES-LLVKDONJSA-N, JWZZKOKVBUJMES-LLVKDONJSA-N, JWZZKOKVBUJMES-LLVKDONJSA-N
cefoxitin	EC50	10000	-2.5	100	95.6	1	10000	95153.5	95.6	99	96.3	102.5	105.2	0.5		0	4.9	WZOZEZRFJCJXNZ-ZBFHGGJFSA-N, WZOZEZRFJCJXNZ-ZBFHGGJFSA-N, WZOZEZRFJCJXNZ-ZBFHGGJFSA-N
nefopam	EC50	10000	-2.5	100	97.4	1	10000	109490	103.7	99.3	105.4	100.1	98.7	0.3		0	3.3	RGPDEAGGEXEMMM-KRWDZBQOSA-N, RGPDEAGGEXEMMM-KRWDZBQOSA-N
alrestatin	EC50	10000	-2.5	100	96.1	1	10000	96018.1	98.9	96.6	96.1	101.9	104.7	0.5		0	4.3	GCUCIFQCGJIRNT-UHFFFAOYSA-N, GCUCIFQCGJIRNT-UHFFFAOYSA-N, GCUCIFQCGJIRNT-UHFFFAOYSA-N
spiroxatrine	EC50	10000	-0.4	100	94.8	1	10000	66	106.2	98	99.3	94.8	99	5.3		0	3.8	JVGBTTIJPBFLTE-SFHVURJKSA-N, JVGBTTIJPBFLTE-SFHVURJKSA-N
fluocinonide	EC50	10000	-0.1	100	94.2	1	10000	2472.6	97.5	98.3	94.2	99.8	101.7	9.1		0	3.2	WJOHZNCJWYWUJD-IUGZLZTKSA-N, WJOHZNCJWYWUJD-IUGZLZTKSA-N, WJOHZNCJWYWUJD-IUGZLZTKSA-N
prazosin	EC50	10000	-2.5	100	97.8	1	10000	78319.6	98.2	97.8	99.5	101.6	101.1	0.3		0	2	IENZQIKPVFGBNW-UHFFFAOYSA-N, IENZQIKPVFGBNW-UHFFFAOYSA-N, IENZQIKPVFGBNW-UHFFFAOYSA-N, IENZQIKPVFGBNW-UHFFFAOYSA-N
sulfamethoxazole	EC50	10000	-0.2	100	96.5	1	10000	428	103.7	96.5	98	99.4	102.5	3.7		0	3.4	JLKIGFTWXXRPMT-UHFFFAOYSA-N, JLKIGFTWXXRPMT-UHFFFAOYSA-N, JLKIGFTWXXRPMT-UHFFFAOYSA-N
salicylic-acid	EC50	10000	-0.1	100	96.5	1	10000	974.5	99.8	99.6	98.5	96.5	102.1	4.8		0	2.2	YGSDEFSMJLZEOE-UHFFFAOYSA-N, YGSDEFSMJLZEOE-UHFFFAOYSA-N, YGSDEFSMJLZEOE-UHFFFAOYSA-N, YGSDEFSMJLZEOE-UHFFFAOYSA-N
mebendazole	EC50	774.3	-1.4	100	41.2	1	10000	0.2	95.5	102	95.5	66	41.2	65.9		7.3	2.7	OPXLLQIJSORQAM-UHFFFAOYSA-N, OPXLLQIJSORQAM-UHFFFAOYSA-N
diphenylpyraline	EC50	10000	-0.3	100	95.1	1	10000	103.8	102.8	95.7	101.5	95.1	98.6	5.8		0	3.2	OWQUZNMMYNAXSL-UHFFFAOYSA-N, OWQUZNMMYNAXSL-UHFFFAOYSA-N, OWQUZNMMYNAXSL-UHFFFAOYSA-N
estradiol	EC50	10000	-2.5	100	96	1	10000	95282	100.6	96.4	96	102.4	104.7	0.5		0	4.5	VOXZDWNPVJITMN-ZBRFXRBCSA-N, VOXZDWNPVJITMN-ZBRFXRBCSA-N, VOXZDWNPVJITMN-ZBRFXRBCSA-N
ZK-811752	EC50	1808.7	-2.5	100	72.8	1	10000	14.2	102.6	96.1	99.3	95	72.8	20.3		1.9	2.4	XQYASZNUFDVMFH-CQSZACIVSA-N, XQYASZNUFDVMFH-CQSZACIVSA-N, XQYASZNUFDVMFH-CQSZACIVSA-N
loreclezole	EC50	10000	-0.1	100	95.9	1	10000	5868.4	95.9	100.2	96	99.7	107.6	6.3		0	5.3	XGLHZTBDUXXHOM-WMZJFQQLSA-N, XGLHZTBDUXXHOM-WMZJFQQLSA-N
peretinoin	EC50	10000	-2.5	100	99.9	1	10000	20051	100	100	100	100	100	0		0	0	UUBHZHZSIKRVIV-KCXSXWJSSA-N, UUBHZHZSIKRVIV-KCXSXWJSSA-N
pheniramine	EC50	10000	-0.4	100	97.6	1	10000	423.1	99.9	98.8	101.8	97.6	108.7	1.9		0	5.2	IJHNSHDBIRRJRN-HNNXBMFYSA-N, IJHNSHDBIRRJRN-HNNXBMFYSA-N, IJHNSHDBIRRJRN-HNNXBMFYSA-N
ATPA	EC50	10000	-2.5	100	96	1	10000	110815	96	101.1	97.6	102.3	106.8	0.5		0	5.1	PIXJURSCCVBKRF-ZCFIWIBFSA-N, PIXJURSCCVBKRF-ZCFIWIBFSA-N
protoporphyrin-IX	EC50	10000	-2.5	100	88.6	1	10000	256.4	101.3	100.7	98.2	100.9	88.6	5.3		0	1.4	HGXFBVDWWKPUKZ-UJJXFSCMSA-N, HGXFBVDWWKPUKZ-UJJXFSCMSA-N
dipyridamole	EC50	10000	-2.5	100	99.2	1	10000	176585	102.7	99.2	100.7	101.6	99.8	0.1		0	1.7	IZEKFCXSFNUWAM-UHFFFAOYSA-N, IZEKFCXSFNUWAM-UHFFFAOYSA-N, IZEKFCXSFNUWAM-UHFFFAOYSA-N, IZEKFCXSFNUWAM-UHFFFAOYSA-N, IZEKFCXSFNUWAM-UHFFFAOYSA-N, IZEKFCXSFNUWAM-UHFFFAOYSA-N
erdosteine	EC50	10000	-0.4	100	96.2	1	10000	171	100.3	105.3	96.2	97.9	101	2.7		0	3.6	QGFORSXNKQLDNO-YFKPBYRVSA-N, QGFORSXNKQLDNO-YFKPBYRVSA-N, QGFORSXNKQLDNO-YFKPBYRVSA-N, QGFORSXNKQLDNO-YFKPBYRVSA-N
prednisone	EC50	10000	-0.3	100	95	1	10000	22.2	98.9	99.2	95.7	99.6	95	9		0	1.8	XOFYZVNMUHMLCC-ZPOLXVRWSA-N, XOFYZVNMUHMLCC-ZPOLXVRWSA-N, XOFYZVNMUHMLCC-ZPOLXVRWSA-N, XOFYZVNMUHMLCC-ZPOLXVRWSA-N
cinromide	EC50	10000	-0.3	100	96.3	1	10000	22.3	101	96.7	99	96.3	98.5	7.3		0	1.7	LDCXGZCEMNMWIL-VOTSOKGWSA-N, LDCXGZCEMNMWIL-VOTSOKGWSA-N
tolperisone	EC50	10000	-2.5	100	97.2	1	10000	3.3	102.1	100.4	97.2	98.4	98.1	6.9		0	1.3	FSKFPVLPFLJRQB-AWEZNQCLSA-N, FSKFPVLPFLJRQB-AWEZNQCLSA-N
captopril	EC50	10000	-0.2	100	94.9	1	10000	97.8	98.6	100.6	94.9	98	97.3	8.6		0	1.9	FAKRSMQSSFJEIM-RQJHMYQMSA-N, FAKRSMQSSFJEIM-RQJHMYQMSA-N, FAKRSMQSSFJEIM-RQJHMYQMSA-N
homatropine-methylbromide	EC50	10000	-2.5	100	92.8	1	10000	37740.5	96.7	100.6	95.2	102.5	96.4	0.9		0	3.2	WKWOJBUWWZTUQV-JJXSEGSLSA-N
hetacillin	EC50	10000	-0.1	100	95	1	10000	1327.2	100.2	95.7	101.4	95	99.5	7.3		0	2.9	DXVUYOAEDJXBPY-NFFDBFGFSA-N
carprofen	EC50	10000	-0.1	100	96.1	1	10000	2958	96.5	101.8	96.1	100.3	98.7	6		0	2.5	PUXBGTOOZJQSKH-MRVPVSSYSA-N, PUXBGTOOZJQSKH-MRVPVSSYSA-N, PUXBGTOOZJQSKH-MRVPVSSYSA-N
atenolol-(+/-)	EC50	10000	-0.1	100	93.8	1	10000	1763.4	100.7	93.8	100.3	96.5	101.7	9.3		0	3.7	METKIMKYRPQLGS-GFCCVEGCSA-N, METKIMKYRPQLGS-GFCCVEGCSA-N
dimethadione	EC50	10000	-2.5	100	95	1	10000	4.2	100.6	103.1	95	98.6	96.2	11.7		0	2.5	JYJFNDQBESEHJQ-UHFFFAOYSA-N
TAK-220	EC50	10000	-2.5	100	95.3	1	10000	365.5	97.3	99.3	99.4	99.9	95.3	2.5		0	1.4	ASSJTMUEFHUKMJ-UHFFFAOYSA-N
GBR-12935	EC50	10000	-0.3	100	97	1	10000	39.7	100.7	97	100	98.1	97.8	5.2		0	1.4	RAQPOZGWANIDQT-UHFFFAOYSA-N, RAQPOZGWANIDQT-UHFFFAOYSA-N
tetrahydrozoline	EC50	10000	-0.1	100	100	1	10000	353.1	100	100	100	100	100	0.1		0	0	BYJAVTDNIXVSPW-LBPRGKRZSA-N, BYJAVTDNIXVSPW-LBPRGKRZSA-N, BYJAVTDNIXVSPW-LBPRGKRZSA-N
spectinomycin	EC50	10000	-2.5	100	98.5	1	10000	19763.9	101.2	106.8	100.1	102.4	98.5	0.5		0	3.7	UNFWWIHTNXNPBV-WXKVUWSESA-N, UNFWWIHTNXNPBV-WXKVUWSESA-N, UNFWWIHTNXNPBV-WXKVUWSESA-N, UNFWWIHTNXNPBV-WXKVUWSESA-N, UNFWWIHTNXNPBV-WXKVUWSESA-N
demeclocycline	EC50	10000	-2.5	100	93.8	1	10000	2.5	104.7	98	100.9	96.3	93.8	6.6		0	2.6	JHOHXJYRVSLQCB-AWLLFJHESA-N
sulfapyridine	EC50	10000	-0.4	100	94.7	1	10000	33.4	104.4	99	100.1	94.7	98.7	5.4		0	3	GECHUMIMRBOMGK-UHFFFAOYSA-N, GECHUMIMRBOMGK-UHFFFAOYSA-N, GECHUMIMRBOMGK-UHFFFAOYSA-N
CG-400549	EC50	10000	-2.5	100	95	1	10000	2	99.5	100.8	95.4	97.1	95	11.7		0	1.2	YCLREGRRHGLOAK-UHFFFAOYSA-N, YCLREGRRHGLOAK-UHFFFAOYSA-N
buphenine	EC50	10000	-0.3	100	94.6	1	10000	88.5	100.7	100	100.1	94.6	99.1	5.1		0	2.2	PTGXAUBQBSGPKF-UHFFFAOYSA-N, PTGXAUBQBSGPKF-UHFFFAOYSA-N
kanamycin	EC50	10000	-2.5	100	96.1	1	10000	4.1	101.8	101.8	96.1	98.3	98.2	9.1		0	2	SBUJHOSQTJFQJX-NOAMYHISSA-N, SBUJHOSQTJFQJX-NOAMYHISSA-N, SBUJHOSQTJFQJX-NOAMYHISSA-N
SB-452533	EC50	10000	-2.5	100	93.5	1	10000	199.4	98.9	102.6	97	99.5	93.5	3.9		0	2.1	IFJYEGJUQIBBQV-UHFFFAOYSA-N, IFJYEGJUQIBBQV-UHFFFAOYSA-N
SB-203580	EC50	10000	-2.5	100	95.5	1	10000	4.1	104.4	101.5	101.8	95.5	96.9	6.1		0	2.6	CDMGBJANTYXAIV-HHHXNRCGSA-N, CDMGBJANTYXAIV-HHHXNRCGSA-N
TA-01	EC50	10000	-2.5	100	95.9	1	10000	59.9	107.8	111.7	100.6	98.6	95.9	3.6		0	7	TWPJJJZCYVFUOA-UHFFFAOYSA-N
methacycline	EC50	10000	-1.9	100	96.9	1	10000	6856.6	101.1	96.9	103.6	99.9	103	0.5		0	3.3	QNJKSUYWBCNWFI-IKHBEOKZSA-N
dioxybenzone	EC50	10000	-2.5	100	99	1	10000	265584	102.8	99	100.1	105.1	101.7	0.1		0	3.2	MEZZCSHVIGVWFI-UHFFFAOYSA-N, MEZZCSHVIGVWFI-UHFFFAOYSA-N
propranolol	EC50	10000	-0.1	100	97.3	1	10000	5681.4	99.2	97.4	102	97.3	104.1	4.1		0	3.3	AQHHHDLHHXJYJD-UHFFFAOYSA-N, AQHHHDLHHXJYJD-UHFFFAOYSA-N, AQHHHDLHHXJYJD-UHFFFAOYSA-N
nalidixic-acid	EC50	10000	-0.1	100	95.8	1	10000	2283.9	100.1	95.8	100.5	98.3	104.1	6.1		0	3.6	MHWLWQUZZRMNGJ-UHFFFAOYSA-N, MHWLWQUZZRMNGJ-UHFFFAOYSA-N, MHWLWQUZZRMNGJ-UHFFFAOYSA-N
aceclofenac	EC50	10000	-0.5	100	97	1	10000	114.9	101.5	99.1	102.7	97	101.2	1.6		0	2.5	MNIPYSSQXLZQLJ-UHFFFAOYSA-N, MNIPYSSQXLZQLJ-UHFFFAOYSA-N
bumetanide	EC50	10000	-0.1	100	97.9	1	10000	4480.6	97.9	100.7	98.9	99.1	102.5	3.3		0	2.1	MAEIEVLCKWDQJH-UHFFFAOYSA-N, MAEIEVLCKWDQJH-UHFFFAOYSA-N, MAEIEVLCKWDQJH-UHFFFAOYSA-N, MAEIEVLCKWDQJH-UHFFFAOYSA-N
sulpiride	EC50	10000	-2.5	100	97.9	1	10000	74052.6	102.5	99.9	101.6	102	99	0.2		0	1.8	BGRJTUBHPOOWDU-LLVKDONJSA-N, BGRJTUBHPOOWDU-LLVKDONJSA-N, BGRJTUBHPOOWDU-LLVKDONJSA-N, BGRJTUBHPOOWDU-LLVKDONJSA-N
MRS-1220	EC50	10000	-2.5	100	93.9	1	10000	36743.2	98.8	101.4	97.2	104.1	96.9	0.7		0	2.6	TWWFAXQOKNBUCR-UHFFFAOYSA-N, TWWFAXQOKNBUCR-UHFFFAOYSA-N, TWWFAXQOKNBUCR-UHFFFAOYSA-N
isoxsuprine	EC50	10000	-0.1	100	100	1	10000	353.1	100	100	100	100	100	0.1		0	0	BMUKKTUHUDJSNZ-PMUMKWKESA-N
CARBENOXOLONE SODIUM	EC50	10000	-2.5	100	99.8	1	10000	2.35229e+06	107	99.8	101.4	102.8	103.8	0		0	4.3
LFM-A13	EC50	10000	-2.5	100	96.4	1	10000	6149.4	102.3	103.4	97.3	104.2	96.4	1.2		0	3.3	BQLDGDMKDYAGNE-MRVPVSSYSA-N
guanethidine	EC50	10000	-0.2	100	96.6	1	10000	372.2	102.4	96.6	99.7	98.8	102.7	3.6		0	3	ACGDKVXYNVEAGU-UHFFFAOYSA-N, ACGDKVXYNVEAGU-UHFFFAOYSA-N, ACGDKVXYNVEAGU-UHFFFAOYSA-N
TERBUTALINE HEMISULFATE	EC50	10000	-2.5	100	98.6	1	10000	255684	101.9	98.6	104.9	100.2	105.6	0.2		0	4.2
phenylbutazone	EC50	10000	-2.5	100	98.4	1	10000	100260	100.1	100.7	102.2	103.1	99.2	0.2		0	1.9	VYMDGNCVAMGZFE-UHFFFAOYSA-N, VYMDGNCVAMGZFE-UHFFFAOYSA-N, VYMDGNCVAMGZFE-UHFFFAOYSA-N, VYMDGNCVAMGZFE-UHFFFAOYSA-N
mefenamic-acid	EC50	10000	-0.4	100	97	1	10000	211.6	106	97	101.2	97.1	100.8	2.1		0	3.8	HYYBABOKPJLUIN-UHFFFAOYSA-N, HYYBABOKPJLUIN-UHFFFAOYSA-N, HYYBABOKPJLUIN-UHFFFAOYSA-N
gallamine-triethiodide	EC50	10000	-1.3	100	99.8	1	10000	7977.3	103.1	100.9	101.8	99.8	100.4	0		0	1.9	OZLPUNFFCJDMJD-UHFFFAOYSA-N, OZLPUNFFCJDMJD-UHFFFAOYSA-N, OZLPUNFFCJDMJD-UHFFFAOYSA-N, OZLPUNFFCJDMJD-UHFFFAOYSA-N
levonordefrin	EC50	10000	-0.1	100	100	1	10000	353.1	100	100	100	100	100	0.1		0	0	GEFQWZLICWMTKF-CDUCUWFYSA-N, GEFQWZLICWMTKF-CDUCUWFYSA-N
betaine	EC50	10000	-2.5	100	96.7	1	10000	5074.4	99.5	102.4	98.8	103.9	96.7	1.1		0	2.4	KWIUHFFTVRNATP-UHFFFAOYSA-O
phenindione	EC50	10000	-1.1	100	97.9	1	10000	525.8	104.9	97.9	102.9	99.3	101.6	0.6		0	3.3	NFBAXHOPROOJAW-UHFFFAOYSA-N, NFBAXHOPROOJAW-UHFFFAOYSA-N, NFBAXHOPROOJAW-UHFFFAOYSA-N, NFBAXHOPROOJAW-UHFFFAOYSA-N, NFBAXHOPROOJAW-UHFFFAOYSA-N, NFBAXHOPROOJAW-UHFFFAOYSA-N
erythromycin-ethylsuccinate	EC50	10000	-2.5	100	96.8	1	10000	101519	102	102.6	96.8	105.8	100	0.4		0	3.8	NSYZCCDSJNWWJL-ZBFNRKITSA-N, NSYZCCDSJNWWJL-ZBFNRKITSA-N, NSYZCCDSJNWWJL-ZBFNRKITSA-N, NSYZCCDSJNWWJL-ZBFNRKITSA-N
AM679	EC50	10000	-2.5	100	98.1	1	10000	1362.5	102.3	99.8	99.7	100.2	98.1	0.9		0	1.2	VYXWHVDEWWHDLH-LJAQVGFWSA-N
obeticholic-acid	EC50	10000	-2.5	100	96.1	1	10000	75851.2	101.8	103.5	96.1	104	99.2	0.5		0	3.4	ZXERDUOLZKYMJM-XNNZWSTBSA-N
nedocromil	EC50	10000	-2.5	100	97.1	1	10000	8891.8	101.7	106.2	99.4	103.6	97.1	1		0	3.7	RQTOOFIXOKYGAN-UHFFFAOYSA-N, RQTOOFIXOKYGAN-UHFFFAOYSA-N, RQTOOFIXOKYGAN-UHFFFAOYSA-N
nedaplatin	EC50	10000	-0.1	100	100	1	10000	353.1	100	100	100	100	100	0.1		0	0	AUZDMWWRYCUANI-UHFFFAOYSA-L, AUZDMWWRYCUANI-UHFFFAOYSA-L
oglemilast	EC50	10000	-2.5	100	94.2	1	10000	1441.8	97.6	104.1	97	101.2	94.2	2.4		0	2.9	OKFDRAHPFKMAJH-UHFFFAOYSA-N, OKFDRAHPFKMAJH-UHFFFAOYSA-N
ethambutol	EC50	10000	-0.5	100	96.5	1	10000	113	102.7	98	103.2	96.5	99.3	2		0	2.8	AEUTYOVWOVBAKS-UWVGGRQHSA-N, AEUTYOVWOVBAKS-UWVGGRQHSA-N, AEUTYOVWOVBAKS-UWVGGRQHSA-N
pafuramidine	EC50	10000	-2.5	100	96.9	1	10000	50556	99.1	99.8	96.9	101.7	98.9	0.4		0	1.8	UKOQVLAXCBRRGH-UHFFFAOYSA-N, UKOQVLAXCBRRGH-UHFFFAOYSA-N
pilaralisib	EC50	10000	-2.2	100	81.4	1	10000	4.7	97.9	94.4	98.9	94.1	81.4	15.8		1.1	3	QINPEPAQOBZPOF-UHFFFAOYSA-N, QINPEPAQOBZPOF-UHFFFAOYSA-N
SIB-1553A	EC50	10000	-2.5	100	97.1	1	10000	127950	97.9	101	97.1	100.7	106.3	0.3		0	4.3	NVZGJSVPOOILDI-LLVKDONJSA-N
NVP-231	EC50	1926.6	-2.5	100	49.6	1	10000	13.2	100.1	93.8	99.3	91.9	49.6	36.2		4	3.1	MVSSJPGNLQPWSW-UHFFFAOYSA-N, MVSSJPGNLQPWSW-UHFFFAOYSA-N
XL647	EC50	1937.5	-2.5	100	0	1	10000	9.4	95.9	95.9	93.7	84.2	-0.3	71.6		8.2	4.4	HVXKQKFEHMGHSL-QKDCVEJESA-N
genz-644282	EC50	1443.3	-2.5	100	25.9	1	10000	1.8	96.1	99.5	97.3	78.9	25.9	62.4		7.3	2.4	BAORCAMWLWRZQG-UHFFFAOYSA-N, BAORCAMWLWRZQG-UHFFFAOYSA-N
vercirnon	EC50	10000	-2.5	100	97.1	1	10000	124448	97.7	97.5	97.1	103.9	104.5	0.3		0	4.2	JRWROCIMSDXGOZ-UHFFFAOYSA-N
cardiogenol-C	EC50	10000	-0.1	100	96.1	1	10000	933.7	97.7	97.2	101.6	96.1	98.2	7.2		0	2.1	LKBSMPFEKIBRGC-UHFFFAOYSA-N, LKBSMPFEKIBRGC-UHFFFAOYSA-N, LKBSMPFEKIBRGC-UHFFFAOYSA-N
INCB-003284	EC50	10000	-0.1	100	96.7	1	10000	3728.1	98.2	97.5	96.7	99.3	103	5.1		0	2.7	NXZNYBUBXWWKCP-JMOWIOHXSA-N
BMS-536924	EC50	1450.9	-2.5	100	22.5	1	10000	2	97.2	97.2	95.9	78	22.5	65.1		7.6	2.8	ZWVZORIKUNOTCS-OAQYLSRUSA-N, ZWVZORIKUNOTCS-OAQYLSRUSA-N
mirin	EC50	10000	-0.1	100	95.3	1	10000	2305.6	95.3	101.3	97.5	99.6	97.9	7.3		0	2.4	YBHQCJILTOVLHD-YVMONPNESA-N, YBHQCJILTOVLHD-YVMONPNESA-N
LY310762	EC50	10000	-1	100	95.9	1	10000	204.2	97.7	96.3	98.2	95.9	97.8	1.2		0	3	KDXISMANFPJVJY-UHFFFAOYSA-N
umeclidinium	EC50	10000	-1	100	95.8	1	10000	164.1	95.8	99.2	98.7	99	99.9	1.3		0	2.5	FVTWTVQXNAJTQP-UHFFFAOYSA-N, FVTWTVQXNAJTQP-UHFFFAOYSA-N
dipraglurant	EC50	10000	-0.1	100	93.9	1	10000	765.6	100	97.3	95.3	93.9	99.9	11.1		0	2.7	LZXMUJCJAWVHPZ-UHFFFAOYSA-N, LZXMUJCJAWVHPZ-UHFFFAOYSA-N
cephapirin	EC50	10000	-0.1	100	93.8	1	10000	3231.8	96.6	99.6	93.8	94.6	104	9.6		0	4.4	UQLLWWBDSUHNEB-CZUORRHYSA-N, UQLLWWBDSUHNEB-CZUORRHYSA-N, UQLLWWBDSUHNEB-CZUORRHYSA-N
arbidol	EC50	10000	-0.3	100	92.4	1	10000	45.7	98.3	92.8	96.8	92.4	93.8	21.4		0	2.1	KCFYEAOKVJSACF-UHFFFAOYSA-N, KCFYEAOKVJSACF-UHFFFAOYSA-N, KCFYEAOKVJSACF-UHFFFAOYSA-N, KCFYEAOKVJSACF-UHFFFAOYSA-N
Mps1-IN-5	EC50	186.2	-2.5	100	66.7	1	10000	0.6	99.9	99.6	94.2	66.7	70.6	57.6		6.7	2	NRJKIOCCERLIDG-GOSISDBHSA-N, NRJKIOCCERLIDG-GOSISDBHSA-N
bretazenil	EC50	10000	-2.5	100	92.6	1	10000	3.9	98.2	98.8	104.8	92.6	98.2	9.9		0	3.9	LWUDDYHYYNNIQI-ZDUSSCGKSA-N, LWUDDYHYYNNIQI-ZDUSSCGKSA-N, LWUDDYHYYNNIQI-ZDUSSCGKSA-N
navarixin	EC50	10000	-0.1	100	93.4	1	10000	3060.7	93.4	101.9	98.3	98.4	102.8	10.2		0	4.4	RXIUEIPPLAFSDF-CYBMUJFWSA-N, RXIUEIPPLAFSDF-CYBMUJFWSA-N
maropitant	EC50	1792.7	-2.5	100	67.3	1	10000	4.2	99.5	98.9	101.2	93.9	67.3	24.5		2.5	0.9	OMPCVMLFFSQFIX-CONSDPRKSA-N
daprodustat	EC50	10000	-0.2	100	96.6	1	10000	1062	101.4	98.5	98.8	96.6	106.5	4.2		0	4.4	NVTKJBXOBFRPLQ-UHFFFAOYSA-N, NVTKJBXOBFRPLQ-UHFFFAOYSA-N
AI-10-49	EC50	10000	-2.5	100	80.7	1	10000	0.1	98.5	98.6	101.3	90.5	80.7	19.2		1.5	1.2	WJBSSBFGPKTMQQ-UHFFFAOYSA-N
cephradine	EC50	10000	-2.5	100	97.1	1	10000	95853.6	97.1	101.4	97.5	104.3	101.1	0.4		0	3.2	RDLPVSKMFDYCOR-HFAKWTLXSA-N
MLN9708	EC50	83.8	-1.6	100	0	1	10000	0	101.4	95.8	43.2	0.5	0	207.6		24.7	1.1	MBOMYENWWXQSNW-AWEZNQCLSA-N, MBOMYENWWXQSNW-AWEZNQCLSA-N
TBOA-(DL)	EC50	10000	-0.2	100	95	1	10000	110.4	99.5	100.6	97.2	95	99.2	7.2		0	2	CSEZCYBVEGIYNG-MFBWXLJUSA-N, CSEZCYBVEGIYNG-MFBWXLJUSA-N, CSEZCYBVEGIYNG-MFBWXLJUSA-N
tofogliflozin	EC50	10000	-1	100	95.5	1	10000	163.5	97.9	96.9	97.5	98	95.5	1.4		0	2.6	VWVKUNOPTJGDOB-BDHVOXNPSA-N, VWVKUNOPTJGDOB-BDHVOXNPSA-N
AMG-232	EC50	391.5	-1.8	100	65.8	1	10000	0.3	98.5	95.5	97.4	71.2	65.8	48.1		5.2	2.3	DRLCSJFKKILATL-YWCVFVGNSA-N, DRLCSJFKKILATL-YWCVFVGNSA-N
FLUDROCORTISONE ACETATE	EC50	10000	-2.5	100	93.1	1	10000	1.4	98.1	100.8	95.8	94.7	93.1	14.3		0	1.3
romidepsin	EC50	11.7	-1.4	100	0.2	1	10000	0	96.9	55.5	5.6	0.5	0.2	291.2		35.1	0.2	OHRURASPPZQGQM-WDCUYUQDSA-N, OHRURASPPZQGQM-WDCUYUQDSA-N
ozagrel	EC50	10000	-0.3	100	93.2	1	10000	27.8	97.8	100.2	95.1	99.7	93.2	10.4		0	2.5	SHZKQBHERIJWAO-AATRIKPKSA-N, SHZKQBHERIJWAO-AATRIKPKSA-N, SHZKQBHERIJWAO-AATRIKPKSA-N, SHZKQBHERIJWAO-AATRIKPKSA-N
SRT3190	EC50	10000	-0.3	100	93.2	1	10000	19.5	98.4	95.2	100.3	93.2	94.5	14.5		0	2.5	QVKPEMXUBULFBM-FZMZJTMJSA-N, QVKPEMXUBULFBM-FZMZJTMJSA-N
IC261	EC50	1584.8	-2.5	100	41.6	1	10000	4.1	95	99.8	98.5	86	41.6	46.8		5.4	2.6	JBJYTZXCZDNOJW-JLHYYAGUSA-N, JBJYTZXCZDNOJW-JLHYYAGUSA-N
AMPA-(RS)	EC50	10000	-0.1	100	95.9	1	10000	1679.7	98.4	96.5	99.8	95.9	100.7	6.9		0	2.2	UUDAMDVQRQNNHZ-RXMQYKEDSA-N, UUDAMDVQRQNNHZ-RXMQYKEDSA-N
litronesib	EC50	48.8	-1.6	100	44.8	1	10000	0.2	103.6	96	58	49.7	44.8	127.6		15.5	2.9	YVAFBXLHPINSIK-QHCPKHFHSA-N
flindokalner	EC50	10000	-0.6	100	95.2	1	10000	5.3	96.9	102	97.3	97.8	95.2	7.1		0	2.1	ULYONBAOIMCNEH-HNNXBMFYSA-N, ULYONBAOIMCNEH-HNNXBMFYSA-N
eperezolid	EC50	10000	-2.4	100	96.4	1	10000	6.4	105	99.4	99.3	96.4	98.6	6.2		0	2.7	SIMWTRCFFSTNMG-AWEZNQCLSA-N, SIMWTRCFFSTNMG-AWEZNQCLSA-N
E7449	EC50	10000	-2.5	100	87.3	1	10000	4.7	104.8	105.5	106.1	94.7	87.3	11.9		0.3	4.8	JLFSBHQQXIAQEC-UHFFFAOYSA-N, JLFSBHQQXIAQEC-UHFFFAOYSA-N, JLFSBHQQXIAQEC-UHFFFAOYSA-N
XL228	EC50	469.5	-1.2	100	0	1	10000	0.1	104.1	102.7	84.8	30	0	133.7		15.1	3.2	ALKJNCZNEOTEMP-UHFFFAOYSA-N, ALKJNCZNEOTEMP-UHFFFAOYSA-N
STAT3-inhibitor-VI	EC50	10000	-2.5	100	96	1	10000	67961.9	103.2	96	100.6	103.6	99	0.5		0	3.2	HWNUSGNZBAISFM-UHFFFAOYSA-N, HWNUSGNZBAISFM-UHFFFAOYSA-N, HWNUSGNZBAISFM-UHFFFAOYSA-N, HWNUSGNZBAISFM-UHFFFAOYSA-N, HWNUSGNZBAISFM-UHFFFAOYSA-N
AZD8835	EC50	987.6	-1.7	100	70.5	1	10000	0.1	101.9	97.5	99	85.2	70.5	29.8		2.8	1.6	ZGRDYKFVDCFJCZ-UHFFFAOYSA-N
prinaberel	EC50	10000	-0.3	100	94.6	1	10000	55.2	100.2	100.8	94.6	98.6	96.9	7.5		0	2.2	MQIMZDXIAHJKQP-UHFFFAOYSA-N
CC-401	EC50	10000	-2.5	100	93.4	1	10000	2	100.9	96.4	100	94.1	93.4	9		0	1.8	XDJCLCLBSGGNKS-UHFFFAOYSA-N
carteolol	EC50	10000	-0.5	100	93.9	1	10000	3.5	98.5	100.6	95.9	97.2	93.9	10.6		0	1.5	LWAFSWPYPHEXKX-UHFFFAOYSA-N
SR-57227A	EC50	10000	-2.5	100	95.2	1	10000	965	100.9	101	101.3	101.6	95.2	1.9		0	1.3	WPVVMKYQOMJPIN-UHFFFAOYSA-N, WPVVMKYQOMJPIN-UHFFFAOYSA-N
AMG-487-(+/-)	EC50	10000	-0.1	100	98.3	1	10000	3254.2	100.7	98.3	98.5	99.2	100.8	2.7		0	1.2	WQTKNBPCJKRYPA-OAQYLSRUSA-N, WQTKNBPCJKRYPA-OAQYLSRUSA-N
tedizolid	EC50	10000	-0.9	100	94.1	1	10000	1.3	100.8	101.5	96.7	96.3	94.1	10		0	1.3	XFALPSLJIHVRKE-GFCCVEGCSA-N, XFALPSLJIHVRKE-GFCCVEGCSA-N
AM-580	EC50	10000	-0.4	100	90.5	1	10000	6.1	100.4	96.7	95.6	90.5	95.6	18.5		0	2.5	SZWKGOZKRMMLAJ-UHFFFAOYSA-N, SZWKGOZKRMMLAJ-UHFFFAOYSA-N
tegobuvir	EC50	10000	-2.5	100	97.2	1	10000	67518.9	100.7	101.8	97.2	102.3	100.3	0.3		0	2.2	XBEQSQDCBSKCHJ-UHFFFAOYSA-N, XBEQSQDCBSKCHJ-UHFFFAOYSA-N
GW-1100	EC50	10000	-0.1	100	94.1	1	10000	2944.5	94.1	96	101.6	95.2	101.2	9.2		0	3.9	PTPNCCWOTBBVJR-UHFFFAOYSA-N
rabeprazole	EC50	10000	-1.6	100	97.4	1	10000	1694.2	101.7	97.4	100.2	99.9	100	0.5		0	1.7	YREYEVIYCVEVJK-RUZDIDTESA-N, YREYEVIYCVEVJK-RUZDIDTESA-N, YREYEVIYCVEVJK-RUZDIDTESA-N, YREYEVIYCVEVJK-RUZDIDTESA-N
pyrrolidine-dithiocarbamate	EC50	2261.3	-2.5	100	58.4	1	10000	13.4	101.1	99.3	102.3	95.4	58.4	27		2.8	1.4	VSWDORGPIHIGNW-UHFFFAOYSA-N, VSWDORGPIHIGNW-UHFFFAOYSA-N
etacrynic-acid	EC50	10000	-2.5	100	97.8	1	10000	106786	98.7	101.3	97.8	101.5	103.4	0.3		0	2.8	AVOLMBLBETYQHX-UHFFFAOYSA-N, AVOLMBLBETYQHX-UHFFFAOYSA-N
afatinib	EC50	2316.1	-2.5	100	13.6	1	10000	20.7	95.8	100	93.2	91.1	13.6	55.3		6.2	4.1	ULXXDDBFHOBEHA-CWDCEQMOSA-N, ULXXDDBFHOBEHA-CWDCEQMOSA-N, ULXXDDBFHOBEHA-CWDCEQMOSA-N
CB-03-01	EC50	10000	-2.5	100	97	1	10000	3294.4	99.9	103.5	98.3	101.6	97	1.1		0	2.1	GPNHMOZDMYNCPO-PDUMRIMRSA-N, GPNHMOZDMYNCPO-PDUMRIMRSA-N
L-778123	EC50	2972.1	-2.5	100	68.7	1	10000	110.6	96.1	104.5	98.4	99.2	68.7	16.8		1.5	3.2	JNUGFGAVPBYSHF-UHFFFAOYSA-N, JNUGFGAVPBYSHF-UHFFFAOYSA-N
MUT056399	EC50	10000	-2.5	100	99.9	1	10000	4.14878e+06	103.8	99.9	101.6	102	102.4	0		0	2.6	QUHARGDBJJUOEB-UHFFFAOYSA-N
SNC-80	EC50	10000	-0.4	100	93.4	1	10000	29.9	98.4	103.2	93.4	99.4	94.7	8.6		0	3.5	KQWVAUSXZDRQPZ-UMTXDNHDSA-N, KQWVAUSXZDRQPZ-UMTXDNHDSA-N, KQWVAUSXZDRQPZ-UMTXDNHDSA-N
NH125	EC50	1161	-1.8	100	0.1	1	10000	0.2	104.7	93.7	95.9	57.1	0.1	93.9		10.7	4.3	ZZXUNAFAKNKXFW-UHFFFAOYSA-N, ZZXUNAFAKNKXFW-UHFFFAOYSA-N
valrubicin	EC50	1361.2	-2.5	100	6.1	1	10000	1.5	104.9	96.7	103	70.3	6.1	81.5		9.5	3.4	ZOCKGBMQLCSHFP-KQRAQHLDSA-N, ZOCKGBMQLCSHFP-KQRAQHLDSA-N
molidustat	EC50	10000	-2.5	100	91.4	1	10000	1483.4	98.1	97.7	94.7	103	91.4	3.4		0	3.5	IJMBOKOTALXLKS-UHFFFAOYSA-N, IJMBOKOTALXLKS-UHFFFAOYSA-N
erythromycin	EC50	10000	-0.7	100	98	1	10000	202.4	103.9	102.2	101.8	98	101.2	0.9		0	2.8	ULGZDMOVFRHVEP-BCQGSPHWSA-N, ULGZDMOVFRHVEP-BCQGSPHWSA-N, ULGZDMOVFRHVEP-BCQGSPHWSA-N, ULGZDMOVFRHVEP-BCQGSPHWSA-N, ULGZDMOVFRHVEP-BCQGSPHWSA-N
VU0155069	EC50	10000	-2.5	100	91.1	1	10000	43.3	105.8	102.2	100.3	98.1	91.1	6.9		0	3.1	DRIMIUYGTDAQOX-KRWDZBQOSA-N, DRIMIUYGTDAQOX-KRWDZBQOSA-N, DRIMIUYGTDAQOX-KRWDZBQOSA-N
oleandrin	EC50	33.4	-2.5	100	7.3	1	10000	0.2	104.1	98.4	10.8	7.3	9.5	229.5		28.1	2.9	JLPDBLFIVFSOCC-XYXFTTADSA-N
gemcitabine-elaidate	EC50	42	-2.5	100	70.2	1	10000	1.8	105	109.9	70.2	77	70.7	70.8		8.2	7	HESSNRGIEVBPRB-QDDPNBLJSA-N
S1P1-agonist-III	EC50	10000	-2.5	100	98.2	1	10000	20.7	106.4	106.6	101	98.4	98.2	2.3		0	4.6	MLDQTQOMWDNTNN-UHFFFAOYSA-N, MLDQTQOMWDNTNN-UHFFFAOYSA-N, MLDQTQOMWDNTNN-UHFFFAOYSA-N
letermovir	EC50	10000	-2.5	100	94.9	1	10000	6353.2	105.1	106.3	95.8	104.8	94.9	1.7		0	5.2	FWYSMLBETOMXAG-QHCPKHFHSA-N, FWYSMLBETOMXAG-QHCPKHFHSA-N
indiplon	EC50	10000	-0.5	100	96.5	1	10000	253.3	112.2	99.4	100.6	96.5	100.3	2		0	6.4	CBIAWPMZSFFRGN-UHFFFAOYSA-N, CBIAWPMZSFFRGN-UHFFFAOYSA-N, CBIAWPMZSFFRGN-UHFFFAOYSA-N
Nandrolone decanoate	EC50	10000	-2.5	100	94	1	10000	589.2	101.7	99.3	99.1	101.1	94	2.5		0	1.3
sarpogrelate	EC50	10000	-2.5	100	95.3	1	10000	2815.6	100.3	104.7	99.8	102.8	95.3	1.7		0	2.8	FFYNAVGJSYHHFO-OAQYLSRUSA-N, FFYNAVGJSYHHFO-OAQYLSRUSA-N, FFYNAVGJSYHHFO-OAQYLSRUSA-N
MCC950	EC50	10000	-0.8	100	97.7	1	10000	334.9	104.5	102.8	104.9	97.7	102.1	0.8		0	4.1	HUUSXLKCTQDPGL-UHFFFAOYSA-N, HUUSXLKCTQDPGL-UHFFFAOYSA-N
ESTRADIOL VALERATE	EC50	10000	-2.5	100	96.5	1	10000	14260.4	105.5	107.5	103.2	106.2	96.5	1.1		0	5.8
UNC0646	EC50	10000	-2.5	100	94.7	1	10000	2.4	102.6	102.5	107	97	94.7	5.4		0	3.9	OUKWLRHRXOPODD-UHFFFAOYSA-N, OUKWLRHRXOPODD-UHFFFAOYSA-N, OUKWLRHRXOPODD-UHFFFAOYSA-N
AZ191	EC50	3602.5	-2.5	100	64.5	1	10000	215.9	97.9	104.5	99.6	103.2	64.5	16.2		1.5	3.6	ZYVXTMKTGDARKR-UHFFFAOYSA-N, ZYVXTMKTGDARKR-UHFFFAOYSA-N, ZYVXTMKTGDARKR-UHFFFAOYSA-N
cephradine	EC50	10000	-2.5	100	95.7	1	10000	75207.8	95.7	98	102.5	103.2	102.2	0.5		0	3.8	RDLPVSKMFDYCOR-HFAKWTLXSA-N
PSI-6130	EC50	10000	-0.1	100	95.5	1	10000	5462.8	95.5	101.4	96.9	100.2	107.4	7.1		0	5.5	NYPIRLYMDJMKGW-VPCXQMTMSA-N, NYPIRLYMDJMKGW-VPCXQMTMSA-N
URMC-099	EC50	2786.1	-2.5	100	3.5	1	10000	33.9	99	95.5	104.3	95.2	3.5	54.2		6	3.8	QKKIWEILHCXECO-UHFFFAOYSA-N
AMG319	EC50	10000	-2.5	100	98.3	1	10000	78581.8	99	100.6	98.3	101.7	100.7	0.2		0	1.5	KWRYMZHCQIOOEB-GFCCVEGCSA-N
CY208-243	EC50	10000	-2.5	100	83.3	1	10000	243.5	95.7	99.4	97.3	100.3	83.3	8.3		0.3	2.7	WRNKIDLXXXIELU-IEBWSBKVSA-N, WRNKIDLXXXIELU-IEBWSBKVSA-N
retaspimycin	EC50	231.8	-2.3	100	2.1	1	10000	0.1	96.5	99	88	5.2	2.1	160		19.2	1.8	OAKGNIRUXAZDQF-FBDSWQSESA-N, OAKGNIRUXAZDQF-FBDSWQSESA-N
zolantidine	EC50	10000	-2.5	100	94.5	1	10000	4.4	100.7	95.9	103.5	97.6	94.6	5.2		0	2.7	KUBONGDXTUOOLM-UHFFFAOYSA-N, KUBONGDXTUOOLM-UHFFFAOYSA-N
S26948	EC50	10000	-2.5	100	95.1	1	10000	99816.2	100	95.1	95.6	106.1	104.6	0.6		0	5.7	NSMJEHGOMXSLCW-UHFFFAOYSA-N, NSMJEHGOMXSLCW-UHFFFAOYSA-N, NSMJEHGOMXSLCW-UHFFFAOYSA-N
Z160	EC50	10000	-2.5	100	88.6	1	10000	6.7	101.3	99	99.1	97.2	88.6	9.2		0.1	0.9	VCPMZDWBEWTGNW-UHFFFAOYSA-N, VCPMZDWBEWTGNW-UHFFFAOYSA-N
THZ1-R	EC50	3462.3	-2.5	100	65.1	1	10000	188.1	96.2	103.6	97.6	102	65.1	16.5		1.5	3.6	TUERFPPIPKZNKE-UHFFFAOYSA-N
NT157	EC50	1067.2	-2.5	100	23.5	1	10000	0.1	102.3	98.2	99.8	64.9	23.5	74.4		8.8	1.4	NIPUPOUEGOSAAO-OWOJBTEDSA-N, NIPUPOUEGOSAAO-OWOJBTEDSA-N
estriol	EC50	10000	-2.5	100	97.4	1	10000	78078	99.3	97.4	101.3	101.4	102.1	0.3		0	2.4	PROQIPRRNZUXQM-ZXXIGWHRSA-N, PROQIPRRNZUXQM-ZXXIGWHRSA-N, PROQIPRRNZUXQM-ZXXIGWHRSA-N, PROQIPRRNZUXQM-ZXXIGWHRSA-N
rimegepant	EC50	10000	-0.2	100	96.1	1	10000	514.1	101.6	96.1	100.7	97.2	100.5	4.7		0	2.5	KRNAOFGYEFKHPB-ANJVHQHFSA-N, KRNAOFGYEFKHPB-ANJVHQHFSA-N
Ro-3	EC50	10000	-2.5	100	95	1	10000	66422.2	97.8	99.7	95	102.3	102.5	0.6		0	3.9	PYNPWUIBJMVRIG-UHFFFAOYSA-N, PYNPWUIBJMVRIG-UHFFFAOYSA-N
AGN-192403	EC50	10000	-1.3	100	92.1	1	10000	1.1	103.4	101.6	98	93.6	92.1	12.3		0	1.9	SHXVJSFOJHMEEQ-AXTSPUMRSA-N, SHXVJSFOJHMEEQ-AXTSPUMRSA-N
ramatroban	EC50	10000	-2.5	100	95.8	1	10000	75574.6	100.4	98.4	95.8	101.2	103.7	0.5		0	3.7	LDXDSHIEDAPSSA-OAHLLOKOSA-N, LDXDSHIEDAPSSA-OAHLLOKOSA-N
UNC0631	EC50	2783.7	-2.5	100	74.2	1	10000	56.3	102.1	101.5	102	98.7	74.2	14.5		1.2	1.7	XFAXSWXKPQWHDW-UHFFFAOYSA-N, XFAXSWXKPQWHDW-UHFFFAOYSA-N
opicapone	EC50	10000	-2.5	100	94.4	1	10000	75450.8	100.5	104.4	94.4	101.7	103.8	0.7		0	4.9	ASOADIZOVZTJSR-UHFFFAOYSA-N, ASOADIZOVZTJSR-UHFFFAOYSA-N
ATN-161	EC50	10000	-2.5	100	99.9	1	10000	20051	100	100	100	100	100	0		0	0	MMHDBUJXLOFTLC-WOYTXXSLSA-N, MMHDBUJXLOFTLC-WOYTXXSLSA-N
flumatinib	EC50	10000	-2.5	100	99.9	1	10000	20051	100	100	100	100	100	0		0	0	BJCJYEYYYGBROF-UHFFFAOYSA-N, BJCJYEYYYGBROF-UHFFFAOYSA-N
ETHINYL ESTRADIOL	EC50	10000	-2.5	100	92.9	1	10000	1443.5	97.7	104.9	98.8	102.1	92.9	2.9		0	3
CNQX	EC50	10000	-2.5	100	93.7	1	10000	37557	97.9	101.2	97.9	104.4	96.8	0.8		0	2.7	RPXVIAFEQBNEAX-UHFFFAOYSA-N, RPXVIAFEQBNEAX-UHFFFAOYSA-N, RPXVIAFEQBNEAX-UHFFFAOYSA-N
JK-184	EC50	208.9	-1.5	100	19.7	1	10000	0.2	105.8	100	79.9	26.9	19.7	135		16	2.9	ROYXIPOUVGDTAO-UHFFFAOYSA-N, ROYXIPOUVGDTAO-UHFFFAOYSA-N, ROYXIPOUVGDTAO-UHFFFAOYSA-N
WIKI4	EC50	10000	-1.9	100	87.3	1	10000	5.5	100	108.6	98.6	95.7	87.3	10.8		0.2	4.4	RNUXIZKXJOGYQP-UHFFFAOYSA-N
BET-BAY-002	EC50	557.4	-1	100	36.9	1	10000	0.2	97.1	101	88.2	61.4	36.9	80.7		8.6	2.8	AGYIAWHWIUZNSD-INIZCTEOSA-N, AGYIAWHWIUZNSD-INIZCTEOSA-N
ethionamide	EC50	10000	-1	100	94	1	10000	198.4	97.8	94	97.1	94.7	96.3	1.8		0	4.2	AEOCXXJPGCBFJA-UHFFFAOYSA-N, AEOCXXJPGCBFJA-UHFFFAOYSA-N, AEOCXXJPGCBFJA-UHFFFAOYSA-N
asunaprevir	EC50	10000	-2.5	100	96.7	1	10000	2.8	98.4	101.1	96.7	96.8	97.8	7.7		0	1.2	XRWSZZJLZRKHHD-WVWIJVSJSA-N, XRWSZZJLZRKHHD-WVWIJVSJSA-N
L-798106	EC50	10000	-0.2	100	94.4	1	10000	29	99.9	98.3	94.4	98.9	95.8	10.4		0	2	ODTKFNUPVBULRJ-NTCAYCPXSA-N, ODTKFNUPVBULRJ-NTCAYCPXSA-N, ODTKFNUPVBULRJ-NTCAYCPXSA-N
PF-03758309	EC50	191.6	-0.6	100	0.8	1	10000	0.6	100	88.6	54.5	35	0.8	173.4		19	6.7	AYCPARAPKDAOEN-LJQANCHMSA-N, AYCPARAPKDAOEN-LJQANCHMSA-N
parecoxib	EC50	10000	-2.5	100	94.1	1	10000	8.7	102.7	112.8	102.6	94.1	99.2	8		0	7.1	TZRHLKRLEZJVIJ-UHFFFAOYSA-N, TZRHLKRLEZJVIJ-UHFFFAOYSA-N
BAY-87-2243	EC50	90.3	-0.7	100	66.6	1	10000	0.3	97.3	95.3	81.5	73.5	66.6	68.2		6.5	1.5	CDJNNOJINJAXPV-UHFFFAOYSA-N, CDJNNOJINJAXPV-UHFFFAOYSA-N
RN-1734	EC50	10000	-2.5	100	94.7	1	10000	1.7	99.3	98.4	101.4	95.4	94.7	6.8		0	1.1	IHYZMEAZAIFMTN-UHFFFAOYSA-N, IHYZMEAZAIFMTN-UHFFFAOYSA-N, IHYZMEAZAIFMTN-UHFFFAOYSA-N
UPF-1069	EC50	10000	-2.5	100	93.9	1	10000	2218.8	102	101.2	95.1	103	93.9	2.3		0	3.1	JJWMRRNGWSITSQ-UHFFFAOYSA-N, JJWMRRNGWSITSQ-UHFFFAOYSA-N, JJWMRRNGWSITSQ-UHFFFAOYSA-N, JJWMRRNGWSITSQ-UHFFFAOYSA-N
temoporfin	EC50	2935.6	-2.5	100	64.7	1	10000	81.9	100.4	104	96.6	98.9	64.7	19.1		1.8	2.8	JGLSWAGTNWZKQU-WWMKMEMESA-N, JGLSWAGTNWZKQU-WWMKMEMESA-N
PF-06447475	EC50	10000	-0.7	100	98.5	1	10000	379.8	105.6	99.2	101.7	98.5	104.7	0.7		0	4.1	BHTWDJBVZQBRKP-UHFFFAOYSA-N, BHTWDJBVZQBRKP-UHFFFAOYSA-N
dyphylline	EC50	10000	-1.1	100	98.8	1	10000	2575.6	106.7	107.9	105.4	98.8	110.3	0.3		0	8	KSCFJBIXMNOVSH-ZCFIWIBFSA-N, KSCFJBIXMNOVSH-ZCFIWIBFSA-N, KSCFJBIXMNOVSH-ZCFIWIBFSA-N
RGB-286638	EC50	269.1	-2.5	100	9.8	1	10000	0.5	102.2	106.9	94.5	9.8	19	141.6		17.1	6.1	XLSYZSRXVVCHLS-UHFFFAOYSA-N, XLSYZSRXVVCHLS-UHFFFAOYSA-N
lasofoxifene	EC50	1912.8	-2.5	100	69.3	1	10000	19.9	105.3	99.3	102.5	95	69.3	22.2		2.2	3	INEHJXCWEVNEDZ-LUDNRVPPSA-N, INEHJXCWEVNEDZ-LUDNRVPPSA-N
narlaprevir	EC50	10000	-2.5	100	96.9	1	10000	3.9	103.5	98.8	100.1	96.9	97.1	4.5		0	1.9	RICZEKWVNZFTNZ-LFGITCQGSA-N, RICZEKWVNZFTNZ-LFGITCQGSA-N
biapenem	EC50	10000	-2.5	100	96.3	1	10000	7	98.6	103.7	96.3	97.1	100.5	8.6		0	2.9	MRMBZHPJVKCOMA-YJFSRANCSA-O, MRMBZHPJVKCOMA-YJFSRANCSA-O, MRMBZHPJVKCOMA-YJFSRANCSA-O, MRMBZHPJVKCOMA-YJFSRANCSA-O, MRMBZHPJVKCOMA-YJFSRANCSA-O, MRMBZHPJVKCOMA-YJFSRANCSA-O
Y16	EC50	10000	-0.3	100	93.6	1	10000	31.5	99.5	98.4	97.9	93.6	97.8	10.6		0	1.8	ITMLWGWTDWJSRZ-PXLXIMEGSA-N, ITMLWGWTDWJSRZ-PXLXIMEGSA-N
oleamide	EC50	10000	-2.5	100	91.3	1	10000	362	98.8	103	97.1	100.1	91.3	4.4		0	2.2	FATBGEAMYMYZAF-KTKRTIGZSA-N
AZD1480	EC50	10000	-2.5	100	97	1	10000	2235.8	99.7	102.4	101.7	101.3	97	1.2		0	1.7	PDOQBOJDRPLBQU-QMMMGPOBSA-N, PDOQBOJDRPLBQU-QMMMGPOBSA-N
cetylpyridinium	EC50	1684.8	-2.5	100	10.1	1	10000	3.5	102.9	101.7	103.8	80.9	10.1	69.7		8	2.6	NEUSVAOJNUQRTM-UHFFFAOYSA-N, NEUSVAOJNUQRTM-UHFFFAOYSA-N, NEUSVAOJNUQRTM-UHFFFAOYSA-N, NEUSVAOJNUQRTM-UHFFFAOYSA-N
AZD7687	EC50	10000	-0.1	100	100	1	10000	353.1	100	100	100	100	100	0.1		0	0	YXFNPRHZMOGREC-SHTZXODSSA-N, YXFNPRHZMOGREC-SHTZXODSSA-N
paclitaxel	EC50	12.8	-1.3	100	26.3	1	10000	0.1	100.9	67.9	32.9	30.3	26.3	212.2		25.9	2.8	RCINICONZNJXQF-MZXODVADSA-N, RCINICONZNJXQF-MZXODVADSA-N, RCINICONZNJXQF-MZXODVADSA-N, RCINICONZNJXQF-MZXODVADSA-N, RCINICONZNJXQF-MZXODVADSA-N
NBQX	EC50	10000	-2.5	100	98.5	1	10000	243302	104	105.9	98.5	102.8	102.3	0.2		0	4.2	UQNAFPHGVPVTAL-UHFFFAOYSA-N, UQNAFPHGVPVTAL-UHFFFAOYSA-N, UQNAFPHGVPVTAL-UHFFFAOYSA-N, UQNAFPHGVPVTAL-UHFFFAOYSA-N
pivmecillinam	EC50	10000	-0.9	100	98.9	1	10000	551.5	101.6	99.8	102.9	98.9	104.4	0.4		0	3	NPGNOVNWUSPMDP-UTEPHESZSA-N, NPGNOVNWUSPMDP-UTEPHESZSA-N, NPGNOVNWUSPMDP-UTEPHESZSA-N
neurodazine	EC50	10000	-2.5	100	95.9	1	10000	5.4	100.2	99	105	96.3	96.1	5.1		0	2.6	FEEOFPAEDSMOTO-UHFFFAOYSA-N, FEEOFPAEDSMOTO-UHFFFAOYSA-N
simeprevir	EC50	10000	-0.5	100	98.8	1	10000	419.5	103.9	98.8	99.9	99.4	105.2	0.8		0	3.6	JTZZSQYMACOLNN-VDWJNHBNSA-N
LY3000328	EC50	10000	-2.5	100	95.7	1	10000	83083.4	96.6	100.8	95.7	104.1	102.5	0.5		0	4.1	NDEBZCZEAVMSQF-GOTSBHOMSA-N
BMS-CCR2-22	EC50	10000	-2.5	100	94.5	1	10000	2126.5	102.3	100.7	96.5	102.8	94.5	2		0	2.6	IBPXYDUJQWENPM-XZOQPEGZSA-N, IBPXYDUJQWENPM-XZOQPEGZSA-N
AZD9496	EC50	10000	-2.5	100	98.8	1	10000	10879.3	98.8	100.4	99	101.6	98.9	0.3		0	1.2	DFBDRVGWBHBJNR-BBNFHIFMSA-N, DFBDRVGWBHBJNR-BBNFHIFMSA-N
asenapine	EC50	10000	-2.5	100	96.5	1	10000	123046	99.5	105.4	101.3	108.2	98.2	0.4		0	5	VSWBSWWIRNCQIJ-HUUCEWRRSA-N, VSWBSWWIRNCQIJ-HUUCEWRRSA-N
anamorelin	EC50	10000	-2.5	100	99.1	1	10000	265000	102.8	100.3	104.2	102	99.5	0.1		0	2.7	VQPFSIRUEPQQPP-MXBOTTGLSA-N, VQPFSIRUEPQQPP-MXBOTTGLSA-N
reversine	EC50	1042	-2.5	100	23.1	1	10000	0.1	99.9	102.1	99.4	63.6	23.1	75.5		8.9	1.1	ZFLJHSQHILSNCM-UHFFFAOYSA-N, ZFLJHSQHILSNCM-UHFFFAOYSA-N
firategrast	EC50	10000	-0.1	100	100	1	10000	353.1	100	100	100	100	100	0.1		0	0	YLFZHHDVRSYTKT-NRFANRHFSA-N, YLFZHHDVRSYTKT-NRFANRHFSA-N
chlorambucil	EC50	10000	-0.5	100	97.3	1	10000	220.9	103.5	99.7	100.9	97.3	105.3	1.7		0	3.9	JCKYGMPEJWAADB-UHFFFAOYSA-N
SPP301	EC50	10000	-2.5	100	95.4	1	10000	452.1	99.9	101.8	98.8	100.3	95.4	2.2		0	1.1	YBWLTKFZAOSWSM-UHFFFAOYSA-N
GDC-0834	EC50	10000	-2.5	100	92.7	1	10000	563.8	103.1	99.1	98.5	100.8	92.7	3.3		0	1.9	CDOOFZZILLRUQH-LJAQVGFWSA-N, CDOOFZZILLRUQH-LJAQVGFWSA-N, CDOOFZZILLRUQH-LJAQVGFWSA-N
eupatilin	EC50	10000	-1.3	100	97.3	1	10000	833.6	105.3	97.3	101.5	99.7	101	0.6		0	3.3	DRRWBCNQOKKKOL-UHFFFAOYSA-N, DRRWBCNQOKKKOL-UHFFFAOYSA-N
EN460	EC50	10000	-0.3	100	97.9	1	10000	179.8	100.7	101.9	97.9	98.6	100.1	1.8		0	1.6	RSLFQCNAOMQAIH-WJDWOHSUSA-N, RSLFQCNAOMQAIH-WJDWOHSUSA-N
estradiol-cypionate	EC50	10000	-2.5	100	96.7	1	10000	1552.4	99.6	104.1	99.2	100.5	96.7	1.5		0	2.1	UOACKFBJUYNSLK-XRKIENNPSA-N
GSK163090	EC50	10000	-2.5	100	95.5	1	10000	2.3	100.9	101.2	101.2	95.5	97.7	6.3		0	1.5	ANGUXJDGJCHGOG-UHFFFAOYSA-N
pixantrone	EC50	10000	-2.5	100	87.2	1	10000	586.5	100.1	101	96.5	102.8	87.2	5.3		0	2.5	PEZPMAYDXJQYRV-UHFFFAOYSA-N, PEZPMAYDXJQYRV-UHFFFAOYSA-N
S-111	EC50	10000	-0.1	100	100	1	10000	353.1	100	100	100	100	100	0.1		0	0	PYXFVCFISTUSOO-HKUCOEKDSA-N, PYXFVCFISTUSOO-HKUCOEKDSA-N
buparvaquone	EC50	10000	-2.5	100	97.4	1	10000	5966.1	97.4	100.5	99.3	102.4	97.6	0.8		0	1.8	OMMKCJLAGTXGLC-MQBCKMQZSA-N, OMMKCJLAGTXGLC-MQBCKMQZSA-N
GS-39783	EC50	10000	-2.5	100	97.2	1	10000	11667.7	101.7	102.8	98.9	105.8	97.2	0.8		0	3.4	GSGVDKOCBKBMGG-UHFFFAOYSA-N, GSGVDKOCBKBMGG-UHFFFAOYSA-N
altiratinib	EC50	10000	-0.1	100	100	1	10000	353.1	100	100	100	100	100	0.1		0	0	GNNDEPIMDAZHRQ-UHFFFAOYSA-N
lomitapide	EC50	3460.3	-2.5	100	1.2	1	10000	146.1	100.7	109.7	103.8	105.5	1.2	46.7		5.1	7.8	MBBCVAKAJPKAKM-UHFFFAOYSA-N, MBBCVAKAJPKAKM-UHFFFAOYSA-N
TG-100572	EC50	1739.1	-2.5	100	0	1	10000	5.7	104.1	103.9	105.9	80	0	76.2		8.7	4.1	AQSSMEORRLJZLU-UHFFFAOYSA-N, AQSSMEORRLJZLU-UHFFFAOYSA-N
resibufogenin	EC50	3226.8	-2.5	100	6.5	1	10000	72.9	97	104.4	98.9	101	6.5	46.9		5.1	4.7	ATLJNLYIJOCWJE-CWMZOUAVSA-N
TH-588	EC50	10000	-0.9	100	96.3	1	10000	187.6	96.3	99.2	105.3	97.9	98.6	1.3		0	3.4	PNMYJIOQIAEYQL-UHFFFAOYSA-N
CB-5083	EC50	2119.2	-2.5	100	0	1	10000	5.4	100.5	102	98.4	87.1	-0.3	67.7		7.7	1.8	RDALZZCKQFLGJP-UHFFFAOYSA-N, RDALZZCKQFLGJP-UHFFFAOYSA-N
brefeldin-A	EC50	61.2	-2.5	100	0.1	1	10000	0	99.5	99.3	22.8	0.2	0.1	221		26.8	0.3	KQNZDYYTLMIZCT-KQPMLPITSA-N, KQNZDYYTLMIZCT-KQPMLPITSA-N, KQNZDYYTLMIZCT-KQPMLPITSA-N, KQNZDYYTLMIZCT-KQPMLPITSA-N
BMS-817378	EC50	10000	-2.5	100	97.9	1	10000	179766	97.9	103.2	98.7	104.4	105.6	0.3		0	4.5	KXDZWUPUSDCGDD-UHFFFAOYSA-N
PD-168077	EC50	10000	-2.5	100	97.2	1	10000	78543.5	98.1	102.9	97.2	101.4	100.8	0.3		0	2.6	DNULYRGWTFLJQL-UHFFFAOYSA-N
McN-5652-(+/-)	EC50	10000	-2.5	100	96.8	1	10000	123574	97.8	105.1	96.8	105.3	102.4	0.4		0	4.6	YVKDUIAAPBKHMJ-MOPGFXCFSA-N, YVKDUIAAPBKHMJ-MOPGFXCFSA-N
PF-04620110	EC50	10000	-2.5	100	95	1	10000	85414.1	104.5	99.6	108.7	101.9	97.5	0.6		0	5	GEVVQZHMFVFGLN-HDJSIYSDSA-N, GEVVQZHMFVFGLN-HDJSIYSDSA-N
gadobutrol	EC50	10000	-2.5	100	99.6	1	10000	1590338	99.6	112.8	100.1	104.1	106.4	0		0	7.5	ZPDFIIGFYAHNSK-YYLIZZNMSA-K
RBC8	EC50	10000	-2.5	100	97.1	1	10000	110576	103	97.1	104.8	102.4	101.8	0.4		0	3.8	RFEAEBNMNYRJFD-VGAJERRHSA-N, RFEAEBNMNYRJFD-VGAJERRHSA-N, RFEAEBNMNYRJFD-VGAJERRHSA-N
camphor-(+)	EC50	10000	-2.5	100	99	1	10000	338136	99	105.5	100.1	105	102	0.1		0	3.9	DSSYKIVIOFKYAU-XCBNKYQSSA-N, DSSYKIVIOFKYAU-XCBNKYQSSA-N
CaMKII-IN-1	EC50	10000	-2.5	100	88.7	1	10000	125.5	101.9	102.3	104.8	98.9	88.7	7.1		0	2.8	LGUUETDTMQTHML-UHFFFAOYSA-N, LGUUETDTMQTHML-UHFFFAOYSA-N
tipranavir	EC50	10000	-2.5	100	99.4	1	10000	308929	100.2	99.4	100.2	104	100.8	0.1		0	2.1	MYXACKZCYFKMTE-WWKQIGMOSA-N, MYXACKZCYFKMTE-WWKQIGMOSA-N, MYXACKZCYFKMTE-WWKQIGMOSA-N
3,4-DCPG-(+/-)	EC50	10000	-2.5	100	95.7	1	10000	72743.8	101.2	95.7	103.1	100.3	102.8	0.5		0	3.7	IJVMOGKBEVRBPP-SSDOTTSWSA-N, IJVMOGKBEVRBPP-SSDOTTSWSA-N
ibutamoren	EC50	10000	-2.5	100	96.9	1	10000	58889.6	100.2	100.4	96.9	102.1	100.5	0.4		0	2.1	UMUPQWIGCOZEOY-JOCHJYFZSA-N, UMUPQWIGCOZEOY-JOCHJYFZSA-N, UMUPQWIGCOZEOY-JOCHJYFZSA-N
AC-55541	EC50	10000	-2.5	100	97	1	10000	54885.7	99.5	97	100.3	101.5	100.3	0.4		0	1.9	UCUHFWIFSHROPY-SQEMJAKJSA-N
EPZ015666	EC50	10000	-0.1	100	97	1	10000	1487.3	101.6	97	97.5	100.4	101.4	4.3		0	2.4	ZKXZLIFRWWKZRY-KRWDZBQOSA-N
emetine	EC50	84.6	-1.7	100	2	1	10000	0.1	101.1	99.7	43.5	7	2	203.1		24.3	2.2	AUVVAXYIELKVAI-CKBKHPSWSA-N, AUVVAXYIELKVAI-CKBKHPSWSA-N
topotecan	EC50	1158.6	-2.2	100	5.9	1	10000	0.3	101.1	107	97.9	60.6	5.9	88.2		10.2	3.6	UCFGDBYHRUNTLO-QHCPKHFHSA-N, UCFGDBYHRUNTLO-QHCPKHFHSA-N, UCFGDBYHRUNTLO-QHCPKHFHSA-N, UCFGDBYHRUNTLO-QHCPKHFHSA-N, UCFGDBYHRUNTLO-QHCPKHFHSA-N, UCFGDBYHRUNTLO-QHCPKHFHSA-N
BAN-ORL-24	EC50	10000	-2.5	100	99.2	1	10000	88856.7	105.3	104.7	104.4	103.8	99.2	0.2		0	4.6	MAKMQGKJURAJEN-RUZDIDTESA-N, MAKMQGKJURAJEN-RUZDIDTESA-N, MAKMQGKJURAJEN-RUZDIDTESA-N
8-M-PDOT	EC50	10000	-2.5	100	97.9	1	10000	234481	104	97.9	103.3	101	108.8	0.3		0	5.7	RVIGBTUDFAGRTQ-NSHDSACASA-N, RVIGBTUDFAGRTQ-NSHDSACASA-N
SC-12267	EC50	10000	-2.5	100	96.2	1	10000	6437.2	99	105.4	96.8	103.9	96.2	1.2		0	3.8	XPRDUGXOWVXZLL-UHFFFAOYSA-N, XPRDUGXOWVXZLL-UHFFFAOYSA-N
nepicastat	EC50	10000	-2.5	100	97.2	1	10000	14299.1	101.4	104.8	99	106.3	97.2	0.8		0	4.1	YZZVIKDAOTXDEB-JTQLQIEISA-N, YZZVIKDAOTXDEB-JTQLQIEISA-N, YZZVIKDAOTXDEB-JTQLQIEISA-N
UNC0638	EC50	10000	-2.5	100	79.5	1	10000	75.7	102.7	103.8	99.7	98.5	79.5	12.1		0.8	2.4	QOECJCJVIMVJGX-UHFFFAOYSA-N, QOECJCJVIMVJGX-UHFFFAOYSA-N, QOECJCJVIMVJGX-UHFFFAOYSA-N
ephedrine	EC50	10000	-2.5	100	95.2	1	10000	65593.7	99.6	104.9	95.2	102	99.3	0.6		0	3.7	KWGRBVOPPLSCSI-WPRPVWTQSA-N
meisoindigo	EC50	10000	-2.5	100	90.1	1	10000	87.5	98	102	97.4	99	90.1	6.3		0	1.9	QNOCRUSVMMAKSC-CCEZHUSRSA-N, QNOCRUSVMMAKSC-CCEZHUSRSA-N
RG4733	EC50	10000	-1	100	94.4	1	10000	150.6	96.9	99.1	99.6	94.4	97.3	1.7		0	3	OJPLJFIFUQPSJR-INIZCTEOSA-N, OJPLJFIFUQPSJR-INIZCTEOSA-N
doxycycline	EC50	10000	-1	100	94.8	1	10000	158.1	97.8	99.5	94.8	99.1	95.8	1.6		0	2.9	JBIWCJUYHHGXTC-AKNGSSGZSA-N, JBIWCJUYHHGXTC-AKNGSSGZSA-N, JBIWCJUYHHGXTC-AKNGSSGZSA-N
brigatinib	EC50	2805.7	-2.5	100	64.8	1	10000	52.6	97.2	99.5	97.4	98.4	64.8	19.7		1.9	2.1	AILRADAXUVEEIR-UHFFFAOYSA-N, AILRADAXUVEEIR-UHFFFAOYSA-N
decernotinib	EC50	10000	-0.1	100	94.2	1	10000	1710	96.5	101.2	94.2	98.3	98	9.4		0	2.6	ASUGUQWIHMTFJL-QGZVFWFLSA-N
UBP-302	EC50	10000	-1	100	92.7	1	10000	167.1	99	95.5	97.6	92.7	98.7	2.2		0	4.4	UUIYULWYHDSXHL-NSHDSACASA-N, UUIYULWYHDSXHL-NSHDSACASA-N, UUIYULWYHDSXHL-NSHDSACASA-N
ML218	EC50	10000	-2.5	100	93.1	1	10000	1234.8	99.7	97.9	96.8	102.4	93.1	2.7		0	2.3	GSJIGYLGKSBYBC-OSYLJGHBSA-N, GSJIGYLGKSBYBC-OSYLJGHBSA-N
RG1530	EC50	1089.8	-2.2	100	68.6	1	10000	0.3	100.7	95.8	99.5	85.8	68.6	30.2		3.1	2.1	XXAKBYBCWYYQTL-UHFFFAOYSA-N, XXAKBYBCWYYQTL-UHFFFAOYSA-N, XXAKBYBCWYYQTL-UHFFFAOYSA-N, XXAKBYBCWYYQTL-UHFFFAOYSA-N
balicatib	EC50	10000	-2.5	100	95	1	10000	4200.1	100.5	99.7	95	103	95.4	1.6		0	3	LLCRBOWRJOUJAE-UHFFFAOYSA-N, LLCRBOWRJOUJAE-UHFFFAOYSA-N, LLCRBOWRJOUJAE-UHFFFAOYSA-N
carbenicillin	EC50	10000	-2.5	100	96	1	10000	2438.2	102.8	102.3	98.8	102.1	96	1.5		0	2.2	FPPNZSSZRUTDAP-BBGACYKPSA-N, FPPNZSSZRUTDAP-BBGACYKPSA-N, FPPNZSSZRUTDAP-BBGACYKPSA-N, FPPNZSSZRUTDAP-BBGACYKPSA-N, FPPNZSSZRUTDAP-BBGACYKPSA-N
AVE-0991	EC50	10000	-2.5	100	99.7	1	10000	666974	103.5	99.7	102.9	100	101.7	0		0	2.5	QTOZBSNPDCWHPV-UHFFFAOYSA-N, QTOZBSNPDCWHPV-UHFFFAOYSA-N
cinaciguat	EC50	10000	-0.1	100	100	1	10000	353.1	100	100	100	100	100	0.1		0	0	WPYWMXNXEZFMAK-UHFFFAOYSA-N, WPYWMXNXEZFMAK-UHFFFAOYSA-N
AP-18	EC50	10000	-2.5	100	97.6	1	10000	132313	100.5	106.3	97.6	102.6	100.1	0.3		0	3.7	MHTJEUOFLVQMCL-NJHPPEEMSA-N, MHTJEUOFLVQMCL-NJHPPEEMSA-N
K-Ras(G12C)-inhibitor-12	EC50	10000	-2.5	100	93.5	1	10000	1.3	107.9	96.9	104	96.6	93.5	6.6		0	4.7	JFIFBWVNHLXJFY-UHFFFAOYSA-N, JFIFBWVNHLXJFY-UHFFFAOYSA-N
FERb-033	EC50	10000	-0.8	100	93.9	1	10000	2.3	102.2	97.1	99.5	96.9	93.9	7.2		0	1.8	LRRMQNGSYOUANY-OMCISZLKSA-N, LRRMQNGSYOUANY-OMCISZLKSA-N, LRRMQNGSYOUANY-OMCISZLKSA-N
ampiroxicam	EC50	10000	-0.3	100	93.9	1	10000	22.1	97.2	102	93.9	98	95	10.9		0	2.8	LSNWBKACGXCGAJ-ZDUSSCGKSA-N, LSNWBKACGXCGAJ-ZDUSSCGKSA-N, LSNWBKACGXCGAJ-ZDUSSCGKSA-N, LSNWBKACGXCGAJ-ZDUSSCGKSA-N, LSNWBKACGXCGAJ-ZDUSSCGKSA-N
TMC647055	EC50	10000	-2.5	100	95.3	1	10000	2.3	102.2	100.4	95.8	96.5	95.3	11		0	1.3	UOBYJVFBFSLCTQ-UHFFFAOYSA-N
A-412997	EC50	10000	-0.3	100	93.9	1	10000	12.1	98.9	97.9	94.7	98.1	93.9	13.3		0	1.7	JFCDMGGMCUKHST-UHFFFAOYSA-N, JFCDMGGMCUKHST-UHFFFAOYSA-N
etizolam	EC50	10000	-1.2	100	96.5	1	10000	1.5	98.6	101.7	98.8	97.3	96.5	5.6		0	1.2	VMZUTJCNQWMAGF-UHFFFAOYSA-N, VMZUTJCNQWMAGF-UHFFFAOYSA-N
apigenin	EC50	10000	-0.1	100	100	1	10000	353.1	100	100	100	100	100	0.1		0	0	KZNIFHPLKGYRTM-UHFFFAOYSA-N, KZNIFHPLKGYRTM-UHFFFAOYSA-N
SIB-1757	EC50	10000	-2.5	100	95.9	1	10000	5802	104.1	107	101.6	103	95.9	1.4		0	4.4	UOJMXHLMOUOGPY-UHFFFAOYSA-N, UOJMXHLMOUOGPY-UHFFFAOYSA-N
LY2979165	EC50	10000	-2.5	100	96.9	1	10000	135483	105.3	96.9	104.8	100.3	104.3	0.4		0	4.9	BBGHHIUQOKQCBW-LDZWZCGGSA-N, BBGHHIUQOKQCBW-LDZWZCGGSA-N
E-2012	EC50	10000	-2.5	100	94.9	1	10000	45228.8	102.8	97.7	100.8	103.8	97.4	0.6		0	2.7	PUOAETJYKQITMO-LANLRWRYSA-N, PUOAETJYKQITMO-LANLRWRYSA-N
ixabepilone	EC50	556.1	-2.5	100	28	1	10000	0.1	99.7	99.3	101.1	41.3	28	90.3		10.9	1.1	FABUFPQFXZVHFB-QBNZTRRJSA-N, FABUFPQFXZVHFB-QBNZTRRJSA-N
nastorazepide	EC50	10000	-0.2	100	96.5	1	10000	446.7	100.3	96.7	102.6	96.5	100.2	4		0	2.7	VIJCCFFEBCOOIE-JOCHJYFZSA-N, VIJCCFFEBCOOIE-JOCHJYFZSA-N, VIJCCFFEBCOOIE-JOCHJYFZSA-N
chloroquine	EC50	10000	-2.5	100	97.1	1	10000	5.4	100.5	101.3	103.4	97.1	98.5	3.8		0	2	WHTVZRBIWZFKQO-CQSZACIVSA-N, WHTVZRBIWZFKQO-CQSZACIVSA-N, WHTVZRBIWZFKQO-CQSZACIVSA-N
PF-8380	EC50	10000	-0.2	100	95.6	1	10000	684.9	98.5	101.3	97.9	95.6	100.7	5.8		0	2.3	JMSUDQYHPSNBSN-UHFFFAOYSA-N, JMSUDQYHPSNBSN-UHFFFAOYSA-N
AZ505	EC50	10000	-2.5	100	91.2	1	10000	734.1	101.6	101	99.2	102.7	91.2	3.5		0	1.9	LIBVHXXKHSODII-UHFFFAOYSA-N, LIBVHXXKHSODII-UHFFFAOYSA-N
AS-77	EC50	10000	-2.5	100	98.1	1	10000	112845	98.1	102.2	101	103.8	100.1	0.2		0	2.5	KINMYBBFQRSVLL-UHFFFAOYSA-N, KINMYBBFQRSVLL-UHFFFAOYSA-N
nocodazole	EC50	252.1	-0.9	100	24.3	1	10000	0.6	104.6	109.6	70.4	46	24.3	122		13.6	8.4	KYRVNWMVYQXFEU-UHFFFAOYSA-N, KYRVNWMVYQXFEU-UHFFFAOYSA-N, KYRVNWMVYQXFEU-UHFFFAOYSA-N, KYRVNWMVYQXFEU-UHFFFAOYSA-N
ICA-121431	EC50	10000	-0.1	100	100	1	10000	353.1	100	100	100	100	100	0.1		0	0	URSQNPPONHUJDL-UHFFFAOYSA-N, URSQNPPONHUJDL-UHFFFAOYSA-N
efatutazone	EC50	10000	-2.5	100	95.2	1	10000	70036.2	98.3	104	97.5	106	97.6	0.6		0	3.9	JCYNMRJCUYVDBC-HSZRJFAPSA-N, JCYNMRJCUYVDBC-HSZRJFAPSA-N
carbinoxamine	EC50	10000	-0.1	100	100	1	10000	353.1	100	100	100	100	100	0.1		0	0	OJFSXZCBGQGRNV-INIZCTEOSA-N
ML3403	EC50	10000	-2.5	100	90.9	1	10000	0.3	99.9	99.1	100.1	94.8	90.9	9.6		0	0.5	VXPWQNBKEIVYIS-HNNXBMFYSA-N, VXPWQNBKEIVYIS-HNNXBMFYSA-N
procaterol	EC50	10000	-2.5	100	96	1	10000	89812.1	100.9	105.1	96	104.4	100.9	0.5		0	4.2	FKNXQNWAXFXVNW-BLLLJJGKSA-N, FKNXQNWAXFXVNW-BLLLJJGKSA-N, FKNXQNWAXFXVNW-BLLLJJGKSA-N
taselisib	EC50	382.4	-0.9	100	57.2	1	10000	0.2	101.9	97.3	90.4	70.3	57.2	61.5		6.2	1.6	BEUQXVWXFDOSAQ-UHFFFAOYSA-N, BEUQXVWXFDOSAQ-UHFFFAOYSA-N
CS-917	EC50	10000	-0.9	100	96.9	1	10000	228	104	96.9	104.1	98.5	99.6	1.1		0	3.4	XJMYIJPPDSZOPN-UHFFFAOYSA-N, XJMYIJPPDSZOPN-UHFFFAOYSA-N
netupitant	EC50	10000	-2.5	100	96.5	1	10000	67	101.5	99	101.2	99.4	96.5	2.5		0	1.1	WAXQNWCZJDTGBU-UHFFFAOYSA-N, WAXQNWCZJDTGBU-UHFFFAOYSA-N
ezatiostat	EC50	10000	-2.5	100	95.3	1	10000	1628.4	96.9	106.1	96.1	100.3	95.3	2.2		0	4	GWEJFLVSOGNLSS-WPFOTENUSA-N, GWEJFLVSOGNLSS-WPFOTENUSA-N, GWEJFLVSOGNLSS-WPFOTENUSA-N
ICI-162846	EC50	10000	-2.1	100	98.8	1	10000	39915.4	98.8	104	103.5	99.9	99.5	0.2		0	2.7	ALCSGJCIESECFD-UHFFFAOYSA-N, ALCSGJCIESECFD-UHFFFAOYSA-N
SR-3306	EC50	10000	-2.5	100	78	1	10000	393.5	101.6	104.3	97.9	103.3	78	9.6		0.6	3.4	QDMXVKKPYBGIAS-UHFFFAOYSA-N
filgotinib	EC50	10000	-0.1	100	100	1	10000	353.1	100	100	100	100	100	0.1		0	0	RIJLVEAXPNLDTC-UHFFFAOYSA-N, RIJLVEAXPNLDTC-UHFFFAOYSA-N
IDRA-21	EC50	10000	-2.5	100	98.2	1	10000	10263.9	99.3	104.6	99.6	102.1	98.2	0.6		0	2.6	VZRNTCHTJRLTMU-YFKPBYRVSA-N, VZRNTCHTJRLTMU-YFKPBYRVSA-N, VZRNTCHTJRLTMU-YFKPBYRVSA-N
DPPE	EC50	10000	-2.5	100	96.5	1	10000	5445.3	98.8	103.7	100	104	96.5	1.2		0	2.8	NFIXBCVWIPOYCD-UHFFFAOYSA-N, NFIXBCVWIPOYCD-UHFFFAOYSA-N
YC-1	EC50	3385.9	-2.5	100	65.6	1	10000	196.4	104.2	105.3	101.9	101.4	65.6	16.6		1.5	4	OQQVFCKUDYMWGV-UHFFFAOYSA-N, OQQVFCKUDYMWGV-UHFFFAOYSA-N
necrostatin-2	EC50	10000	-2.5	100	95.1	1	10000	10331.2	103.1	108.9	105	107.1	95.1	1.5		0	6.5	WIKGAEMMNQTUGL-SNVBAGLBSA-N
LY3023414	EC50	330.6	-1.3	100	8.3	1	10000	0.2	107.6	102	84	25.7	8.3	136.1		15.7	4.1	ACCFLVVUVBJNGT-AWEZNQCLSA-N
anagliptin	EC50	10000	-2.5	100	96.2	1	10000	61727.5	99.9	101.4	96.2	103.6	98.5	0.5		0	2.7	LDXYBEHACFJIEL-HNNXBMFYSA-N, LDXYBEHACFJIEL-HNNXBMFYSA-N
aminopurvalanol-a	EC50	2752.9	-2.5	100	34	1	10000	42.2	94	99.7	101.1	96.5	34	37.4		4.1	3.4	RAMROQQYRRQPDL-HNNXBMFYSA-N, RAMROQQYRRQPDL-HNNXBMFYSA-N, RAMROQQYRRQPDL-HNNXBMFYSA-N
PLX8394	EC50	10000	-2.5	100	89.7	1	10000	18150.7	96	105.1	103.8	106.7	93.3	1.8		0	5.1	YYACLQUDUDXAPA-MRXNPFEDSA-N
SK&F-10047-(+)	EC50	10000	-1	100	98.2	1	10000	314.2	98.6	98.2	102.7	99.2	101.4	0.5		0	2.1	LGQCVMYAEFTEFN-DQYPLSBCSA-N
GF109203X	EC50	3313.2	-2.5	100	70.8	1	10000	155.8	98.8	103.4	96.5	100.8	70.8	14.3		1.2	2.9	QMGUOJYZJKLOLH-UHFFFAOYSA-N, QMGUOJYZJKLOLH-UHFFFAOYSA-N, QMGUOJYZJKLOLH-UHFFFAOYSA-N
VCH-916	EC50	10000	-0.1	100	96.2	1	10000	2375.2	96.2	98.7	98.6	98.6	101	5.9		0	2	LNYKGELUODVSNS-YSXIEMCBSA-N, LNYKGELUODVSNS-YSXIEMCBSA-N
TG-02	EC50	203.8	-2.5	100	1.8	1	10000	0.1	102.3	100.6	86	2.5	1.8	166		20	1.3	VXBAJLGYBMTJCY-NSCUHMNNSA-N, VXBAJLGYBMTJCY-NSCUHMNNSA-N
TBA-354	EC50	10000	-2.5	100	98.3	1	10000	21086.4	98.3	98.8	101.6	100.1	98.8	0.3		0	1.3	ZXSGSFMORAILEY-HNNXBMFYSA-N
estrone	EC50	10000	-2.5	100	96.7	1	10000	112181	101.9	96.7	97.6	102.8	105.1	0.4		0	4.3	DNXHEGUUPJUMQT-CBZIJGRNSA-N, DNXHEGUUPJUMQT-CBZIJGRNSA-N, DNXHEGUUPJUMQT-CBZIJGRNSA-N, DNXHEGUUPJUMQT-CBZIJGRNSA-N
cot-inhibitor-1	EC50	10000	-2.5	100	77	1	10000	155	101.6	102.6	100.9	101	77	11		0.7	2	ZWFKJFUFYPOTKL-UHFFFAOYSA-N
KB-R7943	EC50	10000	-2.5	100	96.5	1	10000	111293	96.5	104.8	98.3	105.4	102	0.4		0	4.5	UMJUNUMSJDTYTM-UHFFFAOYSA-N, UMJUNUMSJDTYTM-UHFFFAOYSA-N, UMJUNUMSJDTYTM-UHFFFAOYSA-N
ICI-63197	EC50	10000	-1	100	97.3	1	10000	266.3	100.5	97.3	103.9	98.9	101.2	0.8		0	2.7	UQDVRVNMIJAGRK-UHFFFAOYSA-N, UQDVRVNMIJAGRK-UHFFFAOYSA-N, UQDVRVNMIJAGRK-UHFFFAOYSA-N
dihydromyricetin	EC50	10000	-2.5	100	95.8	1	10000	101738	101.9	95.8	103.2	105.5	104	0.5		0	5	KJXSIXMJHKAJOD-LSDHHAIUSA-N, KJXSIXMJHKAJOD-LSDHHAIUSA-N, KJXSIXMJHKAJOD-LSDHHAIUSA-N, KJXSIXMJHKAJOD-LSDHHAIUSA-N
BAY-61-3606	EC50	2133.6	-2.5	100	53.3	1	10000	13.8	102.9	97.4	100.7	94.1	53.3	31.5		3.4	2	JWQOJVOKBAAAAR-UHFFFAOYSA-N
etretinate	EC50	10000	-2.5	100	96	1	10000	52242.5	96	101.3	98.1	100.3	99.5	0.5		0	2.4	HQMNCQVAMBCHCO-DJRRULDNSA-N, HQMNCQVAMBCHCO-DJRRULDNSA-N, HQMNCQVAMBCHCO-DJRRULDNSA-N, HQMNCQVAMBCHCO-DJRRULDNSA-N
cefadroxil	EC50	10000	-0.1	100	96.2	1	10000	3691	100.9	96.2	99.4	97	103.1	5.9		0	3.1	BOEGTKLJZSQCCD-UEKVPHQBSA-N
Ro-4987655	EC50	1692.6	-2.3	100	43.7	1	10000	9.4	97.2	92.9	90.1	87.4	43.7	43.6		4.9	6.2	FIMYFEGKMOCQKT-UHFFFAOYSA-N, FIMYFEGKMOCQKT-UHFFFAOYSA-N
presatovir	EC50	10000	-2.5	100	76.6	1	10000	45.5	101.3	97	100.5	98.3	76.6	14		1.1	1.7	GOFXWTVKPWJNGD-UWJYYQICSA-N
CCT137690	EC50	3557.2	-2.5	100	74.8	1	10000	311.3	98.7	106.5	98.1	102	74.8	11.6		0.8	3.9	GFLQCBTXTRCREJ-UHFFFAOYSA-N, GFLQCBTXTRCREJ-UHFFFAOYSA-N, GFLQCBTXTRCREJ-UHFFFAOYSA-N, GFLQCBTXTRCREJ-UHFFFAOYSA-N
tanaproget	EC50	10000	-2.5	100	94.9	1	10000	2559.1	102.4	103.4	102.4	102.8	94.9	1.9		0	2.8	PYVFWTPEBMRKSR-UHFFFAOYSA-N, PYVFWTPEBMRKSR-UHFFFAOYSA-N
quiflapon	EC50	10000	-1.4	100	99.6	1	10000	20516.7	101.9	108.2	104	99.6	108.9	0.1		0	6.5	NZOONKHCNQFYCI-UHFFFAOYSA-N
R-1479	EC50	10000	-2.5	100	97.4	1	10000	73901.8	97.4	100.1	100.8	103.3	100.1	0.3		0	2.2	ODLGMSQBFONGNG-JVZYCSMKSA-N, ODLGMSQBFONGNG-JVZYCSMKSA-N
CTS-1027	EC50	10000	-2.5	100	88.1	1	10000	1564.8	99.7	105.2	100.3	106.1	88.1	4.4		0	4.2	ROSNVSQTEGHUKU-UHFFFAOYSA-N, ROSNVSQTEGHUKU-UHFFFAOYSA-N
chlorocresol	EC50	10000	-0.7	100	97.8	1	10000	203.8	105.3	99.6	102.6	97.8	100.4	1		0	3.2	CFKMVGJGLGKFKI-UHFFFAOYSA-N, CFKMVGJGLGKFKI-UHFFFAOYSA-N, CFKMVGJGLGKFKI-UHFFFAOYSA-N
TAK-593	EC50	10000	-1.4	100	94.1	1	10000	1.3	101.1	103.3	98.4	95.1	94.1	9.4		0	1.8	DZFZXPPHBWCXPQ-UHFFFAOYSA-N
BMS-599626	EC50	10000	-2.5	100	79.3	1	10000	15.2	96.6	101.1	99.4	96.3	79.3	15.3		1.1	1.8	LUJZZYWHBDHDQX-QFIPXVFZSA-N, LUJZZYWHBDHDQX-QFIPXVFZSA-N
ALS-8112	EC50	10000	-2.5	100	96.8	1	10000	3.2	101.6	99.2	101.9	96.8	97.4	4.3		0	1.4	AWSRKKBIPSQHOJ-IBCQBUCCSA-N
RU-58841	EC50	10000	-2.5	100	96.5	1	10000	3.8	99.9	102.2	96.5	97.6	98.3	8.1		0	1.6	ARBYGDBJECGMGA-UHFFFAOYSA-N, ARBYGDBJECGMGA-UHFFFAOYSA-N
DBPR108	EC50	10000	-2.5	100	92.9	1	10000	319.5	97.9	98.1	99.1	100.1	92.9	3.6		0	1.5	VQKSCYBKUIDZEI-STQMWFEESA-N
dehydrocorydaline	EC50	10000	-2.5	100	97.1	1	10000	937.2	99.1	101.1	98.6	100.5	97.1	1.3		0	1	RFKQJTRWODZPHF-UHFFFAOYSA-N, RFKQJTRWODZPHF-UHFFFAOYSA-N
LRRK2-IN-1	EC50	1787.8	-2.5	100	50.1	1	10000	7	101.1	95.9	98.5	90.6	50.1	37.4		4.2	2.3	IWMCPJZTADUIFX-UHFFFAOYSA-N, IWMCPJZTADUIFX-UHFFFAOYSA-N
AV-608	EC50	10000	-0.2	100	93.5	1	10000	97.1	100.6	98.8	93.5	100	95.5	9.6		0	2.8	NXLUTEDAEFXMQR-BJKOFHAPSA-N, NXLUTEDAEFXMQR-BJKOFHAPSA-N
adrenosterone	EC50	10000	-0.2	100	95	1	10000	718.2	102.8	95	98.2	97.4	99.1	6.7		0	2.8	RZRPTBIGEANTGU-IRIMSJTPSA-N, RZRPTBIGEANTGU-IRIMSJTPSA-N
chloroxylenol	EC50	10000	-2.5	100	95.4	1	10000	647.7	102.3	105.9	97.3	99.8	95.4	2.6		0	3.4	OSDLLIBGSJNGJE-UHFFFAOYSA-N, OSDLLIBGSJNGJE-UHFFFAOYSA-N
Strontium Ranelate	EC50	10000	-2.5	100	96.7	1	10000	1618.6	97.3	102	100.3	100.7	96.7	1.4		0	1.8
N20C	EC50	10000	-0.6	100	99.2	1	10000	592.2	106.2	99.4	100	99.2	101.6	0.4		0	3.3	BYGXICRJQZKUPA-UHFFFAOYSA-N, BYGXICRJQZKUPA-UHFFFAOYSA-N
Sufentanil	EC50	10000	-0.1	100	100	1	10000	353.1	100	100	100	100	100	0.1		0	0
taprenepag	EC50	10000	-0.1	100	100	1	10000	353.1	100	100	100	100	100	0.1		0	0	MFFBXYNKZHTCEY-UHFFFAOYSA-N
MK-3207	EC50	10000	-0.6	100	96.8	1	10000	128.6	104.2	100.7	102	96.8	100.9	1.7		0	3	AZAANWYREOQRFB-SETSBSEESA-N, AZAANWYREOQRFB-SETSBSEESA-N
CP-945,598	EC50	10000	-2.5	100	95.7	1	10000	5.9	104.2	104	101.3	98.1	95.7	4.1		0	3	UNAZAADNBYXMIV-UHFFFAOYSA-N, UNAZAADNBYXMIV-UHFFFAOYSA-N
sulpiride	EC50	10000	-0.4	100	94.4	1	10000	138.2	100	106.1	94.4	98.5	99.7	4.1		0	4.2	BGRJTUBHPOOWDU-LLVKDONJSA-N, BGRJTUBHPOOWDU-LLVKDONJSA-N, BGRJTUBHPOOWDU-LLVKDONJSA-N, BGRJTUBHPOOWDU-LLVKDONJSA-N
piribedil	EC50	10000	-0.7	100	98	1	10000	199.6	103.5	98.5	103.3	98	99.9	0.8		0	2.7	OQDPVLVUJFGPGQ-UHFFFAOYSA-N
norelgestromin	EC50	10000	-0.2	100	94.4	1	10000	392.4	99.1	100.8	94.4	100.7	98.6	6.8		0	2.7	ISHXLNHNDMZNMC-VTKCIJPMSA-N
MLN2480	EC50	10000	-2.5	100	95.4	1	10000	1708.3	101.5	100.7	103.4	101.7	95.4	1.8		0	2.1	VWMJHAFYPMOMGF-ZCFIWIBFSA-N
AVN-944	EC50	707.4	-2.5	100	22.2	1	10000	0.3	104.7	100.8	102.5	45.2	22.2	89.5		10.7	2.8	GYCPCOJTCINIFZ-OXJNMPFZSA-N, GYCPCOJTCINIFZ-OXJNMPFZSA-N
mirodenafil	EC50	10000	-2.5	100	96.3	1	10000	5028.8	102.2	104.4	99.6	103.4	96.3	1.2		0	3	MIJFNYMSCFYZNY-UHFFFAOYSA-N, MIJFNYMSCFYZNY-UHFFFAOYSA-N
ML324	EC50	10000	-2.5	100	85	1	10000	140.3	105.2	98.9	107.3	98.5	85	9.5		0.4	4.5	QDBVSOZTVKXUES-UHFFFAOYSA-N
chloramphenicol-palmitate	EC50	10000	-2.5	100	99.6	1	10000	732511	105.1	99.6	101.5	104.2	100.5	0		0	3.4	PXKHGMGELZGJQE-ILBGXUMGSA-N
1-naphthyl-PP1	EC50	10000	-2.5	100	75.6	1	10000	19.4	100	96.4	108.6	94.4	75.6	19.3		1.7	4.7	XSHQBIXMLULFEV-UHFFFAOYSA-N, XSHQBIXMLULFEV-UHFFFAOYSA-N
carbamazepine	EC50	10000	-0.2	100	96.4	1	10000	746.6	100.6	97.2	101.3	96.4	103.9	4.3		0	3.5	FFGPTBGBLSHEPO-UHFFFAOYSA-N, FFGPTBGBLSHEPO-UHFFFAOYSA-N, FFGPTBGBLSHEPO-UHFFFAOYSA-N
GSK503	EC50	10000	-2.5	100	98.6	1	10000	188102	103.7	98.6	104.1	101.2	101.7	0.2		0	3.1	HRDQQHUKUIKFHT-UHFFFAOYSA-N
AF38469	EC50	10000	-0.3	100	97	1	10000	472.1	100.4	102.4	97	97	104.4	3.1		0	3.6	JWCUSQCZMQIBMR-UHFFFAOYSA-N
tandospirone	EC50	10000	-1	100	97.7	1	10000	177.1	98.3	98.6	98.5	99.8	97.7	0.7		0	1.4	CEIJFEGBUDEYSX-FZDBZEDMSA-N, CEIJFEGBUDEYSX-FZDBZEDMSA-N, CEIJFEGBUDEYSX-FZDBZEDMSA-N
U-104	EC50	10000	-0.1	100	100	1	10000	353.1	100	100	100	100	100	0.1		0	0	YJQZNWPYLCNRLP-UHFFFAOYSA-N, YJQZNWPYLCNRLP-UHFFFAOYSA-N, YJQZNWPYLCNRLP-UHFFFAOYSA-N
quinagolide	EC50	10000	-0.1	100	100	1	10000	353.1	100	100	100	100	100	0.1		0	0	GDFGTRDCCWFXTG-ZIFCJYIRSA-N
NMS-1286937	EC50	393.6	-2.5	100	41.3	1	10000	0.5	108.3	102.8	98.2	46.5	41.3	82.4		10	4.4	QHLVBNKYJGBCQJ-UHFFFAOYSA-N, QHLVBNKYJGBCQJ-UHFFFAOYSA-N
ansamitocin-p-3	EC50	1	-0.7	100	16.3	1	10000	16.6	39.6	29.1	19.9	17.9	16.3	300		37.6	9.3	OPQNCARIZFLNLF-HSBZPDDFSA-N
ivosidenib	EC50	10000	-2.5	100	96.7	1	10000	77729	104.5	100.4	103.9	101	98.3	0.4		0	3	WIJZXSAJMHAVGX-DHLKQENFSA-N
lumefantrine	EC50	10000	-2.5	100	95.2	1	10000	2269.6	101.2	100.9	102.7	103	95.2	1.7		0	2.2	DYLGFOYVTXJFJP-OXTLUBNBSA-N, DYLGFOYVTXJFJP-OXTLUBNBSA-N, DYLGFOYVTXJFJP-OXTLUBNBSA-N
etoposide	EC50	2319.6	-2.5	100	46.1	1	10000	17.4	100.4	104	99.9	94.5	46.1	34.5		3.8	2.1	VJJPUSNTGOMMGY-MRVIYFEKSA-N, VJJPUSNTGOMMGY-MRVIYFEKSA-N, VJJPUSNTGOMMGY-MRVIYFEKSA-N, VJJPUSNTGOMMGY-MRVIYFEKSA-N, VJJPUSNTGOMMGY-MRVIYFEKSA-N, VJJPUSNTGOMMGY-MRVIYFEKSA-N
bavisant	EC50	10000	-2.5	100	97.6	1	10000	78160	101.6	97.6	103	100.7	99.8	0.3		0	2.1	BGBVSGSIXIIREO-UHFFFAOYSA-N, BGBVSGSIXIIREO-UHFFFAOYSA-N
Nampt-IN-1	EC50	39.2	-2.5	100	0	1	10000	0.4	107.5	103.5	6.2	-0.1	0.1	240.7		29.3	5.2	QHHSCLARESIWBH-UHFFFAOYSA-N
NE-100	EC50	10000	-2.5	100	95.7	1	10000	63053.8	105	100.5	103.6	101.4	97.9	0.5		0	3.1	YBLIQJGXRLZBCZ-UHFFFAOYSA-N, YBLIQJGXRLZBCZ-UHFFFAOYSA-N
PF-04136309	EC50	10000	-2.5	100	96.4	1	10000	2312	97.8	104.8	97.7	100.7	96.4	1.5		0	2.9	ZNSVOHSYDRPBGI-LXWOLXCRSA-N, ZNSVOHSYDRPBGI-LXWOLXCRSA-N
ertugliflozin	EC50	10000	-0.7	100	98.1	1	10000	137.2	100.7	101.6	101.7	98.1	101.2	0.9		0	1.8	MCIACXAZCBVDEE-CUUWFGFTSA-N
SR-2211	EC50	10000	-2.5	100	95.7	1	10000	3432.9	98.4	105.7	101.9	102.2	95.7	1.6		0	3.3	KVHKWAZUPPBMLL-UHFFFAOYSA-N, KVHKWAZUPPBMLL-UHFFFAOYSA-N
JNJ-40411813	EC50	10000	-0.3	100	98.7	1	10000	17.7	100.4	98.7	100.2	98.8	99	2.4		0	0.7	HYOGJHCDLQSAHX-UHFFFAOYSA-N
siguazodan	EC50	10000	-2.5	100	97.6	1	10000	125342	103.2	102.7	97.6	104.9	99.7	0.3		0	3.5	NUHPODZZKHQQET-VIFPVBQESA-N, NUHPODZZKHQQET-VIFPVBQESA-N
Sisomicin (sulfate)	EC50	10000	-2.5	100	98.9	1	10000	15680.8	101.4	101.6	100.4	102.5	98.9	0.3		0	1.7
TGR-1202	EC50	10000	-0.1	100	100	1	10000	353.1	100	100	100	100	100	0.1		0	0	IUVCFHHAEHNCFT-INIZCTEOSA-N
GMX1778	EC50	36.3	-2.5	100	0	1	10000	0.5	102	109.6	0.1	-0.3	-0.5	244		29.7	7.7	BOIPLTNGIAPDBY-UHFFFAOYSA-N
MDL-11939	EC50	10000	-0.5	100	96.7	1	10000	116.2	101.4	96.7	102.3	98	100.7	2		0	2.5	AXNGJCOYCMDPQG-HXUWFJFHSA-N, AXNGJCOYCMDPQG-HXUWFJFHSA-N
mibampator	EC50	10000	-2.5	100	94.1	1	10000	1752	99.1	101.9	100.5	103.5	94.1	2.1		0	2.1	ULRDYYKSPCRXAJ-KRWDZBQOSA-N, ULRDYYKSPCRXAJ-KRWDZBQOSA-N
ciglitazone	EC50	10000	-2.5	100	95.3	1	10000	51308.4	95.3	99.8	101.9	100.2	100	0.6		0	2.8	YZFWTZACSRHJQD-OAHLLOKOSA-N
sirtinol	EC50	10000	-2.5	100	96.1	1	10000	84113.9	96.8	102.2	96.1	101.4	103.2	0.5		0	3.8	UXJFDYIHRJGPFS-OVKKOYPGSA-N, UXJFDYIHRJGPFS-OVKKOYPGSA-N, UXJFDYIHRJGPFS-OVKKOYPGSA-N, UXJFDYIHRJGPFS-OVKKOYPGSA-N
auranofin	EC50	382.5	-2.5	100	0	1	10000	0.1	100.6	98.2	98.5	7.5	0	141.7		16.9	1.4	AUJRCFUBUPVWSZ-XTZHGVARSA-M, AUJRCFUBUPVWSZ-XTZHGVARSA-M, AUJRCFUBUPVWSZ-XTZHGVARSA-M
GSK2330672	EC50	10000	-2.5	100	96.7	1	10000	108869	96.7	101.4	96.8	104.3	103.8	0.4		0	4.2	CZGVOBIGEBDYTP-VSGBNLITSA-N
ponesimod	EC50	10000	-2.5	100	96.9	1	10000	26433.2	98.5	100.5	100.2	101.1	98.4	0.4		0	1	LPAUOXUZGSBGDU-STDDISTJSA-N
CLINDAMYCIN HYDROCHLORIDE	EC50	10000	-2.5	100	97.6	1	10000	123023	97.6	102.2	99.2	104.7	102.6	0.3		0	3.4
darapladib	EC50	3049.9	-2.5	100	1.6	1	10000	44.8	102.3	98.3	102.7	98.4	1.6	51.6		5.7	3.7	WDPFJWLDPVQCAJ-UHFFFAOYSA-N, WDPFJWLDPVQCAJ-UHFFFAOYSA-N
cobimetinib	EC50	1433	-2.1	100	23.6	1	10000	1.4	96.5	94.5	94.3	75.8	23.6	64.7		7.4	4.3	BSMCAPRUBJMWDF-KRWDZBQOSA-N, BSMCAPRUBJMWDF-KRWDZBQOSA-N
talopram	EC50	10000	-2.5	100	98.7	1	10000	1.9	100.6	98.7	100.5	99.4	99	1.2		0	0.8	LJBBMCNHIUJBDU-FQEVSTJZSA-N, LJBBMCNHIUJBDU-FQEVSTJZSA-N
LY2334737	EC50	4156.1	-2.5	100	68.2	1	10000	631	97.5	100	101.2	109.8	68.2	12.7		1	5.8	MEOYFIHNRBNEPI-UXIGCNINSA-N, MEOYFIHNRBNEPI-UXIGCNINSA-N
YM-155	EC50	9.1	-2.3	100	0	1	10000	0	100	44.3	1.5	-0.2	-0.1	304.2		37.2	0.6	OTSOOHRUMBRSHZ-UHFFFAOYSA-N, OTSOOHRUMBRSHZ-UHFFFAOYSA-N, OTSOOHRUMBRSHZ-UHFFFAOYSA-N
HLCL-61	EC50	10000	-2.5	100	90.8	1	10000	13608.5	100.2	96.6	99.2	102	94.9	1.3		0	2	FIOIJUCPVZEPFX-UHFFFAOYSA-N
E-4031	EC50	10000	-0.1	100	97.3	1	10000	250.2	99.1	98.3	100.6	97.3	98.6	4.9		0	1.2	SRUISGSHWFJION-UHFFFAOYSA-N, SRUISGSHWFJION-UHFFFAOYSA-N, SRUISGSHWFJION-UHFFFAOYSA-N
AZD3759	EC50	10000	-0.5	100	92.8	1	10000	3.6	96.8	100.7	95.6	95.6	92.8	13.8		0	1.9	MXDSJQHFFDGFDK-CYBMUJFWSA-N
delavirdine	EC50	10000	-0.7	100	98.5	1	10000	175.7	101	101.2	101.7	98.5	101.8	0.7		0	1.9	WHBIGIKBNXZKFE-UHFFFAOYSA-N, WHBIGIKBNXZKFE-UHFFFAOYSA-N, WHBIGIKBNXZKFE-UHFFFAOYSA-N, WHBIGIKBNXZKFE-UHFFFAOYSA-N
zaltidine	EC50	10000	-2.5	100	97.8	1	10000	188265	103.8	97.9	97.8	104.2	106	0.3		0	4.8	GIMNAEMRNXUAQP-UHFFFAOYSA-N, GIMNAEMRNXUAQP-UHFFFAOYSA-N
Retigabine	EC50	10000	-2.5	100	97	1	10000	7.8	102.5	97.4	104.3	97	98	3.9		0	2.9
TC2559	EC50	10000	-2.5	100	97	1	10000	96916.3	101.3	102.4	97	101.4	103.8	0.4		0	3.4	HFZDMKMXPGRKCK-GQCTYLIASA-N, HFZDMKMXPGRKCK-GQCTYLIASA-N
tropanyl-3,5-dimethylbenzoate	EC50	10000	-2.5	100	99.9	1	10000	20051	100	100	100	100	100	0		0	0	HDDNYFLPWFSBLN-ZSHCYNCHSA-N
genz-123346	EC50	10000	-1	100	98.5	1	10000	604.5	100.8	102.5	105.2	98.5	101.5	0.4		0	3.2	JMNXWOFCUJJYEO-HYBUGGRVSA-N, JMNXWOFCUJJYEO-HYBUGGRVSA-N
ebrotidine	EC50	10000	-2.5	100	97.8	1	10000	131938	100.1	103.1	98.6	105.9	98.9	0.3		0	3.4	ZQHFZHPUZXNPMF-UHFFFAOYSA-N, ZQHFZHPUZXNPMF-UHFFFAOYSA-N, ZQHFZHPUZXNPMF-UHFFFAOYSA-N
etoricoxib	EC50	10000	-0.8	100	94.2	1	10000	4.3	98.1	102.7	97.2	98.5	94.2	5.8		0	2.1	MNJVRJDLRVPLFE-UHFFFAOYSA-N
MK-571	EC50	10000	-0.3	100	94.3	1	10000	199.6	102.2	101.2	97.2	94.3	101.4	5.5		0	3.4	AXUZQJFHDNNPFG-JORPFSLRSA-N
CT-7758	EC50	10000	-2.5	100	96.5	1	10000	7	101.4	104.4	96.6	98.6	96.5	8		0	2.6	KYHVWHYLKOHLKA-FQEVSTJZSA-N, KYHVWHYLKOHLKA-FQEVSTJZSA-N
RSV604	EC50	10000	-2.5	100	98.5	1	10000	171532	98.5	98.5	98.5	105.3	100.4	0.2		0	3	MTPVBMVUENFFLL-HXUWFJFHSA-N
olesoxime	EC50	10000	-0.1	100	95.3	1	10000	2044.3	101.4	95.9	98	95.3	100.1	7.6		0	2.6	QNTASHOAVRSLMD-SIWSWZRQSA-N, QNTASHOAVRSLMD-SIWSWZRQSA-N
talampanel	EC50	10000	-2.5	100	95.5	1	10000	3	99	101	96.7	95.5	97.7	9.7		0	1.3	JACAAXNEHGBPOQ-LLVKDONJSA-N, JACAAXNEHGBPOQ-LLVKDONJSA-N
ATB-346	EC50	10000	-2.5	100	96.9	1	10000	145.2	99.7	100	99.1	99.9	96.9	1.7		0	0.5	YCNMAPLPQYQJFC-CYBMUJFWSA-N, YCNMAPLPQYQJFC-CYBMUJFWSA-N
o-3M3FBS	EC50	10000	-0.2	100	95.6	1	10000	98.9	96.8	99.8	97.8	95.6	96.5	10.6		0	1.4	SKJJIFRWCCSXGL-UHFFFAOYSA-N, SKJJIFRWCCSXGL-UHFFFAOYSA-N, SKJJIFRWCCSXGL-UHFFFAOYSA-N
zatebradine	EC50	10000	-0.1	100	94.5	1	10000	1497.7	100.9	94.5	99.1	97.6	97.6	8.4		0	2.3	KEDQCFRVSHYKLR-UHFFFAOYSA-N, KEDQCFRVSHYKLR-UHFFFAOYSA-N, KEDQCFRVSHYKLR-UHFFFAOYSA-N
GSK2816126	EC50	10000	-2.5	100	91.7	1	10000	626.1	97.4	98.2	98.8	101.4	91.7	3.6		0	1.9	FKSFKBQGSFSOSM-QFIPXVFZSA-N, FKSFKBQGSFSOSM-QFIPXVFZSA-N
eliglustat	EC50	10000	-0.5	100	94.6	1	10000	5.2	101.2	95.4	97.8	94.6	95.3	14		0	1.8	FJZZPCZKBUKGGU-AUSIDOKSSA-N, FJZZPCZKBUKGGU-AUSIDOKSSA-N
ORG-26576	EC50	10000	-2.5	100	95.9	1	10000	3.7	103.1	98.6	95.9	97.7	96.4	11.7		0	1.8	FIKUEZUFASUKAH-QMMMGPOBSA-N
piboserod	EC50	10000	-2.5	100	91.9	1	10000	489.6	97.7	98.7	97.7	100.8	91.9	3.7		0	1.8	KVCSJPATKXABRQ-UHFFFAOYSA-N, KVCSJPATKXABRQ-UHFFFAOYSA-N
vatalanib	EC50	10000	-2.5	100	92.7	1	10000	521.9	103.4	100.5	100.4	100.6	92.7	3.3		0	1.8	YCOYDOIWSSHVCK-UHFFFAOYSA-N, YCOYDOIWSSHVCK-UHFFFAOYSA-N, YCOYDOIWSSHVCK-UHFFFAOYSA-N
tecovirimat	EC50	10000	-1.6	100	99.6	1	10000	33243.8	107.3	106.7	106.8	99.6	103.6	0.1		0	6.3	CSKDFZIMJXRJGH-VWLPUNTISA-N, CSKDFZIMJXRJGH-VWLPUNTISA-N
carbachol	EC50	10000	-2.5	100	98.3	1	10000	27362.1	106.6	107.3	98.3	103.2	98.3	0.5		0	5.2	VPJXQGSRWJZDOB-UHFFFAOYSA-O, VPJXQGSRWJZDOB-UHFFFAOYSA-O, VPJXQGSRWJZDOB-UHFFFAOYSA-O
calpeptin	EC50	10000	-2.5	100	95.8	1	10000	4.7	103.5	98.8	103.4	95.8	96.4	5.6		0	2.6	PGGUOGKHUUUWAF-ROUUACIJSA-N, PGGUOGKHUUUWAF-ROUUACIJSA-N, PGGUOGKHUUUWAF-ROUUACIJSA-N
savolitinib	EC50	10000	-1.3	100	95.8	1	10000	1.7	101	103	98.9	96.9	95.8	6		0	1.6	XYDNMOZJKOGZLS-NSHDSACASA-N, XYDNMOZJKOGZLS-NSHDSACASA-N
AZ-10606120	EC50	10000	-0.2	100	95.1	1	10000	48.9	96.1	101.8	95.2	97.9	95.1	10.8		0	2.7	FQMZXMVHHKXGTM-UHFFFAOYSA-N, FQMZXMVHHKXGTM-UHFFFAOYSA-N
KML29	EC50	10000	-2.5	100	95.5	1	10000	2.6	103.4	99.8	100.8	95.5	95.5	6.4		0	1.8	SXHQLPHDBLTFPM-UHFFFAOYSA-N
AMZ30	EC50	10000	-0.8	100	94.1	1	10000	1.3	101.6	100.8	96.8	96.2	94.1	10.1		0	1.3	GUCUORSUHTZMBW-YBFXNURJSA-N
eglumetad	EC50	10000	-2.5	100	96	1	10000	1.7	100.7	101	97.3	96.6	96	8.5		0	0.7	VTAARTQTOOYTES-RGDLXGNYSA-N, VTAARTQTOOYTES-RGDLXGNYSA-N
ABT-702	EC50	10000	-1.7	100	99.8	1	10000	67881.2	106.4	103.3	103.7	99.8	100.8	0		0	4.1	RQCXKDWOCUJWQZ-UHFFFAOYSA-N, RQCXKDWOCUJWQZ-UHFFFAOYSA-N
pantoprazole	EC50	10000	-2.5	100	99.3	1	10000	60050.9	108.7	105.3	101.5	101	99.3	0.2		0	5.2	IQPSEEYGBUAQFF-AREMUKBSSA-N
aldoxorubicin	EC50	512.6	-1.7	100	6	1	10000	0.1	102.3	98.4	94.8	28.5	6	121.4		14.2	1.4	OBMJQRLIQQTJLR-USGQOSEYSA-N, OBMJQRLIQQTJLR-USGQOSEYSA-N, OBMJQRLIQQTJLR-USGQOSEYSA-N
copanlisib	EC50	2369.7	-2.5	100	67.5	1	10000	32.4	101.2	96.2	98.2	96.9	67.5	20.5		2	2.2	PZBCKZWLPGJMAO-UHFFFAOYSA-N, PZBCKZWLPGJMAO-UHFFFAOYSA-N, PZBCKZWLPGJMAO-UHFFFAOYSA-N
filanesib	EC50	42.4	-2.2	100	43.5	1	10000	0.1	98.2	97.8	50.8	43.5	43.8	134.1		16.7	0.9	LLXISKGBWFTGEI-FQEVSTJZSA-N, LLXISKGBWFTGEI-FQEVSTJZSA-N
OTS167	EC50	29.5	-1.7	100	0	1	10000	0.1	97.6	86.7	10.7	5.5	0	252.9		30.5	2.8	DKZYXHCYPUVGAF-JCNLHEQBSA-N, DKZYXHCYPUVGAF-JCNLHEQBSA-N
artemether	EC50	10000	-2.5	100	94.3	1	10000	1.9	99.1	97.1	101.4	96.6	94.4	6.1		0	1.7	SXYIRMFQILZOAM-HVNFFKDJSA-N, SXYIRMFQILZOAM-HVNFFKDJSA-N, SXYIRMFQILZOAM-HVNFFKDJSA-N, SXYIRMFQILZOAM-HVNFFKDJSA-N, SXYIRMFQILZOAM-HVNFFKDJSA-N
NQDI-1	EC50	10000	-0.7	100	95.6	1	10000	99.7	95.6	101.4	102.2	97.7	101.1	2		0	3.2	UFJGFNHRMPMALC-UHFFFAOYSA-N
TEPP-46	EC50	10000	-2.5	100	97.1	1	10000	59320.9	98.3	97.1	97.8	100.4	98.7	0.3		0	2	ZWKJWVSEDISQIS-RUZDIDTESA-N, ZWKJWVSEDISQIS-RUZDIDTESA-N
LMI070	EC50	2602.6	-2.5	100	6.6	1	10000	21.6	96.4	101.5	103.2	93.5	6.6	55.1		6.2	3	STWTUEAWRAIWJG-UHFFFAOYSA-N, STWTUEAWRAIWJG-UHFFFAOYSA-N
PI3K-IN-2	EC50	2068.6	-2.5	100	24.5	1	10000	12.5	102.7	105.9	99	89.7	24.5	51.9		5.9	3.4	ADGGYDAFIHSYFI-UHFFFAOYSA-N
CARISOPRODOL	EC50	10000	-2.5	100	97.7	1	10000	116621	101.8	97.7	100.9	102.1	103.9	0.3		0	3.2
AR-A014418	EC50	10000	-2.5	100	90.8	1	10000	992.5	96.1	104.3	96.5	101.5	90.8	4		0	3.5	YAEMHJKFIIIULI-UHFFFAOYSA-N, YAEMHJKFIIIULI-UHFFFAOYSA-N
EPZ020411	EC50	10000	-0.3	100	96.4	1	10000	9.9	99.5	97.6	100.1	96.4	97	7.4		0	1.3	QMDKVNSQXPVCRD-RQNOJGIXSA-N, QMDKVNSQXPVCRD-RQNOJGIXSA-N
niraparib	EC50	10000	-0.2	100	95.4	1	10000	982.6	101.1	95.4	101.2	97.3	106.1	5.8		0	4.8	PCHKPVIQAHNQLW-CQSZACIVSA-N, PCHKPVIQAHNQLW-CQSZACIVSA-N
chlorothiazide	EC50	10000	-2.5	100	96.6	1	10000	90887.6	98.1	101.7	96.6	105.7	99	0.4		0	3.6	JBMKAUGHUNFTOL-UHFFFAOYSA-N, JBMKAUGHUNFTOL-UHFFFAOYSA-N, JBMKAUGHUNFTOL-UHFFFAOYSA-N
CNX-2006	EC50	2208.8	-2.5	100	37.2	1	10000	7.8	101.5	98.7	98.8	92.7	37.2	41.5		4.7	1.3	BFSRTTWIPACGMI-UHFFFAOYSA-N, BFSRTTWIPACGMI-UHFFFAOYSA-N
teriflunomide	EC50	10000	-1.6	100	98	1	10000	1998.8	101.5	98	102.3	99.8	99.7	0.4		0	1.8	NABQBYDEMLGCEO-SNVBAGLBSA-N, NABQBYDEMLGCEO-SNVBAGLBSA-N, NABQBYDEMLGCEO-SNVBAGLBSA-N
epigallocatechin-gallate-(-)	EC50	10000	-2.5	100	97	1	10000	5.1	100.3	98.2	103.3	97	97.3	3.9		0	1.9	WMBWREPUVVBILR-WIYYLYMNSA-N, WMBWREPUVVBILR-WIYYLYMNSA-N, WMBWREPUVVBILR-WIYYLYMNSA-N, WMBWREPUVVBILR-WIYYLYMNSA-N
MDL-29951	EC50	10000	-0.1	100	95.9	1	10000	3105.2	96.2	102.7	95.9	99.7	97.5	6.4		0	2.8	KNBSYZNKEAWABY-UHFFFAOYSA-N
voxtalisib	EC50	1855.1	-2.5	100	60.3	1	10000	8	99.3	97.3	97.9	93.1	60.3	29.1		3.1	1.8	RGHYDLZMTYDBDT-UHFFFAOYSA-N, RGHYDLZMTYDBDT-UHFFFAOYSA-N
RU-24969	EC50	10000	-2.5	100	95.7	1	10000	70572.6	95.7	103.1	96	102.2	98.8	0.5		0	3.6	KRVMLPUDAOWOGN-UHFFFAOYSA-N, KRVMLPUDAOWOGN-UHFFFAOYSA-N, KRVMLPUDAOWOGN-UHFFFAOYSA-N
JNJ-63533054	EC50	10000	-0.2	100	96.8	1	10000	771.4	101.3	96.8	99.7	98.1	100.6	4.3		0	1.9	MWDVCHRYCKXEBY-LBPRGKRZSA-N, MWDVCHRYCKXEBY-LBPRGKRZSA-N
nafadotride	EC50	10000	-2.5	100	92.2	1	10000	863.1	98.3	100.6	104.5	101.2	92.2	3.4		0	2.6	IDZASIQMRGPBCQ-QGZVFWFLSA-N
BMS-309403	EC50	10000	-2.5	100	94.8	1	10000	44515.1	99.7	101	98	104.9	97.4	0.6		0	2.7	SJRVJRYZAQYCEE-UHFFFAOYSA-N, SJRVJRYZAQYCEE-UHFFFAOYSA-N
corosolic-acid	EC50	10000	-0.1	100	100	1	10000	353.1	100	100	100	100	100	0.1		0	0	HFGSQOYIOKBQOW-ZSDYHTTISA-N
setipiprant	EC50	10000	-2.5	100	98.4	1	10000	21185.9	101.3	104.9	101.6	103.7	98.4	0.4		0	3.3	IHAXLPDVOWLUOS-UHFFFAOYSA-N
seocalcitol	EC50	10000	-2.5	100	89.5	1	10000	10.7	99.9	95.5	104.7	96.5	89.6	9.2		0	3.2	LVLLALCJVJNGQQ-SEODYNFXSA-N, LVLLALCJVJNGQQ-SEODYNFXSA-N, LVLLALCJVJNGQQ-SEODYNFXSA-N
GSK2256294A	EC50	10000	-2.5	100	97	1	10000	110776	97	100.2	97.9	106.8	99.9	0.4		0	3.9	LQHDJQIMETZMPH-ZBFHGGJFSA-N
M8-B	EC50	10000	-0.1	100	93	1	10000	1974.6	95.1	97.6	102.3	95.7	95.4	10.8		0	3	UOGGWHBYFVBUIY-UHFFFAOYSA-N, UOGGWHBYFVBUIY-UHFFFAOYSA-N
JDTic	EC50	10000	-2.5	100	95.5	1	10000	79269.4	96.7	103.7	95.5	101.1	102.5	0.5		0	4.1	ZLVXBBHTMQJRSX-VMGNSXQWSA-N, ZLVXBBHTMQJRSX-VMGNSXQWSA-N
Ro-90-7501	EC50	10000	-0.3	100	94.5	1	10000	163	105.2	94.5	100.1	98.5	100.1	4.5		0	4	PAGZCEHLFCJSPV-UHFFFAOYSA-N, PAGZCEHLFCJSPV-UHFFFAOYSA-N, PAGZCEHLFCJSPV-UHFFFAOYSA-N
elacridar	EC50	10000	-2.5	100	96.5	1	10000	48798.6	96.5	99.3	99.2	100.1	99.8	0.4		0	2	OSFCMRGOZNQUSW-UHFFFAOYSA-N, OSFCMRGOZNQUSW-UHFFFAOYSA-N, OSFCMRGOZNQUSW-UHFFFAOYSA-N
osimertinib	EC50	1860.6	-2.5	100	5	1	10000	8.6	95.7	99.2	92.3	83.6	5	69.6		8	4.5	DUYJMQONPNNFPI-UHFFFAOYSA-N, DUYJMQONPNNFPI-UHFFFAOYSA-N
triapine	EC50	3582.5	-2.5	100	72.8	1	10000	251.3	96.8	99.6	95.8	102.3	72.8	12.5		1	3.3	XMYKNCNAZKMVQN-NYYWCZLTSA-N, XMYKNCNAZKMVQN-NYYWCZLTSA-N, XMYKNCNAZKMVQN-NYYWCZLTSA-N
tirasemtiv	EC50	10000	-2.5	100	98.5	1	10000	7.6	102.8	100.4	100.8	98.6	98.5	1.9		0	1.5	RSQGZEAXODVTOL-UHFFFAOYSA-N, RSQGZEAXODVTOL-UHFFFAOYSA-N
Ro-28-1675	EC50	10000	-2.5	100	96.1	1	10000	50931.9	100.6	96.1	100.6	102.1	98.9	0.5		0	2.3	NEQSWPCDHDQINX-MRXNPFEDSA-N
AZD7762	EC50	352	-2.5	100	0.1	1	10000	0.1	100.6	95.9	97.3	6.1	0.1	145.2		17.4	2.2	IAYGCINLNONXHY-LBPRGKRZSA-N, IAYGCINLNONXHY-LBPRGKRZSA-N, IAYGCINLNONXHY-LBPRGKRZSA-N, IAYGCINLNONXHY-LBPRGKRZSA-N
TC-S-7006	EC50	10000	-2.2	100	85.2	1	10000	20.6	96.3	105.9	96.1	96.8	85.2	11.2		0.4	4	NMEUKWOOQOHUNA-UHFFFAOYSA-N, NMEUKWOOQOHUNA-UHFFFAOYSA-N
garenoxacin	EC50	10000	-0.2	100	96.3	1	10000	512.3	102.3	96.3	99.2	98	99.7	4.6		0	2.2	NJDRXTDGYFKORP-LLVKDONJSA-N
API-001	EC50	10000	-2.5	100	98.2	1	10000	109124	98.2	98.5	102.3	100.8	102.2	0.2		0	2.3	DGPGXHRHNRYVDH-UHFFFAOYSA-N, DGPGXHRHNRYVDH-UHFFFAOYSA-N
Brivaracetam	EC50	10000	-0.4	100	96.2	1	10000	122	101.5	98	102.2	96.2	99.6	2.9		0	2.4
artemotil	EC50	10000	-2.5	100	79.1	1	10000	35.3	98.1	100.5	95.4	97.2	79.1	14.3		1	2.5	NLYNIRQVMRLPIQ-XQLAAWPRSA-N, NLYNIRQVMRLPIQ-XQLAAWPRSA-N, NLYNIRQVMRLPIQ-XQLAAWPRSA-N
alcaftadine	EC50	10000	-0.6	100	97.7	1	10000	177.1	107.9	100.8	100.6	97.7	99.6	1.3		0	4.1	MWTBKTRZPHJQLH-UHFFFAOYSA-N
xaliproden	EC50	10000	-2.5	100	96.3	1	10000	166187	98.4	96.3	99.5	105.2	111	0.5		0	7.3	WJJYZXPHLSLMGE-UHFFFAOYSA-N, WJJYZXPHLSLMGE-UHFFFAOYSA-N, WJJYZXPHLSLMGE-UHFFFAOYSA-N
elafibranor	EC50	10000	-1	100	94	1	10000	165.1	99.7	94	97.7	98.1	94.3	1.8		0	3.5	AFLFKFHDSCQHOL-IZZDOVSWSA-N
NGB-2904	EC50	10000	-2.5	100	93.5	1	10000	60742.6	93.5	102.1	95.6	102.5	100.3	0.8		0	4.6	YJPWVCIGSHWNON-UHFFFAOYSA-N, YJPWVCIGSHWNON-UHFFFAOYSA-N
napabucasin	EC50	3066.2	-2.5	100	0	1	10000	47.1	101.8	98.5	102.5	98.9	-0.4	52.2		5.8	3.9	DPHUWDIXHNQOSY-UHFFFAOYSA-N, DPHUWDIXHNQOSY-UHFFFAOYSA-N
nalfurafine	EC50	10000	-2.5	100	99.8	1	10000	1.45281e+06	100.1	99.8	100.2	103.2	104.7	0		0	2.9	XGZZHZMWIXFATA-UEZBDDGYSA-N
AFN-1252	EC50	10000	-2.5	100	97.9	1	10000	80317.6	97.9	100.7	98.5	100.9	101.7	0.3		0	2	QXTWSUQCXCWEHF-JXMROGBWSA-N
ampalex	EC50	10000	-0.2	100	94.8	1	10000	618	98.3	101.8	94.8	99.7	102	6.5		0	3.4	ANDGGVOPIJEHOF-UHFFFAOYSA-N, ANDGGVOPIJEHOF-UHFFFAOYSA-N
taltirelin	EC50	10000	-0.3	100	96.2	1	10000	258.5	104.6	96.2	99.5	98.1	101.4	3.5		0	3.4	LQZAIAZUDWIVPM-SRVKXCTJSA-N, LQZAIAZUDWIVPM-SRVKXCTJSA-N
olmutinib	EC50	1831.7	-2.5	100	59.4	1	10000	7.5	100.2	100.9	96.6	92.7	59.4	30		3.2	1.8	FDMQDKQUTRLUBU-UHFFFAOYSA-N, FDMQDKQUTRLUBU-UHFFFAOYSA-N
NNC-55-0396	EC50	2957.1	-2.5	100	2.8	1	10000	43.4	98.9	99.1	94.4	97.2	2.8	52.2		5.8	4	VHHVPDKNKPNKHY-JDXGNMNLSA-N, VHHVPDKNKPNKHY-JDXGNMNLSA-N
faropenem-medoxomil	EC50	10000	-1	100	96.3	1	10000	181.5	98.8	96.3	98.3	98.2	99.9	1.1		0	2.4	JQBKWZPHJOEQAO-DVPVEWDBSA-N, JQBKWZPHJOEQAO-DVPVEWDBSA-N, JQBKWZPHJOEQAO-DVPVEWDBSA-N
3-bromopyruvate	EC50	10000	-2.5	100	97.7	1	10000	119618	97.7	99.4	98	101.8	104.2	0.3		0	3.3	CHNJCELMWMIDSC-UHFFFAOYSA-N, CHNJCELMWMIDSC-UHFFFAOYSA-N, CHNJCELMWMIDSC-UHFFFAOYSA-N
lumateperone	EC50	10000	-2.5	100	89.1	1	10000	298.9	96.6	101.7	94.1	99.6	89.1	6		0	3.5	HOIIHACBCFLJET-SFTDATJTSA-N, HOIIHACBCFLJET-SFTDATJTSA-N
ceftizoxim	EC50	10000	-1	100	94.5	1	10000	157.9	97.7	99.2	94.5	98.8	98.7	1.7		0	3.1	NNULBSISHYWZJU-LLKWHZGFSA-N, NNULBSISHYWZJU-LLKWHZGFSA-N, NNULBSISHYWZJU-LLKWHZGFSA-N
PNU-282987	EC50	10000	-0.2	100	95.7	1	10000	302	102.5	97.4	99.9	95.7	101.4	4.5		0	2.9	WECKJONDRAUFDD-ZDUSSCGKSA-N, WECKJONDRAUFDD-ZDUSSCGKSA-N, WECKJONDRAUFDD-ZDUSSCGKSA-N
OAC2	EC50	10000	-2.5	100	93.1	1	10000	13098.3	102.8	97.2	97.1	103.7	95.3	1.3		0	3.1	JCAFGYWSIWYMOX-UHFFFAOYSA-N
ISRIB	EC50	10000	-1	100	96	1	10000	193.3	99.7	96.2	99	96	99.2	1.2		0	2.8	HJGMCDHQPXTGAV-IYARVYRRSA-N
AGN-195183	EC50	10000	-0.3	100	90.7	1	10000	13.3	100.2	96.9	90.7	97.2	92.7	18.7		0	3.1	PNAWUIKCVQSLFG-UHFFFAOYSA-N
ER-27319	EC50	3333.1	-2.5	100	1.3	1	10000	83.9	100	101.8	96.9	102.9	1.3	48.2		5.3	5.1	CFPDEQBPNROZDC-UHFFFAOYSA-N, CFPDEQBPNROZDC-UHFFFAOYSA-N, CFPDEQBPNROZDC-UHFFFAOYSA-N
embelin	EC50	10000	-2.5	100	94.7	1	10000	5.3	106.9	95.1	100.7	94.7	95.3	7.6		0	4.2	HQWGBIUMYSOPFP-UHFFFAOYSA-N, HQWGBIUMYSOPFP-UHFFFAOYSA-N, HQWGBIUMYSOPFP-UHFFFAOYSA-N, HQWGBIUMYSOPFP-UHFFFAOYSA-N
acalisib	EC50	10000	-2.5	100	94.3	1	10000	456.5	109	103.7	106.3	99.4	94.3	3.6		0	5.8	DOCINCLJNAXZQF-LBPRGKRZSA-N
D609	EC50	10000	-2.5	100	96.3	1	10000	5904.7	100.3	105.7	96.3	101.5	96.6	1.3		0	3.5	PWLXJBSAUKKGCM-UHFFFAOYSA-N, PWLXJBSAUKKGCM-UHFFFAOYSA-N, PWLXJBSAUKKGCM-UHFFFAOYSA-N, PWLXJBSAUKKGCM-UHFFFAOYSA-N
WWL-113	EC50	10000	-0.7	100	95.9	1	10000	4.7	104	97.3	98.9	95.9	97.8	7.7		0	2.5	AKIIPHDGVCFVCC-UHFFFAOYSA-N, AKIIPHDGVCFVCC-UHFFFAOYSA-N
medroxyprogesterone	EC50	10000	-0.9	100	94.4	1	10000	2.6	105.3	97.3	97.5	94.4	94.8	11.8		0	2.9	FRQMUZJSZHZSGN-HBNHAYAOSA-N, FRQMUZJSZHZSGN-HBNHAYAOSA-N
A12B4C3	EC50	10000	-2.5	100	89	1	10000	152.8	97.8	104	95.5	99	89	6.8		0	3.2	KVHGJAKTBPFFNV-KUXCXQDQSA-N, KVHGJAKTBPFFNV-KUXCXQDQSA-N
boceprevir	EC50	10000	-2.5	100	96.4	1	10000	3.2	102.1	98.6	99.6	96.4	97.5	5.9		0	1.4	LHHCSNFAOIFYRV-ZYNAIFEFSA-N, LHHCSNFAOIFYRV-ZYNAIFEFSA-N, LHHCSNFAOIFYRV-ZYNAIFEFSA-N
kevetrin	EC50	10000	-2.5	100	96.3	1	10000	3.4	97.9	101.8	96.3	97.5	96.3	8.8		0	1.6	PRDJGNVQBVXXEO-UHFFFAOYSA-N
verubulin	EC50	13.3	-2.5	100	17.3	1	10000	0.1	102.3	72.6	17.3	18	18.3	238.1		29.6	1.4	SNHCRNMVYDHVDT-UHFFFAOYSA-N, SNHCRNMVYDHVDT-UHFFFAOYSA-N
I-BRD9	EC50	10000	-2.5	100	92	1	10000	202	103.3	102.4	99.1	99.5	92	4.6		0	2.1	WRUWGLUCNBMGPS-UHFFFAOYSA-N, WRUWGLUCNBMGPS-UHFFFAOYSA-N
GLPG0492-R-enantiomer	EC50	10000	-2.5	100	99.9	1	10000	3.39841e+06	104.6	106.4	99.9	104.8	100.4	0		0	4.7	VAJGULUVTFDTAS-SFHVURJKSA-N
KH-CB19	EC50	10000	-0.6	100	96.5	1	10000	200.8	102.5	99.6	103.1	96.5	107.3	1.9		0	5.2	DXZRBHUCOHBAHP-UHFFFAOYSA-N
integrin-antagonist-1	EC50	10000	-2.5	100	94.4	1	10000	59717.3	104.2	95.6	103.8	103.1	97.2	0.7		0	3.9	ZMXBIIQMSGOIRZ-RCZVLFRGSA-N
ZD-2079	EC50	10000	-1.1	100	94.8	1	10000	442.8	102.2	94.8	107.3	98.5	104	1.4		0	5.7	SRBPKVWITYPHQR-KRWDZBQOSA-N, SRBPKVWITYPHQR-KRWDZBQOSA-N
VU0240551	EC50	10000	-0.8	100	97.3	1	10000	195.8	98	97.3	101.6	99.3	103.6	1		0	3.1	WJRWSLORVIHRNX-UHFFFAOYSA-N
cebranopadol	EC50	10000	-2.5	100	93.4	1	10000	13.3	102	97.7	104.4	97.7	93.5	5.8		0	2.7	CSMVOZKEWSOFER-RQNOJGIXSA-N, CSMVOZKEWSOFER-RQNOJGIXSA-N
glasdegib	EC50	10000	-0.1	100	94.9	1	10000	2281.5	96.3	101.8	94.9	98.5	98.3	8		0	2.6	SFNSLLSYNZWZQG-VQIMIIECSA-N, SFNSLLSYNZWZQG-VQIMIIECSA-N
FPS-ZM1	EC50	10000	-2.5	100	92.3	1	10000	20232.3	98	98.6	97.4	100.5	96.2	0.9		0	1.8	XDFKWGIBQMHSOH-UHFFFAOYSA-N
cryptotanshinone	EC50	10000	-2.5	100	94.4	1	10000	688.1	100.8	102.8	100.5	100.8	94.4	2.5		0	1.6	GVKKJJOMQCNPGB-JTQLQIEISA-N, GVKKJJOMQCNPGB-JTQLQIEISA-N, GVKKJJOMQCNPGB-JTQLQIEISA-N, GVKKJJOMQCNPGB-JTQLQIEISA-N
levocarnitine-propionate	EC50	10000	-0.1	100	100	1	10000	353.1	100	100	100	100	100	0.1		0	0	UFAHZIUFPNSHSL-MRVPVSSYSA-O
crisaborole	EC50	10000	-0.1	100	100	1	10000	353.1	100	100	100	100	100	0.1		0	0	USZAGAREISWJDP-UHFFFAOYSA-N
SIB-1893	EC50	10000	-2.5	100	96.3	1	10000	29952.1	99.8	106	96.3	102.8	97.4	0.7		0	3.8	SISOFUCTXZKSOQ-ZHACJKMWSA-N, SISOFUCTXZKSOQ-ZHACJKMWSA-N
Mps1-IN-1	EC50	2716.2	-2.5	100	70.2	1	10000	50.9	103.4	100.8	101.3	98.3	70.2	17.1		1.5	1.9	NMJMRSQTDLRCRQ-UHFFFAOYSA-N, NMJMRSQTDLRCRQ-UHFFFAOYSA-N
azimilide	EC50	10000	-0.3	100	97.1	1	10000	56.3	102.6	97.1	99.8	98.2	98.5	3.8		0	1.9	MREBEPTUUMTTIA-PCLIKHOPSA-N, MREBEPTUUMTTIA-PCLIKHOPSA-N
radafaxine	EC50	10000	-2.5	100	97.5	1	10000	4710.9	101.2	102.6	100.7	102.3	97.5	0.8		0	1.9	RCOBKSKAZMVBHT-TVQRCGJNSA-N
PRT4165	EC50	10000	-0.4	100	96.9	1	10000	60.6	101.6	98.9	99.1	99.6	98.3	2.3		0	1	OMHZFEWYVFWVLI-UHFFFAOYSA-N, OMHZFEWYVFWVLI-UHFFFAOYSA-N, OMHZFEWYVFWVLI-UHFFFAOYSA-N
WAY-170523	EC50	2853.5	-2.5	100	63.9	1	10000	71.6	103.7	96.3	100.4	98.5	63.9	19.9		1.9	2.8	FARMEEAGJWMFSZ-UHFFFAOYSA-N, FARMEEAGJWMFSZ-UHFFFAOYSA-N, FARMEEAGJWMFSZ-UHFFFAOYSA-N
neuropathiazol	EC50	10000	-0.2	100	97.2	1	10000	695.2	101.4	97.2	98.8	99.5	99.3	3.7		0	1.5	MGKYEWWFHSESJN-UHFFFAOYSA-N, MGKYEWWFHSESJN-UHFFFAOYSA-N
kuromanin	EC50	10000	-0.2	100	93.6	1	10000	72.9	96.6	99.8	96.6	99.5	93.6	10.5		0	2.3	RKWHWFONKJEUEF-GQUPQBGVSA-O
APD597	EC50	10000	-0.1	100	99.1	1	10000	1135.1	99.5	99.1	99.6	99.7	100.1	1.5		0	0.4	WPDCHTSXOPUOII-UHFFFAOYSA-N
remodelin	EC50	10000	-2.5	100	95.5	1	10000	3979.8	98.3	102.3	99.3	104.6	95.5	1.5		0	2.8	XAEJIFARBQJLML-UHFFFAOYSA-N, XAEJIFARBQJLML-UHFFFAOYSA-N
salmeterol	EC50	10000	-1.1	100	91.5	1	10000	58	103.2	97.7	99.9	99.3	95.2	2.8		0	1.9	GIIZNNXWQWCKIB-VWLOTQADSA-N, GIIZNNXWQWCKIB-VWLOTQADSA-N, GIIZNNXWQWCKIB-VWLOTQADSA-N, GIIZNNXWQWCKIB-VWLOTQADSA-N, GIIZNNXWQWCKIB-VWLOTQADSA-N
fenobam	EC50	10000	-2.5	100	96.6	1	10000	95259.3	96.6	106.1	98.2	102.2	98.3	0.4		0	3.8	DWPQODZAOSWNHB-UHFFFAOYSA-N, DWPQODZAOSWNHB-UHFFFAOYSA-N, DWPQODZAOSWNHB-UHFFFAOYSA-N
tarafenacin	EC50	10000	-2.5	100	91.3	1	10000	1226.9	95.7	102.4	100	102.9	91.3	3.4		0	3	UXZDMXYRRQJIBJ-IBGZPJMESA-N
talipexole	EC50	10000	-0.1	100	100	1	10000	353.1	100	100	100	100	100	0.1		0	0	DHSSDEDRBUKTQY-UHFFFAOYSA-N, DHSSDEDRBUKTQY-UHFFFAOYSA-N, DHSSDEDRBUKTQY-UHFFFAOYSA-N, DHSSDEDRBUKTQY-UHFFFAOYSA-N
satraplatin	EC50	3438.8	-2.5	100	8.5	1	10000	142.5	103.6	108.8	103.1	104.6	8.5	43.5		4.7	7.2	JWTNVKZACPRKPF-UHFFFAOYSA-J, JWTNVKZACPRKPF-UHFFFAOYSA-J
Mps-BAY-2a	EC50	2938.5	-2.5	100	70.6	1	10000	73.1	101.2	97.6	102.7	99.1	70.6	15.8		1.4	2.1	MDYKTGNHXNTATG-UHFFFAOYSA-N, MDYKTGNHXNTATG-UHFFFAOYSA-N
TY-52156	EC50	10000	-2.5	100	94	1	10000	3558.3	96.7	107.3	101.7	103.4	94	2.2		0	4.5	XONRRGIRSGNWFP-UHFFFAOYSA-N, XONRRGIRSGNWFP-UHFFFAOYSA-N, XONRRGIRSGNWFP-UHFFFAOYSA-N
ZM-306416	EC50	10000	-2.5	100	84.1	1	10000	9.5	97.3	98.5	99.4	96.3	84.1	12.7		0.7	1.6	YHUIUSRCUKUUQA-UHFFFAOYSA-N, YHUIUSRCUKUUQA-UHFFFAOYSA-N, YHUIUSRCUKUUQA-UHFFFAOYSA-N
ST-2825	EC50	3500.9	-2.5	100	55.6	1	10000	181.1	96.4	104.5	97.6	102.9	55.6	20.8		2	4.2	HBLHLJXFIPCEMW-ZJSFPPFMSA-N
tavaborole	EC50	10000	-0.1	100	97.2	1	10000	3219.6	99.2	97.3	100.4	97.2	101.5	4.4		0	2	LFQDNHWZDQTITF-UHFFFAOYSA-N, LFQDNHWZDQTITF-UHFFFAOYSA-N
monosodium-alpha-luminol	EC50	10000	-2.5	100	95.4	1	10000	69572.4	98	101.6	95.4	101.9	102.6	0.6		0	3.7	HWYHZTIRURJOHG-UHFFFAOYSA-N, HWYHZTIRURJOHG-UHFFFAOYSA-N, HWYHZTIRURJOHG-UHFFFAOYSA-N
BMS-690514	EC50	1890.1	-2.5	100	55.7	1	10000	18.9	96.2	96.5	93.2	92.6	55.7	32.2		3.5	4.3	CSGQVNMSRKWUSH-IAGOWNOFSA-N, CSGQVNMSRKWUSH-IAGOWNOFSA-N, CSGQVNMSRKWUSH-IAGOWNOFSA-N
anlotinib	EC50	3073.1	-2.5	100	54.7	1	10000	92.6	95.1	102.3	96.9	99.4	54.7	23.6		2.4	3.5	KSMZEXLVHXZPEF-UHFFFAOYSA-N, KSMZEXLVHXZPEF-UHFFFAOYSA-N
TC-S-7003	EC50	1151.8	-1.5	100	0.4	1	10000	0.2	97	98.2	91.8	56.5	0.4	94.7		10.5	3.8	BHJJWVDKNXABFS-UHFFFAOYSA-N, BHJJWVDKNXABFS-UHFFFAOYSA-N
AMG-PERK-44	EC50	10000	-2.5	100	96.7	1	10000	68583	98.4	96.7	98.1	102.4	100.6	0.4		0	2.7	YPPSMYLMSKHYAY-UHFFFAOYSA-N, YPPSMYLMSKHYAY-UHFFFAOYSA-N
SB-683698	EC50	10000	-0.5	100	90	1	10000	18.2	102.8	96.5	98.5	97.8	93.4	8.2		0	2.2	DRSJLVGDSNWQBI-SFHVURJKSA-N, DRSJLVGDSNWQBI-SFHVURJKSA-N
ML323	EC50	10000	-2.5	100	94.9	1	10000	63514.8	94.9	102.6	95.8	102.5	97.9	0.6		0	3.8	VUIRVWPJNKZOSS-UHFFFAOYSA-N
camicinal	EC50	10000	-0.2	100	93.4	1	10000	164.1	99.9	95.9	101.2	97	96.4	7.3		0	2.1	RZKDEGZIFSJVNA-IBGZPJMESA-N, RZKDEGZIFSJVNA-IBGZPJMESA-N
ML204	EC50	10000	-2.5	100	96.9	1	10000	62468.4	99.7	98.4	96.9	101.9	100.6	0.4		0	2.2	USYRQXDHKXGTCK-UHFFFAOYSA-N
AR-C155858	EC50	10000	-0.6	100	86.7	1	10000	2.1	97.8	92.6	89.4	86.7	89.7	38.5		1.2	1.5	ISIVOJWVBJIOFM-ZDUSSCGKSA-N, ISIVOJWVBJIOFM-ZDUSSCGKSA-N
CGP-53353	EC50	10000	-2.5	100	87.9	1	10000	505.9	95	100	97.2	101	87.9	5.6		0	3	RONQPWQYDRPRGG-UHFFFAOYSA-N, RONQPWQYDRPRGG-UHFFFAOYSA-N
Nandrolone	EC50	10000	-0.2	100	96.1	1	10000	146.8	98.7	96.1	98.5	96.5	96.7	10.9		0	1.1
CGH2466	EC50	10000	-2.5	100	90.1	1	10000	446.8	96.5	99.9	96.3	100.4	90.1	4.8		0	2.6	BEPGKLOHQTXUHX-UHFFFAOYSA-N, BEPGKLOHQTXUHX-UHFFFAOYSA-N
rofecoxib	EC50	10000	-0.4	100	98.8	1	10000	22.8	101.1	98.9	100.2	98.8	99.5	1.7		0	0.9	RZJQGNCSTQAWON-UHFFFAOYSA-N, RZJQGNCSTQAWON-UHFFFAOYSA-N, RZJQGNCSTQAWON-UHFFFAOYSA-N, RZJQGNCSTQAWON-UHFFFAOYSA-N, RZJQGNCSTQAWON-UHFFFAOYSA-N
imeglimin	EC50	10000	-2.5	100	96.9	1	10000	103269	99.7	105	96.9	102.1	102.7	0.4		0	3.8	GFICWFZTBXUVIG-SCSAIBSYSA-N, GFICWFZTBXUVIG-SCSAIBSYSA-N
fruquintinib	EC50	10000	-2.5	100	90.8	1	10000	836.4	102.5	103.6	101.9	101.9	90.8	3.9		0	2.7	BALLNEJQLSTPIO-UHFFFAOYSA-N
SP-420	EC50	2856.2	-2.5	100	65.4	1	10000	120.7	103.1	99.5	108.2	98.5	65.4	19.1		1.8	4.5	YASYAEVZKXPYIZ-MRXNPFEDSA-N
adrafinil	EC50	10000	-2.5	100	97.9	1	10000	151031	97.9	101.5	97.9	106.7	99.8	0.3		0	3.8	CGNMLOKEMNBUAI-HXUWFJFHSA-N, CGNMLOKEMNBUAI-HXUWFJFHSA-N, CGNMLOKEMNBUAI-HXUWFJFHSA-N
TPCA-1	EC50	2353.3	-2.5	100	45.3	1	10000	24.1	100.2	103.7	95.9	94.6	45.3	34.6		3.8	2.9	SAYGKHKXGCPTLX-UHFFFAOYSA-N, SAYGKHKXGCPTLX-UHFFFAOYSA-N, SAYGKHKXGCPTLX-UHFFFAOYSA-N
SB-2343	EC50	640.3	-1.8	100	17.2	1	10000	0.1	102.2	97.4	96.9	43.3	17.2	98.9		11.5	1.7	QYBGBLQCOOISAR-UHFFFAOYSA-N, QYBGBLQCOOISAR-UHFFFAOYSA-N
fiacitabine	EC50	10000	-0.3	100	93.6	1	10000	179.6	99.8	104	93.6	98.6	100.2	5.9		0	3.9	GIMSJJHKKXRFGV-BYPJNBLXSA-N, GIMSJJHKKXRFGV-BYPJNBLXSA-N
mofegiline	EC50	10000	-2.5	100	95.7	1	10000	1.5	98.6	99.3	95.7	96.2	96.3	11.6		0	0.8	VXLBSYHAEKDUSU-JXMROGBWSA-N, VXLBSYHAEKDUSU-JXMROGBWSA-N
OTS514	EC50	290.8	-2.5	100	1.1	1	10000	0.2	96.3	97.8	96.6	1.1	1.1	151.9		18.2	3.4	OETLNMOJNONWOY-LBPRGKRZSA-N
tyrphostin-AG-18	EC50	10000	-0.2	100	92.1	1	10000	26.8	96.1	98.1	95.2	96.5	92.1	17.2		0	1.7	VTJXFTPMFYAJJU-UHFFFAOYSA-N, VTJXFTPMFYAJJU-UHFFFAOYSA-N, VTJXFTPMFYAJJU-UHFFFAOYSA-N
ETC-159	EC50	10000	-1	100	93.4	1	10000	190	95.1	96.7	93.4	99.2	98.5	2		0	4.5	QTRXIFVSTWXRJJ-UHFFFAOYSA-N
Testolactone	EC50	10000	-2.5	100	91.8	1	10000	1226	95.8	98.2	95.4	101.8	91.8	3.4		0	3.4
mericitabine	EC50	10000	-1	100	94	1	10000	168.9	97.1	94	98.6	97	97.4	1.8		0	3.6	MLESJYFEMSJZLZ-MAAOGQSESA-N, MLESJYFEMSJZLZ-MAAOGQSESA-N
SNG-1153	EC50	3144.4	-2.5	100	43.2	1	10000	108.4	96.7	94.7	94.5	99.9	43.2	29.1		3.1	4.7	OXHMDMVBLQNMGP-UHFFFAOYSA-N, OXHMDMVBLQNMGP-UHFFFAOYSA-N
liarozole	EC50	10000	-0.2	100	93.9	1	10000	90.7	97.8	95	95.5	93.9	96.3	17.9		0	1.2	UGFHIPBXIWJXNA-QGZVFWFLSA-N
tenidap	EC50	10000	-2.5	100	93.3	1	10000	48096.5	99.6	98.3	93.3	101.7	99	0.8		0	3.7	IGPDWKCUDHIIRL-LLVKDONJSA-N
KHK-IN-1	EC50	3037.9	-2.5	100	0.1	1	10000	47.2	97.6	98.7	95.7	98.2	0.1	52.5		5.8	4	HFLMLZKGLUEWBU-UHFFFAOYSA-N
FK-3311	EC50	10000	-0.3	100	97.2	1	10000	340.2	104.4	98.1	98.7	97.2	101.6	2.6		0	3	DIIYLGZNZGPXRR-UHFFFAOYSA-N, DIIYLGZNZGPXRR-UHFFFAOYSA-N
didox	EC50	10000	-0.1	100	100	1	10000	353.1	100	100	100	100	100	0.1		0	0	QJMCKEPOKRERLN-UHFFFAOYSA-N
relebactam	EC50	10000	-2.5	100	100	1	10000	3.42983e+07	101.6	106.7	102.9	101	100	0		0	3.8	SMOBCLHAZXOKDQ-ZJUUUORDSA-N
T-0901317	EC50	10000	-2.5	100	96.5	1	10000	4.7	103.6	101.1	102.5	97.7	96.5	3.9		0	2.3	SGIWFELWJPNFDH-UHFFFAOYSA-N, SGIWFELWJPNFDH-UHFFFAOYSA-N, SGIWFELWJPNFDH-UHFFFAOYSA-N, SGIWFELWJPNFDH-UHFFFAOYSA-N
olmesartan	EC50	10000	-1	100	93.5	1	10000	166.9	98.2	96.5	98.7	93.5	99.6	1.9		0	3.8	VTRAEEWXHOVJFV-UHFFFAOYSA-N, VTRAEEWXHOVJFV-UHFFFAOYSA-N, VTRAEEWXHOVJFV-UHFFFAOYSA-N, VTRAEEWXHOVJFV-UHFFFAOYSA-N
EMD-386088	EC50	10000	-0.7	100	88.9	1	10000	3.4	96.5	102.8	95.4	96.5	88.9	12.3		0	3.1	BPPGPYJBCVXILI-UHFFFAOYSA-N, BPPGPYJBCVXILI-UHFFFAOYSA-N, BPPGPYJBCVXILI-UHFFFAOYSA-N
pemirolast	EC50	10000	-0.2	100	91.5	1	10000	29.3	98.4	95.1	95.4	91.5	95.6	19.8		0	1.9	HIANJWSAHKJQTH-UHFFFAOYSA-N, HIANJWSAHKJQTH-UHFFFAOYSA-N, HIANJWSAHKJQTH-UHFFFAOYSA-N
fagomine	EC50	10000	-0.3	100	93.8	1	10000	12.7	97.9	100	93.8	97.1	94.8	13.3		0	2	YZNNBIPIQWYLDM-HSUXUTPPSA-N
GLPG0492-R-enantiomer	EC50	10000	-0.7	100	94.5	1	10000	2.1	98.3	100.9	98.1	97.6	94.5	6.7		0	1.2	VAJGULUVTFDTAS-SFHVURJKSA-N
olprinone	EC50	10000	-1.4	100	99.9	1	10000	22593.4	105	101.5	101.1	99.9	101.9	0		0	2.9	JPAWFIIYTJQOKW-UHFFFAOYSA-N
TH-302	EC50	10000	-2.5	100	99.9	1	10000	4848799	103.4	105.4	99.9	104.7	107.7	0		0	5.6	UGJWRPJDTDGERK-UHFFFAOYSA-N, UGJWRPJDTDGERK-UHFFFAOYSA-N
GR-235	EC50	10000	-2.5	100	98.2	1	10000	5.5	100.2	98.4	101.7	98.2	99.1	2.4		0	1.3	WDXRGPWQVHZTQJ-NRJJLHBYSA-N
PD-98059	EC50	10000	-2.5	100	92	1	10000	512.2	99.5	97.7	98.7	101.2	92	3.5		0	1.6	QFWCYNPOPKQOKV-UHFFFAOYSA-N, QFWCYNPOPKQOKV-UHFFFAOYSA-N, QFWCYNPOPKQOKV-UHFFFAOYSA-N
epicatechin-gallate-(-)	EC50	10000	-0.1	100	97.2	1	10000	4339.2	97.7	97.5	102.9	97.2	100.9	4.3		0	2.7	LSHVYAFMTMFKBA-TZIWHRDSSA-N, LSHVYAFMTMFKBA-TZIWHRDSSA-N
istaroxime	EC50	2442.8	-2.5	100	51.4	1	10000	20.1	98.8	96.9	100.6	95.7	51.4	30		3.2	1.8	MPYLDWFDPHRTEG-PAAYLBSLSA-N, MPYLDWFDPHRTEG-PAAYLBSLSA-N
ABT-639	EC50	10000	-1	100	95.1	1	10000	161.2	99.1	97.4	99	95.1	99.5	1.5		0	2.8	AGPIHNZOZNKRGT-CYBMUJFWSA-N
costunolide	EC50	10000	-0.2	100	94.3	1	10000	105.2	96.3	99.8	94.3	96.8	94.7	14.4		0	2	HRYLQFBHBWLLLL-AHNJNIBGSA-N, HRYLQFBHBWLLLL-AHNJNIBGSA-N, HRYLQFBHBWLLLL-AHNJNIBGSA-N, HRYLQFBHBWLLLL-AHNJNIBGSA-N
grapiprant	EC50	10000	-1	100	96.3	1	10000	188.2	98	96.3	97.7	99.3	96.8	1.1		0	2.5	HZVLFTCYCLXTGV-UHFFFAOYSA-N
topiroxostat	EC50	10000	-0.1	100	100	1	10000	353.1	100	100	100	100	100	0.1		0	0	UBVZQGOVTLIHLH-UHFFFAOYSA-N, UBVZQGOVTLIHLH-UHFFFAOYSA-N
nimorazole	EC50	10000	-0.1	100	100	1	10000	353.1	100	100	100	100	100	0.1		0	0	MDJFHRLTPRPZLY-UHFFFAOYSA-N, MDJFHRLTPRPZLY-UHFFFAOYSA-N
MC1568	EC50	10000	-2.5	100	91.6	1	10000	17.3	102.6	98.7	99.7	98.1	91.6	6.7		0	1.5	QQDIFLSJMFDTCQ-FIFLTTCUSA-N, QQDIFLSJMFDTCQ-FIFLTTCUSA-N, QQDIFLSJMFDTCQ-FIFLTTCUSA-N
BQU57	EC50	10000	-2.5	100	98	1	10000	92886.1	98	100.8	98.8	100.4	102.4	0.2		0	2.1	QFUFJOJDXRWBNA-YUZLPWPTSA-N, QFUFJOJDXRWBNA-YUZLPWPTSA-N
ON123300	EC50	2712.8	-2.5	100	70	1	10000	42.2	100	98	102.2	98.3	70	17.2		1.5	1.6	VADOZMZXXRBXNY-UHFFFAOYSA-N, VADOZMZXXRBXNY-UHFFFAOYSA-N
pyrantel-pamoate	EC50	10000	-0.1	100	95.3	1	10000	2412.2	99.6	96.9	99.1	95.3	101.4	7.3		0	2.5	YSAUAVHXTIETRK-AATRIKPKSA-N, YSAUAVHXTIETRK-AATRIKPKSA-N, YSAUAVHXTIETRK-AATRIKPKSA-N, YSAUAVHXTIETRK-AATRIKPKSA-N, YSAUAVHXTIETRK-AATRIKPKSA-N, YSAUAVHXTIETRK-AATRIKPKSA-N
sivelestat	EC50	10000	-2.5	100	96.2	1	10000	2888.4	98.5	100.1	96.2	100.7	96.5	1.4		0	2.1	BTGNGJJLZOIYID-UHFFFAOYSA-N, BTGNGJJLZOIYID-UHFFFAOYSA-N, BTGNGJJLZOIYID-UHFFFAOYSA-N
quercetin	EC50	10000	-0.3	100	96.1	1	10000	16.5	99.1	97	98	97	96.1	10.3		0	0.7	REFJWTPEDVJJIY-UHFFFAOYSA-N, REFJWTPEDVJJIY-UHFFFAOYSA-N, REFJWTPEDVJJIY-UHFFFAOYSA-N, REFJWTPEDVJJIY-UHFFFAOYSA-N, REFJWTPEDVJJIY-UHFFFAOYSA-N
1,12-Besm	EC50	10000	-0.9	100	79.1	1	10000	0.8	102.1	96.1	96.6	89.5	79.1	24.5		1.3	2.3	PGMIWVSHZMWSSI-UHFFFAOYSA-N
camphor-(+)	EC50	10000	-0.6	100	97	1	10000	6.3	102.5	97	99.5	97.2	97.6	6		0	1.9	DSSYKIVIOFKYAU-XCBNKYQSSA-N, DSSYKIVIOFKYAU-XCBNKYQSSA-N
diclofensine	EC50	10000	-2.5	100	93.2	1	10000	1040.7	99.3	102.8	93.3	100.4	93.2	3.2		0	3.7	ZJDCGVDEEHWEIG-HNNXBMFYSA-N, ZJDCGVDEEHWEIG-HNNXBMFYSA-N
lorediplon	EC50	10000	-1.4	100	96.6	1	10000	7.5	99.2	97	97	96.7	96.6	11.9		0	0.2	NQPOCLFSADOXBR-UHFFFAOYSA-N
ZM-323881	EC50	3597.1	-2.5	100	72.9	1	10000	218.7	97.9	101	96.8	102.4	72.9	12.4		0.9	2.8	NVBNDZZLJRYRPD-UHFFFAOYSA-N, NVBNDZZLJRYRPD-UHFFFAOYSA-N, NVBNDZZLJRYRPD-UHFFFAOYSA-N, NVBNDZZLJRYRPD-UHFFFAOYSA-N
ticarcillin	EC50	10000	-0.2	100	98.1	1	10000	315.5	101.2	100	98.6	98.1	100.6	2		0	1.3	OHKOGUYZJXTSFX-KZFFXBSXSA-N, OHKOGUYZJXTSFX-KZFFXBSXSA-N, OHKOGUYZJXTSFX-KZFFXBSXSA-N, OHKOGUYZJXTSFX-KZFFXBSXSA-N
meluadrine	EC50	10000	-2.5	100	96.4	1	10000	1037.2	99.3	100.9	96.4	100.3	96.4	1.7		0	1.9	LIXBJWRFCNRAPA-LLVKDONJSA-N
CC-115	EC50	1109.5	-2.5	100	6.6	1	10000	0.1	100.2	102.4	99.6	59.4	6.6	89.2		10.5	1.2	GMYLVKUGJMYTFB-UHFFFAOYSA-N, GMYLVKUGJMYTFB-UHFFFAOYSA-N, GMYLVKUGJMYTFB-UHFFFAOYSA-N
etomoxir	EC50	10000	-2.5	100	97.7	1	10000	11015.4	105.1	101.7	104.5	102.6	97.7	0.8		0	3.8	DZLOHEOHWICNIL-QGZVFWFLSA-N
NSC-632839	EC50	2998.9	-2.5	100	13.4	1	10000	60.3	105.1	105.9	100.6	98	13.4	46		5.1	4.7	PKCYYPHSCUSQDK-AYKLPDECSA-N, PKCYYPHSCUSQDK-AYKLPDECSA-N, PKCYYPHSCUSQDK-AYKLPDECSA-N
CGP-74514	EC50	2804.5	-2.5	100	0.9	1	10000	34.3	102.1	94.4	101.7	95.3	0.9	55.4		6.2	3.9	UTBSBSOBZHXMHI-LSDHHAIUSA-N, UTBSBSOBZHXMHI-LSDHHAIUSA-N
LY2874455	EC50	581.8	-1.3	100	0.2	1	10000	0.2	94.3	94.3	91	33.5	0.2	124		14	4	GKJCVYLDJWTWQU-CXLRFSCWSA-N, GKJCVYLDJWTWQU-CXLRFSCWSA-N
NKP-1339	EC50	10000	-0.1	100	94.2	1	10000	2305.6	94.2	95.9	100.2	98.4	99.5	8.9		0	2.9	KNLORLKZMHLRBH-UHFFFAOYSA-J, KNLORLKZMHLRBH-UHFFFAOYSA-J
pexidartinib	EC50	10000	-2.5	100	94.2	1	10000	37740.1	94.2	100.3	97.9	101.8	96.8	0.8		0	3.2	JGWRKYUXBBNENE-UHFFFAOYSA-N
SAR407899	EC50	10000	-2.5	100	94.9	1	10000	2.7	97.6	98.2	100.6	96.3	94.9	6		0	1.5	IPEXHQGMTHOKQV-UHFFFAOYSA-N, IPEXHQGMTHOKQV-UHFFFAOYSA-N
CCG-63802	EC50	10000	-2.5	100	95.2	1	10000	93686.5	95.2	99.1	96	101.8	105.8	0.6		0	5.3	VFSVKVQMZDJFQX-NBVRZTHBSA-N, VFSVKVQMZDJFQX-NBVRZTHBSA-N
T-0156	EC50	10000	-0.1	100	95.6	1	10000	3331.8	95.6	103	96.5	99.3	100.4	6.8		0	3.2	JEMJAABFSYOLAP-UHFFFAOYSA-N, JEMJAABFSYOLAP-UHFFFAOYSA-N, JEMJAABFSYOLAP-UHFFFAOYSA-N
NS-19504	EC50	10000	-2.5	100	93.5	1	10000	66166.9	93.5	101.6	94.9	100.7	102.1	0.8		0	5	HGWLTZOMQZIUBW-UHFFFAOYSA-N, HGWLTZOMQZIUBW-UHFFFAOYSA-N
LX7101	EC50	1713.5	-2.5	100	70.9	1	10000	8	98	97.4	98.5	94	70.9	22.4		2.2	1.8	PWPNYABQEOGNNC-UHFFFAOYSA-N, PWPNYABQEOGNNC-UHFFFAOYSA-N
taltobulin	EC50	2.1	-1	100	17.3	1	10000	1	73.8	31.8	17.3	18.5	17.7	290.4		36.3	1	CNTMOLDWXSVYKD-PSRNMDMQSA-N, CNTMOLDWXSVYKD-PSRNMDMQSA-N
Y-39983	EC50	2570.1	-2.5	100	75	1	10000	44.7	99.3	96.8	99	98.2	75	14.9		1.2	1.8	JTVBXQAYBIJXRP-SNVBAGLBSA-N, JTVBXQAYBIJXRP-SNVBAGLBSA-N
APD668	EC50	10000	-2.5	100	97.4	1	10000	12762.3	99.4	100.8	97.4	105.5	97.5	0.7		0	3.1	XTRUQJBVQBUKSQ-UHFFFAOYSA-N, XTRUQJBVQBUKSQ-UHFFFAOYSA-N
PF-03814735	EC50	1370.7	-2.1	100	2.9	1	10000	0.7	98.6	97.4	94.4	67.3	2.9	84.1		9.6	3.1	RYYNGWLOYLRZLK-RBUKOAKNSA-N, RYYNGWLOYLRZLK-RBUKOAKNSA-N, RYYNGWLOYLRZLK-RBUKOAKNSA-N
deltarasin	EC50	3136.3	-2.5	100	0	1	10000	64.8	99.9	93.9	98.7	99.9	-0.3	51.3		5.6	5	LTZKEDSUXKTTTC-KXQOOQHDSA-N, LTZKEDSUXKTTTC-KXQOOQHDSA-N
verinurad	EC50	10000	-0.3	100	96.8	1	10000	252.1	103.1	99.5	96.8	99.8	102.7	2.8		0	3	YYBOLPLTQDKXPM-UHFFFAOYSA-N
L-368899	EC50	10000	-2.5	100	95.3	1	10000	83624.5	95.3	96.4	95.8	101.4	103.1	0.6		0	4.6	MWIASLNTAGRGGA-ZJPWWDJASA-N
Perampanel	EC50	10000	-1	100	94	1	10000	220.8	94	94	99.6	96.2	99.7	1.8		0	4.8
resveratrol	EC50	10000	-2.5	100	95	1	10000	104395	97.7	95	96.9	106	106	0.6		0	6.1	LUKBXSAWLPMMSZ-OWOJBTEDSA-N, LUKBXSAWLPMMSZ-OWOJBTEDSA-N, LUKBXSAWLPMMSZ-OWOJBTEDSA-N, LUKBXSAWLPMMSZ-OWOJBTEDSA-N, LUKBXSAWLPMMSZ-OWOJBTEDSA-N
ferulic-acid	EC50	10000	-0.7	100	97.8	1	10000	128.2	97.8	102.2	99.9	99.3	101.3	1		0	2	KSEBMYQBYZTDHS-HWKANZROSA-N, KSEBMYQBYZTDHS-HWKANZROSA-N, KSEBMYQBYZTDHS-HWKANZROSA-N, KSEBMYQBYZTDHS-HWKANZROSA-N
oseltamivir-carboxylate	EC50	10000	-2.5	100	97.2	1	10000	112817	100.5	99.8	97.2	101.7	105.2	0.3		0	3.7	NENPYTRHICXVCS-YNEHKIRRSA-N, NENPYTRHICXVCS-YNEHKIRRSA-N
LH846	EC50	10000	-2.5	100	99.9	1	10000	20051	100	100	100	100	100	0		0	0	DYHAMRNAHTWYKY-UHFFFAOYSA-N, DYHAMRNAHTWYKY-UHFFFAOYSA-N
W-54011	EC50	10000	-0.7	100	98.2	1	10000	160.3	102.2	100.4	102.5	98.2	100.2	0.8		0	2	DVYASSBBADJRAS-MUUNZHRXSA-N, DVYASSBBADJRAS-MUUNZHRXSA-N
17-PA	EC50	10000	-2.5	100	96.1	1	10000	82555.9	96.1	100.8	96.4	103.3	102.1	0.5		0	3.7	SINAMTXBCYKFDL-WBJZGETLSA-N, SINAMTXBCYKFDL-WBJZGETLSA-N
CIM-0216	EC50	10000	-2.5	100	97	1	10000	2651.5	98.7	103.7	97.4	100.8	97	1.2		0	2.4	KSEXDSJYVSEVGF-FQEVSTJZSA-N, KSEXDSJYVSEVGF-FQEVSTJZSA-N
bruceantin	EC50	13.3	-1.4	100	0.1	1	10000	0.1	103.2	58.3	9	1.8	0.1	286.2		34.5	3.5	KMCZIPGKKBSLEX-AOHBHZTBSA-N, KMCZIPGKKBSLEX-AOHBHZTBSA-N
SU9516	EC50	10000	-2.5	100	83.7	1	10000	781.3	100.9	103.1	100.8	105.5	83.7	6.4		0.2	3.5	QNUKRWAIZMBVCU-WCIBSUBMSA-N, QNUKRWAIZMBVCU-WCIBSUBMSA-N
pevonedistat	EC50	1302.6	-2.5	100	14.9	1	10000	0.5	98.6	98.6	101.2	71	14.9	75.4		8.8	1.2	MPUQHZXIXSTTDU-QXGSTGNESA-N, MPUQHZXIXSTTDU-QXGSTGNESA-N
RQ-00203078	EC50	10000	-1	100	95.1	1	10000	186.6	99.4	95.1	97.3	96.2	97.2	1.5		0	3.3	IJGQFZYYEHCCIZ-UHFFFAOYSA-N, IJGQFZYYEHCCIZ-UHFFFAOYSA-N
SB-218078	EC50	10000	-0.7	100	80	1	10000	0.6	99.8	99.3	91.1	86.8	80	33.7		1.9	1.5	OTPNDVKVEAIXTI-UHFFFAOYSA-N, OTPNDVKVEAIXTI-UHFFFAOYSA-N
ribostamycin-sulfate	EC50	10000	-1	100	94.7	1	10000	192.3	96	97.3	94.7	98.2	97.5	1.6		0	3.6	NSKGQURZWSPSBC-NZJHKTKDSA-N
isosorbide	EC50	10000	-1	100	94.4	1	10000	167.1	96.8	98.9	95	98.8	94.4	1.7		0	3.3	KLDXJTOLSGUMSJ-JGWLITMVSA-N, KLDXJTOLSGUMSJ-JGWLITMVSA-N, KLDXJTOLSGUMSJ-JGWLITMVSA-N, KLDXJTOLSGUMSJ-JGWLITMVSA-N
imidafenacin	EC50	10000	-0.1	100	94	1	10000	1065.7	99	94	100.8	96.4	96.5	10.6		0	2.6	SQKXYSGRELMAAU-UHFFFAOYSA-N, SQKXYSGRELMAAU-UHFFFAOYSA-N
SB-206553	EC50	10000	-2.5	100	93.9	1	10000	2.2	98.2	101.6	93.9	96	95.1	14.5		0	1.8	QJQORSLQNXDVGE-UHFFFAOYSA-N, QJQORSLQNXDVGE-UHFFFAOYSA-N, QJQORSLQNXDVGE-UHFFFAOYSA-N
balapiravir	EC50	10000	-2.3	100	94.6	1	10000	121	99.6	94.9	96	95.5	94.6	19		0	0.8	VKXWOLCNTHXCLF-DXEZIKHYSA-N, VKXWOLCNTHXCLF-DXEZIKHYSA-N
PT-2385	EC50	10000	-2.5	100	97.3	1	10000	66107.2	102.8	97.3	98.7	100.2	99.4	0.3		0	2.1	ONBSHRSJOPSEGS-INIZCTEOSA-N
tivantinib	EC50	648.4	-1.5	100	26.2	1	10000	0.1	102.2	102	95.1	51.9	26.2	88.1		10.1	1.7	UCEQXRCJXIVODC-PMACEKPBSA-N
ercalcitriol	EC50	10000	-1.4	100	91.5	1	10000	0.7	103.6	99.7	99.4	95.7	91.5	8.8		0	1.8	ZGLHBRQAEXKACO-XJRQOBMKSA-N, ZGLHBRQAEXKACO-XJRQOBMKSA-N
dihydroergotamine	EC50	10000	-0.1	100	100	1	10000	353.1	100	100	100	100	100	0.1		0	0	LUZRJRNZXALNLM-JGRZULCMSA-N, LUZRJRNZXALNLM-JGRZULCMSA-N, LUZRJRNZXALNLM-JGRZULCMSA-N, LUZRJRNZXALNLM-JGRZULCMSA-N
talarozole	EC50	10000	-2.5	100	93.3	1	10000	1505.4	104.5	103.7	101.3	101.7	93.3	2.7		0	3.1	SNFYYXUGUBUECJ-FQEVSTJZSA-N, SNFYYXUGUBUECJ-FQEVSTJZSA-N
beta-lapachone	EC50	2829.5	-2.5	100	21.5	1	10000	43.8	106.5	100.1	101.3	96.5	21.5	43.6		4.8	3.8	QZPQTZZNNJUOLS-UHFFFAOYSA-N, QZPQTZZNNJUOLS-UHFFFAOYSA-N, QZPQTZZNNJUOLS-UHFFFAOYSA-N, QZPQTZZNNJUOLS-UHFFFAOYSA-N
salirasib	EC50	10000	-2.5	100	96.6	1	10000	41.3	102	97.3	98	96.6	97.9	10.9		0	1.4	WUILNKCFCLNXOK-CFBAGHHKSA-N, WUILNKCFCLNXOK-CFBAGHHKSA-N
ethimizol	EC50	10000	-0.9	100	94.9	1	10000	2.7	98.6	102.4	98.1	98.2	94.9	5.2		0	1.6	RYRFAMRQBZNEPX-UHFFFAOYSA-N, RYRFAMRQBZNEPX-UHFFFAOYSA-N
seratrodast	EC50	10000	-1	100	93.2	1	10000	159.6	99.8	95.7	99.6	93.2	98.5	2.1		0	3.9	ZBVKEHDGYSLCCC-SFHVURJKSA-N, ZBVKEHDGYSLCCC-SFHVURJKSA-N, ZBVKEHDGYSLCCC-SFHVURJKSA-N
FG-7142	EC50	10000	-2.5	100	96.9	1	10000	1503.1	98.2	100.4	96.9	100.4	96.9	1.4		0	1.8	QMCOPDWHWYSJSA-UHFFFAOYSA-N, QMCOPDWHWYSJSA-UHFFFAOYSA-N, QMCOPDWHWYSJSA-UHFFFAOYSA-N
dianhydrogalactitol	EC50	10000	-0.5	100	97.2	1	10000	129.6	99.1	103.6	97.2	100	100.4	1.7		0	2.5	AAFJXZWCNVJTMK-GUCUJZIJSA-N, AAFJXZWCNVJTMK-GUCUJZIJSA-N
tasquinimod	EC50	10000	-0.1	100	100	1	10000	353.1	100	100	100	100	100	0.1		0	0	ONDYALNGTUAJDX-UHFFFAOYSA-N, ONDYALNGTUAJDX-UHFFFAOYSA-N
palovarotene	EC50	10000	-2.5	100	94	1	10000	3.3	105	99.6	102.2	94	94.8	8.2		0	2.8	YTFHCXIPDIHOIA-DHZHZOJOSA-N, YTFHCXIPDIHOIA-DHZHZOJOSA-N
EGF816	EC50	10000	-2.5	100	77.3	1	10000	30.7	101.4	98.9	99.3	98.4	77.3	13.4		1	1	IOMMMLWIABWRKL-WUTDNEBXSA-N, IOMMMLWIABWRKL-WUTDNEBXSA-N
gemcitabine	EC50	53.8	-2.5	100	67.8	1	10000	1.3	97	104.8	72.9	67.8	74.1	73		8.6	4.4	SDUQYLNIPVEERB-QPPQHZFASA-N, SDUQYLNIPVEERB-QPPQHZFASA-N, SDUQYLNIPVEERB-QPPQHZFASA-N, SDUQYLNIPVEERB-QPPQHZFASA-N
CC-223	EC50	2754.4	-2.5	100	56	1	10000	51.1	99.1	95.6	102.5	97.7	56	24.9		2.6	2.7	UFKLYTOEMRFKAD-SHTZXODSSA-N, UFKLYTOEMRFKAD-SHTZXODSSA-N
MK-0354	EC50	10000	-0.3	100	96.2	1	10000	214.2	101.2	96.2	103.1	96.7	102.7	3.2		0	3.7	LTQYSJKGRPGMPO-UHFFFAOYSA-N
PNU-120596	EC50	10000	-1	100	97	1	10000	206	97	99.9	97.2	98.4	97.4	0.9		0	2.2	CEIIEALEIHQDBX-UHFFFAOYSA-N, CEIIEALEIHQDBX-UHFFFAOYSA-N, CEIIEALEIHQDBX-UHFFFAOYSA-N, CEIIEALEIHQDBX-UHFFFAOYSA-N
MK-8033	EC50	10000	-2.5	100	91.7	1	10000	516	97.6	98.7	98.7	101.2	91.7	3.6		0	1.7	VMJFTOSOFDEKTM-UHFFFAOYSA-N, VMJFTOSOFDEKTM-UHFFFAOYSA-N
AZD3264	EC50	10000	-0.1	100	100	1	10000	353.1	100	100	100	100	100	0.1		0	0	NMFIXEFNQPDISY-ZDUSSCGKSA-N
melatonin	EC50	10000	-0.1	100	100	1	10000	353.1	100	100	100	100	100	0.1		0	0	DRLFMBDRBRZALE-UHFFFAOYSA-N, DRLFMBDRBRZALE-UHFFFAOYSA-N, DRLFMBDRBRZALE-UHFFFAOYSA-N, DRLFMBDRBRZALE-UHFFFAOYSA-N
GKA-50	EC50	10000	-2.5	100	98.8	1	10000	5.8	102.7	104.2	102.9	99.4	98.8	1.2		0	2.9	OCBMECSFDVUYQN-ROUUACIJSA-N, OCBMECSFDVUYQN-ROUUACIJSA-N
hexaminolevulinate	EC50	10000	-2.5	100	98.1	1	10000	17248.7	100.2	102.4	98.1	102.7	98.4	0.5		0	2.1	RYQOILLJDKPETL-UHFFFAOYSA-N
3PO	EC50	10000	-2.5	100	82.5	1	10000	26.2	100.9	99.7	100.3	99	82.5	10		0.5	0.6	UOWGYMNWMDNSTL-ONEGZZNKSA-N
JLK-6	EC50	10000	-2.5	100	91.7	1	10000	76.5	99.7	98.2	99.1	99.4	91.7	5		0	1	AMDGKLWVCUXONP-UHFFFAOYSA-N, AMDGKLWVCUXONP-UHFFFAOYSA-N
dofequidar	EC50	10000	-2.5	100	93.8	1	10000	1828.5	97.4	101.8	94.2	101.7	93.8	2.5		0	3.5	KLWUUPVJTLHYIM-UHFFFAOYSA-N
CGP-57380	EC50	10000	-2.5	100	83	1	10000	6.7	98.5	98.9	98.4	96	83	13.5		0.8	1.2	UQPMANVRZYYQMD-UHFFFAOYSA-N, UQPMANVRZYYQMD-UHFFFAOYSA-N, UQPMANVRZYYQMD-UHFFFAOYSA-N
anethole-trithione	EC50	10000	-0.2	100	97.6	1	10000	810.9	100.4	98.9	99.8	97.6	102.7	3		0	2.2	KYLIZBIRMBGUOP-UHFFFAOYSA-N, KYLIZBIRMBGUOP-UHFFFAOYSA-N
solcitinib	EC50	10000	-2.5	100	96.7	1	10000	3.9	101.2	97.3	100.8	97.2	96.8	4.2		0	1.5	MPYACSQFXVMWNO-UHFFFAOYSA-N
PAC-1	EC50	2602.5	-2.5	100	50.6	1	10000	35.1	97.5	100.7	95.9	96.6	50.6	29.2		3.1	2.6	YQNRVGJCPCNMKT-LFVJCYFKSA-N, YQNRVGJCPCNMKT-LFVJCYFKSA-N, YQNRVGJCPCNMKT-LFVJCYFKSA-N, YQNRVGJCPCNMKT-LFVJCYFKSA-N
palosuran	EC50	10000	-0.1	100	94.9	1	10000	2878.6	99.3	94.9	98	96.5	102.8	7.9		0	3.2	WYJCYXOCHXWTHG-UHFFFAOYSA-N
R112	EC50	3009.9	-2.5	100	30.2	1	10000	54.1	97.6	101.2	95.6	98.5	30.2	37		4	3.3	TVKGTSHBQZEFEE-UHFFFAOYSA-N
STF-083010	EC50	10000	-0.5	100	98.9	1	10000	332.1	103.2	100.5	98.9	99.5	102.6	0.7		0	2.3	TVIVJHZHPKNDAQ-MHWRWJLKSA-N, TVIVJHZHPKNDAQ-MHWRWJLKSA-N
phenylpiracetam	EC50	10000	-2.5	100	98.1	1	10000	7647	99.3	102.3	98.1	102.4	98.1	0.6		0	1.9	LYONXVJRBWWGQO-SNVBAGLBSA-N
SRC-kinase-inhibitor-I	EC50	10000	-2.5	100	80.8	1	10000	467.8	99.7	104.8	99.6	103.4	80.8	8.2		0.4	3.3	DMWVGXGXHPOEPT-UHFFFAOYSA-N, DMWVGXGXHPOEPT-UHFFFAOYSA-N
PD-407824	EC50	1765.2	-2.5	100	4.7	1	10000	7	108.7	100.2	102.2	81.6	4.7	72		8.3	4.5	IAUZTOZLTFSMIE-UHFFFAOYSA-N, IAUZTOZLTFSMIE-UHFFFAOYSA-N, IAUZTOZLTFSMIE-UHFFFAOYSA-N
salubrinal	EC50	10000	-2.5	100	91.1	1	10000	1279.6	98.3	106.7	101.1	102.1	91.1	3.7		0	3.7	LCOIAYJMPKXARU-CVTTXWKISA-N, LCOIAYJMPKXARU-CVTTXWKISA-N, LCOIAYJMPKXARU-CVTTXWKISA-N, LCOIAYJMPKXARU-CVTTXWKISA-N
PX-12	EC50	10000	-2.5	100	84.1	1	10000	33.8	98	96.4	102.8	97.5	84.1	11.4		0.6	2.5	BPBPYQWMFCTCNG-ZCFIWIBFSA-N
IOX1	EC50	10000	-2.5	100	99.4	1	10000	208749	99.9	100.5	100	103	99.7	0.1		0	1.5	JGRPKOGHYBAVMW-UHFFFAOYSA-N, JGRPKOGHYBAVMW-UHFFFAOYSA-N
etifoxine	EC50	10000	-1	100	92.1	1	10000	155.3	92.1	96.9	99.8	98.3	98	2.4		0	4.4	IBYCYJFUEJQSMK-KRWDZBQOSA-N
reparixin	EC50	10000	-2.5	100	98.8	1	10000	162935	99.8	99.9	98.8	104.2	100.6	0.1		0	2.3	KQDRVXQXKZXMHP-LLVKDONJSA-N, KQDRVXQXKZXMHP-LLVKDONJSA-N
N-methylquipazine	EC50	10000	-2.5	100	96.8	1	10000	3.3	101	99.4	101.5	96.8	98.9	4.3		0	1.4	HOMWNUXPSJQSSU-UHFFFAOYSA-N, HOMWNUXPSJQSSU-UHFFFAOYSA-N
PHA-665752	EC50	3349	-2.5	100	0.9	1	10000	92.3	97.2	100.5	95.7	103.2	0.9	48.2		5.3	5.6	OYONTEXKYJZFHA-SSHUPFPWSA-N, OYONTEXKYJZFHA-SSHUPFPWSA-N, OYONTEXKYJZFHA-SSHUPFPWSA-N, OYONTEXKYJZFHA-SSHUPFPWSA-N, OYONTEXKYJZFHA-SSHUPFPWSA-N
remimazolam	EC50	10000	-0.6	100	96.4	1	10000	18.3	96.4	104.8	97.7	98	97.8	3.9		0	3.2	CYHWMBVXXDIZNZ-KRWDZBQOSA-N
LPA2-antagonist-1	EC50	2573.3	-2.5	100	58.7	1	10000	30.6	97.6	101.2	97.4	97	58.7	24.6		2.5	2	BPRNMVDTWIHULJ-AWEZNQCLSA-N
nomifensine	EC50	10000	-2.5	100	96.3	1	10000	1044.4	101.3	100.2	102.3	100.7	96.3	1.6		0	1.4	XXPANQJNYNUNES-AWEZNQCLSA-N, XXPANQJNYNUNES-AWEZNQCLSA-N, XXPANQJNYNUNES-AWEZNQCLSA-N
BCI-540	EC50	10000	-2.5	100	97.8	1	10000	107398	100.4	99.8	97.8	104.6	100.9	0.3		0	2.7	PSPGQHXMUKWNDI-UHFFFAOYSA-N, PSPGQHXMUKWNDI-UHFFFAOYSA-N
voreloxin	EC50	2926.6	-2.5	100	38.3	1	10000	43.5	100	97.6	103.2	98	38.3	33.4		3.6	2.6	XZAFZXJXZHRNAQ-STQMWFEESA-N, XZAFZXJXZHRNAQ-STQMWFEESA-N
MRS-3777	EC50	10000	-2.5	100	97.5	1	10000	161433	97.5	98.8	97.5	107.6	103.2	0.3		0	4.8	ZYVKEIQGOGHCFB-UHFFFAOYSA-N, ZYVKEIQGOGHCFB-UHFFFAOYSA-N, OGCQBCHLFMBCCE-UHFFFAOYSA-N, OGCQBCHLFMBCCE-UHFFFAOYSA-N
ARQ-092	EC50	1539.4	-2.5	100	68.2	1	10000	2.2	99.8	99.4	101.6	91.9	68.2	25.9		2.7	0.9	HNFMVVHMKGFCMB-UHFFFAOYSA-N
SP-100030	EC50	10000	-2.5	100	94.9	1	10000	195.4	100.1	100	101.7	99.9	94.9	2.7		0	0.9	GHMKQBWHPQMXSH-UHFFFAOYSA-N, GHMKQBWHPQMXSH-UHFFFAOYSA-N
pirodavir	EC50	10000	-2.5	100	91.7	1	10000	32080.1	98.3	98.2	105.3	102.1	95.8	1		0	3.1	KCHIOGFOPPOUJC-UHFFFAOYSA-N, KCHIOGFOPPOUJC-UHFFFAOYSA-N
(-)-Huperzine A	EC50	10000	-2.5	100	95.1	1	10000	51510.3	95.1	101	98.8	102.7	98.3	0.6		0	2.9
palifosfamide	EC50	10000	-0.8	100	94	1	10000	89	100.4	94	102	98.9	97.2	2.3		0	3.2	BKCJZNIZRWYHBN-UHFFFAOYSA-N, BKCJZNIZRWYHBN-UHFFFAOYSA-N
alvimopan	EC50	10000	-2.5	100	97.3	1	10000	99054.5	100.5	97.3	100.8	104.5	101.7	0.3		0	3.1	UPNUIXSCZBYVBB-JVFUWBCBSA-N, UPNUIXSCZBYVBB-JVFUWBCBSA-N
SSR-180711	EC50	10000	-2.5	100	98.4	1	10000	7.5	99	102	104.3	99	98.4	1.7		0	2.4
GS-6201	EC50	10000	-2.5	100	96.3	1	10000	83252.1	96.9	100.6	96.3	104.8	100.1	0.4		0	3.5	KOYXXLLNCXWUNF-UHFFFAOYSA-N
fenoxaprop-p-ethyl	EC50	10000	-2.5	100	97.3	1	10000	61571.5	100.8	97.9	97.3	101.2	99.8	0.3		0	2	PQKBPHSEKWERTG-LLVKDONJSA-N
UNC0642	EC50	10000	-2.5	100	81.1	1	10000	81	98.6	95.4	100.3	98.6	81.1	11.3		0.7	2.4	RNAMYOYQYRYFQY-UHFFFAOYSA-N, RNAMYOYQYRYFQY-UHFFFAOYSA-N, RNAMYOYQYRYFQY-UHFFFAOYSA-N
hydroxyfasudil	EC50	10000	-2.5	100	95.4	1	10000	70764.2	95.4	100.8	96.4	102	102.1	0.6		0	3.8	ZAVGJDAFCZAWSZ-UHFFFAOYSA-N, ZAVGJDAFCZAWSZ-UHFFFAOYSA-N
eltoprazine	EC50	10000	-0.5	100	88.2	1	10000	1.8	98.4	99.6	92.9	93.6	88.2	21.2		0	1.8	WVLHGCRWEHCIOT-UHFFFAOYSA-N, WVLHGCRWEHCIOT-UHFFFAOYSA-N, WVLHGCRWEHCIOT-UHFFFAOYSA-N
JNJ-42041935	EC50	10000	-1.2	100	88.8	1	10000	0.9	100.7	96	90.3	88.8	93.3	30.7		0.5	2.3	FXHHASJVTYRJHH-UHFFFAOYSA-N
timolol	EC50	10000	-2.5	100	94.4	1	10000	3.6	96.6	102.5	94.4	95.3	96.9	13.1		0	2.5	BLJRIMJGRPQVNF-JTQLQIEISA-N, BLJRIMJGRPQVNF-JTQLQIEISA-N, BLJRIMJGRPQVNF-JTQLQIEISA-N
ML314	EC50	10000	-0.3	100	87.1	1	10000	22	96.5	97.4	91.5	98.2	87.1	22.6		0	3.7	SWEOAXMICIJCQC-UHFFFAOYSA-N
AMG-9810	EC50	10000	-1.6	100	89.7	1	10000	3	96.4	97.4	98.2	96.7	89.7	8.6		0	2.4	GZTFUVZVLYUPRG-IZZDOVSWSA-N, GZTFUVZVLYUPRG-IZZDOVSWSA-N, GZTFUVZVLYUPRG-IZZDOVSWSA-N
tirapazamine	EC50	10000	-0.4	100	97.8	1	10000	6.6	100.5	98.9	99.1	97.8	99	4.1		0	0.7	ORYDPOVDJJZGHQ-UHFFFAOYSA-N, ORYDPOVDJJZGHQ-UHFFFAOYSA-N
SB-242235	EC50	10000	-0.6	100	90	1	10000	3.7	96.3	99.5	97.1	96.9	90	11.5		0	2.3	PDTYLGXVBIWRIM-UHFFFAOYSA-N, PDTYLGXVBIWRIM-UHFFFAOYSA-N
terutroban	EC50	10000	-1	100	93.2	1	10000	161.6	97.1	96.7	94.4	99.5	93.2	2		0	3.9	HWEOXFSBSQIWSY-MRXNPFEDSA-N
XMD17-109	EC50	2008.8	-2.5	100	28.4	1	10000	8.1	99.6	95.6	100.7	89.5	28.4	50.1		5.7	2.3	XVBGRTMNFNMINE-UHFFFAOYSA-N, XVBGRTMNFNMINE-UHFFFAOYSA-N
tolrestat	EC50	10000	-1	100	94.7	1	10000	181.2	94.7	98.4	96.5	98	99.1	1.6		0	3.5	LUBHDINQXIHVLS-UHFFFAOYSA-N, LUBHDINQXIHVLS-UHFFFAOYSA-N, LUBHDINQXIHVLS-UHFFFAOYSA-N
amifampridine	EC50	10000	-0.4	100	95	1	10000	45.1	97.7	95.5	96.1	95	96.9	15.8		0	1	OYTKINVCDFNREN-UHFFFAOYSA-N, OYTKINVCDFNREN-UHFFFAOYSA-N
GDC-0810	EC50	10000	-2.5	100	98.7	1	10000	145812	100.8	101.9	98.7	103.5	100.4	0.2		0	2.2	BURHGPHDEVGCEZ-KJGLQBJMSA-N
SB-225002	EC50	1716	-2.5	100	36.6	1	10000	3.7	98.3	99.6	96.9	87	36.6	48.7		5.6	1.8	MQBZVUNNWUIPMK-UHFFFAOYSA-N, MQBZVUNNWUIPMK-UHFFFAOYSA-N
TRV130	EC50	10000	-0.6	100	96.9	1	10000	122.5	103.2	102.5	101.9	96.9	100.3	1.5		0	2.8	DMNOVGJWPASQDL-OAQYLSRUSA-N
compound-w	EC50	10000	-0.1	100	100	1	10000	353.1	100	100	100	100	100	0.1		0	0	JOSXKPZXMVHRKU-UHFFFAOYSA-N, JOSXKPZXMVHRKU-UHFFFAOYSA-N
DAA-1106	EC50	10000	-2.5	100	93.6	1	10000	2.2	101.5	106.9	100.1	96.5	93.6	6.6		0	3.5	DCRZYADKQRHHSF-UHFFFAOYSA-N, DCRZYADKQRHHSF-UHFFFAOYSA-N
FG-2216	EC50	10000	-2.5	100	91.5	1	10000	3.1	107.3	98	101.4	91.5	93.2	12		0	4	OUQVKRKGTAUJQA-UHFFFAOYSA-N
MK-0773	EC50	10000	-2.1	100	95.4	1	10000	0.9	99	99.4	98.8	95.4	95.9	8.2		0	0.6	GBEUKTWTUSPHEE-JWJWXJQQSA-N, GBEUKTWTUSPHEE-JWJWXJQQSA-N
triflusal	EC50	10000	-0.2	100	96.2	1	10000	946.9	96.2	102.1	99.5	97.9	101.4	5.1		0	2.8	RMWVZGDJPAKBDE-UHFFFAOYSA-N, RMWVZGDJPAKBDE-UHFFFAOYSA-N, RMWVZGDJPAKBDE-UHFFFAOYSA-N, RMWVZGDJPAKBDE-UHFFFAOYSA-N, RMWVZGDJPAKBDE-UHFFFAOYSA-N
RS-504393	EC50	10000	-0.4	100	88.8	1	10000	2.6	98.5	96.5	96.3	94	88.8	19.2		0	1.4	ODNICNWASXKNNQ-UHFFFAOYSA-N, ODNICNWASXKNNQ-UHFFFAOYSA-N
UNC2025	EC50	1211	-2.1	100	0.3	1	10000	0.2	98.4	103.4	97	60.3	0.3	91.6		10.5	2.3	MJSHVHLADKXCML-RQNOJGIXSA-N
nisoldipine	EC50	3086.1	-2.5	100	51.1	1	10000	89.8	100.7	105.8	102.5	99.4	51.1	25.4		2.6	3.6	VKQFCGNPDRICFG-GOSISDBHSA-N, VKQFCGNPDRICFG-GOSISDBHSA-N, VKQFCGNPDRICFG-GOSISDBHSA-N, VKQFCGNPDRICFG-GOSISDBHSA-N, VKQFCGNPDRICFG-GOSISDBHSA-N
CINPA-1	EC50	10000	-2.5	100	97.6	1	10000	12.3	105.4	102	99.5	97.6	99.1	4.3		0	3	AYQBYSPEGRYKFA-UHFFFAOYSA-N, AYQBYSPEGRYKFA-UHFFFAOYSA-N
enasidenib	EC50	10000	-2.5	100	92	1	10000	1404.8	101.4	103.8	99.9	103.5	92	3.1		0	2.8	DYLUUSLLRIQKOE-UHFFFAOYSA-N
YK-4-279	EC50	2504.3	-2.5	100	45.7	1	10000	41.9	104	97.8	106.1	95.6	45.7	33		3.6	3.9	HLXSCTYHLQHQDJ-KRWDZBQOSA-N, HLXSCTYHLQHQDJ-KRWDZBQOSA-N
dobutamine	EC50	10000	-2.5	100	96.1	1	10000	54981.9	101.4	96.6	97.7	102.5	98	0.5		0	2.5	JRWZLRBJNMZMFE-UHFFFAOYSA-N, JRWZLRBJNMZMFE-UHFFFAOYSA-N, JRWZLRBJNMZMFE-UHFFFAOYSA-N, JRWZLRBJNMZMFE-UHFFFAOYSA-N, JRWZLRBJNMZMFE-UHFFFAOYSA-N
NS-018	EC50	1883.7	-2.5	100	26.4	1	10000	7.3	97.6	95.1	100.1	87.6	26.4	53.6		6.1	2.8	UQTPDWDAYHAZNT-AWEZNQCLSA-N
Tapentadol (hydrochloride)	EC50	10000	-2.5	100	93.9	1	10000	3.1	97	99.7	102	93.9	97.8	8.4		0	2.7
1,2,3,4,5,6-hexabromocyclohexane	EC50	10000	-0.1	100	95.1	1	10000	2714	99.1	96.4	101.3	95.1	101.1	7.7		0	3	QFQZKISCBJKVHI-UHFFFAOYSA-N, QFQZKISCBJKVHI-UHFFFAOYSA-N
GSK2830371	EC50	10000	-0.8	100	90.6	1	10000	2.1	99.5	103.7	94.5	95	90.6	14.4		0	2.7	IVDUVEGCMXCMSO-FQEVSTJZSA-N, IVDUVEGCMXCMSO-FQEVSTJZSA-N
BRD4770	EC50	10000	-2.5	100	88.3	1	10000	101.1	97.9	98.6	98.2	99.3	88.3	6.8		0.1	1.6	UCGWYCMPZXDHNR-UHFFFAOYSA-N, UCGWYCMPZXDHNR-UHFFFAOYSA-N
ML297	EC50	10000	-2.5	100	97.1	1	10000	37599.4	97.1	101.4	100.9	102.7	98.2	0.4		0	2.2	IEKSMUSSYJUQMY-UHFFFAOYSA-N, IEKSMUSSYJUQMY-UHFFFAOYSA-N
CPI-0610	EC50	1415.1	-2.4	100	47.6	1	10000	4	105.1	108.5	97.3	84.1	47.6	44.6		5.1	5.1	GCWIQUVXWZWCLE-INIZCTEOSA-N, GCWIQUVXWZWCLE-INIZCTEOSA-N
evatanepag	EC50	10000	-0.1	100	100	1	10000	353.1	100	100	100	100	100	0.1		0	0	WOHRHWDYFNWPNG-UHFFFAOYSA-N
danirixin	EC50	10000	-0.3	100	95.4	1	10000	170	99	104	95.4	98.8	98.8	4.1		0	3	NGYNBSHYFOFVLS-LBPRGKRZSA-N
dinoprostone	EC50	10000	-2.5	100	98.2	1	10000	6.4	100.6	98.2	101.8	98.5	98.3	2.2		0	1.3	XEYBRNLFEZDVAW-ARSRFYASSA-N, XEYBRNLFEZDVAW-ARSRFYASSA-N
KG-5	EC50	2263.9	-2.5	100	34.7	1	10000	10.7	101.6	101.1	97.5	92.9	34.7	42.4		4.8	1.8	CMYHZFCJPORPHY-UHFFFAOYSA-N, CMYHZFCJPORPHY-UHFFFAOYSA-N
efinaconazole	EC50	10000	-2.5	100	96.1	1	10000	3406	99.2	101.2	96.2	102.7	96.1	1.4		0	2.5	NFEZZTICAUWDHU-KDOFPFPSSA-N
plerixafor	EC50	10000	-1.7	100	97.2	1	10000	1.3	101.2	99.8	97.9	97.2	98.1	6.5		0	0.8	YIQPUIGJQJDJOS-UHFFFAOYSA-N, YIQPUIGJQJDJOS-UHFFFAOYSA-N, YIQPUIGJQJDJOS-UHFFFAOYSA-N, YIQPUIGJQJDJOS-UHFFFAOYSA-N
JNJ-42165279	EC50	10000	-2.5	100	94	1	10000	33.2	99.8	97.5	99.1	98.8	94	4.6		0	1.3	YWGYNGCRVZLMCS-UHFFFAOYSA-N
SJ-172550	EC50	10000	-0.4	100	96.2	1	10000	29.6	102.5	100.1	98.2	96.2	99.4	4.8		0	2	RKKFQJXGAQWHBZ-LICLKQGHSA-N, RKKFQJXGAQWHBZ-LICLKQGHSA-N, RKKFQJXGAQWHBZ-LICLKQGHSA-N
2'-MeCCPA	EC50	10000	-0.1	100	96.8	1	10000	2803.1	96.9	100.4	96.8	99.6	100.4	5		0	2	MMPAUXMIDJWGFO-ROMFRFKVSA-N, MMPAUXMIDJWGFO-ROMFRFKVSA-N, MMPAUXMIDJWGFO-ROMFRFKVSA-N
schisandrol-B	EC50	10000	-2.5	100	95.8	1	10000	58418.9	101	99.9	104.9	102.7	97.9	0.5		0	2.9	ZWRRJEICIPUPHZ-MYODQAERSA-N, ZWRRJEICIPUPHZ-MYODQAERSA-N
laropiprant	EC50	10000	-2.5	100	95.1	1	10000	54066.6	100	101.4	98.3	105.7	97.5	0.6		0	3.1	NXFFJDQHYLNEJK-CYBMUJFWSA-N, NXFFJDQHYLNEJK-CYBMUJFWSA-N
flupirtine	EC50	10000	-2.5	100	99.1	1	10000	64781.2	100.3	99.1	100.8	101	99.5	0.1		0	0.8	JUUFBMODXQKSTD-UHFFFAOYSA-N, JUUFBMODXQKSTD-UHFFFAOYSA-N, JUUFBMODXQKSTD-UHFFFAOYSA-N, JUUFBMODXQKSTD-UHFFFAOYSA-N, JUUFBMODXQKSTD-UHFFFAOYSA-N
SX-011	EC50	10000	-2.5	100	91.2	1	10000	620.8	99.1	100.5	97.1	101.8	91.2	3.7		0	1.9	GUTYHDCSDBBMGW-UHFFFAOYSA-N, GUTYHDCSDBBMGW-UHFFFAOYSA-N
CPI-360	EC50	10000	-2.5	100	99.7	1	10000	253730	99.7	100.8	100	101.5	100.6	0		0	1	PFPSFENQCNMITC-MRXNPFEDSA-N
INT-767	EC50	10000	-2.5	100	98.1	1	10000	89908.3	101.8	98.1	102.3	100.6	100.7	0.2		0	1.9	XGIYOABXZNJOHV-APIYUPOTSA-N
torcitabine	EC50	10000	-2.5	100	95.5	1	10000	4613.4	102.2	106	99.1	103.5	95.5	1.6		0	3.7	CKTSBUTUHBMZGZ-SHYZEUOFSA-N, CKTSBUTUHBMZGZ-SHYZEUOFSA-N
acalabrutinib	EC50	10000	-0.4	100	95.3	1	10000	172.2	99.3	95.6	105.4	95.3	102	3.4		0	4.6	WDENQIQQYWYTPO-IBGZPJMESA-N
EVP-6124	EC50	10000	-2.5	100	95	1	10000	3497.2	103.5	100	95	102.7	95.2	1.8		0	3.3	SSRDSYXGYPJKRR-ZDUSSCGKSA-N, SSRDSYXGYPJKRR-ZDUSSCGKSA-N
K02288	EC50	1543.5	-2.5	100	64.5	1	10000	8.6	95.8	93.7	100.6	91	64.5	28.9		3.1	3.8	CJLMANFTWLNAKC-UHFFFAOYSA-N, CJLMANFTWLNAKC-UHFFFAOYSA-N, CJLMANFTWLNAKC-UHFFFAOYSA-N
SDZ-WAG-994	EC50	10000	-2.5	100	93.6	1	10000	93496.7	93.6	100.1	97	103.1	108.3	0.8		0	6.9	JAKAFSGZUXCHLF-LSCFUAHRSA-N, JAKAFSGZUXCHLF-LSCFUAHRSA-N, JAKAFSGZUXCHLF-LSCFUAHRSA-N
BNC105	EC50	7.3	-2.5	100	19.3	1	10000	0.5	100.2	44.7	20.9	19.3	19.7	253		31.5	0.9	RADMJHVVIZTENA-UHFFFAOYSA-N, RADMJHVVIZTENA-UHFFFAOYSA-N
brexpiprazole	EC50	10000	-2.5	100	86.6	1	10000	408.7	97.6	99	95.6	101	86.6	6.2		0.1	2.7	ZKIAIYBUSXZPLP-UHFFFAOYSA-N, ZKIAIYBUSXZPLP-UHFFFAOYSA-N
tipiracil	EC50	10000	-0.1	100	93.8	1	10000	1974.5	97.4	99	93.8	97.5	100.5	9.6		0	2.7	QQHMKNYGKVVGCZ-UHFFFAOYSA-N, QQHMKNYGKVVGCZ-UHFFFAOYSA-N
TAK-063	EC50	10000	-2.5	100	97.1	1	10000	74909	97.3	99.6	97.1	101.4	101.5	0.4		0	2.6	KVHRYLNQDWXAGI-UHFFFAOYSA-N
tozadenant	EC50	10000	-0.9	100	95.7	1	10000	171	102.8	95.7	102.4	98.9	102.8	1.5		0	3.8	XNBRWUQWSKXMPW-UHFFFAOYSA-N, XNBRWUQWSKXMPW-UHFFFAOYSA-N
WH-4-023	EC50	10000	-2.5	100	96.8	1	10000	110415	100.7	96.8	98.1	107.1	99.8	0.4		0	4.1	NBTNHSGBRGTFJS-UHFFFAOYSA-N, NBTNHSGBRGTFJS-UHFFFAOYSA-N
suplatast	EC50	10000	-2.5	100	96.4	1	10000	54071.1	99.1	96.4	100.1	100.3	100.8	0.4		0	2.3	DYZJXZOQQRXDLE-CQSZACIVSA-O, DYZJXZOQQRXDLE-CQSZACIVSA-O, DYZJXZOQQRXDLE-CQSZACIVSA-O, DYZJXZOQQRXDLE-CQSZACIVSA-O, DYZJXZOQQRXDLE-CQSZACIVSA-O
AZD9272	EC50	10000	-2.5	100	94.9	1	10000	77931.9	94.9	99	96.7	104.5	102.7	0.6		0	4.6	RBSPCALDSNXWEP-UHFFFAOYSA-N, RBSPCALDSNXWEP-UHFFFAOYSA-N
RP67580	EC50	10000	-2.5	100	89.4	1	10000	14250.3	102.9	95.1	101.1	101	93.8	1.6		0	3	VWBOQFANCXZMAU-LOSJGSFVSA-N, VWBOQFANCXZMAU-LOSJGSFVSA-N
imiloxan	EC50	10000	-2.5	100	98.4	1	10000	127837	101.2	98.4	99.2	100.6	103.5	0.2		0	2.4	UXABARREKCJULM-NSHDSACASA-N, UXABARREKCJULM-NSHDSACASA-N
CYM-5442	EC50	10000	-2.5	100	90.4	1	10000	12.3	99	95.7	102.8	97	90.5	8.3		0	2.6	NUIKTBLZSPQGCP-LJQANCHMSA-N, NUIKTBLZSPQGCP-LJQANCHMSA-N
N6-cyclopentyladenosine	EC50	10000	-2.5	100	97.7	1	10000	249227	97.7	98.8	98.2	102.2	111.5	0.3		0	6.6	SQMWSBKSHWARHU-SDBHATRESA-N, SQMWSBKSHWARHU-SDBHATRESA-N
CJ-033466	EC50	10000	-0.6	100	90.8	1	10000	41.2	101.1	95.1	102.1	97.6	95.4	4.6		0	2.8	ISKHMDNIWXPUGR-UHFFFAOYSA-N, ISKHMDNIWXPUGR-UHFFFAOYSA-N
ML228	EC50	685.4	-1.5	100	3.6	1	10000	0	100.3	99.1	94.3	38.8	3.6	112.7		12.8	1	QNRODODTMXCRKU-UHFFFAOYSA-N, QNRODODTMXCRKU-UHFFFAOYSA-N
GANT-58	EC50	10000	-0.7	100	97.8	1	10000	6.2	102.3	99.2	99.8	97.8	99.2	3.1		0	1.4	USWLOKMMUTWFMD-UHFFFAOYSA-N, USWLOKMMUTWFMD-UHFFFAOYSA-N
exo-IWR-1	EC50	10000	-2.5	100	99.1	1	10000	463421	99.1	103.5	99.6	107.8	103.7	0.1		0	4.8	ZGSXEXBYLJIOGF-BTYSMDAFSA-N, ZGSXEXBYLJIOGF-BTYSMDAFSA-N
SB-218795	EC50	10000	-2.5	100	99.9	1	10000	20051	100	100	100	100	100	0		0	0	IUMQXQJZIHWLIN-HSZRJFAPSA-N, IUMQXQJZIHWLIN-HSZRJFAPSA-N, IUMQXQJZIHWLIN-HSZRJFAPSA-N
erdafitinib	EC50	1449.9	-1.4	100	53.1	1	10000	0.9	101	97.3	91.5	84	53.1	40.3		4.1	4.3	OLAHOMJCDNXHFI-UHFFFAOYSA-N
felbamate	EC50	10000	-2.5	100	97.6	1	10000	167091	97.8	101.5	97.6	106.9	103.7	0.3		0	4.6	WKGXYQFOCVYPAC-UHFFFAOYSA-N, WKGXYQFOCVYPAC-UHFFFAOYSA-N, WKGXYQFOCVYPAC-UHFFFAOYSA-N, WKGXYQFOCVYPAC-UHFFFAOYSA-N, WKGXYQFOCVYPAC-UHFFFAOYSA-N
AGN-194310	EC50	10000	-2.5	100	93.2	1	10000	1931.6	101.2	101.5	96.6	103.8	93.2	2.5		0	2.8	LHUPKWKWYWOMSK-UHFFFAOYSA-N
IBC-293	EC50	10000	-0.2	100	96	1	10000	305.6	101.6	96	98.3	97.6	98.6	6.6		0	2	RUTVRAJKELSHCC-UHFFFAOYSA-N, RUTVRAJKELSHCC-UHFFFAOYSA-N
GW-4064	EC50	10000	-2.5	100	93.3	1	10000	1.5	98.2	105.6	96.4	93.3	97.7	13.5		0	3.7	BYTNEISLBIENSA-MDZDMXLPSA-N, BYTNEISLBIENSA-MDZDMXLPSA-N, BYTNEISLBIENSA-MDZDMXLPSA-N
GSK2879552	EC50	10000	-0.2	100	95.8	1	10000	242.6	95.9	96.8	95.8	98.3	96	11.8		0	1.5	LRULVYSBRWUVGR-FCHUYYIVSA-N
calcipotriol	EC50	10000	-0.5	100	93.5	1	10000	2.9	99.5	96.9	99	94.8	93.5	12.1		0	1.4	LWQQLNNNIPYSNX-UROSTWAQSA-N, LWQQLNNNIPYSNX-UROSTWAQSA-N, LWQQLNNNIPYSNX-UROSTWAQSA-N
lemborexant	EC50	10000	-2.5	100	96	1	10000	45383.2	100.5	100.1	96	101.3	98.1	0.5		0	2.1	MUGXRYIUWFITCP-PGRDOPGGSA-N
Ko143	EC50	10000	-2.5	100	94.1	1	10000	260.3	98.7	100.7	98.1	100	94.1	3.1		0	1.2	NXNRAECHCJZNRF-JBACZVJFSA-N, NXNRAECHCJZNRF-JBACZVJFSA-N
MI-14	EC50	10000	-2.5	100	89.5	1	10000	13.6	98.8	101	99.6	98.2	89.5	7.7		0	0.8	PSTAJIONBVMKLA-UHFFFAOYSA-N, PSTAJIONBVMKLA-UHFFFAOYSA-N
dihydroxyphenylglycine	EC50	10000	-0.7	100	95.3	1	10000	99.5	102.1	95.3	102.6	98.5	99.4	1.9		0	3.1	HOOWCUZPEFNHDT-SSDOTTSWSA-N, HOOWCUZPEFNHDT-SSDOTTSWSA-N
RU-28318	EC50	10000	-2.5	100	93.8	1	10000	362.4	98.9	98.3	97.2	100	93.8	3.2		0	1.7	DNHCHRGCTVRAFT-JEHIOXJOSA-N, DNHCHRGCTVRAFT-JEHIOXJOSA-N
DHBP	EC50	1795.5	-2.5	100	73	1	10000	15.6	101.2	96.6	96.1	95	73	20.2		1.9	2.7	XJGZGUSMZSXHJI-UHFFFAOYSA-N, XJGZGUSMZSXHJI-UHFFFAOYSA-N
GTP-14564	EC50	10000	-2.5	100	93.8	1	10000	194.4	102.8	101.7	98.5	99.6	93.8	3.7		0	1.8	DZQLVVLATXPWBK-UHFFFAOYSA-N, DZQLVVLATXPWBK-UHFFFAOYSA-N, DZQLVVLATXPWBK-UHFFFAOYSA-N
SR-3677	EC50	10000	-2.5	100	79.6	1	10000	73.2	99.8	100.6	95.6	98.6	79.6	12.1		0.8	2.3	OQWZIAVXCYIZNN-OAQYLSRUSA-N, OQWZIAVXCYIZNN-OAQYLSRUSA-N
SR-2640	EC50	10000	-1	100	98.1	1	10000	525.3	105.3	98.1	102.9	99.2	101.1	0.6		0	3.4	LMPZHLXYBWGGNT-UHFFFAOYSA-N, LMPZHLXYBWGGNT-UHFFFAOYSA-N, LMPZHLXYBWGGNT-UHFFFAOYSA-N
DVD-111	EC50	10000	-0.1	100	100	1	10000	353.1	100	100	100	100	100	0.1		0	0	PJNSMUBMSNAEEN-AWEZNQCLSA-N, PJNSMUBMSNAEEN-AWEZNQCLSA-N
oxiracetam	EC50	10000	-0.8	100	97.5	1	10000	253.4	106.9	102.8	97.5	100.2	98.9	1		0	3.9	IHLAQQPQKRMGSS-SCSAIBSYSA-N, IHLAQQPQKRMGSS-SCSAIBSYSA-N
MN-64	EC50	10000	-2.5	100	88.2	1	10000	2.3	102.5	99.4	102.4	95.2	88.2	11		0.2	1.8	PYTOHIUBXSJKQH-UHFFFAOYSA-N, PYTOHIUBXSJKQH-UHFFFAOYSA-N
cariprazine	EC50	10000	-0.3	100	95.9	1	10000	197.5	100.4	101.5	98	95.9	100	4.1		0	2.1	KPWSJANDNDDRMB-QAQDUYKDSA-N
gefitinib	EC50	1719.2	-2.2	100	70.4	1	10000	7.6	101.1	103.2	93.4	93.1	70.4	22.8		2.1	3.7	XGALLCVXEZPNRQ-UHFFFAOYSA-N, XGALLCVXEZPNRQ-UHFFFAOYSA-N, XGALLCVXEZPNRQ-UHFFFAOYSA-N, XGALLCVXEZPNRQ-UHFFFAOYSA-N
pitolisant	EC50	10000	-2.5	100	96.8	1	10000	5.2	103.8	99.7	100.3	97.7	96.8	3.7		0	1.9	NNACHAUCXXVJSP-UHFFFAOYSA-N, NNACHAUCXXVJSP-UHFFFAOYSA-N, NNACHAUCXXVJSP-UHFFFAOYSA-N
indatraline	EC50	10000	-2.5	100	90.1	1	10000	952.6	100.2	102.4	94	101.8	90.1	4.2		0	3.4	SVFXPTLYMIXFRX-XJKSGUPXSA-N, SVFXPTLYMIXFRX-XJKSGUPXSA-N, SVFXPTLYMIXFRX-XJKSGUPXSA-N
otenzepad	EC50	10000	-2.5	100	97.4	1	10000	553.4	100	101.6	101.8	100	97.4	1.4		0	1.2	UBRKDAVQCKZSPO-GOSISDBHSA-N, UBRKDAVQCKZSPO-GOSISDBHSA-N, UBRKDAVQCKZSPO-GOSISDBHSA-N
castanospermine	EC50	10000	-0.1	100	100	1	10000	353.1	100	100	100	100	100	0.1		0	0	JDVVGAQPNNXQDW-TVNFTVLESA-N, JDVVGAQPNNXQDW-TVNFTVLESA-N
BU226	EC50	10000	-2.5	100	99.7	1	10000	1.43654e+06	105.1	108.3	99.7	105.8	100.5	0		0	5.7	ZXRSVNHYTSSFMN-UHFFFAOYSA-N, ZXRSVNHYTSSFMN-UHFFFAOYSA-N
ceftibuten	EC50	10000	-0.1	100	95	1	10000	1554.4	100.9	95	100.3	97.8	105.8	6.9		0	4.7	UNJFKXSSGBWRBZ-BJCIPQKHSA-N, UNJFKXSSGBWRBZ-BJCIPQKHSA-N, UNJFKXSSGBWRBZ-BJCIPQKHSA-N, UNJFKXSSGBWRBZ-BJCIPQKHSA-N, UNJFKXSSGBWRBZ-BJCIPQKHSA-N
FK-888	EC50	10000	-2.5	100	87.2	1	10000	637.4	103	98.7	98.5	103.1	87.2	5.3		0	2.6	BFNKQTIJVFGCKQ-PDJGWCFMSA-N, BFNKQTIJVFGCKQ-PDJGWCFMSA-N, BFNKQTIJVFGCKQ-PDJGWCFMSA-N
TRAM-34	EC50	10000	-0.1	100	97.6	1	10000	2719.2	97.6	98.4	101.2	99.2	99	3.7		0	1.4	KBFUQFVFYYBHBT-UHFFFAOYSA-N, KBFUQFVFYYBHBT-UHFFFAOYSA-N
PHTPP	EC50	10000	-0.9	100	96.5	1	10000	125	99.5	96.5	101.8	99.2	100.4	1.2		0	2.3	AEZPAUSGTAHLOQ-UHFFFAOYSA-N, AEZPAUSGTAHLOQ-UHFFFAOYSA-N, AEZPAUSGTAHLOQ-UHFFFAOYSA-N
PK-THPP	EC50	10000	-2.5	100	95.6	1	10000	6	105.5	98.9	102.8	97	95.6	4.9		0	3.2	CJZGRIRZVHNUSM-UHFFFAOYSA-N, CJZGRIRZVHNUSM-UHFFFAOYSA-N
dihydroergocristine	EC50	10000	-0.1	100	96.3	1	10000	438.3	96.3	100.2	99.2	98.2	96.4	7.6		0	1.7	DEQITUUQPICUMR-HJPBWRTMSA-N, DEQITUUQPICUMR-HJPBWRTMSA-N, DEQITUUQPICUMR-HJPBWRTMSA-N
SR-140333	EC50	10000	-1	100	96.8	1	10000	199.7	96.8	99.4	96.8	99.3	98.8	1		0	2.3	RPDFDSQFBCJTDY-GAQXSTBRSA-N, RPDFDSQFBCJTDY-GAQXSTBRSA-N
L-689560	EC50	10000	-2.5	100	98	1	10000	156009	98	104	102.8	104.6	100.5	0.2		0	3.6	UCKHICKHGAOGAP-UONOGXRCSA-N, UCKHICKHGAOGAP-UONOGXRCSA-N, UCKHICKHGAOGAP-UONOGXRCSA-N
atipamezole	EC50	10000	-0.1	100	100	1	10000	353.1	100	100	100	100	100	0.1		0	0	HSWPZIDYAHLZDD-UHFFFAOYSA-N, HSWPZIDYAHLZDD-UHFFFAOYSA-N, HSWPZIDYAHLZDD-UHFFFAOYSA-N
BVT-2733	EC50	10000	-0.1	100	100	1	10000	353.1	100	100	100	100	100	0.1		0	0	YDPRNGAPPNPYQQ-UHFFFAOYSA-N
unbs-5162	EC50	10000	-2.5	100	88	1	10000	400.1	103.8	99.7	96.4	100.6	88	5.7		0	2.7	WCKZRLOUKYFJDY-UHFFFAOYSA-N, WCKZRLOUKYFJDY-UHFFFAOYSA-N
irsogladine	EC50	10000	-2.5	100	97.3	1	10000	87470	104.6	97.3	101.3	100.3	99.2	0.3		0	2.8	ATCGGEJZONJOCL-UHFFFAOYSA-N, ATCGGEJZONJOCL-UHFFFAOYSA-N, ATCGGEJZONJOCL-UHFFFAOYSA-N, ATCGGEJZONJOCL-UHFFFAOYSA-N
pardoprunox	EC50	10000	-0.5	100	95.3	1	10000	127	105.5	99.3	101.9	95.3	101.4	2.9		0	4	YVPUUUDAZYFFQT-UHFFFAOYSA-N
arglabin	EC50	10000	-2.5	100	76.5	1	10000	400.5	97.1	101.7	100.5	104.6	76.5	10		0.6	3.3	UVJYAKBJSGRTHA-CUZKYEQNSA-N, UVJYAKBJSGRTHA-CUZKYEQNSA-N
LXR-623	EC50	10000	-2.5	100	97.1	1	10000	4	101.5	98.2	102	97.1	97.4	3.9		0	1.6	KYWWJENKIMRJBI-UHFFFAOYSA-N, KYWWJENKIMRJBI-UHFFFAOYSA-N
m-3M3FBS	EC50	10000	-2.5	100	97	1	10000	66558.6	100.8	97	100.4	103.1	100	0.4		0	2.4	ZIIUUSVHCHPIQD-UHFFFAOYSA-N, ZIIUUSVHCHPIQD-UHFFFAOYSA-N
4BP-TQS	EC50	10000	-2.5	100	96.6	1	10000	4.9	97.8	98.6	103.2	96.6	97.5	4.5		0	2.2	YNCXHXYZTLIZTO-RLFYNMQTSA-N, YNCXHXYZTLIZTO-RLFYNMQTSA-N
AZD6482	EC50	10000	-2.5	100	80.8	1	10000	139.7	100.3	101.3	96.1	99.8	80.8	10		0.6	2.2	IRTDIKMSKMREGO-OAHLLOKOSA-N, IRTDIKMSKMREGO-OAHLLOKOSA-N
OLDA	EC50	2578.5	-2.5	100	25.9	1	10000	14.4	100.6	99.1	98.3	94.6	25.9	44		4.9	1.7	QQBPLXNESPTPNU-KTKRTIGZSA-N, QQBPLXNESPTPNU-KTKRTIGZSA-N
SDZ-205-557	EC50	10000	-2.5	100	96.6	1	10000	61582.6	98.9	102.2	97	103.1	98.3	0.4		0	2.5	FFNWMBDISAYHDC-UHFFFAOYSA-N, FFNWMBDISAYHDC-UHFFFAOYSA-N
GBR-13069	EC50	10000	-2.5	100	94.8	1	10000	19.8	103	100.1	103.1	98.4	94.8	4.4		0	2.2	DASHZBBQOARCMQ-QPJJXVBHSA-N, DASHZBBQOARCMQ-QPJJXVBHSA-N
dynole-34-2	EC50	3289.4	-2.5	100	5.2	1	10000	87	104.5	104.3	99	102	5.2	46.8		5.1	5.3	MYIMRONQBLZJFI-DYTRJAOYSA-N, MYIMRONQBLZJFI-DYTRJAOYSA-N
Y-11	EC50	10000	-0.1	100	100	1	10000	353.1	100	100	100	100	100	0.1		0	0	SQWGHMPVSMSPNY-UHFFFAOYSA-N, SQWGHMPVSMSPNY-UHFFFAOYSA-N
rolipram	EC50	10000	-0.1	100	100	1	10000	353.1	100	100	100	100	100	0.1		0	0	HJORMJIFDVBMOB-GFCCVEGCSA-N, HJORMJIFDVBMOB-GFCCVEGCSA-N, HJORMJIFDVBMOB-GFCCVEGCSA-N, HJORMJIFDVBMOB-GFCCVEGCSA-N
A-366	EC50	10000	-2.5	100	95.2	1	10000	4565.2	103.2	102	98.9	105.2	95.2	1.6		0	3.3	BKCDJTRMYWSXMC-UHFFFAOYSA-N, BKCDJTRMYWSXMC-UHFFFAOYSA-N, BKCDJTRMYWSXMC-UHFFFAOYSA-N, BKCDJTRMYWSXMC-UHFFFAOYSA-N, BKCDJTRMYWSXMC-UHFFFAOYSA-N
triciribine	EC50	1913.4	-2.5	100	74.2	1	10000	9.5	101.9	100.7	98.7	95.8	74.2	18.6		1.7	1.2	HOGVTUZUJGHKPL-HTVVRFAVSA-N, HOGVTUZUJGHKPL-HTVVRFAVSA-N, HOGVTUZUJGHKPL-HTVVRFAVSA-N, HOGVTUZUJGHKPL-HTVVRFAVSA-N, HOGVTUZUJGHKPL-HTVVRFAVSA-N
SC-51089	EC50	10000	-2.5	100	96.4	1	10000	79690.7	96.4	103.4	96.8	102.4	100.2	0.4		0	3.3	XDJPQOUDGROSEU-UHFFFAOYSA-N, XDJPQOUDGROSEU-UHFFFAOYSA-N
ESI-09	EC50	10000	-1.8	100	87.6	1	10000	3.5	98.1	96.1	98.4	96.1	87.6	10.3		0.2	2.3	DXEATJQGQHDURZ-DEDYPNTBSA-N, DXEATJQGQHDURZ-DEDYPNTBSA-N
PHCCC	EC50	10000	-2.5	100	95.9	1	10000	81825.6	97.4	99.9	95.9	101.4	103.9	0.5		0	3.9	FPXPIEZPAXSELW-RGNAGUPPSA-N
L-755507	EC50	10000	-1.7	100	96.6	1	10000	3466.7	105.5	96.6	101.1	99.9	103.2	0.6		0	4.1	NYYJKMXNVNFOFQ-MHZLTWQESA-N, NYYJKMXNVNFOFQ-MHZLTWQESA-N, NYYJKMXNVNFOFQ-MHZLTWQESA-N
LY266097	EC50	10000	-2.5	100	94	1	10000	1271	95.4	101.4	98.3	101.2	94	2.5		0	2.7	NJLHHCITDFZZSE-QGZVFWFLSA-N, NJLHHCITDFZZSE-QGZVFWFLSA-N
TMN-355	EC50	10000	-0.1	100	94.2	1	10000	2354.4	97.4	99.9	96.9	94.2	101.7	9		0	3	SFNLLCUAISZNRV-UHFFFAOYSA-N, SFNLLCUAISZNRV-UHFFFAOYSA-N
butabindide	EC50	10000	-2.5	100	95.7	1	10000	117204	95.9	98.9	95.7	106.2	105.9	0.5		0	5.9	HAQIRIMIVLFYIX-ZFWWWQNUSA-N, HAQIRIMIVLFYIX-ZFWWWQNUSA-N
oncrasin-1	EC50	10000	-2.5	100	96.8	1	10000	73617.7	97.2	96.8	101.6	100.3	101.4	0.4		0	2.7	ZDRQMXCSSAPUMM-UHFFFAOYSA-N, ZDRQMXCSSAPUMM-UHFFFAOYSA-N
NNC-63-0532	EC50	10000	-2.5	100	94.9	1	10000	58603	100.3	96.1	94.9	102.4	98.7	0.6		0	3.5	AQMPIDSGLFVVPL-UHFFFAOYSA-N, AQMPIDSGLFVVPL-UHFFFAOYSA-N, AQMPIDSGLFVVPL-UHFFFAOYSA-N
UAMC-00039	EC50	10000	-1.3	100	98.9	1	10000	1680.5	98.9	99	104.2	99.5	100.6	0.2		0	2.3	DNVZYSMOLXCOLY-HNNXBMFYSA-N, DNVZYSMOLXCOLY-HNNXBMFYSA-N
CHPG	EC50	10000	-2.5	100	97.6	1	10000	119845	97.6	99	98.5	104.5	102.7	0.3		0	3.3	UNIDAFCQFPGYJJ-SSDOTTSWSA-N, UNIDAFCQFPGYJJ-SSDOTTSWSA-N
quipazine	EC50	10000	-2.5	100	97.4	1	10000	57464.3	100.4	97.4	101.8	100.3	100.1	0.3		0	1.7	XRXDAJYKGWNHTQ-UHFFFAOYSA-N, XRXDAJYKGWNHTQ-UHFFFAOYSA-N, XRXDAJYKGWNHTQ-UHFFFAOYSA-N, XRXDAJYKGWNHTQ-UHFFFAOYSA-N
L-cysteinesulfinic-acid	EC50	10000	-2.5	100	97.3	1	10000	105434	99.5	97.3	98.5	105.5	100.7	0.3		0	3.3	ADVPTQAUNPRNPO-REOHCLBHSA-N, ADVPTQAUNPRNPO-REOHCLBHSA-N
baicalein	EC50	2124.7	-2.5	100	62.6	1	10000	12.1	99.9	97.5	101.2	95.2	62.6	25.3		2.6	1.5	WTNAEULBGCSUSK-UHFFFAOYSA-N, WTNAEULBGCSUSK-UHFFFAOYSA-N, WTNAEULBGCSUSK-UHFFFAOYSA-N
daunorubicin	EC50	187.4	-2.3	100	0.1	1	10000	0.2	96.6	103.1	80.9	2.4	0.1	172.5		20.7	2.3	STQGQHZAVUOBTE-VGBVRHCVSA-N, STQGQHZAVUOBTE-VGBVRHCVSA-N, STQGQHZAVUOBTE-VGBVRHCVSA-N, STQGQHZAVUOBTE-VGBVRHCVSA-N
TCS-2210	EC50	1888.3	-2.5	100	66.8	1	10000	13.3	99.1	96.3	102.3	94.4	66.8	24.1		2.4	2.3	ZOFZKGFBKISZRI-UHFFFAOYSA-N, ZOFZKGFBKISZRI-UHFFFAOYSA-N
SC-236	EC50	10000	-2.5	100	96	1	10000	78199.6	99.1	96	98.1	102.1	103.3	0.5		0	3.6	NSQNZEUFHPTJME-UHFFFAOYSA-N, NSQNZEUFHPTJME-UHFFFAOYSA-N
naltriben	EC50	10000	-2.5	100	99.8	1	10000	128120	101.2	100.9	100.3	101.2	99.8	0		0	1	ZHVWWEYETMPAMX-IFKAHUTRSA-N
OMDM-2	EC50	10000	-0.1	100	96.7	1	10000	2988.6	96.8	101	96.7	100.4	99.7	5.2		0	2.2	ICDMLAQPOAVWNH-HAAQQRBASA-N, ICDMLAQPOAVWNH-HAAQQRBASA-N
BINA	EC50	10000	-2.5	100	95.4	1	10000	65773.2	102.1	100	104.6	105	97.6	0.6		0	3.6	KMKBEESNZAPKMP-AREMUKBSSA-N
olomoucine	EC50	10000	-0.7	100	96.9	1	10000	239.5	102.6	101	103.3	96.9	107.6	1.4		0	5.2	GTVPOLSIJWJJNY-UHFFFAOYSA-N, GTVPOLSIJWJJNY-UHFFFAOYSA-N
MIRA-1	EC50	10000	-2.5	100	99.3	1	10000	357545	99.3	99.4	102.1	102.4	104.7	0.1		0	3	YXEWPGYLMHXLPS-UHFFFAOYSA-N
beta-CCB	EC50	10000	-2.5	100	96	1	10000	10998	102.5	110.8	99.3	105	96	1.3		0	6.1	WGNGIELOOKACSB-UHFFFAOYSA-N, WGNGIELOOKACSB-UHFFFAOYSA-N
ME0328	EC50	10000	-0.5	100	95.7	1	10000	104.9	103	98.9	102.3	95.7	100.3	2.8		0	2.9	QIHBWVVVRYYYRO-CYBMUJFWSA-N
GR-144053	EC50	10000	-0.1	100	95.6	1	10000	1515	97.6	103	95.6	96.9	101.9	6.3		0	3.4	QGEGSJUSWLLZLH-UHFFFAOYSA-N, QGEGSJUSWLLZLH-UHFFFAOYSA-N
ZM-39923	EC50	10000	-0.3	100	93.5	1	10000	10.5	99.2	98.2	93.5	96.7	95	14.8		0	1.7	JSASWRWALCMOQP-UHFFFAOYSA-N, JSASWRWALCMOQP-UHFFFAOYSA-N, JSASWRWALCMOQP-UHFFFAOYSA-N, JSASWRWALCMOQP-UHFFFAOYSA-N, JSASWRWALCMOQP-UHFFFAOYSA-N
ambenonium	EC50	10000	-0.1	100	94.9	1	10000	1986.1	97.7	96.3	100.2	94.9	100.4	8.2		0	2.6	OMHBPUNFVFNHJK-UHFFFAOYSA-P, OMHBPUNFVFNHJK-UHFFFAOYSA-P
DAU-5884	EC50	10000	-0.1	100	94.4	1	10000	1401.7	97.2	101.5	94.4	100.5	100.3	8.1		0	3.3	NWXCDQHBVVPPTL-WDNDVIMCSA-N, NWXCDQHBVVPPTL-WDNDVIMCSA-N, NWXCDQHBVVPPTL-WDNDVIMCSA-N
GW-627368	EC50	10000	-0.3	100	96.4	1	10000	15.7	99.4	100.2	96.4	98.9	97.2	6.5		0	1.3	XREWXJVMYAXCJV-UHFFFAOYSA-N, XREWXJVMYAXCJV-UHFFFAOYSA-N
5,7-dichlorokynurenic-acid	EC50	10000	-2.5	100	91.4	1	10000	26747.2	96	98.2	98.2	102.6	95.7	1		0	2.7	BGKFPRIGXAVYNX-UHFFFAOYSA-N, BGKFPRIGXAVYNX-UHFFFAOYSA-N, BGKFPRIGXAVYNX-UHFFFAOYSA-N
AZ-10417808	EC50	10000	-2.5	100	92.1	1	10000	25.1	97.7	96.2	101.5	98	92.1	6.4		0	2.3	VUBILPOZTRGZJK-UHFFFAOYSA-N, VUBILPOZTRGZJK-UHFFFAOYSA-N
BAY-11-7082	EC50	2958.9	-2.5	100	0.1	1	10000	35.2	97.2	98.7	98.5	97.2	0.1	53.7		5.9	3.3	DOEWDSDBFRHVAP-KRXBUXKQSA-N, DOEWDSDBFRHVAP-KRXBUXKQSA-N, DOEWDSDBFRHVAP-KRXBUXKQSA-N
raclopride	EC50	10000	-0.1	100	95	1	10000	391.2	100.9	95.2	96.6	95	99.9	10.1		0	2.7	WAOQONBSWFLFPE-VIFPVBQESA-N, WAOQONBSWFLFPE-VIFPVBQESA-N
alda-1	EC50	10000	-2.5	100	99	1	10000	136028	102.9	99.8	99	100.4	100	0.1		0	1.6	NMKJFZCBCIUYHI-UHFFFAOYSA-N, NMKJFZCBCIUYHI-UHFFFAOYSA-N
pirinixic-acid	EC50	10000	-2.5	100	95.7	1	10000	25829.2	102.7	103.8	95.7	102.2	97.1	0.8		0	3.4	SZRPDCCEHVWOJX-UHFFFAOYSA-N, SZRPDCCEHVWOJX-UHFFFAOYSA-N, SZRPDCCEHVWOJX-UHFFFAOYSA-N, SZRPDCCEHVWOJX-UHFFFAOYSA-N
SU16f	EC50	10000	-2.5	100	89.1	1	10000	3.4	103.9	97	101.8	95.5	89.1	10.2		0.1	2.6	APYYTEJNOZQZNA-MOSHPQCFSA-N, APYYTEJNOZQZNA-MOSHPQCFSA-N
JAK3-inhibitor-V	EC50	10000	-0.1	100	100	1	10000	353.1	100	100	100	100	100	0.1		0	0	FOTCGZPFSUWZBN-UHFFFAOYSA-N, FOTCGZPFSUWZBN-UHFFFAOYSA-N
A-769662	EC50	10000	-2.5	100	99.1	1	10000	95440.1	103.3	107.5	99.8	105.6	99.1	0.2		0	5	CTESJDQKVOEUOY-UHFFFAOYSA-N, CTESJDQKVOEUOY-UHFFFAOYSA-N, CTESJDQKVOEUOY-UHFFFAOYSA-N
rimcazole	EC50	10000	-2.5	100	96.2	1	10000	6.8	100.3	98.1	105.4	96.8	96.4	4.5		0	2.9	GUDVQJXODNJRIJ-CALCHBBNSA-N
YIL-781	EC50	10000	-0.9	100	94.4	1	10000	2.4	104.4	97.1	98.6	94.4	94.7	10.2		0	2.6	FRKXOBMDEXCHHD-SFHVURJKSA-N, FRKXOBMDEXCHHD-SFHVURJKSA-N
erbstatin-analog	EC50	2861.7	-2.5	100	34.8	1	10000	46.9	101.2	102.7	95.2	97.4	34.8	35.9		3.9	3.2	BQCNSTFWSKOWMA-GORDUTHDSA-N
U-0124	EC50	10000	-0.1	100	96.3	1	10000	2368.8	100.6	97.7	96.3	99.5	100.3	5.8		0	2	GXGXSVFKGDVBMD-UHFFFAOYSA-N, GXGXSVFKGDVBMD-UHFFFAOYSA-N
CGP-55845	EC50	10000	-0.2	100	94.3	1	10000	36.4	96.5	100.7	94.6	97.9	94.3	12.4		0	2.4	ZODSPDOOCZZEIM-BBRMVZONSA-N, ZODSPDOOCZZEIM-BBRMVZONSA-N
PD-166285	EC50	328.6	-1.9	100	0	1	10000	0.1	99.1	103.5	90.8	10.4	-0.1	148.4		17.5	1.9	IFPPYSWJNWHOLQ-UHFFFAOYSA-N, IFPPYSWJNWHOLQ-UHFFFAOYSA-N
IPAG	EC50	10000	-2.5	100	93.8	1	10000	2.3	103.2	101.5	104.6	96.4	93.8	6.5		0	2.9	UUKPIWYXWLJPJF-UHFFFAOYSA-N, UUKPIWYXWLJPJF-UHFFFAOYSA-N
A740003	EC50	10000	-0.1	100	100	1	10000	353.1	100	100	100	100	100	0.1		0	0	PUHSRMSFDASMAE-DEOSSOPVSA-N, PUHSRMSFDASMAE-DEOSSOPVSA-N, PUHSRMSFDASMAE-DEOSSOPVSA-N
BMS-470539	EC50	10000	-2.5	100	95.4	1	10000	48872.2	98.8	97.9	104.2	102	97.7	0.6		0	2.6	GULVVTHHUIIMRL-WUFINQPMSA-N, GULVVTHHUIIMRL-WUFINQPMSA-N
CP-775146	EC50	10000	-0.5	100	99.5	1	10000	570.1	102.8	99.5	99.7	99.6	102.6	0.4		0	2	OISHBINQIFNIPV-JOCHJYFZSA-N, OISHBINQIFNIPV-JOCHJYFZSA-N
anpirtoline	EC50	10000	-0.1	100	96.1	1	10000	2464.7	99.3	96.5	100.1	96.1	100.5	6.1		0	2.1	GGALEXMXDMUMDM-UHFFFAOYSA-N, GGALEXMXDMUMDM-UHFFFAOYSA-N, GGALEXMXDMUMDM-UHFFFAOYSA-N
RX-821002	EC50	10000	-0.1	100	95.1	1	10000	3440.5	96.2	95.1	103.3	97.9	101	7.6		0	3.7	HQGWKNGAKBPTBX-LBPRGKRZSA-N, HQGWKNGAKBPTBX-LBPRGKRZSA-N, HQGWKNGAKBPTBX-LBPRGKRZSA-N
3-alpha-bis-(4-fluorophenyl)-methoxytropane	EC50	10000	-2.5	100	93.1	1	10000	2	102.2	96.1	101	96.8	93.1	6.7		0	2.3	MHNSOBBJZCWUGS-PMOLBWCYSA-N
L-152804	EC50	10000	-0.1	100	95	1	10000	2380.2	96.7	100.6	95	98.2	100.6	7.8		0	2.6	XQDXIHYKAGHZRX-LJQANCHMSA-N, XQDXIHYKAGHZRX-LJQANCHMSA-N, XQDXIHYKAGHZRX-LJQANCHMSA-N
diarylpropionitrile	EC50	10000	-2.5	100	98.7	1	10000	122058	99.6	99.4	98.7	102.4	101.5	0.2		0	1.8	GHZHWDWADLAOIQ-ZDUSSCGKSA-N, GHZHWDWADLAOIQ-ZDUSSCGKSA-N
ubenimex	EC50	10000	-1.6	100	97	1	10000	2753.1	97	105	103	99.8	98.5	0.6		0	3.3	VGGGPCQERPFHOB-RDBSUJKOSA-N, VGGGPCQERPFHOB-RDBSUJKOSA-N, VGGGPCQERPFHOB-RDBSUJKOSA-N
TWS-119	EC50	2819.5	-2.5	100	25.2	1	10000	53.3	102.6	107.6	101.5	96.6	25.2	41.7		4.6	4.5	VPVLEBIVXZSOMQ-UHFFFAOYSA-N, VPVLEBIVXZSOMQ-UHFFFAOYSA-N, VPVLEBIVXZSOMQ-UHFFFAOYSA-N
vanoxerine	EC50	3518	-2.5	100	72.4	1	10000	280.8	106.1	102.1	102.8	101.9	72.4	12.9		1	4	NAUWTFJOPJWYOT-UHFFFAOYSA-N, NAUWTFJOPJWYOT-UHFFFAOYSA-N, NAUWTFJOPJWYOT-UHFFFAOYSA-N
eticlopride	EC50	10000	-2.5	100	94.8	1	10000	3575.1	99.1	106.5	96.3	102.9	94.8	1.9		0	4.1	AADCDMQTJNYOSS-LBPRGKRZSA-N, AADCDMQTJNYOSS-LBPRGKRZSA-N
PP-121	EC50	932.6	-1.8	100	1.6	1	10000	0.1	103.7	98.5	97	48	1.6	101.7		11.6	2.2	NVRXTLZYXZNATH-UHFFFAOYSA-N, NVRXTLZYXZNATH-UHFFFAOYSA-N, NVRXTLZYXZNATH-UHFFFAOYSA-N
MDL-73005EF	EC50	10000	-0.1	100	96.3	1	10000	1084.7	102.7	97	97.2	96.3	100.7	5.2		0	2.7	BVMYCHKQPGEOSI-HNNXBMFYSA-N, BVMYCHKQPGEOSI-HNNXBMFYSA-N
AZ20	EC50	2660.2	-2.5	100	9.3	1	10000	24.1	97.4	100.8	95.9	94.3	9.3	52.8		5.9	3	SCGCBAAYLFTIJU-CQSZACIVSA-N, SCGCBAAYLFTIJU-CQSZACIVSA-N
terreic-acid-(-)	EC50	10000	-0.3	100	96.6	1	10000	18.6	102.4	96.6	97.6	99.1	97.3	6.5		0	2.1	NYFMSQHOGRWGFD-OOVQLBIQSA-N
NU-1025	EC50	10000	-0.9	100	99.9	1	10000	3735.9	104	100	100.2	99.9	101	0		0	2.1	YJDAOHJWLUNFLX-UHFFFAOYSA-N, YJDAOHJWLUNFLX-UHFFFAOYSA-N, YJDAOHJWLUNFLX-UHFFFAOYSA-N
dihydroxyphenylglycine	EC50	10000	-0.9	100	99.1	1	10000	607.7	103.3	99.2	102.6	99.1	102.3	0.3		0	2.6	HOOWCUZPEFNHDT-SSDOTTSWSA-N, HOOWCUZPEFNHDT-SSDOTTSWSA-N
CP-316819	EC50	10000	-2.5	100	95.9	1	10000	1011.6	99.3	101.6	98.6	101	95.9	1.7		0	1.3	WEQLRDLTRCEUHG-PKOBYXMFSA-N, WEQLRDLTRCEUHG-PKOBYXMFSA-N
YM-511	EC50	10000	-0.7	100	96.4	1	10000	133.7	103.9	96.4	102.6	98.4	100.6	1.5		0	3.3	GGPPBTSXFROGAE-UHFFFAOYSA-N, GGPPBTSXFROGAE-UHFFFAOYSA-N
dexrazoxane	EC50	10000	-2.5	100	96.7	1	10000	135716	96.9	109.2	96.7	101.7	98.6	0.4		0	5.2	BMKDZUISNHGIBY-ZETCQYMHSA-N, BMKDZUISNHGIBY-ZETCQYMHSA-N, BMKDZUISNHGIBY-ZETCQYMHSA-N
desmethylclozapine	EC50	10000	-2.5	100	97.6	1	10000	9730.3	106.3	103	100.3	102.4	97.6	0.8		0	3.7	JNNOSTQEZICQQP-UHFFFAOYSA-N
ABT-724	EC50	10000	-2.5	100	97.3	1	10000	79800.9	98.8	103	98.7	103.6	98.6	0.3		0	2.5	FRPJGTNLZNXQEX-UHFFFAOYSA-N, FRPJGTNLZNXQEX-UHFFFAOYSA-N
oleoylethanolamide	EC50	10000	-2.5	100	97	1	10000	91456	99.8	100.2	97	103.4	103	0.4		0	3.2	BOWVQLFMWHZBEF-KTKRTIGZSA-N
FR-122047	EC50	10000	-0.1	100	100	1	10000	353.1	100	100	100	100	100	0.1		0	0	UBHKJRYGKOSQDJ-UHFFFAOYSA-N, UBHKJRYGKOSQDJ-UHFFFAOYSA-N
flurbiprofen-(+/-)	EC50	10000	-2.5	100	90.7	1	10000	933.9	100.8	108.7	97.5	100.6	90.7	4.4		0	4.6	SYTBZMRGLBWNTM-SNVBAGLBSA-N, SYTBZMRGLBWNTM-SNVBAGLBSA-N, SYTBZMRGLBWNTM-SNVBAGLBSA-N
MJ-15	EC50	10000	-0.3	100	88.8	1	10000	30.1	99.2	96.5	102	88.8	95.3	14.4		0	4.3	PJEIKJFNEFJFLA-UHFFFAOYSA-N, PJEIKJFNEFJFLA-UHFFFAOYSA-N
gaboxadol	EC50	10000	-0.6	100	94.2	1	10000	4.1	102.3	100	94.3	98.3	94.2	10.9		0	2.5	ZXRVKCBLGJOCEE-UHFFFAOYSA-N, ZXRVKCBLGJOCEE-UHFFFAOYSA-N, ZXRVKCBLGJOCEE-UHFFFAOYSA-N, ZXRVKCBLGJOCEE-UHFFFAOYSA-N
3,4-DCPG-(+/-)	EC50	10000	-0.1	100	94.9	1	10000	1915.7	97.8	95.1	103.1	94.9	98	8.7		0	3.4	IJVMOGKBEVRBPP-SSDOTTSWSA-N, IJVMOGKBEVRBPP-SSDOTTSWSA-N
blebbistatin-(+/-)	EC50	10000	-0.2	100	96.6	1	10000	378.9	100.5	100.7	96.6	99.6	103.6	3.5		0	3	LZAXPYOBKSJSEX-GOSISDBHSA-N
cilostamide	EC50	10000	-0.3	100	92.9	1	10000	35.7	101.6	95.5	100.8	92.9	97	10.3		0	3.2	UIAYVIIHMORPSJ-UHFFFAOYSA-N, UIAYVIIHMORPSJ-UHFFFAOYSA-N
ACDPP	EC50	10000	-0.1	100	93.6	1	10000	3326.9	93.6	98	97.7	98.5	104.9	9.9		0	4.7	RNGRUHWJJPTYNR-UHFFFAOYSA-N, RNGRUHWJJPTYNR-UHFFFAOYSA-N
roquinimex	EC50	10000	-0.1	100	93.8	1	10000	1432.1	96.5	101	94.1	93.8	101	10.9		0	3.6	SGOOQMRIPALTEL-UHFFFAOYSA-N, SGOOQMRIPALTEL-UHFFFAOYSA-N
tyrphostin-AG-835	EC50	10000	-2.5	100	91	1	10000	31.4	97.2	98.5	98.3	98.3	91	6.7		0	1.8	UMGQVUWXNOJOSJ-DGGAMASNSA-N, UMGQVUWXNOJOSJ-DGGAMASNSA-N
SB-205384	EC50	10000	-0.3	100	93.8	1	10000	34.9	100	94.6	103.1	93.8	95.9	9.5		0	3.7	JDTZAGLGBRRCJT-JTQLQIEISA-N, JDTZAGLGBRRCJT-JTQLQIEISA-N, JDTZAGLGBRRCJT-JTQLQIEISA-N
anisomycin	EC50	109.8	-1.3	100	0.5	1	10000	0.1	102.9	95.6	53.4	5.4	0.5	194.9		22.9	1.6	YKJYKKNCCRKFSL-RDBSUJKOSA-N, YKJYKKNCCRKFSL-RDBSUJKOSA-N
L-701252	EC50	10000	-2.5	100	96	1	10000	2.6	99.9	98.6	101.5	96	98.1	5.5		0	1.5	MXEFWCFPCLDOOG-UHFFFAOYSA-N
SCH-23390	EC50	10000	-2.5	100	97.5	1	10000	76358.8	97.5	100.5	97.8	101.7	101	0.3		0	2.2	GOTMKOSCLKVOGG-OAHLLOKOSA-N, GOTMKOSCLKVOGG-OAHLLOKOSA-N
alpha-methylhistamine-dihydrobromide-(S)-(+)	EC50	10000	-2.5	100	96.9	1	10000	49851.1	98.9	96.9	101.1	100.7	99.2	0.4		0	1.8	XNQIOISZPFVUFG-YFKPBYRVSA-N, XNQIOISZPFVUFG-YFKPBYRVSA-N
A-987306	EC50	10000	-0.4	100	98.8	1	10000	211.8	102.2	100.1	99.5	98.8	100.7	0.9		0	1.4	DJKJVWJQAVGLHJ-YPMHNXCESA-N, DJKJVWJQAVGLHJ-YPMHNXCESA-N
BRL-50481	EC50	10000	-0.4	100	92.6	1	10000	90.4	103.2	99.7	103.1	92.6	99.9	4.9		0	4.2	IFIUFCJFLGCQPH-UHFFFAOYSA-N, IFIUFCJFLGCQPH-UHFFFAOYSA-N, IFIUFCJFLGCQPH-UHFFFAOYSA-N
TMS	EC50	3240.7	-2.5	100	52.5	1	10000	152.9	98.8	106.8	94.1	100.6	52.5	23.7		2.4	5	JDBCWSHYEQUBLW-AATRIKPKSA-N, JDBCWSHYEQUBLW-AATRIKPKSA-N, JDBCWSHYEQUBLW-AATRIKPKSA-N
DNQX	EC50	10000	-0.4	100	93.6	1	10000	39.6	103.7	96.8	101.2	93.6	98	7.1		0	3.5	RWVIMCIPOAXUDG-UHFFFAOYSA-N, RWVIMCIPOAXUDG-UHFFFAOYSA-N, RWVIMCIPOAXUDG-UHFFFAOYSA-N, RWVIMCIPOAXUDG-UHFFFAOYSA-N
DRF053-(R)	EC50	10000	-0.5	100	94.4	1	10000	10.4	102.3	101.3	94.7	99.6	94.4	7.4		0	2.8	LWANFAFTTOKZAX-QGZVFWFLSA-N, LWANFAFTTOKZAX-QGZVFWFLSA-N, LWANFAFTTOKZAX-QGZVFWFLSA-N
NAN-190	EC50	10000	-0.4	100	94.7	1	10000	112.4	102.6	100.2	100.6	94.7	101	4.1		0	3.1	SJDOMIRMMUGQQK-UHFFFAOYSA-N, SJDOMIRMMUGQQK-UHFFFAOYSA-N
alpha-methylserotonin	EC50	10000	-0.4	100	97.4	1	10000	316.6	99	102.4	99.8	97.4	107.2	1.9		0	4.6	LYPCGXKCQDYTFV-SSDOTTSWSA-N
BAY-11-7085	EC50	2257.5	-2.5	100	0	1	10000	7.5	101.4	99	101.7	89.1	-0.4	65.1		7.4	1.9	VHKZGNPOHPFPER-ONNFQVAWSA-N
L-655,708	EC50	10000	-0.1	100	97.5	1	10000	4529.9	100.4	98.9	97.5	99.2	104	3.8		0	2.8	YKYOQIXTECBVBB-AWEZNQCLSA-N, YKYOQIXTECBVBB-AWEZNQCLSA-N, YKYOQIXTECBVBB-AWEZNQCLSA-N
Ro-106-9920	EC50	2844.6	-2.5	100	2.5	1	10000	36	99.9	103.3	95	95.9	2.5	54		6	3.8	JFSXSNSCPNFCDM-KRWDZBQOSA-N, JFSXSNSCPNFCDM-KRWDZBQOSA-N
SB-228357	EC50	10000	-2.5	100	95.9	1	10000	3974.3	100.5	105.2	97.4	102.7	95.9	1.5		0	3.2	RRJLJKRFFRZRAF-UHFFFAOYSA-N, RRJLJKRFFRZRAF-UHFFFAOYSA-N
PI-103	EC50	235.2	-2.5	100	69.4	1	10000	1	102.6	100.1	97	69.4	76.6	49.8		5.6	3.8	TUVCWJQQGGETHL-UHFFFAOYSA-N, TUVCWJQQGGETHL-UHFFFAOYSA-N, TUVCWJQQGGETHL-UHFFFAOYSA-N
SB-612111	EC50	1970.3	-2.5	100	62.1	1	10000	24.2	101.7	106.1	95.2	94.2	62.1	26.9		2.8	4	OHRDCQFCAWLDBP-SBUREZEXSA-N, OHRDCQFCAWLDBP-SBUREZEXSA-N
BRL-54443	EC50	10000	-2.5	100	95.8	1	10000	2309.7	98	102.7	98.7	102.2	95.8	1.6		0	2.2	WKNFADCGOAHBPG-UHFFFAOYSA-N, WKNFADCGOAHBPG-UHFFFAOYSA-N, WKNFADCGOAHBPG-UHFFFAOYSA-N
kartogenin	EC50	10000	-0.6	100	98.6	1	10000	252.6	102.9	103.7	100.1	98.6	100.4	0.6		0	2.5	SLUINPGXGFUMLL-UHFFFAOYSA-N, SLUINPGXGFUMLL-UHFFFAOYSA-N
MRK-016	EC50	10000	-2.5	100	99.1	1	10000	221928	100.6	103.9	99.1	101	101.9	0.1		0	2.4	QYSYOGCIDRANAR-UHFFFAOYSA-N, QYSYOGCIDRANAR-UHFFFAOYSA-N
AH11110	EC50	10000	-2.5	100	92.8	1	10000	1095.6	99.9	102.8	96.8	102	92.8	2.9		0	2.4	HSVZQQYIMKLNLN-GOSISDBHSA-N, HSVZQQYIMKLNLN-GOSISDBHSA-N
mifepristone	EC50	10000	-2.5	100	91.8	1	10000	976.6	100.2	100.5	100.2	103.6	91.8	3.1		0	2	VKHAHZOOUSRJNA-GCNJZUOMSA-N, VKHAHZOOUSRJNA-GCNJZUOMSA-N, VKHAHZOOUSRJNA-GCNJZUOMSA-N, VKHAHZOOUSRJNA-GCNJZUOMSA-N, VKHAHZOOUSRJNA-GCNJZUOMSA-N, VKHAHZOOUSRJNA-GCNJZUOMSA-N
CBiPES	EC50	10000	-2.5	100	94.6	1	10000	17.2	104.4	97.2	102.7	98.1	94.6	4.8		0	2.9	HDVYXILCBYGKGU-UHFFFAOYSA-N, HDVYXILCBYGKGU-UHFFFAOYSA-N
VU0364739	EC50	3233.7	-2.5	100	71	1	10000	136.4	100.7	104.2	97.7	100.3	71	14.5		1.2	2.7	MSTXJJGAXXJCBY-UHFFFAOYSA-N, MSTXJJGAXXJCBY-UHFFFAOYSA-N
CGP-13501	EC50	10000	-0.9	100	98.1	1	10000	480.3	105.7	102.7	104.5	98.1	102.1	0.6		0	4.2	XGWATTXMMMANFJ-UHFFFAOYSA-N, XGWATTXMMMANFJ-UHFFFAOYSA-N
5'-chloro-5'-deoxy-ENBA-(+/-)	EC50	10000	-2.5	100	95.3	1	10000	49315.3	103.9	100	99.3	103.6	97.6	0.6		0	2.7	PVJGDYDNVNCGBT-CYDCOVMPSA-N
EB-47	EC50	10000	-2.5	100	96.7	1	10000	2738.9	99.4	107.1	101.9	100.5	96.7	1.5		0	3.7	DDFLFKTXUWPNMV-LFALDJFMSA-N, DDFLFKTXUWPNMV-LFALDJFMSA-N
CL316243	EC50	10000	-0.5	100	99	1	10000	369.7	103.6	101.4	99.1	99	102.5	0.6		0	2.5	JEDJMKTVUPSHFW-ABAIWWIYSA-N
PACOCF3	EC50	10000	-0.9	100	97.2	1	10000	366.8	107.3	102.6	106	97.2	101.9	1		0	5.3	MAHYXYTYTLCTQD-UHFFFAOYSA-N, MAHYXYTYTLCTQD-UHFFFAOYSA-N
reversan	EC50	10000	-2.5	100	85.8	1	10000	174	103.2	102.6	97.5	99.5	85.8	7.7		0.2	2.4	JTRXWCLQFAZHGP-UHFFFAOYSA-N, JTRXWCLQFAZHGP-UHFFFAOYSA-N
L-733060	EC50	10000	-2.5	100	92.1	1	10000	1.5	104.4	101.2	105.2	96.2	92.1	7.8		0	3.5	FCDRFVCGMLUYPG-ROUUACIJSA-N, FCDRFVCGMLUYPG-ROUUACIJSA-N
XE-991	EC50	10000	-0.3	100	96.5	1	10000	145.4	103.2	98.8	100.2	96.5	100	2.9		0	2.3	KHJFBUUFMUBONL-UHFFFAOYSA-N, KHJFBUUFMUBONL-UHFFFAOYSA-N
BCTC	EC50	10000	-2.5	100	95	1	10000	1874.9	99.3	106.1	97.4	100.9	95	2.1		0	3.4	ROGUAPYLUCHQGK-UHFFFAOYSA-N, ROGUAPYLUCHQGK-UHFFFAOYSA-N
ginkgolide-B	EC50	10000	-0.7	100	96.2	1	10000	214.5	105.7	102.2	105.5	96.2	104	1.6		0	5.3	SQOJOAFXDQDRGF-AIQFLADASA-N, SQOJOAFXDQDRGF-AIQFLADASA-N, SQOJOAFXDQDRGF-AIQFLADASA-N, SQOJOAFXDQDRGF-AIQFLADASA-N
cabozantinib	EC50	2915.1	-2.5	100	50.1	1	10000	54.3	102.8	103.6	99	98.3	50.1	27.1		2.8	2.7	ONIQOQHATWINJY-UHFFFAOYSA-N, ONIQOQHATWINJY-UHFFFAOYSA-N, ONIQOQHATWINJY-UHFFFAOYSA-N
dorsomorphin	EC50	2311.8	-2.5	100	16.7	1	10000	16.7	101.8	104.2	95.9	91.4	16.7	53.3		6	3.2	XHBVYDAKJHETMP-UHFFFAOYSA-N, XHBVYDAKJHETMP-UHFFFAOYSA-N
levcromakalim	EC50	10000	-0.5	100	98	1	10000	170.8	103.1	102.3	99.4	98	100.9	1.2		0	2.3	TVZCRIROJQEVOT-CABCVRRESA-N, TVZCRIROJQEVOT-CABCVRRESA-N, TVZCRIROJQEVOT-CABCVRRESA-N, TVZCRIROJQEVOT-CABCVRRESA-N
A-1120	EC50	10000	-2.5	100	98.7	1	10000	8038.8	103.6	103.8	101.6	100.5	98.7	0.5		0	2.7	MEAQCLPMSVEOQF-UHFFFAOYSA-N, MEAQCLPMSVEOQF-UHFFFAOYSA-N
indirubin-3-monoxime	EC50	1966.4	-2.5	100	64	1	10000	16.4	101.3	96.6	103.6	94.5	64	25.5		2.6	2.6	HBDSHCUSXQATPO-BGBJRWHRSA-N, HBDSHCUSXQATPO-BGBJRWHRSA-N
naltrindole	EC50	10000	-2.5	100	95.9	1	10000	119798	98.7	100	102.4	111.2	97.9	0.5		0	5.8	WIYUZYBFCWCCQJ-IFKAHUTRSA-N
CID-2745687	EC50	10000	-0.8	100	98	1	10000	260.6	98.6	98.3	104.3	98	102.7	0.8		0	3.2	CYNLZIBKERMMOA-AWQFTUOYSA-N, CYNLZIBKERMMOA-AWQFTUOYSA-N
ZD-7114	EC50	10000	-2.5	100	94.5	1	10000	67553.5	98.4	94.5	103.5	101.8	102.3	0.7		0	4.3	RVMBDLSFFNKKLG-SFHVURJKSA-N, RVMBDLSFFNKKLG-SFHVURJKSA-N
rac-BHFF	EC50	10000	-1.1	100	96.8	1	10000	572	100.4	96.8	103.3	99.1	108.3	0.9		0	5.5	RVNOANDLZIIFHB-MRXNPFEDSA-N, RVNOANDLZIIFHB-MRXNPFEDSA-N
saclofen	EC50	10000	-0.1	100	93.6	1	10000	3148.8	93.6	99.7	95.3	96.9	103.8	9.9		0	4.4	JYLNVJYYQQXNEK-QMMMGPOBSA-N, JYLNVJYYQQXNEK-QMMMGPOBSA-N
linopirdine	EC50	10000	-2.5	100	94.6	1	10000	51252.5	94.6	100.7	98.7	102.8	98.7	0.7		0	3.2	YEJCDKJIEMIWRQ-UHFFFAOYSA-N, YEJCDKJIEMIWRQ-UHFFFAOYSA-N, YEJCDKJIEMIWRQ-UHFFFAOYSA-N
SB-243213	EC50	10000	-2.5	100	95.4	1	10000	6861.1	100.8	106.1	95.8	105.3	95.4	1.5		0	4.6	ZETBBVYSBABLHL-UHFFFAOYSA-N, ZETBBVYSBABLHL-UHFFFAOYSA-N
TC-A-2317	EC50	1330.1	-2.4	100	7.2	1	10000	1	105.8	98.2	96.9	68.8	7.2	81.4		9.4	3.4	XHHRGYCOEVNAKV-ZDUSSCGKSA-N, XHHRGYCOEVNAKV-ZDUSSCGKSA-N
BNTX	EC50	2972.2	-2.5	100	5.7	1	10000	43	99.5	102.3	95.4	97.5	5.7	50.5		5.6	3.8	WXOUFNFMPVMGFZ-BDQAUFNLSA-N
3-MPPI	EC50	10000	-1.1	100	98	1	10000	450.7	102.9	98	102.4	99.4	101.2	0.5		0	2.4	AQASGOHUMGAWJJ-UHFFFAOYSA-N, AQASGOHUMGAWJJ-UHFFFAOYSA-N
SKF-83566	EC50	10000	-2.5	100	95.5	1	10000	58573.9	97.9	95.5	100.2	102.7	100.2	0.5		0	3.1	XFTVOHWWEQGXLS-HNNXBMFYSA-N, XFTVOHWWEQGXLS-HNNXBMFYSA-N
NS-5806	EC50	10000	-2.5	100	94.6	1	10000	64806.4	98.6	103.4	94.6	104.6	98.9	0.7		0	4.1	UZWJWROOLOOCPQ-UHFFFAOYSA-N, UZWJWROOLOOCPQ-UHFFFAOYSA-N
SB-297006	EC50	10000	-2.5	100	98.3	1	10000	99383	100.9	98.3	98.5	100.8	102.2	0.2		0	2	BEZXGSZPWXRHIN-INIZCTEOSA-N, BEZXGSZPWXRHIN-INIZCTEOSA-N
SKF-81297	EC50	10000	-0.4	100	97	1	10000	254	100.3	97	102.5	97.8	104.3	2.4		0	3.6	GHWJEDJMOVUXEC-UHFFFAOYSA-N, GHWJEDJMOVUXEC-UHFFFAOYSA-N
ANR-94	EC50	10000	-2.5	100	96.2	1	10000	105769	104.1	96.2	101.4	101.3	105.3	0.5		0	4.6	QUGDTMONBLMLLD-UHFFFAOYSA-N, QUGDTMONBLMLLD-UHFFFAOYSA-N
SKF-77434	EC50	10000	-2.5	100	92.8	1	10000	796.7	99.7	99.3	96.9	101.7	92.8	3		0	1.9	QBUVZVXIRYFENV-KRWDZBQOSA-N, QBUVZVXIRYFENV-KRWDZBQOSA-N
U-99194	EC50	10000	-0.5	100	97.5	1	10000	190.7	102.4	97.5	100.3	99.5	103.9	1.6		0	3.1	UOLJKAPABHXFRE-UHFFFAOYSA-N
S-sulfo-L-cysteine	EC50	10000	-2.5	100	94.4	1	10000	61380.4	94.4	101.7	95	101.8	98.4	0.7		0	4	NOKPBJYHPHHWAN-REOHCLBHSA-N
amisulpride	EC50	10000	-0.7	100	98.5	1	10000	309.1	103.4	99.9	102.4	98.5	103.2	0.6		0	2.9	NTJOBXMMWNYJFB-GFCCVEGCSA-N, NTJOBXMMWNYJFB-GFCCVEGCSA-N
TCN238	EC50	10000	-2.5	100	96	1	10000	31470.2	96	99.9	97.6	103.1	97.5	0.6		0	2.8	LNUXNUNUGIHCPA-VOTSOKGWSA-N, LNUXNUNUGIHCPA-VOTSOKGWSA-N
Ro-60-0175	EC50	10000	-2.5	100	93.3	1	10000	3333.7	96.5	105.9	96.9	104.4	93.3	2.4		0	4.4	XJJZQXUGLLXTHO-ZETCQYMHSA-N, XJJZQXUGLLXTHO-ZETCQYMHSA-N, XJJZQXUGLLXTHO-ZETCQYMHSA-N
GR-127935	EC50	3054.9	-2.5	100	54.2	1	10000	91.8	102.7	101.5	105.7	99.3	54.2	24		2.5	3.5	YDBCEBYHYKAFRX-UHFFFAOYSA-N, YDBCEBYHYKAFRX-UHFFFAOYSA-N
remoxipride	EC50	10000	-2.5	100	95.7	1	10000	4954.4	100.7	102.9	98	104.9	95.7	1.4		0	3.1	GUJRSXAPGDDABA-NSHDSACASA-N, GUJRSXAPGDDABA-NSHDSACASA-N
PRIMA1	EC50	2663.1	-2.5	100	70	1	10000	58.2	98.8	95.7	101.3	98.1	70	17.5		1.6	2.4	RFBVBRVVOPAAFS-UHFFFAOYSA-N, RFBVBRVVOPAAFS-UHFFFAOYSA-N
formoterol	EC50	10000	-2.5	100	95.5	1	10000	73552.1	95.5	101.7	97.2	105.3	97.8	0.5		0	3.9	BPZSYCZIITTYBL-ORAYPTAESA-N, BPZSYCZIITTYBL-ORAYPTAESA-N, BPZSYCZIITTYBL-ORAYPTAESA-N, BPZSYCZIITTYBL-ORAYPTAESA-N, BPZSYCZIITTYBL-ORAYPTAESA-N
GSK9027	EC50	10000	-0.1	100	93	1	10000	1843.4	94.7	93.7	100.3	95.9	93.7	17		0	2.8	DXBJGDVBQPEMOB-UHFFFAOYSA-N, DXBJGDVBQPEMOB-UHFFFAOYSA-N
AG-490	EC50	10000	-2.5	100	94.1	1	10000	10911.1	94.1	99.8	95.8	102.7	95.5	1.4		0	3.9	TUCIOBMMDDOEMM-RIYZIHGNSA-N, TUCIOBMMDDOEMM-RIYZIHGNSA-N, TUCIOBMMDDOEMM-RIYZIHGNSA-N, TUCIOBMMDDOEMM-RIYZIHGNSA-N
FIPI	EC50	10000	-0.1	100	94	1	10000	888.7	97	94	100.1	97.4	94.8	13.4		0	2.5	LHABRXRGDLASIH-UHFFFAOYSA-N, LHABRXRGDLASIH-UHFFFAOYSA-N
APcK-110	EC50	10000	-0.1	100	93.5	1	10000	2895.5	93.5	99.5	97.9	99.9	102.8	10.1		0	4.1	CAMGZGMEPKFVMF-UHFFFAOYSA-N, CAMGZGMEPKFVMF-UHFFFAOYSA-N
TC-F-2	EC50	10000	-0.1	100	95.1	1	10000	347.9	95.1	100.8	96.4	98.8	96.5	9.7		0	2.3	NXTBLPPTZRPJCA-IBGZPJMESA-N, NXTBLPPTZRPJCA-IBGZPJMESA-N
SANT-2	EC50	10000	-2.5	100	85	1	10000	7342.7	94.2	98.8	98.3	103.4	90	2.8		0	3.5	VQOJFGFKIVFMDH-UHFFFAOYSA-N, VQOJFGFKIVFMDH-UHFFFAOYSA-N, VQOJFGFKIVFMDH-UHFFFAOYSA-N
ZD-7155	EC50	10000	-1	100	96.2	1	10000	220.9	96.2	97.4	102	99.3	100.8	1.1		0	2.9	BFVNEYDCFJNLGN-UHFFFAOYSA-N, BFVNEYDCFJNLGN-UHFFFAOYSA-N
GBR-12783	EC50	10000	-2.5	100	95.5	1	10000	69275.1	99.1	95.5	95.8	102.8	100.3	0.5		0	3.7	XFBDGHFDKJITGC-JLHYYAGUSA-N, XFBDGHFDKJITGC-JLHYYAGUSA-N
IT1t	EC50	10000	-2.5	100	88.8	1	10000	26.7	97.1	95.8	101.7	97.5	88.8	8.7		0.1	2.7	OOSUDWRRWZVFEB-UHFFFAOYSA-N, OOSUDWRRWZVFEB-UHFFFAOYSA-N
Ro-20-1724	EC50	10000	-2.5	100	95.2	1	10000	93651.1	96.3	102.5	95.2	107.1	101.7	0.6		0	5.2	PDMUULPVBYQBBK-LBPRGKRZSA-N, PDMUULPVBYQBBK-LBPRGKRZSA-N, PDMUULPVBYQBBK-LBPRGKRZSA-N
TCS-5861528	EC50	10000	-1	100	96.9	1	10000	208.2	98.6	97.1	98.3	96.9	98.6	0.9		0	2.3	ZUTUWJYMCADJHD-GFCCVEGCSA-N, ZUTUWJYMCADJHD-GFCCVEGCSA-N
purvalanol-B	EC50	10000	-2.5	100	96.1	1	10000	117818	97.1	96.1	101.4	102.9	107.1	0.5		0	5.4	ZKDXRFMOHZVXSG-HNNXBMFYSA-N, ZKDXRFMOHZVXSG-HNNXBMFYSA-N, ZKDXRFMOHZVXSG-HNNXBMFYSA-N
bicuculline-(+)	EC50	10000	-1	100	96.1	1	10000	198.4	97.4	96.1	97.6	99.5	99.8	1.2		0	2.8	IYGYMKDQCDOMRE-ZWKOTPCHSA-N
BMS-182874	EC50	10000	-2.5	100	93.5	1	10000	60807	93.5	101	100	100	103.2	0.8		0	4.6	MJRGSRRZKSJHOE-UHFFFAOYSA-N, MJRGSRRZKSJHOE-UHFFFAOYSA-N, MJRGSRRZKSJHOE-UHFFFAOYSA-N
PD-168568	EC50	10000	-0.1	100	96.2	1	10000	3286.9	96.7	100.8	98.9	96.2	102.1	5.9		0	2.7	WQEPZBNLBWDIRZ-OAQYLSRUSA-N, WQEPZBNLBWDIRZ-OAQYLSRUSA-N
GANT-61	EC50	10000	-2.5	100	88.7	1	10000	18056.5	97.5	94	95.8	100.4	93.5	1.7		0	3.9	KVQOGDQTWWCZFX-UHFFFAOYSA-N, KVQOGDQTWWCZFX-UHFFFAOYSA-N
flecainide	EC50	10000	-2.5	100	97.2	1	10000	4897	98.8	97.2	103.3	100.1	97.6	1		0	2.2	DJBNUMBKLMJRSA-UHFFFAOYSA-N, DJBNUMBKLMJRSA-UHFFFAOYSA-N, DJBNUMBKLMJRSA-UHFFFAOYSA-N
SB-239063	EC50	10000	-0.1	100	93.5	1	10000	2422.2	95.9	102.4	93.5	98.7	98.8	10		0	3.4	ZQUSFAUAYSEREK-WKILWMFISA-N, ZQUSFAUAYSEREK-WKILWMFISA-N
XAV-939	EC50	10000	-2.5	100	96.4	1	10000	82.6	104.9	100.7	101.3	99.2	96.4	2.8		0	2.5	KLGQSVMIPOVQAX-UHFFFAOYSA-N, KLGQSVMIPOVQAX-UHFFFAOYSA-N, KLGQSVMIPOVQAX-UHFFFAOYSA-N
beta-funaltrexamine	EC50	10000	-2.5	100	89.9	1	10000	4.7	103.5	98.7	100.9	96.3	89.9	9.1		0	1.9	PQKHESYTSKMWFP-WZJCLRDWSA-N, PQKHESYTSKMWFP-WZJCLRDWSA-N, PQKHESYTSKMWFP-WZJCLRDWSA-N
ZM-226600	EC50	10000	-2.5	100	97.4	1	10000	90486.1	99.2	100.4	97.4	103.8	101.5	0.3		0	2.7	LJLXQHHFAKVTNP-OAHLLOKOSA-N, LJLXQHHFAKVTNP-OAHLLOKOSA-N
6-chloromelatonin	EC50	10000	-2.5	100	99.3	1	10000	13632.2	100.5	101.4	101.1	101.3	99.3	0.2		0	1.1	LUINDDOUWHRIPW-UHFFFAOYSA-N, LUINDDOUWHRIPW-UHFFFAOYSA-N, LUINDDOUWHRIPW-UHFFFAOYSA-N
GSK2606414	EC50	10000	-2.5	100	77.3	1	10000	12.4	102.9	97.4	102.5	95.2	77.3	17.6		1.5	2.3	SIXVRXARNAVBTC-UHFFFAOYSA-N, SIXVRXARNAVBTC-UHFFFAOYSA-N, SIXVRXARNAVBTC-UHFFFAOYSA-N
MM-11253	EC50	10000	-2.5	100	93.5	1	10000	5	97.9	103.7	94.4	93.5	98.6	14.6		0	3.3	DPVGXUNWCVEIGT-UHFFFAOYSA-N, DPVGXUNWCVEIGT-UHFFFAOYSA-N
macelignan	EC50	10000	-2.5	100	91.5	1	10000	886.9	98.5	99	94	101	91.5	3.8		0	3.2	QDDILOVMGWUNGD-UONOGXRCSA-N
GR-159897	EC50	10000	-0.1	100	95.9	1	10000	1106.4	96.2	95.9	100.5	96.5	99.9	9		0	2.4	BANYJBHWTOJQDU-GDLZYMKVSA-N, BANYJBHWTOJQDU-GDLZYMKVSA-N, BANYJBHWTOJQDU-GDLZYMKVSA-N
SQ-22536	EC50	10000	-1	100	94.8	1	10000	164.1	97.4	98.9	94.8	99.4	98.9	1.6		0	3	UKHMZCMKHPHFOT-ZCFIWIBFSA-N, UKHMZCMKHPHFOT-ZCFIWIBFSA-N
GR-113808	EC50	10000	-0.5	100	95.3	1	10000	5.4	99.7	101	96.8	98.8	95.3	6.6		0	1.5	MOZPSIXKYJUTKI-UHFFFAOYSA-N, MOZPSIXKYJUTKI-UHFFFAOYSA-N
PD-102807	EC50	2829.9	-2.5	100	61	1	10000	38.7	97.3	100.4	99.8	98.3	61	21.7		2.2	1.7	VDDUJINYXKGZLV-JOCHJYFZSA-N, VDDUJINYXKGZLV-JOCHJYFZSA-N, VDDUJINYXKGZLV-JOCHJYFZSA-N
SB-334867	EC50	10000	-0.1	100	93	1	10000	738.8	100.6	93	99.3	96.4	96.4	11.5		0	2.9	AKMNUCBQGHFICM-UHFFFAOYSA-N, AKMNUCBQGHFICM-UHFFFAOYSA-N
ML161	EC50	10000	-1	100	94.2	1	10000	176.4	95.3	97.7	95.8	98.8	94.2	1.7		0	3.6	DFOVLSMXPWPCFH-UHFFFAOYSA-N, DFOVLSMXPWPCFH-UHFFFAOYSA-N
FR-139317	EC50	10000	-1	100	94.4	1	10000	168.5	99.1	94.4	96.4	99	97.9	1.7		0	3.3	LIOKMIQQPDDTNO-UPRLRBBYSA-N, LIOKMIQQPDDTNO-UPRLRBBYSA-N, LIOKMIQQPDDTNO-UPRLRBBYSA-N
L-745870	EC50	10000	-2.5	100	92.2	1	10000	1254.6	96.1	98.2	95.9	101.9	92.2	3.2		0	3.2	OGJGQVFWEPNYSB-UHFFFAOYSA-N, OGJGQVFWEPNYSB-UHFFFAOYSA-N
SB-216763	EC50	10000	-2.5	100	95.6	1	10000	29963.5	100.2	97.9	97.8	100.4	97.8	0.5		0	1.5	JCSGFHVFHSKIJH-UHFFFAOYSA-N, JCSGFHVFHSKIJH-UHFFFAOYSA-N
A77636	EC50	10000	-1.2	100	92.5	1	10000	0.6	102.1	100.2	99	94.9	92.5	9.7		0	1	QLJOSZATCBCBDR-KLONBWLYSA-N, QLJOSZATCBCBDR-KLONBWLYSA-N
EC-23	EC50	10000	-2.5	100	95.7	1	10000	5.4	105.4	100	98.4	95.7	97.4	8.1		0	2.8	OQVLOWLEEHYBJH-UHFFFAOYSA-N, OQVLOWLEEHYBJH-UHFFFAOYSA-N
oxotremorine-M	EC50	10000	-2.5	100	97.5	1	10000	106711	102.1	105	97.5	101.8	99.5	0.3		0	3.1	CANZROMYQDHYHR-UHFFFAOYSA-N, CANZROMYQDHYHR-UHFFFAOYSA-N
GR-79236	EC50	10000	-0.1	100	97.1	1	10000	1317.1	99.4	100.1	98.6	97.1	102.5	4.1		0	2.2	GYWXTRVEUURNEW-TVDBPQCTSA-N, GYWXTRVEUURNEW-TVDBPQCTSA-N
BU-224	EC50	10000	-0.2	100	95.6	1	10000	88.4	99.8	98.8	99.2	95.6	98.8	6.5		0	1.4	OSUVWJGCKQEMHK-UHFFFAOYSA-N
dimetindene	EC50	10000	-0.6	100	92.9	1	10000	8.9	99.9	104.9	93.8	99.1	92.9	8.3		0	3.9	MVMQESMQSYOVGV-OAHLLOKOSA-N
UBP-310	EC50	10000	-1	100	97	1	10000	197.7	98.8	97.3	98.5	97	98.5	0.9		0	2.1	ZTAZUCRXCRXNSU-VIFPVBQESA-N, ZTAZUCRXCRXNSU-VIFPVBQESA-N
parthenolide-(alternate-stereo)	EC50	3011.8	-2.5	100	22.2	1	10000	59.1	94.4	99.5	96.6	98.3	22.2	41.2		4.5	4.1	KTEXNACQROZXEV-PVLRGYAZSA-N, KTEXNACQROZXEV-PVLRGYAZSA-N
ZCL-278	EC50	10000	-0.2	100	93.5	1	10000	153.3	95.6	100.5	93.5	97.9	93.8	14.8		0	2.8	XKZDWYDHEBCGCG-UHFFFAOYSA-N, XKZDWYDHEBCGCG-UHFFFAOYSA-N, XKZDWYDHEBCGCG-UHFFFAOYSA-N, XKZDWYDHEBCGCG-UHFFFAOYSA-N
SC-560	EC50	10000	-1	100	98.8	1	10000	496.3	101.6	99.9	104.2	98.8	100.5	0.4		0	2.4	PQUGCKBLVKJMNT-UHFFFAOYSA-N, PQUGCKBLVKJMNT-UHFFFAOYSA-N, PQUGCKBLVKJMNT-UHFFFAOYSA-N
4-P-PDOT	EC50	10000	-0.1	100	100	1	10000	353.1	100	100	100	100	100	0.1		0	0	RCYLUNPFECYGDW-AEFFLSMTSA-N
4-iodo-6-phenylpyrimidine	EC50	10000	-0.9	100	97.2	1	10000	201.1	102	97.2	102.3	99.1	102.4	1		0	2.8	ZTCJXHNJVLUUMR-UHFFFAOYSA-N
ifenprodil	EC50	10000	-2.5	100	98.5	1	10000	10590.3	103.4	100.6	99.9	102	98.5	0.5		0	2	UYNVMODNBIQBMV-KKSFZXQISA-N
KW-3902	EC50	10000	-0.1	100	96.5	1	10000	3215.4	98.8	96.5	100.5	99.5	102.1	5.5		0	2.5	PJBFVWGQFLYWCB-XEDLVCFGSA-N, PJBFVWGQFLYWCB-XEDLVCFGSA-N
homoquinolinic-acid	EC50	10000	-0.1	100	97.4	1	10000	2294.4	97.4	100	100.1	99.6	99.7	4.1		0	1.3	HQPMJFFEXJELOQ-UHFFFAOYSA-N, HQPMJFFEXJELOQ-UHFFFAOYSA-N
PP-1	EC50	1725.3	-2.5	100	55	1	10000	9.4	100.1	94.8	103.6	90.9	55	34.4		3.8	3.2	ZVPDNRVYHLRXLX-UHFFFAOYSA-N, ZVPDNRVYHLRXLX-UHFFFAOYSA-N, ZVPDNRVYHLRXLX-UHFFFAOYSA-N
Ro-25-6981	EC50	10000	-2.5	100	96.5	1	10000	5.4	99.1	102.4	96.5	96.8	100	8.1		0	2.2	WVZSEUPGUDIELE-HTAPYJJXSA-N, WVZSEUPGUDIELE-HTAPYJJXSA-N, WVZSEUPGUDIELE-HTAPYJJXSA-N
TCS-2314	EC50	10000	-2.5	100	94.7	1	10000	33740.7	98.3	99.6	96.6	101.6	97.3	0.6		0	2.1	ITXAAOWFOURIHK-DEOSSOPVSA-N, ITXAAOWFOURIHK-DEOSSOPVSA-N
MRK-560	EC50	10000	-2.5	100	95.9	1	10000	878.6	99.9	102.2	100.2	100.9	95.9	1.7		0	1.2	WDZVWDXOIGQJIO-UJKQEGAGSA-N, WDZVWDXOIGQJIO-UJKQEGAGSA-N
A-582941	EC50	10000	-0.1	100	100	1	10000	353.1	100	100	100	100	100	0.1		0	0	GTMRUYCIJSNXGB-GASCZTMLSA-N, GTMRUYCIJSNXGB-GASCZTMLSA-N
monastrol	EC50	10000	-0.8	100	98.7	1	10000	420.1	102.8	99	102.9	98.7	103.6	0.5		0	3.1	LOBCDGHHHHGHFA-GFCCVEGCSA-N, LOBCDGHHHHGHFA-GFCCVEGCSA-N
ONO-4817	EC50	10000	-2.5	100	92.6	1	10000	1780.3	98.1	102.9	97.1	103.6	92.6	2.8		0	3	HDWWQELUBWGQGA-WMZOPIPTSA-N
MRS-1334	EC50	10000	-2.5	100	95.7	1	10000	59792.9	104	95.8	100.1	101.4	97.9	0.5		0	3	QFLOJAMZLQXHFS-AREMUKBSSA-N, QFLOJAMZLQXHFS-AREMUKBSSA-N
A-839977	EC50	10000	-2.5	100	97.9	1	10000	61621.8	101.3	98.9	100.4	102.5	98.9	0.3		0	1.5	GMVNBKZQJFRFAR-UHFFFAOYSA-N, GMVNBKZQJFRFAR-UHFFFAOYSA-N
PF-4708671	EC50	10000	-2.5	100	79.9	1	10000	36.1	96.6	101.2	98.5	97.7	79.9	13.2		0.9	2	FBLPQCAQRNSVHB-UHFFFAOYSA-N, FBLPQCAQRNSVHB-UHFFFAOYSA-N
semaxanib	EC50	10000	-1.1	100	96.6	1	10000	27.6	99.7	96.6	100.1	99.4	97.4	1.9		0	1.7	WUWDLXZGHZSWQZ-WQLSENKSSA-N, WUWDLXZGHZSWQZ-WQLSENKSSA-N, WUWDLXZGHZSWQZ-WQLSENKSSA-N, WUWDLXZGHZSWQZ-WQLSENKSSA-N, WUWDLXZGHZSWQZ-WQLSENKSSA-N
CP-94253	EC50	10000	-2.5	100	97.9	1	10000	71920.7	102.6	97.9	100.9	100.7	99.5	0.3		0	1.8	KWQWBZIGHIOKIO-UHFFFAOYSA-N, KWQWBZIGHIOKIO-UHFFFAOYSA-N
GR125487	EC50	10000	-0.3	100	94.5	1	10000	242.3	103.8	94.5	100.4	97.2	98.9	5.6		0	3.4	SSPCCAYAIDNNJX-UHFFFAOYSA-N, SSPCCAYAIDNNJX-UHFFFAOYSA-N
SU4312	EC50	10000	-0.7	100	90	1	10000	3.6	99.3	104.7	94.8	96.9	90	11.2		0	3.4	UAKWLVYMKBWHMX-PTNGSMBKSA-N, UAKWLVYMKBWHMX-PTNGSMBKSA-N
GDC-0879	EC50	10000	-0.1	100	100	1	10000	353.1	100	100	100	100	100	0.1		0	0	DEZZLWQELQORIU-RELWKKBWSA-N, DEZZLWQELQORIU-RELWKKBWSA-N, DEZZLWQELQORIU-RELWKKBWSA-N
dizocilpine-(-)	EC50	10000	-2.5	100	96.2	1	10000	2690.4	101.7	106.7	96.2	100	96.4	1.7		0	3.9	LBOJYSIDWZQNJS-JKSUJKDBSA-N, LBOJYSIDWZQNJS-JKSUJKDBSA-N, LBOJYSIDWZQNJS-JKSUJKDBSA-N
SB-772077B	EC50	1407.8	-2.5	100	60.5	1	10000	2.1	102.9	99.1	101	88.2	60.5	33.7		3.7	1.6	PHWHNHYZZNJPLB-QMMMGPOBSA-N, PHWHNHYZZNJPLB-QMMMGPOBSA-N
ORG-25543	EC50	10000	-2.5	100	95.9	1	10000	4492.5	100.5	104.4	97	103.5	95.9	1.4		0	3.2	ZCYOBMASPXQBSZ-UHFFFAOYSA-N, ZCYOBMASPXQBSZ-UHFFFAOYSA-N
robalzotan	EC50	10000	-2.5	100	97.7	1	10000	166400	102.3	106.8	97.7	104.6	99.1	0.3		0	4.4	MQTUXRKNJYPMCG-CYBMUJFWSA-N, MQTUXRKNJYPMCG-CYBMUJFWSA-N
endo-IWR-1	EC50	10000	-2.5	100	93.3	1	10000	51.8	111.7	105.1	103.3	98	93.3	5.7		0	6.6	ZGSXEXBYLJIOGF-ALFLXDJESA-N, ZGSXEXBYLJIOGF-ALFLXDJESA-N, ZGSXEXBYLJIOGF-ALFLXDJESA-N
MDL-72832	EC50	10000	-2.5	100	97.8	1	10000	13361	103.9	102.2	100.6	104.3	97.8	0.6		0	3.1	HCVRCHQFYYZPHT-KRWDZBQOSA-N, HCVRCHQFYYZPHT-KRWDZBQOSA-N
WYE-687	EC50	1356.3	-2.5	100	19	1	10000	1.3	104	97	100.5	74.2	19	70.4		8.2	2.5	VDOCQQKGPJENHJ-UHFFFAOYSA-N, VDOCQQKGPJENHJ-UHFFFAOYSA-N
BAY-K-8644-(+/-)	EC50	10000	-2.5	100	96.1	1	10000	6875	96.1	99	102.2	101.2	96.8	1.1		0	2.4	ZFLWDHHVRRZMEI-CYBMUJFWSA-N
EMD-66684	EC50	10000	-0.1	100	96.6	1	10000	5811.3	96.6	98.6	101.4	97.7	106.2	5.3		0	4.4	CQVJTTOZTTVVBK-UHFFFAOYSA-N, CQVJTTOZTTVVBK-UHFFFAOYSA-N, CQVJTTOZTTVVBK-UHFFFAOYSA-N
PD-123319	EC50	10000	-2.5	100	93.3	1	10000	84934.8	93.3	102.1	96	102.6	106.8	0.8		0	6.6	YSTVFDAKLDMYCR-NDEPHWFRSA-N, YSTVFDAKLDMYCR-NDEPHWFRSA-N, YSTVFDAKLDMYCR-NDEPHWFRSA-N
ERK5-IN-1	EC50	1821.8	-2.5	100	67.8	1	10000	6.3	97.8	100.9	99.8	94.2	67.8	23.9		2.4	1.2	DDTPGANIPBKTNU-UHFFFAOYSA-N
CP-93129	EC50	10000	-2.5	100	94.8	1	10000	94280.8	94.8	100	97.1	105.7	105.4	0.6		0	5.8	PJYVGMRFPFNZCT-UHFFFAOYSA-N, PJYVGMRFPFNZCT-UHFFFAOYSA-N
N-methyllidocaine-iodide	EC50	10000	-0.1	100	95.1	1	10000	2443	95.1	100.7	96.7	97.4	100.4	7.7		0	2.7	HFRFLLYLVAKRMZ-UHFFFAOYSA-O
9-anthracenecarboxylic-acid	EC50	10000	-2.5	100	100	1	10000	4.55157e+06	100	100.3	100.7	101	103.1	0		0	1.7	XGWFJBFNAQHLEF-UHFFFAOYSA-N, XGWFJBFNAQHLEF-UHFFFAOYSA-N
zoniporide	EC50	10000	-2.5	100	97.3	1	10000	59338.2	98.8	100.9	103.5	100.3	98.6	0.3		0	1.9	GDXBRVCQGGKXJY-UHFFFAOYSA-N, GDXBRVCQGGKXJY-UHFFFAOYSA-N
CV-1808	EC50	10000	-2.5	100	98.5	1	10000	256861	102.8	100.2	98.5	106.5	104.7	0.2		0	4.5	SCNILGOVBBRMBK-SDBHATRESA-N, SCNILGOVBBRMBK-SDBHATRESA-N
SMER-28	EC50	10000	-0.2	100	96.9	1	10000	622.2	100.7	97	101.7	96.9	101.3	3.7		0	2.5	BCPOLXUSCUFDGE-UHFFFAOYSA-N, BCPOLXUSCUFDGE-UHFFFAOYSA-N
ibudilast	EC50	10000	-2.5	100	94.6	1	10000	79868.4	94.6	102.4	97.4	104.5	103.6	0.7		0	5.1	ZJVFLBOZORBYFE-UHFFFAOYSA-N, ZJVFLBOZORBYFE-UHFFFAOYSA-N, ZJVFLBOZORBYFE-UHFFFAOYSA-N
zardaverine	EC50	10000	-0.1	100	95.8	1	10000	3121.6	97.8	95.8	103.1	98	99.2	6.5		0	2.9	HJMQDJPMQIHLPB-UHFFFAOYSA-N, HJMQDJPMQIHLPB-UHFFFAOYSA-N, HJMQDJPMQIHLPB-UHFFFAOYSA-N
SDZ-220-581	EC50	10000	-2.5	100	96.8	1	10000	120865	99.8	99.3	96.8	105.5	104.8	0.4		0	4.5	VBRJFXSFCYEZMQ-HNNXBMFYSA-N, VBRJFXSFCYEZMQ-HNNXBMFYSA-N, VBRJFXSFCYEZMQ-HNNXBMFYSA-N
KU14R	EC50	10000	-0.1	100	97.1	1	10000	3593.7	97.7	97.1	101	98.1	101.7	4.5		0	2.3	JCWVNNMJXQJVNC-ZDUSSCGKSA-N, JCWVNNMJXQJVNC-ZDUSSCGKSA-N, JCWVNNMJXQJVNC-ZDUSSCGKSA-N
ML10302	EC50	10000	-0.1	100	93.9	1	10000	4848.7	93.9	99	95.5	100.5	108.5	9.5		0	6.5	RVFIAQAAZUEPPE-UHFFFAOYSA-N, RVFIAQAAZUEPPE-UHFFFAOYSA-N
CP-339818	EC50	2607.9	-2.5	100	64.3	1	10000	54.2	100.7	94.4	100	97.5	64.3	21.1		2.1	2.9	MMGAVKCAGQCFHS-LSDHQDQOSA-N
NS-8593	EC50	10000	-2.5	100	90.1	1	10000	407.2	103.5	98.1	96.2	100.1	90.1	5		0	2.8	XZIZUQSOFMLIIR-CQSZACIVSA-N, XZIZUQSOFMLIIR-CQSZACIVSA-N
AZM-475271	EC50	10000	-2.5	100	77.7	1	10000	18.1	103.5	97.2	102.7	95.8	77.7	16.7		1.4	2.6	WPOXAFXHRJYEIC-UHFFFAOYSA-N, WPOXAFXHRJYEIC-UHFFFAOYSA-N
1-deoxymannojirimycin	EC50	10000	-0.1	100	95.8	1	10000	6343.6	96.8	102.1	95.8	100.2	108.4	6.5		0	5.8	LXBIFEVIBLOUGU-KVTDHHQDSA-N, LXBIFEVIBLOUGU-KVTDHHQDSA-N
DUP-697	EC50	10000	-2.5	100	98.1	1	10000	206372	103.4	98.1	103.2	105.2	104.5	0.2		0	4.5	AJFTZWGGHJXZOB-UHFFFAOYSA-N, AJFTZWGGHJXZOB-UHFFFAOYSA-N, AJFTZWGGHJXZOB-UHFFFAOYSA-N
P7C3	EC50	10000	-2.5	100	95	1	10000	1	102.8	97.8	101	97.3	95	5.1		0	1.9	FZHHRERIIVOATI-KRWDZBQOSA-N, FZHHRERIIVOATI-KRWDZBQOSA-N
terazosin	EC50	10000	-2.5	100	96	1	10000	76417.9	97.8	102.5	96	100.7	102.8	0.5		0	3.5	VCKUSRYTPJJLNI-CQSZACIVSA-N
EIPA	EC50	10000	-2.5	100	93.8	1	10000	738.6	99.7	100.2	99.8	102.2	93.8	2.4		0	1.2	QDERNBXNXJCIQK-UHFFFAOYSA-N, QDERNBXNXJCIQK-UHFFFAOYSA-N
acifran	EC50	10000	-0.6	100	97.4	1	10000	202.7	102.7	97.9	102.9	97.4	104.5	1.4		0	3.8	DFDGRKNOFOJBAJ-LBPRGKRZSA-N, DFDGRKNOFOJBAJ-LBPRGKRZSA-N, DFDGRKNOFOJBAJ-LBPRGKRZSA-N
purvalanol-A	EC50	10000	-2.5	100	86.4	1	10000	154.6	97.4	104.6	95.5	99	86.4	8.2		0.2	3.5	PMXCMJLOPOFPBT-HNNXBMFYSA-N, PMXCMJLOPOFPBT-HNNXBMFYSA-N, PMXCMJLOPOFPBT-HNNXBMFYSA-N
ibotenic-acid	EC50	10000	-2.5	100	92.4	1	10000	991	97.8	97.5	96.6	101.6	92.4	3.2		0	2.6	IRJCBFDCFXCWGO-SCSAIBSYSA-N, IRJCBFDCFXCWGO-SCSAIBSYSA-N
PD-81723	EC50	10000	-0.1	100	94.9	1	10000	2610.7	97.9	95.9	99.9	94.9	101.6	8		0	2.9	KKDKAWKYGCUOGR-UHFFFAOYSA-N, KKDKAWKYGCUOGR-UHFFFAOYSA-N
atiprimod	EC50	2816.8	-2.5	100	14.6	1	10000	40	100.8	105	95.8	96.1	14.6	47.6		5.3	3.8	SERHTTSLBVGRBY-UHFFFAOYSA-N
BIRT-377	EC50	10000	-2.5	100	88.8	1	10000	141.4	98.1	100.5	95.2	99.2	88.8	6.8		0	2.6	FJNJHZQMQRVZEE-GOSISDBHSA-N, FJNJHZQMQRVZEE-GOSISDBHSA-N
priralfinamide	EC50	10000	-0.3	100	96.5	1	10000	49.7	99.2	101.7	96.5	99.6	97.6	4.3		0	1.8	BHJIBOFHEFDSAU-LBPRGKRZSA-N, BHJIBOFHEFDSAU-LBPRGKRZSA-N
BS-181	EC50	10000	-0.8	100	87.9	1	10000	7.1	102.1	94.8	100.8	96.1	91	8.6		0	2.9	DNYBIOICMDTDAP-UHFFFAOYSA-N, DNYBIOICMDTDAP-UHFFFAOYSA-N, DNYBIOICMDTDAP-UHFFFAOYSA-N, DNYBIOICMDTDAP-UHFFFAOYSA-N
GW-6471	EC50	10000	-2.5	100	95.4	1	10000	756.9	96.6	103.7	101.3	100	95.4	2.4		0	2.6	TYEFSRMOUXWTDN-DYQICHDWSA-N, TYEFSRMOUXWTDN-DYQICHDWSA-N, TYEFSRMOUXWTDN-DYQICHDWSA-N
etazolate	EC50	10000	-0.2	100	94.7	1	10000	83.7	101.1	94.7	97.1	96.6	97.7	10.5		0	2.2	OPQRBXUBWHDHPQ-UHFFFAOYSA-N, OPQRBXUBWHDHPQ-UHFFFAOYSA-N
DMH4	EC50	10000	-2.5	100	80.8	1	10000	46.6	102.3	101.4	99.6	98.6	80.8	11.4		0.7	1.4	SKZQZGSPYYHTQG-UHFFFAOYSA-N, SKZQZGSPYYHTQG-UHFFFAOYSA-N
ER-50891	EC50	10000	-2.5	100	93.8	1	10000	28100.1	97.5	100.6	98.9	102.8	96.9	0.7		0	2	LSGNKLDHMQVTEK-UHFFFAOYSA-N, LSGNKLDHMQVTEK-UHFFFAOYSA-N
BW-723C86	EC50	10000	-0.6	100	96.9	1	10000	4.7	102.2	98.2	99	98.2	96.9	5.2		0	1.4	ALFGDCNSEBJYSP-LLVKDONJSA-N, ALFGDCNSEBJYSP-LLVKDONJSA-N, ALFGDCNSEBJYSP-LLVKDONJSA-N
8-bromo-cGMP	EC50	10000	-0.1	100	100	1	10000	353.1	100	100	100	100	100	0.1		0	0	YUFCOOWNNHGGOD-UMMCILCDSA-N, YUFCOOWNNHGGOD-UMMCILCDSA-N
CPP	EC50	10000	-2.5	100	99.8	1	10000	414087	103.1	106.3	100.6	101.2	99.8	0		0	3.6	CUVGUPIVTLGRGI-SSDOTTSWSA-N, CUVGUPIVTLGRGI-SSDOTTSWSA-N
R-96544	EC50	10000	-2.5	100	92.9	1	10000	13.1	101	98.4	100.4	98.3	92.9	5.7		0	0.9	AFZLABYDOCWQBQ-WOJBJXKFSA-N, AFZLABYDOCWQBQ-WOJBJXKFSA-N, AFZLABYDOCWQBQ-WOJBJXKFSA-N
cinanserin	EC50	10000	-1.7	100	97.2	1	10000	3.9	108.5	99.6	98.5	97.2	97.6	5.7		0	4.3	RSUVYMGADVXGOU-BUHFOSPRSA-N, RSUVYMGADVXGOU-BUHFOSPRSA-N
S-trityl-L-cysteine	EC50	3254.6	-2.5	100	48.5	1	10000	116.4	100.9	103.9	94.6	100.8	48.5	25.6		2.7	4	DLMYFMLKORXJPO-HXUWFJFHSA-N, DLMYFMLKORXJPO-HXUWFJFHSA-N, DLMYFMLKORXJPO-HXUWFJFHSA-N
TAK-715	EC50	10000	-1.4	100	85.5	1	10000	0.5	100.5	102.6	98.3	93.6	85.5	14		0.4	1.5	HEKAIDKUDLCBRU-UHFFFAOYSA-N, HEKAIDKUDLCBRU-UHFFFAOYSA-N, HEKAIDKUDLCBRU-UHFFFAOYSA-N
RWJ-50271	EC50	10000	-2.5	100	83.9	1	10000	78.9	101.1	102.7	93.3	98.1	83.9	10.7		0.5	3.7	HOFGTYCLOKDAES-UHFFFAOYSA-N, HOFGTYCLOKDAES-UHFFFAOYSA-N
YS-035	EC50	10000	-2.5	100	96.6	1	10000	977.9	99.3	106.5	96.7	99.9	96.6	1.9		0	3.7	OXZMQFKVNVQMLI-UHFFFAOYSA-N, OXZMQFKVNVQMLI-UHFFFAOYSA-N
homoharringtonine	EC50	61.6	-2.5	100	0.3	1	10000	0.4	103.8	101.3	23	6.6	0.3	220.3		26.8	3.8	HYFHYPWGAURHIV-JFIAXGOJSA-N, HYFHYPWGAURHIV-JFIAXGOJSA-N
BP-554	EC50	10000	-0.1	100	100	1	10000	353.1	100	100	100	100	100	0.1		0	0	VUSNBQDZGKZEDL-UHFFFAOYSA-N, VUSNBQDZGKZEDL-UHFFFAOYSA-N, VUSNBQDZGKZEDL-UHFFFAOYSA-N
cinalukast	EC50	10000	-1.4	100	96.7	1	10000	1582.9	101.5	96.7	106.8	99.4	102.8	0.7		0	4.4	BZMKNPGKXJAIDV-VAWYXSNFSA-N, BZMKNPGKXJAIDV-VAWYXSNFSA-N, BZMKNPGKXJAIDV-VAWYXSNFSA-N
BMY-45778	EC50	10000	-2.5	100	97.5	1	10000	82069.8	102.3	97.7	97.5	101.6	100.6	0.3		0	2.4	DSRSEEYZGWTODH-UHFFFAOYSA-N, DSRSEEYZGWTODH-UHFFFAOYSA-N
3-carboxy-4-hydroxyphenylglycine-(S)	EC50	10000	-0.8	100	97.9	1	10000	263.9	100.5	102	104.6	97.9	101.7	0.8		0	3	CHZBCZTXSTWCIG-ZETCQYMHSA-N, CHZBCZTXSTWCIG-ZETCQYMHSA-N
SB-258585	EC50	10000	-1.9	100	97.7	1	10000	419.4	101.1	97.7	101.7	99.8	98.2	0.9		0	1.5	BDHMSYNBSBZCAF-UHFFFAOYSA-N, BDHMSYNBSBZCAF-UHFFFAOYSA-N
L-741742	EC50	10000	-2.5	100	96.6	1	10000	3.6	102.3	98.7	100.9	97.3	96.6	4.1		0	1.4	QDMAKDIDFJTXEL-UHFFFAOYSA-N, QDMAKDIDFJTXEL-UHFFFAOYSA-N
CaCCinh-A01	EC50	10000	-2.5	100	96.2	1	10000	2.3	98.8	100.6	96.2	97.1	98	9.1		0	1.2	ACLUEOBQFRYTQS-JTQLQIEISA-N, ACLUEOBQFRYTQS-JTQLQIEISA-N
PK-44	EC50	10000	-2.5	100	99.4	1	10000	318022	101.7	100.4	99.4	103.8	99.7	0.1		0	2.1	LIPWZZYFIVYJSI-MRVPVSSYSA-N, LIPWZZYFIVYJSI-MRVPVSSYSA-N
LY225910	EC50	10000	-2.5	100	97.8	1	10000	6020.3	98.6	103.1	98	101.9	97.8	0.7		0	2.2	KUECXUACQOYKNB-UHFFFAOYSA-N, KUECXUACQOYKNB-UHFFFAOYSA-N, KUECXUACQOYKNB-UHFFFAOYSA-N
ZK-93426	EC50	10000	-0.1	100	100	1	10000	353.1	100	100	100	100	100	0.1		0	0	VMDUABMKBUKKPG-UHFFFAOYSA-N, VMDUABMKBUKKPG-UHFFFAOYSA-N, VMDUABMKBUKKPG-UHFFFAOYSA-N
nisoxetine	EC50	10000	-0.8	100	98.3	1	10000	334.4	104.6	98.3	102.2	99	102.1	0.6		0	3.1	ITJNARMNRKSWTA-OAHLLOKOSA-N
PRE-084	EC50	10000	-2.5	100	96.5	1	10000	27275.4	99.3	100.2	96.5	106.9	97.4	0.7		0	3.9	RQHKZUBCUZVZEF-UHFFFAOYSA-N, RQHKZUBCUZVZEF-UHFFFAOYSA-N, RQHKZUBCUZVZEF-UHFFFAOYSA-N
AMD-3465	EC50	10000	-0.6	100	99	1	10000	301.7	102.5	99.3	100.8	99	102.9	0.5		0	2.2	CWJJHESJXJQCJA-UHFFFAOYSA-N, CWJJHESJXJQCJA-UHFFFAOYSA-N
telcagepant	EC50	10000	-2.5	100	97	1	10000	5.4	98.5	99.1	103.5	97	97.6	3.9		0	2	CGDZXLJGHVKVIE-DNVCBOLYSA-N, CGDZXLJGHVKVIE-DNVCBOLYSA-N
PD-173212	EC50	10000	-2.5	100	85.5	1	10000	323.3	97.4	100.9	97.5	101.4	85.5	6.6		0.1	2.2	GCDHMGROXQUFNR-HEVIKAOCSA-N, GCDHMGROXQUFNR-HEVIKAOCSA-N
8-bromo-cAMP	EC50	10000	-1.1	100	96.8	1	10000	423.7	102.4	96.8	104.6	99	101.7	0.9		0	3.5	DVKQVRZMKBDMDH-UUOKFMHZSA-N, DVKQVRZMKBDMDH-UUOKFMHZSA-N
NSC-625987	EC50	10000	-1.3	100	98.3	1	10000	1129.7	102.5	98.3	102.4	99.7	102.7	0.4		0	2.6	KFAKESMKRPNZTM-UHFFFAOYSA-N, KFAKESMKRPNZTM-UHFFFAOYSA-N
SDZ-220-040	EC50	10000	-0.7	100	98.2	1	10000	270.4	104.8	98.6	103.2	98.2	100.5	0.7		0	3.2	NYZFUZCCDOSQBG-AWEZNQCLSA-N, NYZFUZCCDOSQBG-AWEZNQCLSA-N
BW-373U86	EC50	10000	-2.5	100	96	1	10000	52694.5	100.5	102	96	104.3	97.8	0.5		0	3.1	LBLDMHBSVIVJPM-YZIHRLCOSA-N, LBLDMHBSVIVJPM-YZIHRLCOSA-N
chromanol-(+/-)	EC50	10000	-0.2	100	96.2	1	10000	474.3	100.3	96.9	102.2	96.2	101.9	4.3		0	3	VCIPBXUEKWCJAU-DZYJZKBLSA-N
MCOPPB	EC50	10000	-2.5	100	91.4	1	10000	412.2	98.6	103.6	98.6	100.3	91.4	4.2		0	2.1	CYYNMPPFEJPBJD-OAQYLSRUSA-N, CYYNMPPFEJPBJD-OAQYLSRUSA-N
isradipine	EC50	10000	-2.5	100	96.9	1	10000	82636.8	103.3	97.9	104.1	101.8	98.5	0.4		0	3	HMJIYCCIJYRONP-MRXNPFEDSA-N, HMJIYCCIJYRONP-MRXNPFEDSA-N, HMJIYCCIJYRONP-MRXNPFEDSA-N, HMJIYCCIJYRONP-MRXNPFEDSA-N
CYM-50358	EC50	10000	-2.5	100	83.1	1	10000	196.7	98	101.8	98.5	100.9	83.1	8		0.3	1.8	QWJOPXDAQCDRRM-UHFFFAOYSA-N, QWJOPXDAQCDRRM-UHFFFAOYSA-N
LY2090314	EC50	10000	-2.5	100	80.3	1	10000	18.1	107.5	111.5	99.5	94.2	80.3	16.8		1.3	6.9	HRJWTAWVFDCTGO-UHFFFAOYSA-N, HRJWTAWVFDCTGO-UHFFFAOYSA-N
CP-471474	EC50	10000	-0.1	100	100	1	10000	353.1	100	100	100	100	100	0.1		0	0	QCOQJYRPDUMCNP-UHFFFAOYSA-N, QCOQJYRPDUMCNP-UHFFFAOYSA-N
IB-MECA	EC50	10000	-2.5	100	95.8	1	10000	8247.8	101.2	105.1	102.5	106.3	95.8	1.3		0	4.3	HUJXGQILHAUCCV-MOROJQBDSA-N, HUJXGQILHAUCCV-MOROJQBDSA-N
SANT-1	EC50	10000	-1.1	100	98.3	1	10000	745.4	105.4	98.3	102.2	99.5	102.2	0.5		0	3.4	FOORCIAZMIWALX-JJIBRWJFSA-N, FOORCIAZMIWALX-JJIBRWJFSA-N, FOORCIAZMIWALX-JJIBRWJFSA-N, FOORCIAZMIWALX-JJIBRWJFSA-N
RS-100329	EC50	10000	-2.5	100	100	1	10000	4.81493e+06	101.3	101.7	100	101	102.2	0		0	1.6	RCOBWVAGWYRNHZ-UHFFFAOYSA-N, RCOBWVAGWYRNHZ-UHFFFAOYSA-N
verteporfin	EC50	10000	-2.5	100	91.3	1	10000	2.2	99.1	96.5	105.4	96	91.4	8.4		0	3.2	VLGTZPSSBIXGAI-SUPIZNKRSA-N, VLGTZPSSBIXGAI-SUPIZNKRSA-N, VLGTZPSSBIXGAI-SUPIZNKRSA-N, VLGTZPSSBIXGAI-SUPIZNKRSA-N, VLGTZPSSBIXGAI-SUPIZNKRSA-N, VLGTZPSSBIXGAI-SUPIZNKRSA-N
SYM-2206	EC50	10000	-2.5	100	95.1	1	10000	64163.7	95.1	100.6	97.4	102.8	101.4	0.6		0	3.7	OFUDZKKOKPGXOH-LBPRGKRZSA-N, OFUDZKKOKPGXOH-LBPRGKRZSA-N
GW-5074	EC50	10000	-0.3	100	90.8	1	10000	45.8	99.3	97.3	100.5	96.1	95.5	8.3		0	1.5	LMXYVLFTZRPNRV-UHFFFAOYSA-N, LMXYVLFTZRPNRV-UHFFFAOYSA-N, LMXYVLFTZRPNRV-UHFFFAOYSA-N, LMXYVLFTZRPNRV-UHFFFAOYSA-N
RN-1747	EC50	10000	-2.5	100	94.6	1	10000	89216.5	94.6	100.3	96.2	102.4	106	0.7		0	5.6	ZNLVYSJQUMALEO-UHFFFAOYSA-N, ZNLVYSJQUMALEO-UHFFFAOYSA-N, ZNLVYSJQUMALEO-UHFFFAOYSA-N
TTP-22	EC50	10000	-0.2	100	97.3	1	10000	1252.6	97.3	101.8	99	99	104.4	3.5		0	3.3	RAOULLCLLOGTDA-UHFFFAOYSA-N, RAOULLCLLOGTDA-UHFFFAOYSA-N
naloxone-benzoylhydrazone	EC50	10000	-2.5	100	97.4	1	10000	128332	100.5	100.7	97.4	103.1	105.2	0.3		0	3.8	AKXCFAYOTIEFOH-XTNAHFASSA-N, AKXCFAYOTIEFOH-XTNAHFASSA-N, AKXCFAYOTIEFOH-XTNAHFASSA-N
L-760735	EC50	10000	-2.5	100	75.9	1	10000	99.4	98.8	96.9	105.3	98.6	75.9	13.9		1.1	3.1	USRYEHHMJIRICK-ZNZBMKLDSA-N, USRYEHHMJIRICK-ZNZBMKLDSA-N
amsacrine	EC50	2791.3	-2.5	100	37.2	1	10000	31.3	102.9	98.1	99.5	96.9	37.2	35.3		3.9	2.3	XCPGHVQEEXUHNC-UHFFFAOYSA-N, XCPGHVQEEXUHNC-UHFFFAOYSA-N
hyperin	EC50	10000	-0.1	100	97.3	1	10000	2803.9	99.5	97.3	101.2	98.4	100.3	4.3		0	1.7	OVSQVDMCBVZWGM-FHYQVQSVSA-N
alfaxalone	EC50	10000	-2.5	100	97.7	1	10000	103690	97.8	99.2	97.7	103.2	102.1	0.3		0	2.8
methylprednisolone-aceponate	EC50	10000	-0.1	100	94.3	1	10000	1809.1	101.3	94.3	98.5	96.9	98.1	8.8		0	2.5	DALKLAYLIPSCQL-YPYQNWSCSA-N, DALKLAYLIPSCQL-YPYQNWSCSA-N
PQ-401	EC50	10000	-2.5	100	86.1	1	10000	176	98.2	98.5	100.5	100.6	86.1	6.7		0.1	1.4	YBLWOZUPHDKFOT-UHFFFAOYSA-N, YBLWOZUPHDKFOT-UHFFFAOYSA-N, YBLWOZUPHDKFOT-UHFFFAOYSA-N, YBLWOZUPHDKFOT-UHFFFAOYSA-N
cytisine	EC50	10000	-2.5	100	96.2	1	10000	63382.7	101.7	96.2	101.2	100.2	101.7	0.5		0	2.8	ANJTVLIZGCUXLD-DTWKUNHWSA-N, ANJTVLIZGCUXLD-DTWKUNHWSA-N, ANJTVLIZGCUXLD-DTWKUNHWSA-N, ANJTVLIZGCUXLD-DTWKUNHWSA-N
sulfanitran	EC50	10000	-2.5	100	97.6	1	10000	148753	97.6	105.5	98.7	104.6	102.2	0.3		0	4.2	GWBPFRGXNGPPMF-UHFFFAOYSA-N, GWBPFRGXNGPPMF-UHFFFAOYSA-N
oxethazaine	EC50	2441.7	-2.5	100	68.2	1	10000	22.8	99.7	97.5	100.7	97.2	68.2	19.6		1.9	1.4	FTLDJPRFCGDUFH-UHFFFAOYSA-N, FTLDJPRFCGDUFH-UHFFFAOYSA-N, FTLDJPRFCGDUFH-UHFFFAOYSA-N
monobenzone	EC50	10000	-2.5	100	94.9	1	10000	132448	107	96.9	94.9	101.5	110.3	0.6		0	7.9	VYQNWZOUAUKGHI-UHFFFAOYSA-N, VYQNWZOUAUKGHI-UHFFFAOYSA-N, VYQNWZOUAUKGHI-UHFFFAOYSA-N, VYQNWZOUAUKGHI-UHFFFAOYSA-N
methiazole	EC50	1615.9	-2.5	100	41.1	1	10000	2.3	101.2	97.6	99.9	86.4	41.1	46.7		5.4	1.4	SXJIZQPZESTWLD-UHFFFAOYSA-N
BAY-W-9798	EC50	10000	-2.5	100	96.4	1	10000	86933.8	96.9	101.5	96.4	102.2	103.1	0.4		0	3.7	AVFYPHPSIBAAME-UHFFFAOYSA-N
RHC-80267	EC50	10000	-2.5	100	99.9	1	10000	20051	100	100	100	100	100	0		0	0	RXSVYGIGWRDVQC-UHFFFAOYSA-N, RXSVYGIGWRDVQC-UHFFFAOYSA-N, RXSVYGIGWRDVQC-UHFFFAOYSA-N
pyrazolanthrone	EC50	10000	-2.5	100	99.9	1	10000	20051	100	100	100	100	100	0		0	0	ACPOUJIDANTYHO-UHFFFAOYSA-N, ACPOUJIDANTYHO-UHFFFAOYSA-N, ACPOUJIDANTYHO-UHFFFAOYSA-N
talniflumate	EC50	10000	-2.5	100	97.1	1	10000	85429.9	97.1	101.4	98.9	102.2	102.7	0.4		0	2.9	ANMLJLFWUCQGKZ-HXUWFJFHSA-N, ANMLJLFWUCQGKZ-HXUWFJFHSA-N, ANMLJLFWUCQGKZ-HXUWFJFHSA-N
GW-0742	EC50	10000	-2.5	100	97.9	1	10000	128433	102.2	103.1	97.9	104.3	99.7	0.2		0	3.1	HWVNEWGKWRGSRK-UHFFFAOYSA-N, HWVNEWGKWRGSRK-UHFFFAOYSA-N, HWVNEWGKWRGSRK-UHFFFAOYSA-N, HWVNEWGKWRGSRK-UHFFFAOYSA-N
daidzein	EC50	10000	-1.4	100	98.6	1	10000	1438	104	98.6	100	99.9	100.4	0.3		0	2.2	ZQSIJRDFPHDXIC-UHFFFAOYSA-N, ZQSIJRDFPHDXIC-UHFFFAOYSA-N, ZQSIJRDFPHDXIC-UHFFFAOYSA-N, ZQSIJRDFPHDXIC-UHFFFAOYSA-N, ZQSIJRDFPHDXIC-UHFFFAOYSA-N
UB-165	EC50	10000	-0.5	100	97.1	1	10000	215.8	101.3	106.8	97.1	97.5	101.9	1.9		0	4.2	TVSNVPGPFGAKPT-JQWIXIFHSA-N, TVSNVPGPFGAKPT-JQWIXIFHSA-N
TC-O-9311	EC50	10000	-2.5	100	98.3	1	10000	3317.9	99	100.5	98.3	100.8	98.4	0.6		0	1.1	KPTMSQHTGZMEFU-UHFFFAOYSA-N, KPTMSQHTGZMEFU-UHFFFAOYSA-N
AS-1269574	EC50	10000	-0.3	100	95.8	1	10000	164.8	99.5	100.5	99.7	95.8	99.7	4.2		0	1.7	DUKPGOOUJNUIOI-UHFFFAOYSA-N, DUKPGOOUJNUIOI-UHFFFAOYSA-N
AMG-487-(+/-)	EC50	10000	-2.5	100	96.1	1	10000	5.7	100.2	103.9	96.1	98	98.4	8.9		0	2.5	WQTKNBPCJKRYPA-OAQYLSRUSA-N, WQTKNBPCJKRYPA-OAQYLSRUSA-N
Ro-3306	EC50	10000	-2.5	100	81.1	1	10000	54.5	97.9	98.5	97.1	98.3	81.1	11.7		0.7	2	XOLMRFUGOINFDQ-YBEGLDIGSA-N, XOLMRFUGOINFDQ-YBEGLDIGSA-N
methantheline	EC50	10000	-2.5	100	95.7	1	10000	38957.9	99.1	100.3	100	103.7	97.8	0.5		0	1.9	GZHFODJQISUKAY-UHFFFAOYSA-N, GZHFODJQISUKAY-UHFFFAOYSA-N
EDTMP	EC50	10000	-0.1	100	95.9	1	10000	1526.9	99.8	95.9	101.8	97.8	104.1	5.7		0	3.8	NFDRPXJGHKJRLJ-UHFFFAOYSA-N, NFDRPXJGHKJRLJ-UHFFFAOYSA-N
3-bromo-7-nitroindazole	EC50	10000	-2.5	100	97.6	1	10000	93789.4	97.6	101	99	104.4	98.8	0.3		0	2.6	NFSTZPMYAZRZPC-UHFFFAOYSA-N, NFSTZPMYAZRZPC-UHFFFAOYSA-N, NFSTZPMYAZRZPC-UHFFFAOYSA-N
tetroquinone	EC50	10000	-0.1	100	97.8	1	10000	3437.8	99.9	99.5	97.8	99.8	103.9	3.3		0	2.7	GQPHQLHUIDOQTA-UHFFFAOYSA-N, GQPHQLHUIDOQTA-UHFFFAOYSA-N
methapyrilene	EC50	10000	-2.5	100	96.7	1	10000	2659.9	101.8	102	97.9	101.7	96.7	1.2		0	1.9	HNJJXZKZRAWDPF-UHFFFAOYSA-N, HNJJXZKZRAWDPF-UHFFFAOYSA-N
dicyclohexylamine	EC50	10000	-2.5	100	95.4	1	10000	38193.2	99.2	99.5	99.4	103.9	97.7	0.6		0	2.1	XBPCUCUWBYBCDP-UHFFFAOYSA-N, XBPCUCUWBYBCDP-UHFFFAOYSA-N
colforsin-daproate	EC50	10000	-2.5	100	97.3	1	10000	4709.2	104.8	103.2	101.6	101.2	97.3	1		0	3.1	RSOZZQTUMVBTMR-XGUNBQNXSA-N
BYK-204165	EC50	3284.4	-2.5	100	29.8	1	10000	155.2	109.6	105.2	106.5	101.4	29.8	34.7		3.7	7.1	BTYSIDSTHDDAJW-LCYFTJDESA-N, BTYSIDSTHDDAJW-LCYFTJDESA-N, BTYSIDSTHDDAJW-LCYFTJDESA-N
3,4-DCPG-(+/-)	EC50	10000	-0.1	100	100	1	10000	353.1	100	100	100	100	100	0.1		0	0	IJVMOGKBEVRBPP-SSDOTTSWSA-N, IJVMOGKBEVRBPP-SSDOTTSWSA-N
gabazine	EC50	10000	-0.3	100	97.1	1	10000	295.1	101.9	98.5	100.2	97.1	102.8	2.7		0	2.7	ACVGNKYJVGNLIL-UHFFFAOYSA-N, ACVGNKYJVGNLIL-UHFFFAOYSA-N, ACVGNKYJVGNLIL-UHFFFAOYSA-N
allopregnanolone	EC50	10000	-0.9	100	96.6	1	10000	1.6	101.8	99	98.8	96.6	97.5	6.5		0	1.1
chloroxine	EC50	10000	-2.5	100	94.4	1	10000	1393.4	102.3	103.2	96.7	101.2	94.4	2.3		0	2.7	WDFKMLRRRCGAKS-UHFFFAOYSA-N, WDFKMLRRRCGAKS-UHFFFAOYSA-N, WDFKMLRRRCGAKS-UHFFFAOYSA-N
AEG3482	EC50	10000	-0.1	100	97.8	1	10000	2068.4	101.2	98.1	97.8	99.2	100.2	3.2		0	1.4	MQUYTXDAVCOCMX-UHFFFAOYSA-N, MQUYTXDAVCOCMX-UHFFFAOYSA-N, MQUYTXDAVCOCMX-UHFFFAOYSA-N
OR-486	EC50	10000	-2.5	100	96	1	10000	57834.6	98.2	101.8	96.5	103.2	98	0.5		0	2.7	VDCDWNDTNSWDFJ-UHFFFAOYSA-N, VDCDWNDTNSWDFJ-UHFFFAOYSA-N
tiracizine	EC50	10000	-2.5	100	96.5	1	10000	72312.8	99.9	104.4	96.5	100.6	99.7	0.4		0	2.9	KJAMZCVTJDTESW-UHFFFAOYSA-N
isoguvacine	EC50	10000	-0.1	100	100	1	10000	353.1	100	100	100	100	100	0.1		0	0	KRVDMABBKYMBHG-UHFFFAOYSA-N, KRVDMABBKYMBHG-UHFFFAOYSA-N
fulvestrant	EC50	10000	-2.5	100	88.7	1	10000	1590.9	104.7	110.1	101.7	102.7	88.7	4.7		0	5.9	VWUXBMIQPBEWFH-CIAKRVSBSA-N, VWUXBMIQPBEWFH-CIAKRVSBSA-N, VWUXBMIQPBEWFH-CIAKRVSBSA-N, VWUXBMIQPBEWFH-CIAKRVSBSA-N
TC-G-1004	EC50	10000	-2.5	100	91.3	1	10000	22902.1	104.6	97.6	104.5	102.2	95	1.3		0	3.6	JENSDTKXNVHSSN-UHFFFAOYSA-N, JENSDTKXNVHSSN-UHFFFAOYSA-N
YM-90709	EC50	10000	-0.1	100	100	1	10000	353.1	100	100	100	100	100	0.1		0	0	HIXSPVQXXDULHS-UHFFFAOYSA-N, HIXSPVQXXDULHS-UHFFFAOYSA-N, HIXSPVQXXDULHS-UHFFFAOYSA-N
PF-670462	EC50	10000	-2.5	100	85	1	10000	6	98.2	101.5	102.8	95.5	85	12.8		0.6	1.8	WUDBUIUHVNECTM-UHFFFAOYSA-N, WUDBUIUHVNECTM-UHFFFAOYSA-N
doxofylline	EC50	10000	-1.9	100	98.2	1	10000	8416.2	98.2	99.1	101.8	99.9	102.2	0.3		0	2.1	HWXIGFIVGWUZAO-UHFFFAOYSA-N, HWXIGFIVGWUZAO-UHFFFAOYSA-N, HWXIGFIVGWUZAO-UHFFFAOYSA-N
imidurea	EC50	10000	-0.6	100	97.3	1	10000	157.4	103.1	97.3	102.5	98.3	102.2	1.3		0	3.1	ZCTXEAQXZGPWFG-RFZPGFLSSA-N
CU-T12-9	EC50	10000	-0.4	100	96.2	1	10000	150	103.1	102.9	96.2	98.2	100.1	2.9		0	3	LITXVDAFEYLWQE-UHFFFAOYSA-N, LITXVDAFEYLWQE-UHFFFAOYSA-N
clofoctol	EC50	10000	-2.5	100	96.9	1	10000	4214.5	99.4	102.6	101.5	102.9	96.9	1		0	2.1	HQVZOORKDNCGCK-UHFFFAOYSA-N, HQVZOORKDNCGCK-UHFFFAOYSA-N
S-07662	EC50	10000	-0.1	100	100	1	10000	353.1	100	100	100	100	100	0.1		0	0	UITFWLJMEZPXOF-UHFFFAOYSA-N, UITFWLJMEZPXOF-UHFFFAOYSA-N
VU1545	EC50	10000	-0.1	100	100	1	10000	353.1	100	100	100	100	100	0.1		0	0	BRAZLURTFMCAHU-UHFFFAOYSA-N, BRAZLURTFMCAHU-UHFFFAOYSA-N
SKI-II	EC50	10000	-0.1	100	100	1	10000	353.1	100	100	100	100	100	0.1		0	0	ZFGXZJKLOFCECI-UHFFFAOYSA-N, ZFGXZJKLOFCECI-UHFFFAOYSA-N, ZFGXZJKLOFCECI-UHFFFAOYSA-N
WAY-200070	EC50	10000	-2.5	100	96.9	1	10000	149231	99.1	105.4	96.9	108.6	100.3	0.4		0	5.4	BAAILVWEAXFTSF-UHFFFAOYSA-N, BAAILVWEAXFTSF-UHFFFAOYSA-N, BAAILVWEAXFTSF-UHFFFAOYSA-N
FPA-124	EC50	10000	-0.5	100	97.3	1	10000	154.8	105.1	99.1	101.4	97.3	99.8	1.6		0	3	HZRXQEVFXXQYFS-VBPDOGLUSA-L, HZRXQEVFXXQYFS-VBPDOGLUSA-L
alpha-methylhistamine-dihydrobromide-(S)-(+)	EC50	10000	-0.1	100	100	1	10000	353.1	100	100	100	100	100	0.1		0	0	XNQIOISZPFVUFG-YFKPBYRVSA-N, XNQIOISZPFVUFG-YFKPBYRVSA-N
N-acetylglycyl-D-glutamic-acid	EC50	10000	-2.5	100	97.7	1	10000	72984.6	102	101.9	97.7	101.5	99.4	0.3		0	2	CQTYJLQESPLSOP-ZCFIWIBFSA-N, CQTYJLQESPLSOP-ZCFIWIBFSA-N
SBHA	EC50	10000	-2.5	100	81.7	1	10000	69.1	104.1	96.3	100	98.2	81.7	11.6		0.7	2.8	IDQPVOFTURLJPT-UHFFFAOYSA-N, IDQPVOFTURLJPT-UHFFFAOYSA-N
mefloquine	EC50	3043.9	-2.5	100	73	1	10000	199.9	106.1	99.6	106.6	99.5	73	14.2		1.1	4.6	XEEQGYMUWCZPDN-DOMZBBRYSA-N
anthraquinone	EC50	10000	-0.9	100	99.2	1	10000	1084.4	104.9	99.7	102.6	99.2	104.7	0.3		0	3.8	RZVHIXYEVGDQDX-UHFFFAOYSA-N, RZVHIXYEVGDQDX-UHFFFAOYSA-N
O-1918	EC50	10000	-2.5	100	97	1	10000	103019	102	106.1	97	101	99	0.4		0	3.6	ICHJMVMWPKLUKT-JKSUJKDBSA-N, ICHJMVMWPKLUKT-JKSUJKDBSA-N, ICHJMVMWPKLUKT-JKSUJKDBSA-N
SB-222200	EC50	10000	-0.6	100	98.7	1	10000	244.3	103.5	100.9	100.8	98.7	101.8	0.6		0	2.3	MQNYRKWJSMQECI-QFIPXVFZSA-N, MQNYRKWJSMQECI-QFIPXVFZSA-N, MQNYRKWJSMQECI-QFIPXVFZSA-N
bromhexine	EC50	10000	-0.5	100	96.3	1	10000	117.5	98.9	105	96.3	99.5	98.2	2.4		0	3.1	OJGDCBLYJGHCIH-UHFFFAOYSA-N, OJGDCBLYJGHCIH-UHFFFAOYSA-N, OJGDCBLYJGHCIH-UHFFFAOYSA-N
alcuronium	EC50	10000	-1.1	100	99	1	10000	773.8	101.7	99	101	99.7	103.3	0.3		0	2.2	MUQUYTSLDVKIOF-JGNNFNAWSA-N
DMPS	EC50	10000	-2.5	100	97.5	1	10000	12944.5	104.8	105.6	98.8	103.5	97.5	0.8		0	4.2	JLVSRWOIZZXQAD-VKHMYHEASA-N
apafant	EC50	10000	-0.1	100	100	1	10000	353.1	100	100	100	100	100	0.1		0	0	JGPJQFOROWSRRS-UHFFFAOYSA-N, JGPJQFOROWSRRS-UHFFFAOYSA-N, JGPJQFOROWSRRS-UHFFFAOYSA-N
PDP-EA	EC50	10000	-0.1	100	100	1	10000	353.1	100	100	100	100	100	0.1		0	0	BIOVSNWTCKRADD-UHFFFAOYSA-N, BIOVSNWTCKRADD-UHFFFAOYSA-N
relcovaptan	EC50	10000	-2.5	100	99.2	1	10000	93365.9	102.7	105.2	102	104.8	99.2	0.2		0	3.9	CEBYCSRFKCEUSW-NAYZPBBASA-N, CEBYCSRFKCEUSW-NAYZPBBASA-N, CEBYCSRFKCEUSW-NAYZPBBASA-N
thiamphenicol	EC50	10000	-0.6	100	96.6	1	10000	118.3	99.5	97.5	104.6	96.6	99	1.7		0	3	OTVAEFIXJLOWRX-NXEZZACHSA-N, OTVAEFIXJLOWRX-NXEZZACHSA-N, OTVAEFIXJLOWRX-NXEZZACHSA-N
nomegestrol-acetate	EC50	10000	-2.5	100	99.8	1	10000	1.18727e+06	99.8	102.3	101.9	102.9	101.4	0		0	2.2	IIVBFTNIGYRNQY-YQLZSBIMSA-N, IIVBFTNIGYRNQY-YQLZSBIMSA-N, IIVBFTNIGYRNQY-YQLZSBIMSA-N
piretanide	EC50	10000	-0.1	100	95.5	1	10000	3522.6	95.5	96.7	100.8	98.4	103.1	6.9		0	3.5	UJEWTUDSLQGTOA-UHFFFAOYSA-N
cordycepin	EC50	10000	-2.5	100	95	1	10000	125182	95.7	99.3	95	104.8	109.5	0.6		0	7.3	OFEZSBMBBKLLBJ-BAJZRUMYSA-N, OFEZSBMBBKLLBJ-BAJZRUMYSA-N, OFEZSBMBBKLLBJ-BAJZRUMYSA-N
GSK2193874	EC50	2806.8	-2.5	100	15.7	1	10000	34	98.5	95.1	101.1	96	15.7	47.1		5.2	3.3	UIVOZBSCHXCGPS-UHFFFAOYSA-N, UIVOZBSCHXCGPS-UHFFFAOYSA-N
T-5601640	EC50	10000	-2.5	100	94.8	1	10000	77581.3	99	99.3	94.8	103.6	104.3	0.6		0	4.7	XVOKFRPKSAWELK-UHFFFAOYSA-N, XVOKFRPKSAWELK-UHFFFAOYSA-N
mitoxantrone	EC50	514.3	-1.3	100	0.7	1	10000	0.1	95.8	102.2	88.7	30.6	0.7	128.6		14.6	2.7	KKZJGLLVHKMTCM-UHFFFAOYSA-N, KKZJGLLVHKMTCM-UHFFFAOYSA-N, KKZJGLLVHKMTCM-UHFFFAOYSA-N
heptaminol	EC50	10000	-2.5	100	95.1	1	10000	89508.7	95.1	97.7	98.1	103.2	105.3	0.6		0	5.1	LREQLEBVOXIEOM-SSDOTTSWSA-N, LREQLEBVOXIEOM-SSDOTTSWSA-N
caramiphen	EC50	10000	-2.5	100	98	1	10000	4.7	98	100.7	101.1	98.2	98.4	2.6		0	1.2	OFAIGZWCDGNZGT-UHFFFAOYSA-N
tridihexethyl	EC50	10000	-2.5	100	94.5	1	10000	81068.7	100.7	94.5	97.1	106	103.1	0.7		0	5.2	NPRHVSBSZMAEIN-NRFANRHFSA-N
YM-58483	EC50	10000	-2.5	100	97.9	1	10000	43186.8	99.9	97.9	100	100.2	99.1	0.2		0	1	XPRZIORDEVHURQ-UHFFFAOYSA-N, XPRZIORDEVHURQ-UHFFFAOYSA-N
APY-29	EC50	1046.7	-2.5	100	5.4	1	10000	0.1	95.2	102.5	100.1	55.4	5.4	92.7		10.9	2.7	WJNBSTLIALIIEW-UHFFFAOYSA-N, WJNBSTLIALIIEW-UHFFFAOYSA-N
MTPG	EC50	10000	-0.9	100	95.9	1	10000	266.9	100.2	95.9	108.4	97.3	99.2	1.3		0	4.9	OZBFBAYESADVDX-JTQLQIEISA-N, OZBFBAYESADVDX-JTQLQIEISA-N
BTB1	EC50	10000	-2.5	100	95.4	1	10000	73488.2	98.5	95.4	102.1	103.3	102.5	0.6		0	3.9	VZDUQPHKUBZMLW-UHFFFAOYSA-N, VZDUQPHKUBZMLW-UHFFFAOYSA-N
levosimendan	EC50	2095.5	-2.5	100	71.3	1	10000	18.5	99	96.8	101.3	96.2	71.3	19.6		1.8	1.8	WHXMKTBCFHIYNQ-SECBINFHSA-N, WHXMKTBCFHIYNQ-SECBINFHSA-N, WHXMKTBCFHIYNQ-SECBINFHSA-N
floxuridine	EC50	10000	-2.5	100	82.6	1	10000	674.7	95.3	99.9	100.9	104.6	82.6	7.1		0.3	3.6	ODKNJVUHOIMIIZ-RRKCRQDMSA-N, ODKNJVUHOIMIIZ-RRKCRQDMSA-N
rimexolone	EC50	10000	-2.5	100	95.5	1	10000	1.5	99.8	98.9	100.5	95.5	97	6.5		0	1	QTTRZHGPGKRAFB-OOKHYKNYSA-N, QTTRZHGPGKRAFB-OOKHYKNYSA-N
isometheptene-mucate	EC50	10000	-2.5	100	96.5	1	10000	117208	104	96.5	98.7	103.1	105.4	0.4		0	4.8	XVQUOJBERHHONY-VIFPVBQESA-N
ganaxolone	EC50	10000	-2.5	100	98.8	1	10000	60352.1	98.8	99.4	100.7	100.3	100	0.1		0	0.8	PGTVWKLGGCQMBR-FLBATMFCSA-N, PGTVWKLGGCQMBR-FLBATMFCSA-N
icilin	EC50	10000	-2.5	100	95.5	1	10000	89586.9	95.5	103.1	98.3	103.1	104.5	0.5		0	4.7	RCEFMOGVOYEGJN-UHFFFAOYSA-N
bacampicillin	EC50	10000	-2.5	100	99.9	1	10000	20051	100	100	100	100	100	0		0	0	PFOLLRNADZZWEX-XIJZRVNUSA-N, PFOLLRNADZZWEX-XIJZRVNUSA-N, PFOLLRNADZZWEX-XIJZRVNUSA-N
cyclobenzaprine	EC50	10000	-2.5	100	98.4	1	10000	182212	102.5	98.4	103.2	101.4	104.2	0.2		0	3.4	JURKNVYFZMSNLP-UHFFFAOYSA-N, JURKNVYFZMSNLP-UHFFFAOYSA-N
clofarabine	EC50	870.7	-2.5	100	65.5	1	10000	0.4	99.9	101.1	104.8	79.7	65.5	36.6		4	2.6	WDDPHFBMKLOVOX-AYQXTPAHSA-N, WDDPHFBMKLOVOX-AYQXTPAHSA-N, WDDPHFBMKLOVOX-AYQXTPAHSA-N
altretamine	EC50	10000	-2.5	100	96.5	1	10000	11388.3	100	103.5	96.5	102.7	97.2	0.9		0	2.8	UUVWYPNAQBNQJQ-UHFFFAOYSA-N, UUVWYPNAQBNQJQ-UHFFFAOYSA-N
methyldopate	EC50	10000	-2.5	100	89.3	1	10000	528.5	103.1	98.4	101.2	101.7	89.3	4.6		0	2.2	SVEBYYWCXTVYCR-LBPRGKRZSA-N
GSK2837808A	EC50	10000	-0.4	100	93.2	1	10000	106.9	103.5	103.5	98.8	93.2	99.8	5		0	4	RZBCPMYJIARMGV-UHFFFAOYSA-N, RZBCPMYJIARMGV-UHFFFAOYSA-N
LE-135	EC50	2772	-2.5	100	57.2	1	10000	63.3	100.6	106.1	100.3	97.8	57.2	24.1		2.5	3.2	YZZAIQOVMHVWBS-UHFFFAOYSA-N, YZZAIQOVMHVWBS-UHFFFAOYSA-N
thalidomide	EC50	10000	-0.2	100	95	1	10000	313.3	100.8	95.4	100.1	95	98.6	8.2		0	2.6	UEJJHQNACJXSKW-VIFPVBQESA-N, UEJJHQNACJXSKW-VIFPVBQESA-N
benfotiamine	EC50	10000	-0.2	100	95.7	1	10000	551.4	99.1	101.3	95.7	98.5	99.5	5.7		0	2.1	BTNNPSLJPBRMLZ-LGMDPLHJSA-N, BTNNPSLJPBRMLZ-LGMDPLHJSA-N, BTNNPSLJPBRMLZ-LGMDPLHJSA-N, BTNNPSLJPBRMLZ-LGMDPLHJSA-N
iopromide	EC50	10000	-2.5	100	95.1	1	10000	368	99	101.2	99.1	100.3	95.1	2.3		0	1	DGAIEPBNLOQYER-RKDXNWHRSA-N, DGAIEPBNLOQYER-RKDXNWHRSA-N, DGAIEPBNLOQYER-RKDXNWHRSA-N
2-TEDC	EC50	10000	-0.4	100	95.2	1	10000	12.4	98.6	100.8	96.1	99.2	95.2	7.6		0	1.8	KCGLTUBCAGZLHP-XYOKQWHBSA-N, KCGLTUBCAGZLHP-XYOKQWHBSA-N
GSK-LSD-1	EC50	10000	-0.4	100	94.6	1	10000	137.9	101.8	98.1	103.5	94.6	104	3.7		0	4.6	BASFYRLYJAZPPL-UONOGXRCSA-N, BASFYRLYJAZPPL-UONOGXRCSA-N
tetramisole	EC50	10000	-0.4	100	95.2	1	10000	9	98.6	99.8	97	98.7	95.2	8		0	1.3	HLFSDGLLUJUHTE-SNVBAGLBSA-N, HLFSDGLLUJUHTE-SNVBAGLBSA-N
lupanine	EC50	10000	-0.1	100	94	1	10000	926.7	101.3	96.2	98.6	94	100	8.4		0	2.9	JYIJIIVLEOETIQ-XDQVBPFNSA-N
desoxycortone	EC50	10000	-0.7	100	95.4	1	10000	3.1	103.4	99.2	97.1	97.6	95.4	8.2		0	1.9	ZESRJSPZRDMNHY-YFWFAHHUSA-N
FGIN-1-27	EC50	10000	-2.5	100	92.3	1	10000	476.5	98.5	101.9	103.3	100.4	92.3	3.7		0	2.1	VUWXAQFLTSBUDB-UHFFFAOYSA-N, VUWXAQFLTSBUDB-UHFFFAOYSA-N
MRS-1845	EC50	10000	-2.5	100	96	1	10000	26529	106.6	97.8	105.4	100	97.2	0.8		0	4.4	BITHABUTZRAUGT-IBGZPJMESA-N, BITHABUTZRAUGT-IBGZPJMESA-N
retinyl-acetate	EC50	10000	-0.1	100	100	1	10000	353.1	100	100	100	100	100	0.1		0	0	QGNJRVVDBSJHIZ-QHLGVNSISA-N, QGNJRVVDBSJHIZ-QHLGVNSISA-N
lofexidine	EC50	10000	-2.5	100	99.6	1	10000	56869.2	102.9	106.3	100.5	100.3	99.6	0.1		0	3.5	KSMAGQUYOIHWFS-SSDOTTSWSA-N, KSMAGQUYOIHWFS-SSDOTTSWSA-N, KSMAGQUYOIHWFS-SSDOTTSWSA-N
levopropoxyphene	EC50	10000	-0.7	100	98.8	1	10000	281.5	104.3	100.9	100.8	98.8	100.3	0.5		0	2.3	XLMALTXPSGQGBX-HXBUSHRASA-N
trazodone	EC50	10000	-2.5	100	97.2	1	10000	1.4	102.4	104.2	98.5	97.2	98.3	5.7		0	2.5	PHLBKPHSAVXXEF-UHFFFAOYSA-N, PHLBKPHSAVXXEF-UHFFFAOYSA-N
moracizine	EC50	10000	-2.5	100	96.6	1	10000	29.3	98.4	103.8	101	99	96.6	2.9		0	2.1	FUBVWMNBEHXPSU-UHFFFAOYSA-N, FUBVWMNBEHXPSU-UHFFFAOYSA-N
zamifenacin	EC50	10000	-0.8	100	96	1	10000	4.4	104.2	99.6	98.8	98.3	96	4.6		0	2.2	BDNFQGRSKSQXRI-XMMPIXPASA-N, BDNFQGRSKSQXRI-XMMPIXPASA-N, BDNFQGRSKSQXRI-XMMPIXPASA-N
benzoic-acid	EC50	10000	-1.2	100	95.9	1	10000	1.7	98.9	102.5	99.1	98.2	95.9	4.1		0	1.4	WPYMKLBDIGXBTP-UHFFFAOYSA-N, WPYMKLBDIGXBTP-UHFFFAOYSA-N, WPYMKLBDIGXBTP-UHFFFAOYSA-N
lypressin	EC50	10000	-0.5	100	97.5	1	10000	182.5	99.7	105.3	97.5	98.8	101.1	1.5		0	3.2	BJFIDCADFRDPIO-KKSWSVFASA-N, BJFIDCADFRDPIO-KKSWSVFASA-N
methazolamide	EC50	10000	-0.9	100	98.3	1	10000	655.3	104.6	107.1	103.7	98.3	101.8	0.5		0	4.9	FLOSMHQXBMRNHR-UHFFFAOYSA-N
metamizole	EC50	10000	-0.1	100	100	1	10000	353.1	100	100	100	100	100	0.1		0	0	LVWZTYCIRDMTEY-UHFFFAOYSA-N
teroxirone	EC50	10000	-2.5	100	92.4	1	10000	37911.6	102.8	95.7	104	101.7	96.2	0.9		0	3.4	OUPZKGBUJRBPGC-CIUDSAMLSA-N, OUPZKGBUJRBPGC-CIUDSAMLSA-N
alfadolone-acetate	EC50	10000	-2.5	100	97.7	1	10000	131984	105.4	97.7	98.7	103.4	100	0.3		0	3.5	QRJOQYLXZPQQMX-FWROMSNXSA-N
cimaterol	EC50	10000	-0.8	100	97	1	10000	232.5	100.5	99.4	105.5	97	104.7	1.2		0	4.4	BUXRLJCGHZZYNE-GFCCVEGCSA-N, BUXRLJCGHZZYNE-GFCCVEGCSA-N
levocabastine	EC50	10000	-0.7	100	97.8	1	10000	263.3	97.8	98	104	98	104.7	0.9		0	3.9	ZCGOMHNNNFPNMX-KYTRFIICSA-N
LY456236	EC50	10000	-1	100	99	1	10000	1003	100.9	101.5	103.1	99	106	0.3		0	3.7	XPJOMFBGKIABQW-UHFFFAOYSA-N, XPJOMFBGKIABQW-UHFFFAOYSA-N, XPJOMFBGKIABQW-UHFFFAOYSA-N
thonzylamine	EC50	10000	-0.1	100	96	1	10000	4536.9	97.2	100.8	96	98.3	105.1	6.2		0	4	GULNIHOSWFYMRN-UHFFFAOYSA-N, GULNIHOSWFYMRN-UHFFFAOYSA-N
levobunolol	EC50	10000	-2.5	100	97.7	1	10000	102561	97.7	100.2	101.7	101.9	103.2	0.3		0	2.8	IXHBTMCLRNMKHZ-LBPRGKRZSA-N, IXHBTMCLRNMKHZ-LBPRGKRZSA-N, IXHBTMCLRNMKHZ-LBPRGKRZSA-N
TC-S-7004	EC50	10000	-2.5	100	98.8	1	10000	49773.6	98.8	102.3	102.6	103.1	99.1	0.2		0	2.4	CQKBSRPVZZLCJE-UHFFFAOYSA-N, CQKBSRPVZZLCJE-UHFFFAOYSA-N
chromocarb	EC50	10000	-0.1	100	100	1	10000	353.1	100	100	100	100	100	0.1		0	0	RVMGXWBCQGAWBR-UHFFFAOYSA-N, RVMGXWBCQGAWBR-UHFFFAOYSA-N, RVMGXWBCQGAWBR-UHFFFAOYSA-N
mephentermine	EC50	10000	-0.1	100	100	1	10000	353.1	100	100	100	100	100	0.1		0	0	RXQCGGRTAILOIN-UHFFFAOYSA-N, RXQCGGRTAILOIN-UHFFFAOYSA-N
tocainide	EC50	10000	-2.5	100	97	1	10000	60305.3	100.5	101.7	99.2	103.8	98.5	0.4		0	2.1	BUJAGSGYPOAWEI-SECBINFHSA-N
PK-11195	EC50	10000	-0.5	100	97.3	1	10000	159	101.9	98.3	102.4	97.3	102.9	1.6		0	3	RAVIZVQZGXBOQO-CQSZACIVSA-N, RAVIZVQZGXBOQO-CQSZACIVSA-N
NALTREXONE HYDROCHLORIDE	EC50	10000	-2.5	100	97.2	1	10000	65338.8	102.2	97.2	99.8	100.3	100.9	0.3		0	2.1
hexamethonium	EC50	10000	-2.5	100	96.2	1	10000	63071.3	100.3	101.9	96.2	103.1	99.8	0.5		0	2.8	VZJFGSRCJCXDSG-UHFFFAOYSA-N, VZJFGSRCJCXDSG-UHFFFAOYSA-N, VZJFGSRCJCXDSG-UHFFFAOYSA-N, VZJFGSRCJCXDSG-UHFFFAOYSA-N
dipyrocetyl	EC50	10000	-2.5	100	96.8	1	10000	68981.7	102.8	96.8	100.8	101.4	100.8	0.4		0	2.6	NYIZXMGNIUSNKL-UHFFFAOYSA-N, NYIZXMGNIUSNKL-UHFFFAOYSA-N
ioxaglic-acid	EC50	10000	-2.5	100	96.9	1	10000	130368	106	96.9	101.8	101.4	104.5	0.4		0	4.6	TYYBFXNZMFNZJT-UHFFFAOYSA-N, TYYBFXNZMFNZJT-UHFFFAOYSA-N
SB-221284	EC50	10000	-1.2	100	98.9	1	10000	2028	100.1	99.6	107.8	98.9	101.2	0.3		0	4	OQZOXHCRSXYSPM-UHFFFAOYSA-N, OQZOXHCRSXYSPM-UHFFFAOYSA-N
UF-010	EC50	3116.9	-2.5	100	70.2	1	10000	95.1	100.3	103.9	100.2	99.8	70.2	15.4		1.3	2.2	BVQCFCYPFJOOAV-UHFFFAOYSA-N, BVQCFCYPFJOOAV-UHFFFAOYSA-N
bucladesine	EC50	10000	-0.5	100	94.8	1	10000	119.2	104.6	94.8	102.7	97.2	100.5	3.2		0	4.2	CJGYSWNGNKCJSB-YVLZZHOMSA-N, CJGYSWNGNKCJSB-YVLZZHOMSA-N, CJGYSWNGNKCJSB-YVLZZHOMSA-N, CJGYSWNGNKCJSB-YVLZZHOMSA-N
cyclopenthiazide	EC50	10000	-2.5	100	96.6	1	10000	10987.4	100.2	103.6	98.8	107	96.6	1		0	4	BKYKPTRYDKTTJY-CYBMUJFWSA-N, BKYKPTRYDKTTJY-CYBMUJFWSA-N
Y-134	EC50	10000	-1.6	100	91.8	1	10000	1.7	102.1	98.5	99	97.1	91.8	7		0	1.4	LQEOPHGPHCWOAC-UHFFFAOYSA-N, LQEOPHGPHCWOAC-UHFFFAOYSA-N, LQEOPHGPHCWOAC-UHFFFAOYSA-N
azelaic-acid	EC50	10000	-2.5	100	97.7	1	10000	15294.1	101.4	103.2	99.4	105.6	97.7	0.6		0	3.3	BDJRBEYXGGNYIS-UHFFFAOYSA-N
metaraminol	EC50	10000	-0.1	100	100	1	10000	353.1	100	100	100	100	100	0.1		0	0	WXFIGDLSSYIKKV-RCOVLWMOSA-N, WXFIGDLSSYIKKV-RCOVLWMOSA-N, WXFIGDLSSYIKKV-RCOVLWMOSA-N
enoxacin	EC50	10000	-0.1	100	100	1	10000	353.1	100	100	100	100	100	0.1		0	0	IDYZIJYBMGIQMJ-UHFFFAOYSA-N, IDYZIJYBMGIQMJ-UHFFFAOYSA-N, IDYZIJYBMGIQMJ-UHFFFAOYSA-N, IDYZIJYBMGIQMJ-UHFFFAOYSA-N
tioxolone	EC50	10000	-2.5	100	91.3	1	10000	31640.9	96.2	102.9	100.2	104.3	95.6	1		0	3.2	SLYPOVJCSQHITR-UHFFFAOYSA-N, SLYPOVJCSQHITR-UHFFFAOYSA-N, SLYPOVJCSQHITR-UHFFFAOYSA-N
zuclopenthixol	EC50	10000	-2.5	100	79.2	1	10000	26.1	99.6	96	99.6	97.1	79.2	14.4		1.1	2	WFPIAZLQTJBIFN-DVZOWYKESA-N, WFPIAZLQTJBIFN-DVZOWYKESA-N
1,3-dipropyl-8-phenylxanthine	EC50	10000	-0.3	100	90.1	1	10000	32.1	98.1	95.4	90.1	97.1	90.5	23.5		0	3	CLIGSMOZKDCDRZ-UHFFFAOYSA-N, CLIGSMOZKDCDRZ-UHFFFAOYSA-N
BAZ2-ICR	EC50	10000	-1	100	91.5	1	10000	195.4	97.2	91.5	93.2	95.1	96	2.6		0	6	RRZVGDGTWNQAPW-UHFFFAOYSA-N, RRZVGDGTWNQAPW-UHFFFAOYSA-N
IKK-2-inhibitor-V	EC50	1765	-2.5	100	11.2	1	10000	9.3	95.7	101.4	89.7	82.9	11.2	67.1		7.7	5.6	CHILCFMQWMQVAL-UHFFFAOYSA-N, CHILCFMQWMQVAL-UHFFFAOYSA-N
benzoyl-peroxide	EC50	10000	-1	100	94.1	1	10000	149.7	98	95.2	99.3	97.6	94.1	1.8		0	3.1	OMPJBNCRMGITSC-UHFFFAOYSA-N, OMPJBNCRMGITSC-UHFFFAOYSA-N
labetalol	EC50	10000	-2.5	100	97.6	1	10000	107928	97.6	105.1	98.6	101	99.7	0.3		0	3	SGUAFYQXFOLMHL-SCLBCKFNSA-N
isosteviol	EC50	10000	-2.5	100	96.5	1	10000	2.5	100.8	100.7	96.8	96.5	98.1	8.2		0	1	KFVUFODCZDRVSS-XGBBNYNSSA-N
hexylcaine	EC50	10000	-2.5	100	99.1	1	10000	273200	102.7	101.3	99.1	102.9	103.7	0.1		0	3	DKLKMKYDWHYZTD-ZDUSSCGKSA-N, DKLKMKYDWHYZTD-ZDUSSCGKSA-N
coenzyme-I	EC50	10000	-0.3	100	95.9	1	10000	461.3	103.1	97.5	101.3	95.9	113	3.5		0	7.9	BOPGDPNILDQYTO-NNYOXOHSSA-N, BOPGDPNILDQYTO-NNYOXOHSSA-N
irinotecan	EC50	1464.8	-2.5	100	59.1	1	10000	4	104.2	97.4	98.1	88.7	59.1	34.1		3.8	2.6	UWKQSNNFCGGAFS-XIFFEERXSA-N, UWKQSNNFCGGAFS-XIFFEERXSA-N, UWKQSNNFCGGAFS-XIFFEERXSA-N, UWKQSNNFCGGAFS-XIFFEERXSA-N, UWKQSNNFCGGAFS-XIFFEERXSA-N, UWKQSNNFCGGAFS-XIFFEERXSA-N, UWKQSNNFCGGAFS-XIFFEERXSA-N
U-18666A	EC50	10000	-2.2	100	78.6	1	10000	0.2	99.4	98.4	99.7	84.9	78.6	25.2		2.2	0.9	DMZCCFMMPHJWQY-BKWLFHPQSA-N, DMZCCFMMPHJWQY-BKWLFHPQSA-N
meclofenoxate	EC50	10000	-0.1	100	92.5	1	10000	2743.6	92.5	99.7	97.3	98.3	103	11.7		0	4.6	XZTYGFHCIAKPGJ-UHFFFAOYSA-N, XZTYGFHCIAKPGJ-UHFFFAOYSA-N
cyclothiazide	EC50	10000	-1	100	93.7	1	10000	210.7	93.7	95.2	99.9	94.3	97.7	1.9		0	4.7	BOCUKUHCLICSIY-JWUFEOHASA-N, BOCUKUHCLICSIY-JWUFEOHASA-N, BOCUKUHCLICSIY-JWUFEOHASA-N, BOCUKUHCLICSIY-JWUFEOHASA-N, BOCUKUHCLICSIY-JWUFEOHASA-N
combretastatin-A-4	EC50	6	-1.5	100	22.2	1	10000	0.2	94.5	47.4	22.3	23.6	22.2	249.1		30.8	0.9	HVXBOLULGPECHP-WAYWQWQTSA-N, HVXBOLULGPECHP-WAYWQWQTSA-N
tribenoside	EC50	10000	-0.1	100	93.9	1	10000	1335.4	93.9	96.3	100.8	97.3	98	10.5		0	2.9	ULLNJSBQMBKOJH-JPHCZMGXSA-N, ULLNJSBQMBKOJH-JPHCZMGXSA-N
levobunolol	EC50	10000	-2.5	100	96.6	1	10000	83755.2	96.6	103	101.4	100.8	102.9	0.4		0	3.3	IXHBTMCLRNMKHZ-LBPRGKRZSA-N, IXHBTMCLRNMKHZ-LBPRGKRZSA-N, IXHBTMCLRNMKHZ-LBPRGKRZSA-N
GNF-7	EC50	156.3	-2.5	100	13.9	1	10000	1.2	105.1	97.5	78.8	13.9	32.9	155.4		19	9.9	SZNYUUZOQHNEKB-UHFFFAOYSA-N, SZNYUUZOQHNEKB-UHFFFAOYSA-N
ML-213	EC50	10000	-2.5	100	99.8	1	10000	1.27836e+06	105	100	99.8	102.8	104.4	0		0	3.6
TC-I-2014	EC50	10000	-2.5	100	90.7	1	10000	618.2	105.9	102.6	102.7	100.3	90.7	4.5		0	3.5	VSMFCZZEKTVDHM-UHFFFAOYSA-N, VSMFCZZEKTVDHM-UHFFFAOYSA-N
bendroflumethiazide	EC50	10000	-2.5	100	99.9	1	10000	20051	100	100	100	100	100	0		0	0	HDWIHXWEUNVBIY-CQSZACIVSA-N, HDWIHXWEUNVBIY-CQSZACIVSA-N, HDWIHXWEUNVBIY-CQSZACIVSA-N
Isoquinoline,-6,7-dimethoxy-1-methyl-1,2,3,4-tetrahydro,	EC50	10000	-0.5	100	90.4	1	10000	90	102.3	103.1	104.1	90.4	101.7	5.9		0	5.9	HMYJLVDKPJHJCF-QMMMGPOBSA-N, HMYJLVDKPJHJCF-QMMMGPOBSA-N
chlorotrianisene	EC50	10000	-2.5	100	88.6	1	10000	14883	95.5	97.8	101.4	102.5	93.6	1.6		0	2.9	BFPSDSIWYFKGBC-UHFFFAOYSA-N, BFPSDSIWYFKGBC-UHFFFAOYSA-N
vinpocetine	EC50	10000	-2.5	100	97.6	1	10000	78073.8	97.6	101.3	102.3	101.1	101.1	0.3		0	2.2	DDNCQMVWWZOMLN-IRLDBZIGSA-N, DDNCQMVWWZOMLN-IRLDBZIGSA-N, DDNCQMVWWZOMLN-IRLDBZIGSA-N, DDNCQMVWWZOMLN-IRLDBZIGSA-N
nifurtimox	EC50	10000	-2.5	100	94	1	10000	1965	99.8	101	96.1	103.1	94	2.2		0	2.6	ARFHIAQFJWUCFH-KIFNTFBYSA-N
ML365	EC50	10000	-2.5	100	98.5	1	10000	21.3	106.8	101.6	102.6	98.5	99	1.9		0	3.7	UTAJHKSGYJSZBR-UHFFFAOYSA-N, UTAJHKSGYJSZBR-UHFFFAOYSA-N
AJ76-(+)	EC50	10000	-2.5	100	95.7	1	10000	6.8	101.9	105.2	95.7	95.9	98.8	10		0	3.2	YGHLYBIUVOLKCV-SMDDNHRTSA-N, YGHLYBIUVOLKCV-SMDDNHRTSA-N
triflupromazine	EC50	10000	-2.5	100	92.9	1	10000	50	99.1	101.6	100.7	99.2	92.9	4.7		0	1	XSCGXQMFQXDFCW-UHFFFAOYSA-N, XSCGXQMFQXDFCW-UHFFFAOYSA-N, XSCGXQMFQXDFCW-UHFFFAOYSA-N
trimipramine	EC50	10000	-0.1	100	96.4	1	10000	2233.6	98.7	96.4	102.2	98.1	97.1	5.9		0	2.2	ZSCDBOWYZJWBIY-INIZCTEOSA-N
eucatropine	EC50	10000	-2.5	100	97.8	1	10000	115465	104	103.5	97.8	100.3	100	0.3		0	2.9	QSAVEGSLJISCDF-QEJZJMRPSA-N, QSAVEGSLJISCDF-QEJZJMRPSA-N
caffeic-acid-phenethyl-ester	EC50	2983.3	-2.5	100	69.9	1	10000	58.3	98.4	101.8	98.9	99.2	69.9	16.1		1.4	1.6	SWUARLUWKZWEBQ-VQHVLOKHSA-N, SWUARLUWKZWEBQ-VQHVLOKHSA-N, SWUARLUWKZWEBQ-VQHVLOKHSA-N
decitabine	EC50	10000	-2.5	100	99.9	1	10000	1.06308e+06	102.4	102.5	99.9	100.3	100.8	0		0	1.8	XAUDJQYHKZQPEU-KVQBGUIXSA-N, XAUDJQYHKZQPEU-KVQBGUIXSA-N, XAUDJQYHKZQPEU-KVQBGUIXSA-N, XAUDJQYHKZQPEU-KVQBGUIXSA-N
fipexide	EC50	10000	-2.5	100	95.2	1	10000	1.6	101.8	100	100.9	95.2	96.2	6.7		0	1.2	BFUJHVVEMMWLHC-UHFFFAOYSA-N
propidium-iodide	EC50	10000	-2.5	100	83.7	1	10000	133.4	99.2	102.9	98.4	99.8	83.7	8.5		0.3	1.8	ZDWVWKDAWBGPDN-UHFFFAOYSA-O, ZDWVWKDAWBGPDN-UHFFFAOYSA-O
SD-169	EC50	10000	-0.9	100	98.9	1	10000	570.9	104.3	103.5	101.9	98.9	100.9	0.4		0	3	GQMYQEAXTITUAE-UHFFFAOYSA-N
AH6809	EC50	10000	-2.5	100	95	1	10000	3854.5	104	105.4	107.2	101.8	95	1.9		0	5	AQFFXPQJLZFABJ-UHFFFAOYSA-N, AQFFXPQJLZFABJ-UHFFFAOYSA-N, AQFFXPQJLZFABJ-UHFFFAOYSA-N
CC4	EC50	10000	-0.1	100	100	1	10000	353.1	100	100	100	100	100	0.1		0	0	LEXDAVFCJPDCNA-VNTMZGSJSA-N, LEXDAVFCJPDCNA-VNTMZGSJSA-N
pempidine	EC50	10000	-0.1	100	100	1	10000	353.1	100	100	100	100	100	0.1		0	0	XULIXFLCVXWHRF-UHFFFAOYSA-N
dinitolmide	EC50	10000	-2.5	100	92.3	1	10000	7.6	111.3	105.1	105.1	93.5	92.3	9.5		0	6.7	ZEFNOZRLAWVAQF-UHFFFAOYSA-N, ZEFNOZRLAWVAQF-UHFFFAOYSA-N
2-aminobenzenesulfonamide	EC50	10000	-2.5	100	90.5	1	10000	69.2	103.4	104.6	96.8	98.4	90.5	6.9		0	3.3	YAZSBRQTAHVVGE-UHFFFAOYSA-N, YAZSBRQTAHVVGE-UHFFFAOYSA-N
alprostadil	EC50	10000	-2.5	100	96.7	1	10000	4.7	103.7	102.3	100.2	96.7	98.7	4.8		0	2.4	GMVPRGQOIOIIMI-DWKJAMRDSA-N, GMVPRGQOIOIIMI-DWKJAMRDSA-N, GMVPRGQOIOIIMI-DWKJAMRDSA-N
3-alpha-hydroxy-5-beta-androstan-17-one	EC50	10000	-0.8	100	99.5	1	10000	675.3	103.3	99.6	100.9	99.5	102.2	0.2		0	2.1	QGXBDMJGAMFCBF-BNSUEQOYSA-N
TC-S-7009	EC50	10000	-2.5	100	95.9	1	10000	6953.4	100.5	106.1	97.9	104.9	95.9	1.3		0	4.1	CDQUJZKBRAFWNG-UHFFFAOYSA-N, CDQUJZKBRAFWNG-UHFFFAOYSA-N
edoxudine	EC50	10000	-1.8	100	95.3	1	10000	7.1	101.6	101.2	98.8	98.8	95.3	3.7		0	1.1	XACKNLSZYYIACO-DJLDLDEBSA-N, XACKNLSZYYIACO-DJLDLDEBSA-N
cyclic-AMP	EC50	10000	-2.5	100	96.1	1	10000	71576.5	103.4	102.7	96.1	102.5	99.6	0.5		0	3.3	IVOMOUWHDPKRLL-DEGSGYPDSA-N
3-amino-benzamide	EC50	10000	-2.5	100	98.3	1	10000	97606.7	99.8	105.6	98.3	104.2	98.9	0.3		0	3.6	GSCPDZHWVNUUFI-UHFFFAOYSA-N, GSCPDZHWVNUUFI-UHFFFAOYSA-N
4-aminohippuric-acid	EC50	10000	-0.1	100	100	1	10000	353.1	100	100	100	100	100	0.1		0	0	HSMNQINEKMPTIC-UHFFFAOYSA-N, HSMNQINEKMPTIC-UHFFFAOYSA-N, HSMNQINEKMPTIC-UHFFFAOYSA-N, HSMNQINEKMPTIC-UHFFFAOYSA-N, HSMNQINEKMPTIC-UHFFFAOYSA-N
parthenolide-(alternate-stereo)	EC50	3218.1	-2.5	100	5.9	1	10000	82.3	104.4	106	101.5	100.8	5.9	47.3		5.2	5.4	KTEXNACQROZXEV-PVLRGYAZSA-N, KTEXNACQROZXEV-PVLRGYAZSA-N
CID-5458317	EC50	1877.4	-2.5	100	0.1	1	10000	8	98.9	99.4	108.1	83	0.1	72.8		8.3	4.2	BJJVCNWHNQAAGB-HMMYKYKNSA-N
UCL-2077	EC50	10000	-2.5	100	96.9	1	10000	116636	96.9	98.5	101.2	106.4	102.7	0.4		0	4.3	PQFNWDHABGBCHB-UHFFFAOYSA-N, PQFNWDHABGBCHB-UHFFFAOYSA-N, PQFNWDHABGBCHB-UHFFFAOYSA-N
difloxacin	EC50	10000	-0.1	100	92	1	10000	2946	92	95.4	98.9	99.1	103.8	12.5		0	5.2	NOCJXYPHIIZEHN-UHFFFAOYSA-N, NOCJXYPHIIZEHN-UHFFFAOYSA-N, NOCJXYPHIIZEHN-UHFFFAOYSA-N
CCG-1423	EC50	10000	-1.5	100	98.6	1	10000	2586	100.5	98.6	105.1	99.6	101.4	0.3		0	2.9	DSMXVSGJIDFLKP-SECBINFHSA-N, DSMXVSGJIDFLKP-SECBINFHSA-N
BRL-52537	EC50	10000	-0.1	100	100	1	10000	353.1	100	100	100	100	100	0.1		0	0	GHCCBWMZKJQGLS-OAHLLOKOSA-N, GHCCBWMZKJQGLS-OAHLLOKOSA-N
iocetamic-acid	EC50	10000	-2.5	100	98.2	1	10000	151855	98.2	103.2	104.3	102	101.1	0.2		0	3.2	GSVQIUGOUKJHRC-YFKPBYRVSA-N
SDZ-NKT-343	EC50	10000	-2.5	100	87.3	1	10000	1401	104.9	102.6	100.7	105.8	87.3	4.8		0	4.2	PCVSIMQAFWRUEC-JDXGNMNLSA-N, PCVSIMQAFWRUEC-JDXGNMNLSA-N, PCVSIMQAFWRUEC-JDXGNMNLSA-N
nifenazone	EC50	10000	-2.5	100	98.3	1	10000	191812	98.3	104.2	102.4	105.3	100.9	0.2		0	3.8	BRZANEXCSZCZCI-UHFFFAOYSA-N, BRZANEXCSZCZCI-UHFFFAOYSA-N, BRZANEXCSZCZCI-UHFFFAOYSA-N
VP-20629	EC50	10000	-2.5	100	98.5	1	10000	397782	98.5	107.7	106.2	106.7	106	0.2		0	6.9	GOLXRNDWAUTYKT-UHFFFAOYSA-N
acetylsalicylsalicylic-acid	EC50	10000	-2.5	100	96.1	1	10000	115894	96.1	96.8	102.7	104.1	105.9	0.5		0	5.3	DDSFKIFGAPZBSR-UHFFFAOYSA-N, DDSFKIFGAPZBSR-UHFFFAOYSA-N
ICI-199441	EC50	10000	-2.5	100	89.9	1	10000	1615.3	96.9	99.7	100.8	105.8	89.9	3.7		0	3.4	AEJOEPSMZCEYJN-HXUWFJFHSA-N, AEJOEPSMZCEYJN-HXUWFJFHSA-N, AEJOEPSMZCEYJN-HXUWFJFHSA-N
CO-102862	EC50	10000	-1	100	94.5	1	10000	190.4	95.9	94.5	98.9	97.6	99.4	1.7		0	3.8	MHUUDVZSPFRUSK-RQZCQDPDSA-N
pipenzolate	EC50	10000	-0.3	100	93.3	1	10000	32.2	100.1	95	95.4	93.3	97.4	16.4		0	2.3	WPUKUEMZZRVAKZ-REWPJTCUSA-N, WPUKUEMZZRVAKZ-REWPJTCUSA-N, WPUKUEMZZRVAKZ-REWPJTCUSA-N
alclometasone-dipropionate	EC50	10000	-0.3	100	90.8	1	10000	21.3	97.2	97	91.7	96.6	90.8	21.4		0	2.4	DJHCCTTVDRAMEH-FQEREKBASA-N
amiprilose	EC50	10000	-2.5	100	99.8	1	10000	689257	101.9	99.8	100.4	102.6	100.6	0		0	1.7	YXBQLONCIPUQKO-UJPOAAIJSA-N
ADX-10059	EC50	10000	-2.5	100	90.9	1	10000	11.9	102.2	97.5	102.2	97.3	90.9	7.7		0	2	MEDCLNYIYBERKO-UHFFFAOYSA-N, MEDCLNYIYBERKO-UHFFFAOYSA-N
gluconolactone	EC50	10000	-1	100	98.9	1	10000	1453.3	105.8	101.5	104.3	98.9	106.3	0.3		0	5	PHOQVHQSTUBQQK-KLVWXMOXSA-N
amifostine	EC50	10000	-0.1	100	100	1	10000	353.1	100	100	100	100	100	0.1		0	0	JKOQGQFVAUAYPM-UHFFFAOYSA-N
thiocolchicoside	EC50	10000	-0.1	100	100	1	10000	353.1	100	100	100	100	100	0.1		0	0	LEQAKWQJCITZNK-AXHKHJLKSA-N, LEQAKWQJCITZNK-AXHKHJLKSA-N
PNU-142633	EC50	10000	-2.5	100	99.5	1	10000	653740	99.5	106	100.3	103.2	100.9	0.1		0	3.4	PNTVCCRNJOGKGA-QFIPXVFZSA-N
casin	EC50	10000	-2.5	100	79	1	10000	494.6	106.9	102.5	105.3	102	79	9.5		0.5	4.8	RXIUMAOXORBRCY-IBGZPJMESA-N, RXIUMAOXORBRCY-IBGZPJMESA-N
thiotepa	EC50	10000	-0.1	100	100	1	10000	353.1	100	100	100	100	100	0.1		0	0	FOCVUCIESVLUNU-UHFFFAOYSA-N, FOCVUCIESVLUNU-UHFFFAOYSA-N, FOCVUCIESVLUNU-UHFFFAOYSA-N
mepazine	EC50	10000	-2.5	100	91.4	1	10000	266.8	99.1	98.6	98.6	100.5	91.4	4		0	1.2	CBHCDHNUZWWAPP-OAHLLOKOSA-N
prenylamine	EC50	10000	-2.5	100	85.7	1	10000	335.8	97.2	94.7	97.3	100.2	85.7	7.2		0.2	3.3	IFFPICMESYHZPQ-FQEVSTJZSA-N
dimethisoquin	EC50	10000	-2.5	100	91.3	1	10000	2194	98.9	106.2	101.6	104.8	91.3	3.2		0	4.1	XNMYNYSCEJBRPZ-UHFFFAOYSA-N, XNMYNYSCEJBRPZ-UHFFFAOYSA-N
NNC-05-2090	EC50	10000	-2.5	100	82.9	1	10000	7.9	99.4	94.1	102.2	94.6	82.9	14.8		0.9	3.1	XZZYCJOGZYEPPW-UHFFFAOYSA-N, XZZYCJOGZYEPPW-UHFFFAOYSA-N, XZZYCJOGZYEPPW-UHFFFAOYSA-N
LY364947	EC50	10000	-1	100	91.4	1	10000	140.2	94.1	97.9	95.9	98.9	91.4	2.6		0	4.3	IBCXZJCWDGCXQT-UHFFFAOYSA-N, IBCXZJCWDGCXQT-UHFFFAOYSA-N, IBCXZJCWDGCXQT-UHFFFAOYSA-N
citiolone	EC50	10000	-2.5	100	95.4	1	10000	89893.3	95.4	95.4	101.4	100.1	104.7	0.6		0	4.8	NRFJZTXWLKPZAV-YFKPBYRVSA-N
BETAMETHASONE 17,21-DIPROPIONATE	EC50	10000	-0.1	100	91.6	1	10000	1209.2	91.6	96.8	93.7	97	101.7	15		0	4.5
ipidacrine	EC50	10000	-0.1	100	93.4	1	10000	2818.1	96.8	93.4	103.3	94.8	99.4	10.2		0	4.1	YLUSMKAJIQOXPV-UHFFFAOYSA-N
isoflupredone-acetate	EC50	10000	-0.1	100	94.5	1	10000	3596	96.4	98.2	94.5	99.4	104.9	8.6		0	4.4	ZOCUOMKMBMEYQV-GSLJADNHSA-N, ZOCUOMKMBMEYQV-GSLJADNHSA-N
merbarone	EC50	10000	-2.5	100	93.9	1	10000	74686.2	93.9	96.3	97.4	102.6	103.8	0.7		0	5.3	GFYRZTLCYQQVHZ-UHFFFAOYSA-N, GFYRZTLCYQQVHZ-UHFFFAOYSA-N
LSN-2463359	EC50	10000	-2.5	100	95.1	1	10000	75881.4	95.1	98.3	97.1	104	102.4	0.6		0	4.3	STAFRSGTRKNXHF-UHFFFAOYSA-N, STAFRSGTRKNXHF-UHFFFAOYSA-N
HA-966-(S)-(-)	EC50	10000	-0.1	100	95.7	1	10000	1607.6	95.7	98.2	100.8	96.4	99.5	7.3		0	2.3	HCKUBNLZMKAEIN-VKHMYHEASA-N, HCKUBNLZMKAEIN-VKHMYHEASA-N
AC-7954-(+/-)	EC50	10000	-2.5	100	94.9	1	10000	71238.8	99	94.9	99.4	104.6	102.3	0.6		0	4.2	HIVBATDUVFEJFZ-IBGZPJMESA-N, HIVBATDUVFEJFZ-IBGZPJMESA-N, HIVBATDUVFEJFZ-IBGZPJMESA-N
oxibendazole	EC50	3395.4	-2.5	100	47.5	1	10000	124.5	101.1	95.2	101.2	102.2	47.5	25.2		2.6	3.8	RAOCRURYZCVHMG-UHFFFAOYSA-N, RAOCRURYZCVHMG-UHFFFAOYSA-N
aminohydroxybutyric-acid	EC50	10000	-2.5	100	93.6	1	10000	74191.8	93.6	99.7	96.4	106.4	101.9	0.8		0	5.5	YQGDEPYYFWUPGO-VKHMYHEASA-N, YQGDEPYYFWUPGO-VKHMYHEASA-N
4-propylbenzoic-acid	EC50	10000	-0.1	100	94.9	1	10000	2832.9	98.5	94.9	99.8	98.9	102.4	7.9		0	3.2	ATZHGRNFEFVDDJ-UHFFFAOYSA-N
norcyclobenzaprine	EC50	10000	-2.5	100	98.1	1	10000	141694	101.7	98.1	100.5	105.5	100.1	0.2		0	3.1	XECQQDXTQRYYBH-UHFFFAOYSA-N, XECQQDXTQRYYBH-UHFFFAOYSA-N
PD-166793	EC50	10000	-0.1	100	96.4	1	10000	1394.1	100.8	97.5	99.5	96.4	102.4	5.1		0	2.6	GJOCABIDMCKCEG-INIZCTEOSA-N, GJOCABIDMCKCEG-INIZCTEOSA-N, GJOCABIDMCKCEG-INIZCTEOSA-N
kenpaullone	EC50	10000	-2.5	100	82.3	1	10000	496.7	98.4	98.9	98.8	104.3	82.3	7.3		0.3	2.8	QQUXFYAWXPMDOE-UHFFFAOYSA-N, QQUXFYAWXPMDOE-UHFFFAOYSA-N
U-54494A	EC50	10000	-2.5	100	99.5	1	10000	516410	100.6	99.5	102.2	103.2	104.4	0.1		0	3.1	JUBNVWGVNWIXMB-SJORKVTESA-N, JUBNVWGVNWIXMB-SJORKVTESA-N
sulfanilate-zinc	EC50	10000	-2.5	100	96.3	1	10000	133395	101.3	101	96.3	106.9	106.4	0.4		0	5.8	RIUORJCWAHCMSA-UHFFFAOYSA-L
amrinone	EC50	10000	-1	100	98.3	1	10000	987.2	104	98.3	104.8	98.9	107.5	0.5		0	5.3	RNLQIBCLLYYYFJ-UHFFFAOYSA-N, RNLQIBCLLYYYFJ-UHFFFAOYSA-N
N-acetylmannosamine	EC50	10000	-2.5	100	95.6	1	10000	99966.3	95.6	101.1	105.1	103.2	104.8	0.5		0	5.1	OVRNDRQMDRJTHS-SHGPDSBTSA-N
lazabemide	EC50	10000	-2.5	100	99.9	1	10000	20051	100	100	100	100	100	0		0	0	JZXRLKWWVNUZRB-UHFFFAOYSA-N, JZXRLKWWVNUZRB-UHFFFAOYSA-N
L-NAME	EC50	10000	-2.5	100	97.9	1	10000	249483	101.4	97.9	102.9	101.3	110.4	0.3		0	6.1	KCWZGJVSDFYRIX-YFKPBYRVSA-N, KCWZGJVSDFYRIX-YFKPBYRVSA-N, KCWZGJVSDFYRIX-YFKPBYRVSA-N
deptropine	EC50	10000	-2.5	100	93	1	10000	2069.6	100.7	106.3	99.9	103	93	2.7		0	3.5	ZWPODSUQWXAZNC-PMOLBWCYSA-N
CGP-71683	EC50	2919.7	-2.5	100	3.6	1	10000	28.9	100.6	100.9	98.5	96.8	3.6	52.3		5.8	2.8	UULIGRNKXHCLQN-WGSAOQKQSA-N, UULIGRNKXHCLQN-WGSAOQKQSA-N, UULIGRNKXHCLQN-WGSAOQKQSA-N
UNC3230	EC50	10000	-0.7	100	88.8	1	10000	1.5	102	96.9	97.5	93.8	88.8	15.6		0	1.8	RZCNASHHHSKTGP-UHFFFAOYSA-N, RZCNASHHHSKTGP-UHFFFAOYSA-N
pridinol	EC50	10000	-2.5	100	93.5	1	10000	4.2	99.5	101.8	93.7	93.5	100	15.4		0	3.4	RQXCLMGKHJWMOA-UHFFFAOYSA-N, RQXCLMGKHJWMOA-UHFFFAOYSA-N, RQXCLMGKHJWMOA-UHFFFAOYSA-N
2,3-cis/exo-pinanediol	EC50	10000	-0.1	100	95.7	1	10000	2053.8	96.1	97.3	95.7	100.2	97.3	10.5		0	1.9	MOILFCKRQFQVFS-VUMZSGCYSA-N
dipivefrine	EC50	10000	-1	100	95.1	1	10000	186.2	99.4	95.1	97.3	96.2	97.1	1.5		0	3.3	OCUJLLGVOUDECM-CYBMUJFWSA-N, OCUJLLGVOUDECM-CYBMUJFWSA-N
ZM-336372	EC50	10000	-0.4	100	97	1	10000	223.3	104.2	100.1	99.5	97	104.2	2.2		0	3.8	PYEFPDQFAZNXLI-UHFFFAOYSA-N, PYEFPDQFAZNXLI-UHFFFAOYSA-N, PYEFPDQFAZNXLI-UHFFFAOYSA-N, PYEFPDQFAZNXLI-UHFFFAOYSA-N
PFI-4	EC50	10000	-2.5	100	92	1	10000	108.3	100.7	101.3	97.6	99.4	92	4.8		0	1.4	QCIJLRJBZDBVDB-UHFFFAOYSA-N, QCIJLRJBZDBVDB-UHFFFAOYSA-N
nimesulide	EC50	10000	-1	100	96.2	1	10000	159.4	96.3	99.4	99.1	99.5	96.2	1.1		0	2.1	HYWYRSMBCFDLJT-UHFFFAOYSA-N, HYWYRSMBCFDLJT-UHFFFAOYSA-N, HYWYRSMBCFDLJT-UHFFFAOYSA-N, HYWYRSMBCFDLJT-UHFFFAOYSA-N
CPI-1189	EC50	10000	-0.1	100	93.3	1	10000	1846.5	100.3	93.3	98.2	97	98.7	10.5		0	2.7	DJKNRCWSXSZACF-UHFFFAOYSA-N, DJKNRCWSXSZACF-UHFFFAOYSA-N
pifithrin-mu	EC50	2748.7	-2.5	100	20	1	10000	26	99.8	97.5	97.2	95.7	20	45.4		5	2.6	ZZUZYEMRHCMVTB-UHFFFAOYSA-N, ZZUZYEMRHCMVTB-UHFFFAOYSA-N, ZZUZYEMRHCMVTB-UHFFFAOYSA-N
QX-314	EC50	10000	-0.3	100	95.7	1	10000	173.7	103.3	96.9	101.7	95.7	100.6	3.5		0	3.2	PYEBKOFMWAMBFV-UHFFFAOYSA-O, PYEBKOFMWAMBFV-UHFFFAOYSA-O, PYEBKOFMWAMBFV-UHFFFAOYSA-O
levomenthol	EC50	10000	-2.5	100	95.5	1	10000	2169.3	105	101	101.3	101.4	95.5	1.8		0	2.8	NOOLISFMXDJSKH-KXUCPTDWSA-N, NOOLISFMXDJSKH-KXUCPTDWSA-N
traxoprodil	EC50	10000	-2.5	100	96.1	1	10000	121166	100.2	100.2	96.1	110	100.8	0.5		0	5.5	QEMSVZNTSXPFJA-HNAYVOBHSA-N
beta-amyloid-synthesis-inhibitor	EC50	10000	-2.5	100	97.1	1	10000	148174	105.8	97.1	100.5	100.2	106	0.3		0	4.9	GYNDFOLSPPBBIK-UHFFFAOYSA-N, GYNDFOLSPPBBIK-UHFFFAOYSA-N
sulmazole	EC50	10000	-0.1	100	100	1	10000	353.1	100	100	100	100	100	0.1		0	0	XMFCOYRWYYXZMY-HXUWFJFHSA-N, XMFCOYRWYYXZMY-HXUWFJFHSA-N
C34	EC50	10000	-2.5	100	96.3	1	10000	6281.4	101.7	105.9	96.9	103.4	96.3	1.3		0	3.9	KMIQMFHPUJUDMC-HHARLNAUSA-N, KMIQMFHPUJUDMC-HHARLNAUSA-N
CO-101244	EC50	10000	-0.1	100	96.8	1	10000	833.3	100.1	96.8	97.8	97.1	99.7	6.9		0	1.5	VKMFDKYCIKEDMR-UHFFFAOYSA-N, VKMFDKYCIKEDMR-UHFFFAOYSA-N, VKMFDKYCIKEDMR-UHFFFAOYSA-N
urethane	EC50	10000	-2.5	100	97.6	1	10000	15706.8	101	102.1	97.6	104	97.9	0.6		0	2.6	JOYRKODLDBILNP-UHFFFAOYSA-N, JOYRKODLDBILNP-UHFFFAOYSA-N
AD-5467	EC50	10000	-0.6	100	96.5	1	10000	2.9	101.7	98.5	98.9	96.5	98	6.6		0	1.3	CLDJCRWXLDLJLO-CQSZACIVSA-N, CLDJCRWXLDLJLO-CQSZACIVSA-N
sanazole	EC50	10000	-2.5	100	95.8	1	10000	5.5	98.3	103.6	96.7	97.7	95.8	9.2		0	2.2	YKDRHKCETNMLHL-UHFFFAOYSA-N
prilocaine	EC50	10000	-2.5	100	96.9	1	10000	12439.9	100.3	108.5	99.3	104.7	96.9	1		0	4.9	MVFGUOIZUNYYSO-NSHDSACASA-N, MVFGUOIZUNYYSO-NSHDSACASA-N
pirenperone	EC50	10000	-1.1	100	99.2	1	10000	2138.6	106.5	105.5	102.8	99.2	103.4	0.2		0	4.9	HXCNRYXBZNHDNE-UHFFFAOYSA-N, HXCNRYXBZNHDNE-UHFFFAOYSA-N
lofepramine	EC50	10000	-0.1	100	100	1	10000	353.1	100	100	100	100	100	0.1		0	0	SAPNXPWPAUFAJU-UHFFFAOYSA-N, SAPNXPWPAUFAJU-UHFFFAOYSA-N
rilmenidine	EC50	10000	-1	100	97	1	10000	587.9	104.2	97	107.7	98.2	104.4	0.9		0	5.6	CQXADFVORZEARL-UHFFFAOYSA-N, CQXADFVORZEARL-UHFFFAOYSA-N
cinnarazine	EC50	10000	-2.5	100	95.3	1	10000	89583.7	107.1	95.3	98.4	103.2	100.8	0.6		0	4.9	DERZBLKQOCDDDZ-JLHYYAGUSA-N, DERZBLKQOCDDDZ-JLHYYAGUSA-N, DERZBLKQOCDDDZ-JLHYYAGUSA-N
BP-897	EC50	10000	-0.2	100	95.5	1	10000	349.6	102.2	95.5	100.8	96.3	98.8	5.5		0	2.8	MNHDKMDLOJSCGN-UHFFFAOYSA-N, MNHDKMDLOJSCGN-UHFFFAOYSA-N
dibekacin	EC50	10000	-0.5	100	97.9	1	10000	261.2	104.1	97.9	101.4	98	104.4	1.3		0	3.8	JJCQSGDBDPYCEO-XVZSLQNASA-N
PSNCBAM-1	EC50	10000	-0.2	100	96.6	1	10000	500.9	98.8	102.2	96.6	98.7	101.7	3.9		0	2.6	HDAYFSFWIPRJSO-UHFFFAOYSA-N, HDAYFSFWIPRJSO-UHFFFAOYSA-N
CD-437	EC50	1876.4	-2.5	100	9.8	1	10000	2	100.6	100	98.7	84.7	9.8	65.8		7.5	1	LDGIHZJOIQSHPB-UHFFFAOYSA-N, LDGIHZJOIQSHPB-UHFFFAOYSA-N
prolylleucylglycinamide	EC50	10000	-0.1	100	100	1	10000	353.1	100	100	100	100	100	0.1		0	0	NOOJLZTTWSNHOX-NXEZZACHSA-N
enflurane	EC50	10000	-0.1	100	100	1	10000	353.1	100	100	100	100	100	0.1		0	0	JPGQOUSTVILISH-PVQJCKRUSA-N, JPGQOUSTVILISH-PVQJCKRUSA-N
2-pyridylethylamine	EC50	10000	-0.1	100	100	1	10000	353.1	100	100	100	100	100	0.1		0	0	XPQIPUZPSLAZDV-UHFFFAOYSA-N, XPQIPUZPSLAZDV-UHFFFAOYSA-N
niclosamide	EC50	3573.3	-2.5	100	68.9	1	10000	228.5	100.7	104.4	97.2	102.6	68.9	14.3		1.2	3.4	RJMUSRYZPJIFPJ-UHFFFAOYSA-N, RJMUSRYZPJIFPJ-UHFFFAOYSA-N
WAY-208466	EC50	10000	-0.3	100	98.2	1	10000	391.8	103.2	98.3	99.9	98.2	103.1	1.6		0	2.8	SFSFIDVAEMDPIP-UHFFFAOYSA-N, SFSFIDVAEMDPIP-UHFFFAOYSA-N
etanidazole	EC50	10000	-0.8	100	97.1	1	10000	142.3	100.6	97.1	102	99.1	101.6	1.1		0	2.4	WCDWBPCFGJXFJZ-UHFFFAOYSA-N, WCDWBPCFGJXFJZ-UHFFFAOYSA-N
ONO-8130	EC50	10000	-2.5	100	95.1	1	10000	1463.9	97.9	103.3	97.5	101.1	95.1	2		0	2.4	IOXMDBQCUCDLAF-UHFFFAOYSA-N, IOXMDBQCUCDLAF-UHFFFAOYSA-N
[truncated: 3,206 more rows]
