# Supplementary material for: A host-centric morphological profiling approach to identify repurposed antiviral drugs
Source: iScience. 2026 Jul 10;29(8):116673. doi: 10.1016/j.isci.2026.116673 (PMC13380429; doi:10.1016/j.isci.2026.116673)
Supplement: Table S4. Viability screen results in Vero E6 cells with the full drug repurposing library in five doses, related to Figure 2 [file mmc5.xlsx]

## Sheet: VeroE6
DRUG_NAME	ANALYSIS_NAME	EC50	SLOPE	MAX	MIN	Min.Conc.tested	Max.Conc.tested	EC50_std_error	D1	D2	D3	D4	D5	AUC	GRAPH	DSS	SE_of_estimate	InChI
GPBAR-A	EC50	10000	-2.5	100	98.9	1	10000	117546	101	99	98.9	100.6	101.8	0.1		0	1.5	ZIXNJVGTAXRKAP-UHFFFAOYSA-N, ZIXNJVGTAXRKAP-UHFFFAOYSA-N
CR8-(R)	EC50	201.2	-2.5	100	2.9	1	10000	0.5	90.2	99.3	85.8	2.9	9.3	164.8		19.9	5.9	HOCBJBNQIQQQGT-LJQANCHMSA-N, HOCBJBNQIQQQGT-LJQANCHMSA-N, HOCBJBNQIQQQGT-LJQANCHMSA-N
SB-747651A	EC50	10000	-2.5	100	93.3	1	10000	4.1	93.3	103.7	100.6	93.8	94.1	9.2		0	3.9	MBCJUIJWPYUEBX-UHFFFAOYSA-N, MBCJUIJWPYUEBX-UHFFFAOYSA-N
2-methoxyestradiol	EC50	2501.1	-2.5	100	36.2	1	10000	14.6	99.6	97.8	98.9	94.8	36.2	38.7		4.3	1.6	CQOQDQWUFQDJMK-SSTWWWIQSA-N, CQOQDQWUFQDJMK-SSTWWWIQSA-N, CQOQDQWUFQDJMK-SSTWWWIQSA-N
BMS-345541	EC50	1860.5	-2.5	100	44	1	10000	15.4	102	92.6	94.5	90.3	44	41.1		4.6	4.7	PSPFQEBFYXJZEV-UHFFFAOYSA-N, PSPFQEBFYXJZEV-UHFFFAOYSA-N, PSPFQEBFYXJZEV-UHFFFAOYSA-N
imipenem	EC50	10000	-0.2	100	89.2	1	10000	856.7	97.9	101.7	89.2	100	110	13.8		0	9.1	ZSKVGTPCRGIANV-ZXFLCMHBSA-N, ZSKVGTPCRGIANV-ZXFLCMHBSA-N
colistimethate	EC50	10000	-0.1	100	93.5	1	10000	2744.6	101.4	97	96.1	93.5	108.3	9.7		0	6.3	PTQGBRPUALXNCZ-INRRNNIXSA-N
bicuculline-methochloride-(-)	EC50	10000	-2.5	100	97	1	10000	67738.3	98.6	97	99.2	102.8	100.2	0.4		0	2.4	WDIQXKYUSINZME-RBUKOAKNSA-N
BETP	EC50	10000	-0.1	100	92.4	1	10000	3363.7	99	96.3	98.2	92.4	106.5	11.8		0	5.6	NTDFYGSSDDMNHI-NDEPHWFRSA-N
CYM-50260	EC50	10000	-2.5	100	95.2	1	10000	90086.1	95.2	105.2	96.6	103.4	102.8	0.6		0	5	FHPOTBQOUBMMCI-UHFFFAOYSA-N, FHPOTBQOUBMMCI-UHFFFAOYSA-N
muscimol	EC50	10000	-0.1	100	93.1	1	10000	1943.4	98.8	97	93.1	97.1	100.6	10.7		0	3	ZJQHPWUVQPJPQT-UHFFFAOYSA-N, ZJQHPWUVQPJPQT-UHFFFAOYSA-N
TCS-PIM-1-1	EC50	10000	-0.5	100	93.1	1	10000	3.4	96.9	101.3	95.5	96	93.1	12.6		0	2.1	SVSYJTYGPLVUOZ-UHFFFAOYSA-N, SVSYJTYGPLVUOZ-UHFFFAOYSA-N
norethisterone-enanthate	EC50	10000	-1.9	100	84.2	1	10000	2.1	96.6	97.1	98.8	94.5	84.2	13.7		0.6	2.3	APTGJECXMIKIET-WOSSHHRXSA-N
CHLORTETRACYCLINE HYDROCHLORIDE	EC50	10000	-0.1	100	91.7	1	10000	2194.8	95.1	100.9	91.7	97	100.1	12.9		0	4
spiperone	EC50	10000	-2.5	100	95.8	1	10000	4.5	99.8	103.1	96.1	95.8	98.3	9.5		0	2	DKGZKTPJOSAWFA-UHFFFAOYSA-N, DKGZKTPJOSAWFA-UHFFFAOYSA-N
medetomidine	EC50	10000	-1	100	95.2	1	10000	195.6	95.7	98.2	95.2	99.8	98.7	1.5		0	3.4	CUHVIMMYOGQXCV-LLVKDONJSA-N, CUHVIMMYOGQXCV-LLVKDONJSA-N, CUHVIMMYOGQXCV-LLVKDONJSA-N, CUHVIMMYOGQXCV-LLVKDONJSA-N
TTNPB	EC50	10000	-0.1	100	94.7	1	10000	2996.3	94.7	101.9	98.3	97.9	101.9	8.3		0	3.5	FOIVPCKZDPCJJY-JQIJEIRASA-N, FOIVPCKZDPCJJY-JQIJEIRASA-N, FOIVPCKZDPCJJY-JQIJEIRASA-N
RS-102895	EC50	10000	-1	100	93.5	1	10000	147.9	95.6	99	97.2	96.3	93.5	2		0	3.5	HIDWEYPGMLIQSN-UHFFFAOYSA-N, HIDWEYPGMLIQSN-UHFFFAOYSA-N, HIDWEYPGMLIQSN-UHFFFAOYSA-N
5-BDBD	EC50	10000	-0.2	100	92.8	1	10000	145.1	96.7	92.8	94.6	93.5	95.9	20.7		0	1.8	NKYMVQPXXTZHSF-UHFFFAOYSA-N, NKYMVQPXXTZHSF-UHFFFAOYSA-N, NKYMVQPXXTZHSF-UHFFFAOYSA-N
dexniguldipine	EC50	2501.9	-2.5	100	37.8	1	10000	50.2	92.6	101.5	92.5	95	37.8	37.8		4.2	5.4	SVJMLYUFVDMUHP-MGBGTMOVSA-N
cinoxacin	EC50	10000	-0.1	100	89.4	1	10000	1686.5	91.4	101.5	92.1	89.4	102.5	18.2		0	6.4	VDUWPHTZYNWKRN-UHFFFAOYSA-N, VDUWPHTZYNWKRN-UHFFFAOYSA-N
PCI-29732	EC50	10000	-1	100	87.1	1	10000	1.2	94.2	100.5	97.1	90.8	87.1	18.7		0.3	2.9	GMJUPMONHWAZCP-UHFFFAOYSA-N, GMJUPMONHWAZCP-UHFFFAOYSA-N
NGD-94-1	EC50	10000	-0.1	100	91.5	1	10000	643.8	93.2	97.5	91.5	92.9	104.6	16.4		0	5.8	OTVQCHUIPJYASM-UHFFFAOYSA-N, OTVQCHUIPJYASM-UHFFFAOYSA-N
SD-2590	EC50	10000	-0.1	100	92.2	1	10000	2670	97.6	94	98.7	92.2	103.2	12.1		0	4.6	NXUHVWMBPOFLMA-UHFFFAOYSA-N, NXUHVWMBPOFLMA-UHFFFAOYSA-N
Y-27632	EC50	10000	-0.6	100	92.2	1	10000	1.1	97.8	99.1	96.4	93.7	92.2	15.5		0	0.9	IYOZTVGMEWJPKR-IJLUTSLNSA-N, IYOZTVGMEWJPKR-IJLUTSLNSA-N, IYOZTVGMEWJPKR-IJLUTSLNSA-N
DDR1-IN-1	EC50	3279.4	-2.5	100	72.9	1	10000	100.9	97.4	99.5	100.3	100.5	72.9	13.4		1.1	1.8	AOZPVMOOEJAZGK-UHFFFAOYSA-N, AOZPVMOOEJAZGK-UHFFFAOYSA-N
pirlindole	EC50	10000	-2.5	100	97.6	1	10000	70830.7	97.7	100.1	97.6	101.1	100.7	0.3		0	2	IWVRVEIKCBFZNF-ZDUSSCGKSA-N
paracetamol	EC50	10000	-0.1	100	92.5	1	10000	2560.4	97.9	95.4	102.2	92.5	101.7	11.7		0	4.4	RZVAJINKPMORJF-UHFFFAOYSA-N, RZVAJINKPMORJF-UHFFFAOYSA-N, RZVAJINKPMORJF-UHFFFAOYSA-N, RZVAJINKPMORJF-UHFFFAOYSA-N
mifobate	EC50	10000	-0.1	100	92.5	1	10000	2185.8	101	94.5	98	92.5	100.1	11.6		0	3.6	VQHUQHAPWMNBLP-LLVKDONJSA-N
GR-135531	EC50	10000	-2.5	100	95.3	1	10000	4.1	99	101.7	102.9	95.3	99	6.3		0	2.6	MPZVHKLZCUEJFO-UHFFFAOYSA-N, MPZVHKLZCUEJFO-UHFFFAOYSA-N
3-methyl-GABA	EC50	10000	-0.2	100	92.8	1	10000	913.7	100	94.2	103.2	92.8	101.3	9.6		0	4.7	CZGLBWZXGIAIBU-SCSAIBSYSA-N, CZGLBWZXGIAIBU-SCSAIBSYSA-N
PIM-1-Inhibitor-2	EC50	10000	-1	100	97.7	1	10000	318.5	97.7	103.1	104.2	98.5	99.7	0.7		0	2.9	AQVFETGXIRKVAQ-UHFFFAOYSA-N, AQVFETGXIRKVAQ-UHFFFAOYSA-N, AQVFETGXIRKVAQ-UHFFFAOYSA-N
deslanoside	EC50	40.1	-2	100	1	1	10000	0.1	96.7	94.3	14.8	1.5	1	237.2		28.7	1.6	OBATZBGFDSVCJD-LALPQLPRSA-N
BVT-948	EC50	2974.9	-2.5	100	19.6	1	10000	43.8	98.3	101.9	103.8	97.9	19.6	43		4.7	3.3	LLPBUXODFQZPFH-UHFFFAOYSA-N
AL-8697	EC50	10000	-2.5	100	86.3	1	10000	0.7	95.8	100.2	93.9	86.3	87	26.9		1.4	2.1	ZVBTZTQYHOXIBC-UHFFFAOYSA-N, ZVBTZTQYHOXIBC-UHFFFAOYSA-N
JZL-195	EC50	10000	-0.5	100	92.9	1	10000	90.9	97.3	103.3	103.6	92.9	99.7	4.3		0	4.4	QNYRAEKLMNDRFY-UHFFFAOYSA-N, QNYRAEKLMNDRFY-UHFFFAOYSA-N
miocamycin	EC50	10000	-1	100	96.4	1	10000	221	97.5	96.8	96.4	99.1	96.7	1.1		0	2.8	GQNZGCARKRHPOH-XUDBFGHTSA-N
cyclizine	EC50	10000	-0.1	100	93.7	1	10000	1464.1	97.7	96.3	93.7	96	102.5	10.9		0	3.6	UVKZSORBKUEBAZ-UHFFFAOYSA-N, UVKZSORBKUEBAZ-UHFFFAOYSA-N, UVKZSORBKUEBAZ-UHFFFAOYSA-N
NSC-405020	EC50	10000	-2.5	100	99.3	1	10000	340902	104.4	101.4	99.3	103	99.8	0.1		0	2.8	ARDYECYBETXQFD-MRVPVSSYSA-N, ARDYECYBETXQFD-MRVPVSSYSA-N, ARDYECYBETXQFD-MRVPVSSYSA-N
fludarabine	EC50	10000	-0.1	100	92.8	1	10000	416.7	93.9	95.2	92.8	99.4	100.9	14.4		0	4.1	HBUBKKRHXORPQB-FJFJXFQQSA-N, HBUBKKRHXORPQB-FJFJXFQQSA-N, HBUBKKRHXORPQB-FJFJXFQQSA-N
cutamesine	EC50	10000	-0.2	100	91.6	1	10000	229.2	102	92.5	102.2	96.2	95.6	9		0	4	UVSWWUWQVAQPJR-UHFFFAOYSA-N, UVSWWUWQVAQPJR-UHFFFAOYSA-N, UVSWWUWQVAQPJR-UHFFFAOYSA-N
NSC-23766	EC50	10000	-2.5	100	97.6	1	10000	8.6	97.7	102.2	103.5	97.9	97.6	2.9		0	2.4	DEFBCZWQLILOJF-MRXNPFEDSA-N, DEFBCZWQLILOJF-MRXNPFEDSA-N, DEFBCZWQLILOJF-MRXNPFEDSA-N, DEFBCZWQLILOJF-MRXNPFEDSA-N
UNC2327	EC50	10000	-2.5	100	97.5	1	10000	118769	97.5	103.3	98.7	101	104	0.3		0	3.4	MYTRGTBDVGKKRO-UHFFFAOYSA-N, MYTRGTBDVGKKRO-UHFFFAOYSA-N
amantadine	EC50	10000	-2.5	100	93.8	1	10000	1210.4	94.5	101.8	98.1	100.8	93.8	2.7		0	3.1	DKNWSYNQZKUICI-UHFFFAOYSA-N, DKNWSYNQZKUICI-UHFFFAOYSA-N
ditolylguanidine	EC50	10000	-0.4	100	95.6	1	10000	26.2	96.4	103.6	95.6	100	95.6	5.6		0	3.3	OPNUROKCUBTKLF-UHFFFAOYSA-N, OPNUROKCUBTKLF-UHFFFAOYSA-N
YM-750	EC50	10000	-2.5	100	88.3	1	10000	799.1	96.9	98.1	91.9	101	88.3	5.4		0	4.5	FMLJREWZCZHGGW-UHFFFAOYSA-N, FMLJREWZCZHGGW-UHFFFAOYSA-N
MR-16728	EC50	10000	-1	100	94.9	1	10000	196.8	95.8	96.1	96.5	99.6	94.9	1.5		0	3.6	AGKAAJMNNVUNDK-JOCHJYFZSA-N, AGKAAJMNNVUNDK-JOCHJYFZSA-N
2-methyl-5-hydroxytryptamine	EC50	10000	-1	100	94.9	1	10000	205.2	95	96.5	98.4	96.6	94.9	1.5		0	3.7	WYWNEDARFVJQSG-UHFFFAOYSA-N, WYWNEDARFVJQSG-UHFFFAOYSA-N
zaldaride	EC50	10000	-2.5	100	89.9	1	10000	203.2	98.9	97.7	98.7	100	89.9	5.1		0	1.5	HTGCJAAPDHZCHL-SANMLTNESA-N, HTGCJAAPDHZCHL-SANMLTNESA-N, HTGCJAAPDHZCHL-SANMLTNESA-N
TRAM-39	EC50	10000	-0.5	100	95.2	1	10000	7.7	102.8	97.8	97.8	95.2	98.5	8.5		0	2.3	JHNRTPKGSCVKKC-UHFFFAOYSA-N, JHNRTPKGSCVKKC-UHFFFAOYSA-N
ethyl-paraben	EC50	10000	-2.5	100	98.9	1	10000	160574	101.8	99.7	98.9	103.6	99.8	0.1		0	2.1	NUVBSKCKDOMJSU-UHFFFAOYSA-N, NUVBSKCKDOMJSU-UHFFFAOYSA-N
COR-170	EC50	10000	-2.5	100	91.3	1	10000	20741.2	100	97.7	103	106.1	94.8	1.3		0	3.6	MSJISJDTJJYBFT-UHFFFAOYSA-N, MSJISJDTJJYBFT-UHFFFAOYSA-N
sal003	EC50	10000	-2.5	100	81.2	1	10000	206.7	94.9	101.7	100	100.1	81.2	9.5		0.5	2.8	TVNBASWNLOIQML-RFKZRZAASA-N, TVNBASWNLOIQML-RFKZRZAASA-N, TVNBASWNLOIQML-RFKZRZAASA-N, TVNBASWNLOIQML-RFKZRZAASA-N
INH1	EC50	10000	-1.8	100	91.1	1	10000	5.1	101.8	96.8	98.4	97.5	91.1	7.1		0	2	JPMOKRWIYQGMJL-UHFFFAOYSA-N, JPMOKRWIYQGMJL-UHFFFAOYSA-N
ZK-164015	EC50	10000	-2.5	100	77.6	1	10000	61.8	95	99.3	100.3	98.1	77.6	13.8		1	2.6	LYJSJVYJLZOMCD-UHFFFAOYSA-N, LYJSJVYJLZOMCD-UHFFFAOYSA-N, LYJSJVYJLZOMCD-UHFFFAOYSA-N
cloxyquin	EC50	10000	-2.5	100	97.7	1	10000	4166.3	99.7	105.3	99.9	100.8	97.7	0.9		0	2.7	CTQMJYWDVABFRZ-UHFFFAOYSA-N, CTQMJYWDVABFRZ-UHFFFAOYSA-N
SKF-38393	EC50	10000	-0.5	100	96.9	1	10000	217.1	104.5	98.2	102.7	96.9	106.2	1.7		0	4.9	JUDKOGFHZYMDMF-AWEZNQCLSA-N, JUDKOGFHZYMDMF-AWEZNQCLSA-N
ETP-45658	EC50	1354.3	-2.5	100	30.9	1	10000	0.7	100.2	102	98.9	78	30.9	60.1		7	1.2	BJVRNXSHJLDZJR-UHFFFAOYSA-N, BJVRNXSHJLDZJR-UHFFFAOYSA-N
compound-401	EC50	10000	-0.5	100	95.9	1	10000	5.7	102.2	97.9	98	98.3	95.9	6.8		0	1.6	BVRDQVRQVGRNHG-UHFFFAOYSA-N, BVRDQVRQVGRNHG-UHFFFAOYSA-N
guacetisal	EC50	10000	-2.5	100	98.9	1	10000	21025.9	101	104.7	100.6	102.2	98.9	0.3		0	2.7	HSJFYRYGGKLQBT-UHFFFAOYSA-N
H-89	EC50	10000	-2.5	100	82.9	1	10000	20.6	96.8	97.6	100	97	82.9	12.6		0.7	2	ZKZXNDJNWUTGDK-NSCUHMNNSA-N, ZKZXNDJNWUTGDK-NSCUHMNNSA-N, ZKZXNDJNWUTGDK-NSCUHMNNSA-N
CGP-54626	EC50	10000	-1	100	98.7	1	10000	933.5	107.1	101.4	104.4	98.7	103.6	0.4		0	4.8	JGGVBBYJRQOPPA-BBRMVZONSA-N, JGGVBBYJRQOPPA-BBRMVZONSA-N, JGGVBBYJRQOPPA-BBRMVZONSA-N
IKK-2-inhibitor	EC50	10000	-2.5	100	95.6	1	10000	30.8	102.7	99.5	103.6	98.7	95.6	3.7		0	2.3	BMUACLADCKCNKZ-UHFFFAOYSA-N, BMUACLADCKCNKZ-UHFFFAOYSA-N, BMUACLADCKCNKZ-UHFFFAOYSA-N
VUF11207	EC50	10000	-2.5	100	99	1	10000	21.3	102.3	102.3	102.7	99.5	99	1		0	2.1	JVRRRKAXHMGUHZ-JIKIWWBOSA-N, JVRRRKAXHMGUHZ-JIKIWWBOSA-N
chloramphenicol	EC50	10000	-2.5	100	98.1	1	10000	8727.2	106.1	99.6	98.9	101.3	98.1	0.7		0	3.2	WIIZWVCIJKGZOK-RKDXNWHRSA-N, WIIZWVCIJKGZOK-RKDXNWHRSA-N
JNJ-10397049	EC50	10000	-2.5	100	93.9	1	10000	1.8	102.4	101.3	100.6	93.9	95.7	8.8		0	1.7	RBKIJGLHFFQHBE-IRXDYDNUSA-N, RBKIJGLHFFQHBE-IRXDYDNUSA-N
EBPC	EC50	10000	-0.8	100	99	1	10000	279	102.1	101.3	101.6	99	99.9	0.4		0	1.6	FQMSSTZJKSWSMP-LLVKDONJSA-N
A-939572	EC50	10000	-2.4	100	89.9	1	10000	0.9	101.8	99.5	97	89.9	91	18.7		0	1.1	DPYTYQFYDLYWHZ-UHFFFAOYSA-N, DPYTYQFYDLYWHZ-UHFFFAOYSA-N
aminomethyltransferase	EC50	10000	-2.5	100	94.7	1	10000	55811.6	97.6	106.8	94.7	103.6	97	0.7		0	4.8	BATVOUKHGLKDGQ-BYPYZUCNSA-N, BATVOUKHGLKDGQ-BYPYZUCNSA-N
nolatrexed	EC50	10000	-2.5	100	83.1	1	10000	81.7	102.6	97.2	99.8	98.9	83.1	9.9		0.5	2	XHWRWCSCBDLOLM-UHFFFAOYSA-N
TMPH	EC50	10000	-0.1	100	95.2	1	10000	2050.6	99	96.4	101.4	95.2	98.4	7.6		0	2.4	PWWKJRFUJIFGGD-UHFFFAOYSA-N, PWWKJRFUJIFGGD-UHFFFAOYSA-N, PWWKJRFUJIFGGD-UHFFFAOYSA-N
tyrphostin-AG-494	EC50	10000	-2.5	100	90.6	1	10000	1828.4	103.7	100.4	104.2	104.8	90.6	3.5		0	3.8	HKHOVJYOELRGMV-XYOKQWHBSA-N, HKHOVJYOELRGMV-XYOKQWHBSA-N
RS-16566	EC50	10000	-0.1	100	94.9	1	10000	746.9	100.1	95.8	97.5	94.9	100	9.5		0	2.4	OGXMGJGFLBSEJW-HNNXBMFYSA-N
EXO-1	EC50	10000	-1	100	91	1	10000	208.2	95.2	94.6	91	93.6	99.5	2.7		0	6.7	KIAPWMKFHIKQOZ-UHFFFAOYSA-N, KIAPWMKFHIKQOZ-UHFFFAOYSA-N, KIAPWMKFHIKQOZ-UHFFFAOYSA-N
CH223191	EC50	10000	-0.1	100	92.1	1	10000	3712.6	97.3	92.1	95.2	94.1	107.5	12.3		0	6.5	LKTNEXPODAWWFM-GHVJWSGMSA-N
secoisolariciresinol-diglucoside	EC50	10000	-0.1	100	93.6	1	10000	4908.3	95.6	100.7	93.6	97.8	109.5	10		0	6.9	SBVBJPHMDABKJV-PGCJWIIOSA-N
adelmidrol	EC50	10000	-0.1	100	96	1	10000	5202.7	99.2	98.7	96.4	96	106.6	6.2		0	4.5	PAHZPHDAJQIETD-UHFFFAOYSA-N, PAHZPHDAJQIETD-UHFFFAOYSA-N
CZC24832	EC50	10000	-0.1	100	93.5	1	10000	474.5	93.5	99.3	94	96.3	100.5	13.3		0	3.4	RXRZPHQBTHQXSV-UHFFFAOYSA-N, RXRZPHQBTHQXSV-UHFFFAOYSA-N
PPY-A	EC50	10000	-2.5	100	95.4	1	10000	135936	95.4	100.1	100.3	101.4	111.5	0.6		0	7.3	GYQRHHQPEMOLKH-UHFFFAOYSA-N, GYQRHHQPEMOLKH-UHFFFAOYSA-N
CMPD-1	EC50	10000	-1	100	95.3	1	10000	184.1	97.2	95.3	99.6	97.6	95.5	1.4		0	3.1	ODYAQBDIXCVKAE-UHFFFAOYSA-N, ODYAQBDIXCVKAE-UHFFFAOYSA-N
ANA-12	EC50	10000	-0.2	100	89.5	1	10000	234.3	100.1	99.3	99.8	89.5	103.6	11		0	5.7	TUSCYCAIGRVBMD-KRWDZBQOSA-N, TUSCYCAIGRVBMD-KRWDZBQOSA-N
C-021	EC50	2983.5	-2.5	100	0.8	1	10000	38	96.8	101.7	99.1	97.5	0.8	52.9		5.9	3.5	WYVBISCFCHREDA-UHFFFAOYSA-N, WYVBISCFCHREDA-UHFFFAOYSA-N
vindesine	EC50	218.8	-1.5	100	27.3	1	10000	0.2	96.4	95.3	83.3	33.6	27.3	120.8		14.3	2.7	HHJUWIANJFBDHT-KOTLKJBCSA-N
ciclopirox	EC50	1662.3	-1.5	100	63.4	1	10000	2.6	94.6	100.5	90.1	89.6	63.4	29.2		2.7	5.6	SCKYRAXSEDYPSA-UHFFFAOYSA-N, SCKYRAXSEDYPSA-UHFFFAOYSA-N, SCKYRAXSEDYPSA-UHFFFAOYSA-N, SCKYRAXSEDYPSA-UHFFFAOYSA-N, SCKYRAXSEDYPSA-UHFFFAOYSA-N, SCKYRAXSEDYPSA-UHFFFAOYSA-N
SB-202190	EC50	10000	-0.1	100	91.1	1	10000	4305	97.7	100.4	91.1	93.4	110.9	13.8		0	8.4	QHKYPYXTTXKZST-UHFFFAOYSA-N, QHKYPYXTTXKZST-UHFFFAOYSA-N, QHKYPYXTTXKZST-UHFFFAOYSA-N
BRL-15572	EC50	10000	-0.1	100	88.9	1	10000	2589.9	95.5	96.9	88.9	99.7	104	17.2		0	6.3	QJHCTHPYUOXOGM-DEOSSOPVSA-N, QJHCTHPYUOXOGM-DEOSSOPVSA-N
SM-21	EC50	10000	-0.1	100	92.4	1	10000	377.8	96.4	95.8	95.8	92.4	101.1	14.9		0	3.4	WTPAXDRULIZRDJ-ABFRBSLYSA-N
NTNCB	EC50	10000	-0.3	100	79.2	1	10000	11.3	94.9	95.3	89.8	94.5	79.2	34.9		0.9	4.5	ISSSVYKMIIAPTH-ACRUOGEOSA-N, ISSSVYKMIIAPTH-ACRUOGEOSA-N
MY-5445	EC50	10000	-0.1	100	92.1	1	10000	3263.4	96.6	96.7	95.8	92.1	106.4	12.2		0	5.7	CEHQLKSLMFIHBF-UHFFFAOYSA-N, CEHQLKSLMFIHBF-UHFFFAOYSA-N, CEHQLKSLMFIHBF-UHFFFAOYSA-N
hesperadin	EC50	1517.9	-1.4	100	16.9	1	10000	1.3	92.7	100.9	82.7	73.2	16.9	69.7		7.6	9.1	GLDSKRNGVVYJAB-DQSJHHFOSA-N, GLDSKRNGVVYJAB-DQSJHHFOSA-N, GLDSKRNGVVYJAB-DQSJHHFOSA-N
cytarabine	EC50	2107.1	-2.5	100	62.1	1	10000	34	95.8	96.5	93.5	95.1	62.1	25.8		2.7	4.3	UHDGCWIWMRVCDJ-CCXZUQQUSA-N
NS-3623	EC50	10000	-0.1	100	92.4	1	10000	4690	93.3	100.9	92.4	94.6	110	11.9		0	7.9	JXPULDIATMTIIN-UHFFFAOYSA-N, JXPULDIATMTIIN-UHFFFAOYSA-N
2-iodomelatonin	EC50	10000	-0.1	100	92.4	1	10000	2036.9	94.6	93.1	92.4	94.9	107.7	13.4		0	6.8	FJDDSMSDZHURBJ-UHFFFAOYSA-N, FJDDSMSDZHURBJ-UHFFFAOYSA-N
AIM-100	EC50	10000	-1	100	87.2	1	10000	172.5	90.2	98.6	96.6	87.2	95.9	3.9		0	7.9	XNFHHOXCDUAYSR-SFHVURJKSA-N, XNFHHOXCDUAYSR-SFHVURJKSA-N
7-chlorokynurenic-acid	EC50	10000	-0.1	100	94.2	1	10000	5115.5	96.7	102.4	94.2	95.3	108.5	9		0	6.5	UAWVRVFHMOSAPU-UHFFFAOYSA-N, UAWVRVFHMOSAPU-UHFFFAOYSA-N, UAWVRVFHMOSAPU-UHFFFAOYSA-N
N-acetyltryptamine	EC50	10000	-0.1	100	91.4	1	10000	3606.4	97	92.4	99	91.4	107.4	13.4		0	6.8	NVUGEQAEQJTCIX-UHFFFAOYSA-N, NVUGEQAEQJTCIX-UHFFFAOYSA-N, NVUGEQAEQJTCIX-UHFFFAOYSA-N
DSR-6434	EC50	10000	-0.3	100	93.6	1	10000	15	97.6	99.1	98.8	93.6	96.3	11.4		0	1.8	SSZHESNDOMBSRV-UHFFFAOYSA-N, SSZHESNDOMBSRV-UHFFFAOYSA-N
UNC0224	EC50	10000	-2.5	100	96.7	1	10000	39954.1	96.7	102.1	100.8	102	98.1	0.5		0	2.2	XIVUGRBSBIXXJE-UHFFFAOYSA-N, XIVUGRBSBIXXJE-UHFFFAOYSA-N
SCS	EC50	3349.9	-2.5	100	45.4	1	10000	90.5	97.6	100.1	100.9	101.8	45.4	26.6		2.8	3	OMCYEZUIYGPHDJ-OQLLNIDSSA-N, OMCYEZUIYGPHDJ-OQLLNIDSSA-N, OMCYEZUIYGPHDJ-OQLLNIDSSA-N
BIIB021	EC50	632.9	-2.5	100	36.7	1	10000	0.3	100.7	103.5	102.6	51.8	36.7	75.9		9.1	2.4	QULDDKSCVCJTPV-UHFFFAOYSA-N, QULDDKSCVCJTPV-UHFFFAOYSA-N
BHQ	EC50	10000	-2.5	100	91.7	1	10000	4.5	98.3	96	102.9	96.6	91.8	7.7		0	2.6	JZODKRWQWUWGCD-UHFFFAOYSA-N, JZODKRWQWUWGCD-UHFFFAOYSA-N
SB-743921	EC50	168.5	-0.6	100	0	1	10000	1.2	99.4	87.5	44.7	42	-0.2	180.7		19.7	11.4	PGXYIBJJCLWJST-MUUNZHRXSA-N, PGXYIBJJCLWJST-MUUNZHRXSA-N
MMPX	EC50	10000	-1	100	94.2	1	10000	166.6	97.8	94.2	99.2	97.5	99.2	1.7		0	3.4	NBLBCGUCPBXKOV-UHFFFAOYSA-N, NBLBCGUCPBXKOV-UHFFFAOYSA-N
chlorpromazine	EC50	3092	-2.5	100	56.9	1	10000	62.6	98.5	98.8	97.4	99.6	56.9	22.4		2.2	2.2	ZPEIMTDSQAKGNT-UHFFFAOYSA-N, ZPEIMTDSQAKGNT-UHFFFAOYSA-N, ZPEIMTDSQAKGNT-UHFFFAOYSA-N
CCMI	EC50	10000	-2.5	100	96.6	1	10000	2.3	98.7	100.8	98.7	96.6	98.1	6.5		0	1.1	VMAKIACTLSBBIY-UHFFFAOYSA-N, VMAKIACTLSBBIY-UHFFFAOYSA-N, VMAKIACTLSBBIY-UHFFFAOYSA-N
impentamine	EC50	10000	-1	100	93.5	1	10000	147.7	96.6	99.3	99.9	93.5	96.9	2		0	3.4	MZCJWLAXZRFUPI-UHFFFAOYSA-N, MZCJWLAXZRFUPI-UHFFFAOYSA-N
SCH-221510	EC50	10000	-0.3	100	93.9	1	10000	13.8	98.7	98.8	96.4	93.9	97.4	12.3		0	1.6	LOSJNRBXNQTUNT-FOURXJPJSA-N
trepibutone	EC50	10000	-2.4	100	92.7	1	10000	9.7	94.5	104.8	99.8	97.3	92.7	6.6		0	3.7	YPTFHLJNWSJXKG-UHFFFAOYSA-N
PG-9	EC50	10000	-1.4	100	88.7	1	10000	0.9	101.8	95.4	97.9	89.5	88.7	18.6		0.2	2.4	GHDWIFTUSXQYGK-FWYOQMDTSA-N
FRAX486	EC50	2094.7	-2.5	100	31.7	1	10000	7.9	97	101.5	99.6	90.9	31.7	46.6		5.3	1.8	DHKFOIHIUYFSOF-UHFFFAOYSA-N, DHKFOIHIUYFSOF-UHFFFAOYSA-N
QX-222	EC50	10000	-2.5	100	98.7	1	10000	176555	102.2	101.1	98.7	104.7	99.7	0.2		0	2.7	QYUXPWDVDMSTKR-UHFFFAOYSA-O
YM-244769	EC50	10000	-2.5	100	93.4	1	10000	48666.4	93.4	99.9	98.8	102	99.3	0.8		0	3.7	JZMLHJRKSJXARY-UHFFFAOYSA-N, JZMLHJRKSJXARY-UHFFFAOYSA-N
acetohydroxamic-acid	EC50	10000	-2.5	100	97.2	1	10000	6568.7	97.6	97.2	101.9	100.8	97.6	0.8		0	2.1	RRUDCFGSUDOHDG-UHFFFAOYSA-N
SB-706375	EC50	10000	-2.5	100	91.5	1	10000	26389.1	91.5	101.1	99	103.4	94.9	1.3		0	4.6	BPOWQJYAMDEAFF-CYBMUJFWSA-N, BPOWQJYAMDEAFF-CYBMUJFWSA-N
micronomicin	EC50	10000	-1	100	98.6	1	10000	183.8	98.9	99.8	98.6	99.4	99.4	0.4		0	0.9	DNYGXMICFMACRA-XHEDQWPISA-N, DNYGXMICFMACRA-XHEDQWPISA-N
SKF-86002	EC50	10000	-2.5	100	93	1	10000	62.8	97.8	99.7	98.2	99.1	93	4.8		0	1.4	YOELZIQOLWZLQC-UHFFFAOYSA-N, YOELZIQOLWZLQC-UHFFFAOYSA-N
NS-11021	EC50	10000	-2.5	100	83	1	10000	578.5	95.8	101.9	93.3	101.9	83	7.6		0.3	4.3	MDKAFDIKYQMOMF-UHFFFAOYSA-N, MDKAFDIKYQMOMF-UHFFFAOYSA-N
dehydroacetic-acid	EC50	10000	-0.1	100	92.5	1	10000	640.8	98	93.6	92.5	100.7	95.4	16		0	3.5	PKLPQOJFHFGVBS-UHFFFAOYSA-N, PKLPQOJFHFGVBS-UHFFFAOYSA-N
8-hydroxy-PIPAT	EC50	10000	-2.5	100	92.9	1	10000	77.2	97.7	99.7	100.1	99.3	92.9	4.5		0	1.2	QBXHUZJZYDSLRH-MDDUGHTDSA-N, QBXHUZJZYDSLRH-MDDUGHTDSA-N
luzindole	EC50	10000	-1	100	94.6	1	10000	210.1	95.9	99	95.1	94.6	97.4	1.6		0	4	WVVXBPKOIZGVNS-UHFFFAOYSA-N, WVVXBPKOIZGVNS-UHFFFAOYSA-N, WVVXBPKOIZGVNS-UHFFFAOYSA-N
L-694247	EC50	10000	-2.5	100	98.3	1	10000	216279	98.3	104.8	100.1	101	106.1	0.2		0	4.3	HKXMQLISPYELRD-UHFFFAOYSA-N, HKXMQLISPYELRD-UHFFFAOYSA-N
minodronic-acid	EC50	10000	-2.5	100	98.1	1	10000	5098.6	105.5	101.7	98.6	100.5	98.1	0.8		0	3	VMMKGHQPQIEGSQ-UHFFFAOYSA-N, VMMKGHQPQIEGSQ-UHFFFAOYSA-N
2-APB	EC50	10000	-2.5	100	97.4	1	10000	245204	110	108.1	97.4	100.6	105	0.3		0	7.3	BLZVCIGGICSWIG-UHFFFAOYSA-N, BLZVCIGGICSWIG-UHFFFAOYSA-N
AM-404	EC50	10000	-2.5	100	92.9	1	10000	66649.4	105	106.5	92.9	102.3	96.5	0.9		0	5.5	IJBZOOZRAXHERC-DOFZRALJSA-N, IJBZOOZRAXHERC-DOFZRALJSA-N
GNF-5837	EC50	10000	-2.5	100	83.5	1	10000	1367.4	107.2	106.7	97	105.8	83.5	6.5		0.2	6.1	YYDUWLSETXNJJT-MTJSOVHGSA-N, YYDUWLSETXNJJT-MTJSOVHGSA-N
L-165041	EC50	10000	-2.5	100	91.8	1	10000	14279.8	107.2	99.5	106.4	102.5	94.2	1.7		0	5	HBBVCKCCQCQCTJ-UHFFFAOYSA-N, HBBVCKCCQCQCTJ-UHFFFAOYSA-N, HBBVCKCCQCQCTJ-UHFFFAOYSA-N
efonidipine-monoethanolate	EC50	10000	-2.5	100	99.2	1	10000	308086	99.2	102.1	100	103.6	103.2	0.1		0	2.8
L-670596	EC50	10000	-2.5	100	95.4	1	10000	39.2	98	101	100.4	99.1	95.4	3.4		0	1.1	GMJWAIMJHBTYPD-CQSZACIVSA-N, GMJWAIMJHBTYPD-CQSZACIVSA-N
BTT-3033	EC50	10000	-0.1	100	100	1	10000	353.1	100	100	100	100	100	0.1		0	0	NSLIQOPYDUKWTA-UHFFFAOYSA-N, NSLIQOPYDUKWTA-UHFFFAOYSA-N
GNF-2	EC50	10000	-2.5	100	94.6	1	10000	81509.9	104.4	99	94.6	105.5	102.4	0.7		0	5.1	WEVYNIUIFUYDGI-UHFFFAOYSA-N, WEVYNIUIFUYDGI-UHFFFAOYSA-N, WEVYNIUIFUYDGI-UHFFFAOYSA-N
potassium-p-aminobenzoate	EC50	10000	-0.8	100	97.1	1	10000	262.3	105.4	104.6	104.4	97.1	100	1.1		0	4.4	ALYNCZNDIQEVRV-UHFFFAOYSA-N, ALYNCZNDIQEVRV-UHFFFAOYSA-N
TRIM	EC50	10000	-0.1	100	100	1	10000	353.1	100	100	100	100	100	0.1		0	0	WZBWBNCQUTXYEL-UHFFFAOYSA-N
altinicline	EC50	10000	-0.1	100	100	1	10000	353.1	100	100	100	100	100	0.1		0	0	NUPUDYKEEJNZRG-LBPRGKRZSA-N, NUPUDYKEEJNZRG-LBPRGKRZSA-N
AM-251	EC50	10000	-2.5	100	93.6	1	10000	94.2	109.9	101.6	103.8	98.6	93.6	5		0	5.3	BUZAJRPLUGXRAB-UHFFFAOYSA-N, BUZAJRPLUGXRAB-UHFFFAOYSA-N, BUZAJRPLUGXRAB-UHFFFAOYSA-N
Ro-04-5595	EC50	10000	-2.5	100	90.1	1	10000	1384.3	105.9	108.3	101.2	101.6	90.1	4.3		0	5.2	DSTWURHEHMZWEI-KRWDZBQOSA-N, DSTWURHEHMZWEI-KRWDZBQOSA-N, DSTWURHEHMZWEI-KRWDZBQOSA-N
chloramphenicol-sodium-succinate	EC50	10000	-2.5	100	96.5	1	10000	12644.6	103.6	104.5	96.5	101.5	97.2	0.9		0	3.5	LIRCDOVJWUGTMW-ZWNOBZJWSA-N
edaglitazone	EC50	10000	-2.5	100	83.7	1	10000	1.3	103.1	101.6	89.4	83.7	86.7	34.3		2.6	2.3	HAAXAFNSRADSMK-FQEVSTJZSA-N
BD-1063	EC50	10000	-2.5	100	93.9	1	10000	5	104.8	101.4	104.6	95.1	93.9	7.3		0	3.4	SUIZRDJCBVPASY-UHFFFAOYSA-N
I-CBP-112	EC50	10000	-2.5	100	78.4	1	10000	641.2	105	102.4	97.2	105.3	78.4	8.9		0.5	4.4	YKNAKDFZAWQEEO-IBGZPJMESA-N, YKNAKDFZAWQEEO-IBGZPJMESA-N
benproperine	EC50	10000	-2.5	100	96.3	1	10000	149359	112.4	100.4	103.4	100.6	98.1	0.4		0	6.4	JTUQXGZRVLWBCR-SFHVURJKSA-N
dapsone	EC50	10000	-2.5	100	98.5	1	10000	261464	98.5	105.8	104.6	105.6	100.3	0.2		0	4.7	MQJKPEGWNLWLTK-UHFFFAOYSA-N, MQJKPEGWNLWLTK-UHFFFAOYSA-N
A-438079	EC50	10000	-1.2	100	99.2	1	10000	2421.5	106.1	103.1	104.2	99.2	101.9	0.2		0	4.2	MMPAULQSJLVKHP-UHFFFAOYSA-N, MMPAULQSJLVKHP-UHFFFAOYSA-N
LM-22A4	EC50	10000	-1	100	98.3	1	10000	724.6	105.4	98.3	105.6	98.4	104.8	0.5		0	4.9	RGWJKANXFYJKHN-UHFFFAOYSA-N, RGWJKANXFYJKHN-UHFFFAOYSA-N
lylamine	EC50	3005.3	-2.5	100	3.1	1	10000	81.7	108.3	108.3	105.2	97.8	3.1	51.4		5.7	7.1	JVVXZOOGOGPDRZ-SLFFLAALSA-N, JVVXZOOGOGPDRZ-SLFFLAALSA-N
CE3F4	EC50	10000	-0.3	100	93.8	1	10000	154.6	103.1	101.1	98.2	93.8	101.7	5.4		0	3.7	ZZLQPWXVZCPUGC-LURJTMIESA-N, ZZLQPWXVZCPUGC-LURJTMIESA-N
beclomethasone	EC50	10000	-0.1	100	90.4	1	10000	3984.2	94.4	90.4	93.5	99.8	109.7	14.9		0	8.4	NBMKJKDGKREAPL-DGLOSGAVSA-N
amikacin	EC50	10000	-0.1	100	94.5	1	10000	1953.5	94.8	98.5	96.9	94.5	103.1	9.5		0	3.8	LKCWBDHBTVXHDL-RMDFUYIESA-N, LKCWBDHBTVXHDL-RMDFUYIESA-N, LKCWBDHBTVXHDL-RMDFUYIESA-N, LKCWBDHBTVXHDL-RMDFUYIESA-N, LKCWBDHBTVXHDL-RMDFUYIESA-N, LKCWBDHBTVXHDL-RMDFUYIESA-N
cirazoline	EC50	10000	-2.5	100	93.7	1	10000	95014.8	93.7	97.2	95.8	105.6	106.7	0.8		0	6.9	YAORIDZYZDUZCM-UHFFFAOYSA-N, YAORIDZYZDUZCM-UHFFFAOYSA-N
JNJ-17203212	EC50	10000	-2.5	100	93.9	1	10000	72557.9	102.4	93.9	94.9	100.9	103	0.7		0	5.2	JFRYYGVYCWYIDQ-UHFFFAOYSA-N, JFRYYGVYCWYIDQ-UHFFFAOYSA-N, JFRYYGVYCWYIDQ-UHFFFAOYSA-N
SN-2	EC50	10000	-0.1	100	88.4	1	10000	1941.1	88.4	95.9	92.2	93	104.9	19.5		0	7	WKLZNTYMDOPBSE-IARIHHJXSA-N
RU-SKI-43	EC50	10000	-1	100	90.4	1	10000	200	93.7	92.9	90.4	98.3	92.8	2.9		0	6.8	AEENEMOEBJOKGN-UZLBHIALSA-N, AEENEMOEBJOKGN-UZLBHIALSA-N
CFM-2	EC50	10000	-1	100	93.8	1	10000	190.9	98.7	93.8	96.6	96.1	100	1.9		0	4.3	MJKADKZSYQWGLL-UHFFFAOYSA-N, MJKADKZSYQWGLL-UHFFFAOYSA-N
pyrintegrin	EC50	10000	-2.5	100	75.3	1	10000	152.2	90.5	93.9	98.9	98.3	75.3	14.6		1.2	5.7	QRJTZIJWDLJKQO-UHFFFAOYSA-N, QRJTZIJWDLJKQO-UHFFFAOYSA-N
cortisone-acetate	EC50	10000	-2.5	100	87.9	1	10000	49641.5	87.9	97.5	96.4	101.3	99.3	1.5		0	7	ITRJWOMZKQRYTA-RFZYENFJSA-N, ITRJWOMZKQRYTA-RFZYENFJSA-N, ITRJWOMZKQRYTA-RFZYENFJSA-N, ITRJWOMZKQRYTA-RFZYENFJSA-N
colforsin	EC50	10000	-0.3	100	82.6	1	10000	14.3	93.1	91	100.1	87.4	82.6	34.6		0.6	5.3	OHCQJHSOBUTRHG-KGGHGJDLSA-N
GSK0660	EC50	10000	-2.5	100	91.9	1	10000	69148.4	91.9	104.1	94.8	101.5	103.7	1		0	6.6	NDFKBGWLUHKMFY-UHFFFAOYSA-N, NDFKBGWLUHKMFY-UHFFFAOYSA-N, NDFKBGWLUHKMFY-UHFFFAOYSA-N
tosedostat	EC50	10000	-2.5	100	99.1	1	10000	362996	99.7	99.1	104.3	101.5	106	0.1		0	4	FWFGIHPGRQZWIW-SQNIBIBYSA-N, FWFGIHPGRQZWIW-SQNIBIBYSA-N, FWFGIHPGRQZWIW-SQNIBIBYSA-N, FWFGIHPGRQZWIW-SQNIBIBYSA-N, FWFGIHPGRQZWIW-SQNIBIBYSA-N
KL-001	EC50	10000	-0.2	100	97.6	1	10000	133.5	99	100.8	97.6	100.3	98	3.2		0	1.3	OQAFDLPAPSSOHY-MRXNPFEDSA-N, OQAFDLPAPSSOHY-MRXNPFEDSA-N
cis-ACPD	EC50	10000	-0.3	100	98.1	1	10000	302.2	102.6	99.1	99.4	98.1	102	1.6		0	2.1	YFYNOWXBIBKGHB-CLZZGJSISA-N
SKF-89976A	EC50	10000	-2.5	100	99.6	1	10000	365058	99.6	100.3	100.7	101.8	102.7	0.1		0	1.8	TXQKSMSLZVKQBI-FQEVSTJZSA-N, TXQKSMSLZVKQBI-FQEVSTJZSA-N, TXQKSMSLZVKQBI-FQEVSTJZSA-N
cycloserine-(D)	EC50	10000	-0.6	100	98.2	1	10000	227.1	99.6	104	98.2	99.8	103.1	0.8		0	3	DYDCUQKUCUHJBH-UWTATZPHSA-N, DYDCUQKUCUHJBH-UWTATZPHSA-N, DYDCUQKUCUHJBH-UWTATZPHSA-N, DYDCUQKUCUHJBH-UWTATZPHSA-N, DYDCUQKUCUHJBH-UWTATZPHSA-N
NAV-26	EC50	10000	-0.1	100	88.7	1	10000	3176.3	95.7	100.6	88.7	98.9	107.3	17.5		0	7.9	ICGMZCVSHDKQTE-IBGZPJMESA-N, ICGMZCVSHDKQTE-IBGZPJMESA-N
BIO-5192	EC50	10000	-0.1	100	93.1	1	10000	4458.1	98.3	93.9	93.1	96.7	108.9	10.8		0	6.8	MNQBPRHHZPXCKZ-ZDCRTTOTSA-N, MNQBPRHHZPXCKZ-ZDCRTTOTSA-N
BD-1008	EC50	10000	-0.1	100	94.2	1	10000	3864.5	100.1	96.2	94.2	95	105.6	9		0	4.9	ASGIQUHBAVIOTI-UHFFFAOYSA-N
eliprodil	EC50	10000	-0.1	100	92	1	10000	3120.1	98.8	92	98.8	98.1	105.2	12.4		0	5.5	GGUSQTSTQSHJAH-FQEVSTJZSA-N, GGUSQTSTQSHJAH-FQEVSTJZSA-N
PF-477736	EC50	10000	-2	100	84.5	1	10000	4	95.4	99.4	98.3	95.3	84.5	12.9		0.6	2.5	NDEXUOWTGYUVGA-LJQANCHMSA-N, NDEXUOWTGYUVGA-LJQANCHMSA-N, NDEXUOWTGYUVGA-LJQANCHMSA-N, NDEXUOWTGYUVGA-LJQANCHMSA-N
tiotidine	EC50	10000	-0.1	100	91.5	1	10000	3863.4	91.5	96.6	96.6	92.8	108.4	13.2		0	7.2	YDDXVAXDYKBWDX-UHFFFAOYSA-N
PSB-36	EC50	10000	-0.1	100	84.9	1	10000	858.9	99.3	93.5	98.1	84.9	100.3	21.5		0	6.3	CIBIXJYFYPFMTN-FZUGUKJMSA-N
acetazolamide	EC50	10000	-0.3	100	89.9	1	10000	148.1	101.9	100.9	97.9	89.9	99.9	9.8		0	4.5	BZKPWHYZMXOIDC-UHFFFAOYSA-N
kynurenic-acid	EC50	10000	-1	100	96.9	1	10000	211	96.9	98.7	97.6	97.5	97.7	0.9		0	2.4	HCZHHEIFKROPDY-UHFFFAOYSA-N, HCZHHEIFKROPDY-UHFFFAOYSA-N, HCZHHEIFKROPDY-UHFFFAOYSA-N
CGP-37157	EC50	10000	-0.1	100	96.6	1	10000	4347.6	96.6	97.6	99.1	97.8	104.2	5.4		0	3.3	KQEPIRKXSUIUTH-HNNXBMFYSA-N, KQEPIRKXSUIUTH-HNNXBMFYSA-N, KQEPIRKXSUIUTH-HNNXBMFYSA-N
AG-556	EC50	2254.6	-2.5	100	62.5	1	10000	31.9	95.8	95.6	100.2	95.9	62.5	24.4		2.5	3.1	GWCNJMUSWLTSCW-SFQUDFHCSA-N, GWCNJMUSWLTSCW-SFQUDFHCSA-N
AS-1892802	EC50	10000	-2.5	100	77	1	10000	6.8	97	98.2	98	94.2	77	18.6		1.6	2	WDTFYYZHMRBVHK-LJQANCHMSA-N, WDTFYYZHMRBVHK-LJQANCHMSA-N
dapiprazole	EC50	10000	-1	100	92.8	1	10000	209	92.9	93.2	97.6	98.9	92.8	2.2		0	5.4	RFWZESUMWJKKRN-UHFFFAOYSA-N
clotrimazole	EC50	10000	-2.5	100	89.5	1	10000	294.2	93.8	95.3	100.4	99.2	89.9	6		0	3.9	VNFPBHJOKIVQEB-UHFFFAOYSA-N, VNFPBHJOKIVQEB-UHFFFAOYSA-N, VNFPBHJOKIVQEB-UHFFFAOYSA-N, VNFPBHJOKIVQEB-UHFFFAOYSA-N
rosmarinic-acid	EC50	10000	-0.4	100	96.4	1	10000	74.6	102	102.6	99.1	96.4	99.6	2.8		0	2.3	DOUMFZQKYFQNTF-WUTVXBCWSA-N, DOUMFZQKYFQNTF-WUTVXBCWSA-N
DS2-(806622)	EC50	10000	-1	100	92.9	1	10000	1.8	96.7	103.3	96.6	95.1	92.9	11.7		0	2.5	AZKMWHRDICVYEI-UHFFFAOYSA-N, AZKMWHRDICVYEI-UHFFFAOYSA-N, AZKMWHRDICVYEI-UHFFFAOYSA-N
Vinflunine Ditartrate	EC50	1042.2	-2.5	100	24.3	1	10000	0.1	102.2	99.5	103.3	64.1	24.3	74.4		8.8	2.1
coumarin	EC50	10000	-0.1	100	100	1	10000	353.1	100	100	100	100	100	0.1		0	0	ZYGHJZDHTFUPRJ-UHFFFAOYSA-N, ZYGHJZDHTFUPRJ-UHFFFAOYSA-N
4-acetyl-1,1-dimethylpiperazinium	EC50	10000	-0.9	100	96.8	1	10000	427.3	100	111.2	106.5	96.8	101.2	1.1		0	6.8	MSBLMBWXUVQCDY-UHFFFAOYSA-N, MSBLMBWXUVQCDY-UHFFFAOYSA-N
RS-45041-190	EC50	10000	-2.5	100	98.5	1	10000	13.2	98.9	98.7	104	98.5	99.2	1.8		0	2.2	IVCMOOBKRRDNHX-UHFFFAOYSA-N, IVCMOOBKRRDNHX-UHFFFAOYSA-N
licarbazepine	EC50	10000	-2.5	100	97.6	1	10000	7.5	101.1	101.9	103.7	97.6	97.8	3.1		0	2.2	BMPDWHIDQYTSHX-CQSZACIVSA-N, BMPDWHIDQYTSHX-CQSZACIVSA-N, BMPDWHIDQYTSHX-CQSZACIVSA-N
VU29	EC50	10000	-2.5	100	88.6	1	10000	0.3	100.5	96.4	100.9	94.2	88.6	11.5		0.2	1.9	KIALCSMRIHRFPL-UHFFFAOYSA-N, KIALCSMRIHRFPL-UHFFFAOYSA-N
CI-966	EC50	10000	-0.1	100	97.8	1	10000	1721.6	98.2	99.4	100.6	97.8	99.4	3.6		0	1.1	CMHQDSBIBSKHFP-UHFFFAOYSA-N, CMHQDSBIBSKHFP-UHFFFAOYSA-N, CMHQDSBIBSKHFP-UHFFFAOYSA-N
SB-399885	EC50	10000	-2.5	100	91.2	1	10000	53.1	102.3	103.1	99.1	98.7	91.2	6.2		0	2	ATKZKAYWARYLBW-UHFFFAOYSA-N, ATKZKAYWARYLBW-UHFFFAOYSA-N
antalarmin	EC50	10000	-2.5	100	92.6	1	10000	52584.4	96	92.6	97.3	100.8	98.2	0.9		0	4.5	IXPROWGEHNVJOY-UHFFFAOYSA-N, IXPROWGEHNVJOY-UHFFFAOYSA-N
dexniguldipine	EC50	2274.6	-2.5	100	41.1	1	10000	20.1	95.3	97.9	97.6	93.7	41.1	38.1		4.2	2.9	SVJMLYUFVDMUHP-MGBGTMOVSA-N
pirfenidone	EC50	10000	-2.5	100	100	1	10000	1.05909e+07	106.7	104	104.6	103.3	100	0		0	4.8	ISWRGOKTTBVCFA-UHFFFAOYSA-N, ISWRGOKTTBVCFA-UHFFFAOYSA-N, ISWRGOKTTBVCFA-UHFFFAOYSA-N
HKI-357	EC50	1368.6	-2	100	0.2	1	10000	0.7	99.7	106.3	92.6	65.3	0.2	86.7		9.8	4.7	NERXPXBELDBEPZ-RMKNXTFCSA-N, NERXPXBELDBEPZ-RMKNXTFCSA-N
harmane	EC50	10000	-0.1	100	94.3	1	10000	1439.2	97.2	101.7	94.3	96.6	98.2	9.7		0	2.7	PSFDQSOCUJVVGF-UHFFFAOYSA-N
palmitoylcarnitine	EC50	3073.9	-2.5	100	73	1	10000	156	96.2	104	103.8	99.6	73	14.1		1.1	3.5	XOMRRQXKHMYMOC-NRFANRHFSA-O, XOMRRQXKHMYMOC-NRFANRHFSA-O
PD-128907	EC50	10000	-2.5	100	95.7	1	10000	775.3	99.7	101	102	100.8	95.7	1.8		0	1.2	YOILXOMTHPUMRG-TZMCWYRMSA-N, YOILXOMTHPUMRG-TZMCWYRMSA-N, YOILXOMTHPUMRG-TZMCWYRMSA-N
chlorthalidone	EC50	10000	-2.5	100	94.5	1	10000	33966.6	97.4	101.5	98.8	102.8	97.3	0.7		0	2.2	JIVPVXMEBJLZRO-AWEZNQCLSA-N, JIVPVXMEBJLZRO-AWEZNQCLSA-N
1-acetyl-4-methylpiperazine	EC50	10000	-2.5	100	95.9	1	10000	9.2	104.9	104.4	103.9	98.2	95.9	3.9		0	3.8	YSDBJKNOEWSFGA-UHFFFAOYSA-N, YSDBJKNOEWSFGA-UHFFFAOYSA-N
BTS	EC50	10000	-2.5	100	91.7	1	10000	2.7	104.1	101.2	91.7	95.9	93.4	20.2		0	3.2	WTHKAJZQYNKTCJ-UHFFFAOYSA-N, WTHKAJZQYNKTCJ-UHFFFAOYSA-N, WTHKAJZQYNKTCJ-UHFFFAOYSA-N
AZ-12080282	EC50	10000	-2.5	100	90	1	10000	118.7	100.1	103.8	99.2	99.2	90	6		0	2	KMSKKYBHDQYHMC-UHFFFAOYSA-N, KMSKKYBHDQYHMC-UHFFFAOYSA-N
KU-55933	EC50	10000	-2.5	100	83.3	1	10000	840.8	97.5	101.8	101.3	106	83.3	6.5		0.2	3.7	XRKYMMUGXMWDAO-UHFFFAOYSA-N, XRKYMMUGXMWDAO-UHFFFAOYSA-N
ufenamate	EC50	10000	-2.5	100	98.5	1	10000	60965	110	104.2	106	105.5	98.5	0.4		0	6.8	JDLSRXWHEBFHNC-UHFFFAOYSA-N
captamine	EC50	10000	-0.1	100	100	1	10000	353.1	100	100	100	100	100	0.1		0	0	DENMGZODXQRYAR-UHFFFAOYSA-N, DENMGZODXQRYAR-UHFFFAOYSA-N
CID-16020046	EC50	10000	-0.5	100	95.8	1	10000	111.7	102.4	104.2	100.7	95.8	100.9	2.4		0	3.4	VGUQVYZXABOXCX-QHCPKHFHSA-N
TAK-960	EC50	543.3	-0.7	100	10.7	1	10000	1	110.6	102.3	69.9	54.8	10.7	118.2		12.5	10.6	GWRSATNRNFYMDI-UHFFFAOYSA-N, GWRSATNRNFYMDI-UHFFFAOYSA-N
propiverine	EC50	10000	-0.6	100	95	1	10000	109.5	102.9	95	104.6	96.4	98.4	2.7		0	4	QPCVHQBVMYCJOM-UHFFFAOYSA-N
SKA-31	EC50	10000	-2.5	100	95.5	1	10000	35346.7	101.9	100	103.2	100.1	97.8	0.5		0	1.8	FECQXVPRUCCUIL-UHFFFAOYSA-N, FECQXVPRUCCUIL-UHFFFAOYSA-N, FECQXVPRUCCUIL-UHFFFAOYSA-N
4-carboxy-3-hydroxyphenylglycine-(RS)	EC50	10000	-0.5	100	96.4	1	10000	5.3	102.1	98.7	98	98.6	96.4	5.7		0	1.4	GXZSAQLJWLCLOX-SSDOTTSWSA-N, GXZSAQLJWLCLOX-SSDOTTSWSA-N
PhiKan-083	EC50	10000	-2.5	100	90.8	1	10000	248.6	98.5	103	98.7	99.9	90.8	4.8		0	1.8	LBPNOEAFWYTTEB-UHFFFAOYSA-N, LBPNOEAFWYTTEB-UHFFFAOYSA-N
S-isopropylisothiourea	EC50	10000	-2.5	100	89.9	1	10000	2.7	103.4	99.2	99.5	89.9	97.2	15.6		0	4	XSSNABKEYXKKMK-UHFFFAOYSA-N, XSSNABKEYXKKMK-UHFFFAOYSA-N
clofibric-acid	EC50	10000	-2.5	100	93.3	1	10000	1.3	101.7	100.6	97.7	93.3	94.2	12.6		0	1	TXCGAZHTZHNUAI-UHFFFAOYSA-N, TXCGAZHTZHNUAI-UHFFFAOYSA-N, TXCGAZHTZHNUAI-UHFFFAOYSA-N, TXCGAZHTZHNUAI-UHFFFAOYSA-N
GNTI	EC50	10000	-2.5	100	97.4	1	10000	114548	101	97.4	104.3	104.3	100.7	0.3		0	3.5	VLNHDKDBGWXJEE-GYHUNEDQSA-N, VLNHDKDBGWXJEE-GYHUNEDQSA-N
TC-I-2000	EC50	10000	-2.5	100	89.7	1	10000	1548.3	107.8	101	101.9	103.3	89.7	4.1		0	4.5	ADCDUDFEGFKKQH-NRFANRHFSA-N, ADCDUDFEGFKKQH-NRFANRHFSA-N
WIN-64338	EC50	10000	-2.5	100	89.2	1	10000	2222.8	102.2	97.7	106.9	100.3	90.7	3.6		0	3.8	UKMJWGFHXMGRNG-QLKFWGTOSA-O, UKMJWGFHXMGRNG-QLKFWGTOSA-O, UKMJWGFHXMGRNG-QLKFWGTOSA-O
PF-750	EC50	10000	-0.1	100	100	1	10000	353.1	100	100	100	100	100	0.1		0	0	BIODYGOZWZNCAG-UHFFFAOYSA-N, BIODYGOZWZNCAG-UHFFFAOYSA-N
GSK650394	EC50	10000	-0.8	100	97	1	10000	336.3	108.6	106.2	104.3	97	100.8	1.1		0	6	WVSBGSNVCDAMCF-UHFFFAOYSA-N, WVSBGSNVCDAMCF-UHFFFAOYSA-N, WVSBGSNVCDAMCF-UHFFFAOYSA-N
ICI-89406	EC50	10000	-0.1	100	100	1	10000	353.1	100	100	100	100	100	0.1		0	0	HTLWRKRZKFAAAH-KRWDZBQOSA-N, HTLWRKRZKFAAAH-KRWDZBQOSA-N
LY255283	EC50	10000	-0.1	100	100	1	10000	353.1	100	100	100	100	100	0.1		0	0	WCGXJPFHTHQNJL-UHFFFAOYSA-N, WCGXJPFHTHQNJL-UHFFFAOYSA-N, WCGXJPFHTHQNJL-UHFFFAOYSA-N
Ro-19-4605	EC50	10000	-0.4	100	96.4	1	10000	214.8	101.3	96.4	103	96.8	103.3	2.8		0	3.7	ZIGMMUKDYCABPW-UHFFFAOYSA-N, ZIGMMUKDYCABPW-UHFFFAOYSA-N, ZIGMMUKDYCABPW-UHFFFAOYSA-N
RS-23597-190	EC50	10000	-2.5	100	99.7	1	10000	441294	106.5	104.1	106.7	103.6	99.7	0.1		0	5.4	RLSGBCUXLRMTPF-UHFFFAOYSA-N
rifamycin-sv	EC50	10000	-2.5	100	95.6	1	10000	93.5	101.9	95.9	97.7	95.6	96.2	14.5		0	1.5	HJYYPODYNSCCOU-WURVRSKISA-N
1-(1,2-diphenylethyl)piperidine-(+/-)	EC50	10000	-0.1	100	92.2	1	10000	814.3	92.6	97.7	92.2	97.1	101.9	14.5		0	4.5	JQWJJJYHVHNXJH-LJQANCHMSA-N, JQWJJJYHVHNXJH-LJQANCHMSA-N
daminozide	EC50	10000	-0.1	100	94.6	1	10000	2958.1	94.6	98.2	97.1	98.3	103.1	8.3		0	3.5	NOQGZXFMHARMLW-UHFFFAOYSA-N, NOQGZXFMHARMLW-UHFFFAOYSA-N
GW-583340	EC50	298	-1	100	72.5	1	10000	0.5	95	98.3	93.3	79	72.5	42.4		3.7	2.5	MNNXRVSQOABRRP-UHFFFAOYSA-N, MNNXRVSQOABRRP-UHFFFAOYSA-N, MNNXRVSQOABRRP-UHFFFAOYSA-N
G-1	EC50	1574.9	-2.5	100	37.1	1	10000	5.6	101.6	93.3	95.8	84.8	37.1	50.6		5.8	4	VHSVKVWHYFBIFJ-HKZYLEAXSA-N, VHSVKVWHYFBIFJ-HKZYLEAXSA-N
IKK-16	EC50	2984.4	-2.5	100	0	1	10000	36.6	97.4	99.5	99.5	97.6	-0.2	53.3		5.9	3.3	BWZJBXAPRCVCKQ-UHFFFAOYSA-N, BWZJBXAPRCVCKQ-UHFFFAOYSA-N, BWZJBXAPRCVCKQ-UHFFFAOYSA-N, BWZJBXAPRCVCKQ-UHFFFAOYSA-N
ceforanide	EC50	10000	-0.1	100	93.8	1	10000	2696.4	97.3	98	96.8	93.8	103.3	9.7		0	3.7	SLAYUXIURFNXPG-CRAIPNDOSA-N, SLAYUXIURFNXPG-CRAIPNDOSA-N
D-(+)-maltose	EC50	10000	-0.1	100	95.3	1	10000	3208.3	100.4	96.3	96.1	95.3	102.7	7.3		0	3.3	GUBGYTABKSRVRQ-QUYVBRFLSA-N, GUBGYTABKSRVRQ-QUYVBRFLSA-N
bosutinib	EC50	1341.8	-2.5	100	15.2	1	10000	0.3	98.7	100.4	99.9	72.5	15.2	74.1		8.6	0.7	UBPYILGKFZZVDX-UHFFFAOYSA-N, UBPYILGKFZZVDX-UHFFFAOYSA-N, UBPYILGKFZZVDX-UHFFFAOYSA-N
SKF-96365	EC50	2871	-2.5	100	50.1	1	10000	76.3	94.5	103.8	96.5	98	50.1	27.4		2.9	4	HLMBXBGDBBCYII-QFIPXVFZSA-N
ASP3026	EC50	1792.6	-2.5	100	51.7	1	10000	12.1	92.9	97.9	100.5	90.9	51.7	36.2		4	3.7	MGGBYMDAPCCKCT-UHFFFAOYSA-N, MGGBYMDAPCCKCT-UHFFFAOYSA-N, MGGBYMDAPCCKCT-UHFFFAOYSA-N
1-phenylbiguanide	EC50	10000	-0.1	100	93.4	1	10000	2595.2	100.2	93.4	94.8	99.4	101.3	10.2		0	3.8	CUQCMXFWIMOWRP-UHFFFAOYSA-N, CUQCMXFWIMOWRP-UHFFFAOYSA-N
CPSI-1306-(+/-)	EC50	10000	-0.1	100	93.6	1	10000	3712.2	95.6	97.4	93.6	95	105.9	9.9		0	5.2	GUWOSEVHCSNYFK-LLVKDONJSA-N, GUWOSEVHCSNYFK-LLVKDONJSA-N
ferrostatin-1	EC50	10000	-0.1	100	94.3	1	10000	1911.7	97.6	101.2	94.3	95.1	100.1	9.3		0	3	UJHBVMHOBZBWMX-UHFFFAOYSA-N, UJHBVMHOBZBWMX-UHFFFAOYSA-N, UJHBVMHOBZBWMX-UHFFFAOYSA-N, UJHBVMHOBZBWMX-UHFFFAOYSA-N
chlorhexidine	EC50	2270	-2.5	100	56.1	1	10000	19.8	96.5	99	97.9	95.2	56.1	28.5		3	2.2	GHXZTYHSJHQHIJ-UHFFFAOYSA-N, GHXZTYHSJHQHIJ-UHFFFAOYSA-N
alantolactone	EC50	10000	-0.1	100	94.7	1	10000	2521.3	94.7	95.8	95.8	96.8	101.3	13.1		0	3	PXOYOCNNSUAQNS-AGNJHWRGSA-N, PXOYOCNNSUAQNS-AGNJHWRGSA-N
4-HQN	EC50	10000	-0.1	100	92.1	1	10000	382.6	99.9	93.8	94.8	92.1	100.3	15.6		0	3.8	QMNUDYFKZYBWQX-UHFFFAOYSA-N, QMNUDYFKZYBWQX-UHFFFAOYSA-N
adiporon	EC50	10000	-0.1	100	93.8	1	10000	1477.8	97.1	98.2	93.8	96.9	100.9	10.3		0	2.8	SHHUPGSHGSNPDB-UHFFFAOYSA-N, SHHUPGSHGSNPDB-UHFFFAOYSA-N, SHHUPGSHGSNPDB-UHFFFAOYSA-N, SHHUPGSHGSNPDB-UHFFFAOYSA-N
YZ9	EC50	10000	-2.5	100	92	1	10000	62616.5	92	95.5	96.3	101	102.1	1		0	5.8	IETDBZQIWIJQJG-UHFFFAOYSA-N, IETDBZQIWIJQJG-UHFFFAOYSA-N
VUF10460	EC50	10000	-0.1	100	90.5	1	10000	2347.5	98.9	95.4	90.5	94.8	102.8	14.8		0	4.9	NIJGWJIOMPHDBP-UHFFFAOYSA-N, NIJGWJIOMPHDBP-UHFFFAOYSA-N
elinogrel	EC50	10000	-0.1	100	94.6	1	10000	2289.5	94.6	95.2	95.2	95.3	100.1	13.2		0	2.7	LGSDFTPAICUONK-UHFFFAOYSA-N, LGSDFTPAICUONK-UHFFFAOYSA-N
cloxacillin	EC50	10000	-0.1	100	94.5	1	10000	3855.2	94.5	97.6	99.7	98.2	105.5	8.5		0	4.7	LQOLIRLGBULYKD-JKIFEVAISA-N, LQOLIRLGBULYKD-JKIFEVAISA-N, LQOLIRLGBULYKD-JKIFEVAISA-N, LQOLIRLGBULYKD-JKIFEVAISA-N
alverine	EC50	10000	-0.1	100	93.4	1	10000	2263.6	97.2	93.4	100.3	97.9	100.5	10.2		0	3.3	ZPFXAOWNKLFJDN-UHFFFAOYSA-N, ZPFXAOWNKLFJDN-UHFFFAOYSA-N, ZPFXAOWNKLFJDN-UHFFFAOYSA-N
salvianolic-acid-B	EC50	10000	-0.1	100	91.6	1	10000	435.9	96.1	92.9	95.3	91.6	103.3	16.9		0	4.9	SNKFFCBZYFGCQN-PDVBOLEISA-N
TCS2002	EC50	10000	-0.1	100	90.6	1	10000	1999.8	96.1	95.9	99.1	90.6	100.9	14.7		0	4.2
A66	EC50	10000	-2.5	100	87.9	1	10000	461.4	98.5	96.5	95.3	100.6	87.9	5.7		0	3.1	HBPXWEPKNBHKAX-NSHDSACASA-N, HBPXWEPKNBHKAX-NSHDSACASA-N
BAX-channel-blocker	EC50	2589.5	-2.5	100	0.2	1	10000	20.8	100.7	96.5	96.1	92.9	0.2	59.1		6.6	3.2	KUUJEXLRLIPQQJ-HNNXBMFYSA-N
BD-1047	EC50	10000	-2.5	100	93.6	1	10000	1	94.5	104.3	96.8	93.6	97.4	12.7		0	4	MGVRNMUKTZOQOW-UHFFFAOYSA-N, MGVRNMUKTZOQOW-UHFFFAOYSA-N
midecamycin	EC50	10000	-2.5	100	93.1	1	10000	12438.6	105.1	97.7	101.4	102.4	95.2	1.4		0	3.1	DMUAPQTXSSNEDD-RVVOCHMRSA-N
SNS-314	EC50	10000	-2.5	100	86.3	1	10000	2.4	103	102.9	86.3	89.9	93.2	32.9		1.8	4.5	FAYAUAZLLLJJGH-UHFFFAOYSA-N, FAYAUAZLLLJJGH-UHFFFAOYSA-N
kaempferol	EC50	10000	-2.5	100	98.5	1	10000	185074	100.7	104.5	98.5	102.1	103.3	0.2		0	3.3	IYRMWMYZSQPJKC-UHFFFAOYSA-N, IYRMWMYZSQPJKC-UHFFFAOYSA-N, IYRMWMYZSQPJKC-UHFFFAOYSA-N, IYRMWMYZSQPJKC-UHFFFAOYSA-N
NGD-98-2	EC50	10000	-2.5	100	99.1	1	10000	16.9	99.9	104.1	100.5	99.1	99.2	1.2		0	2.1	PSUFQBRCUSJTDO-UHFFFAOYSA-N, PSUFQBRCUSJTDO-UHFFFAOYSA-N
DH-97	EC50	10000	-1.7	100	93.8	1	10000	0.6	101.8	98.7	99.8	97	93.8	6.2		0	1.1	HDOIPCLEKCEANF-UHFFFAOYSA-N, HDOIPCLEKCEANF-UHFFFAOYSA-N, HDOIPCLEKCEANF-UHFFFAOYSA-N
AZ-628	EC50	1324.2	-2.5	100	52.4	1	10000	1.3	101	102.5	102.2	84.2	52.4	41.9		4.8	1.8	ZGBGPEDJXCYQPH-UHFFFAOYSA-N, ZGBGPEDJXCYQPH-UHFFFAOYSA-N, ZGBGPEDJXCYQPH-UHFFFAOYSA-N, ZGBGPEDJXCYQPH-UHFFFAOYSA-N
VU0361737	EC50	10000	-2.5	100	95.3	1	10000	2194.1	101.4	99	96.3	102.3	95.3	1.8		0	2.4	ARYUXFNGXHNNDM-UHFFFAOYSA-N, ARYUXFNGXHNNDM-UHFFFAOYSA-N, ARYUXFNGXHNNDM-UHFFFAOYSA-N, ARYUXFNGXHNNDM-UHFFFAOYSA-N
BI-78D3	EC50	2753.9	-2.5	100	0.4	1	10000	25.7	100.6	95.6	99.3	94.7	0.4	56.5		6.3	3.1	QFRLDZGQEZCCJZ-UHFFFAOYSA-N, QFRLDZGQEZCCJZ-UHFFFAOYSA-N, QFRLDZGQEZCCJZ-UHFFFAOYSA-N
2-PMDQ	EC50	10000	-1	100	95	1	10000	217.7	95	96.1	96.7	97.2	95.4	1.5		0	3.9	ONSOQRPYFKDOEB-INIZCTEOSA-N, ONSOQRPYFKDOEB-INIZCTEOSA-N
PNU-74654	EC50	10000	-1.2	100	93.7	1	10000	1.1	97	100.9	98.9	95.6	93.7	8.5		0	1.6	JJEDWBQZCRESJL-DEDYPNTBSA-N, JJEDWBQZCRESJL-DEDYPNTBSA-N, JJEDWBQZCRESJL-DEDYPNTBSA-N
clidinium	EC50	10000	-2.5	100	99.8	1	10000	275514	101.8	102.5	101.4	101.5	99.8	0		0	1.9	HOOSGZJRQIVJSZ-WEQDKIBNSA-N, HOOSGZJRQIVJSZ-WEQDKIBNSA-N
3-MATIDA	EC50	10000	-1	100	92.6	1	10000	202.3	92.6	99.2	95.2	93.5	98	2.2		0	5.4	KOMWRBFEDDEWEP-RXMQYKEDSA-N, KOMWRBFEDDEWEP-RXMQYKEDSA-N
GPP-78	EC50	39.5	-2.5	100	2.1	1	10000	0.2	99.2	102.6	8.7	2.1	2.7	235.3		28.7	3.1	SJOLTIOPWDLDEB-UHFFFAOYSA-N, SJOLTIOPWDLDEB-UHFFFAOYSA-N
dehydrocholate-acid	EC50	10000	-0.5	100	95.8	1	10000	115	97.4	105.8	95.8	99.6	97.8	3		0	3.8	OHXPGWPVLFPUSM-KLRNGDHRSA-N, OHXPGWPVLFPUSM-KLRNGDHRSA-N
ITD-1	EC50	10000	-2.5	100	80.4	1	10000	95.2	99.2	102.7	100.6	99.7	80.4	10.3		0.6	1.6	ULFUJLFTRWWLPO-XMMPIXPASA-N, ULFUJLFTRWWLPO-XMMPIXPASA-N
thioperamide	EC50	10000	-2.5	100	94.3	1	10000	2.5	102.6	103.3	96.5	94.3	95.9	11.9		0	2.3	JFAYRTHYLOZRNL-CQSZACIVSA-N
chlorpropamide	EC50	10000	-2.5	100	97.5	1	10000	126430	97.5	98.2	102.3	103.1	104.1	0.3		0	3.6	RKWGIWYCVPQPMF-UHFFFAOYSA-N, RKWGIWYCVPQPMF-UHFFFAOYSA-N, RKWGIWYCVPQPMF-UHFFFAOYSA-N
PD-160170	EC50	10000	-2.5	100	98	1	10000	176316	98	103.3	106.8	101.9	100	0.2		0	4.1	YUVNGBZROXQYQH-UHFFFAOYSA-N, YUVNGBZROXQYQH-UHFFFAOYSA-N, YUVNGBZROXQYQH-UHFFFAOYSA-N
cyclophosphamide	EC50	10000	-2.1	100	94	1	10000	6.3	97.6	99.8	99.4	98.2	94	4.9		0	1.3	CMSMOCZEIVJLDB-CQSZACIVSA-N, CMSMOCZEIVJLDB-CQSZACIVSA-N, CMSMOCZEIVJLDB-CQSZACIVSA-N
ML281	EC50	10000	-0.3	100	95.5	1	10000	58.9	96.3	100.7	97	95.5	96.1	11.2		0	1.9	HWOYIOLMBQSTQS-UHFFFAOYSA-N, HWOYIOLMBQSTQS-UHFFFAOYSA-N
dihydrexidine	EC50	10000	-0.1	100	96.7	1	10000	1317.5	96.7	96.7	96.8	97.6	104.3	6.2		0	3.5	BGOQGUHWXBGXJW-RHSMWYFYSA-N, BGOQGUHWXBGXJW-RHSMWYFYSA-N
2-hydroxysaclofen	EC50	10000	-2.5	100	97.2	1	10000	3.9	100.5	98.1	102	97.2	97.5	3.7		0	1.5	WBSMZVIMANOCNX-SECBINFHSA-N, WBSMZVIMANOCNX-SECBINFHSA-N
SNAP-94847	EC50	10000	-2.5	100	75.3	1	10000	197.2	106.5	101.5	99.5	100.1	75.3	12.5		0.9	3.5	VMLZFUVIKCGATC-UHFFFAOYSA-N, VMLZFUVIKCGATC-UHFFFAOYSA-N, VMLZFUVIKCGATC-UHFFFAOYSA-N
SC-19220	EC50	10000	-0.1	100	100	1	10000	353.1	100	100	100	100	100	0.1		0	0	KNURFLJTOUGOOQ-UHFFFAOYSA-N, KNURFLJTOUGOOQ-UHFFFAOYSA-N, KNURFLJTOUGOOQ-UHFFFAOYSA-N
CHC	EC50	10000	-0.1	100	100	1	10000	353.1	100	100	100	100	100	0.1		0	0	AFVLVVWMAFSXCK-VMPITWQZSA-N, AFVLVVWMAFSXCK-VMPITWQZSA-N
mubritinib	EC50	10000	-2.5	100	88.4	1	10000	704	102.6	102.6	100.1	103	88.4	4.8		0	2.6	ZTFBIUXIQYRUNT-MDWZMJQESA-N, ZTFBIUXIQYRUNT-MDWZMJQESA-N, ZTFBIUXIQYRUNT-MDWZMJQESA-N, ZTFBIUXIQYRUNT-MDWZMJQESA-N
R-59022	EC50	10000	-2.5	100	94.5	1	10000	1416.9	102.4	100.7	106.7	100.5	94.5	2.5		0	3.6	MFVJXLPANKSLLD-UHFFFAOYSA-N, MFVJXLPANKSLLD-UHFFFAOYSA-N
Cilastatin Sodium	EC50	10000	-2.5	100	94.3	1	10000	367.9	103.5	102	99.2	99.8	94.3	3.1		0	2
colchicine	EC50	308.2	-2.5	100	28.5	1	10000	0.1	101.4	101.4	96.9	31.1	28.5	108		13.2	1.2	IAKHMKGGTNLKSZ-INIZCTEOSA-N, IAKHMKGGTNLKSZ-INIZCTEOSA-N
GR46611	EC50	10000	-2.5	100	98	1	10000	92026.3	98.5	98	101	101.1	102.1	0.2		0	2.1	LBVZWEWTNUDWNS-YRNVUSSQSA-N, LBVZWEWTNUDWNS-YRNVUSSQSA-N, LBVZWEWTNUDWNS-YRNVUSSQSA-N
NS-3861	EC50	10000	-1.7	100	96.7	1	10000	0.9	98.9	99.5	99	96.7	97.2	5.9		0	0.6	ZJCNRVHZJADROC-VHSXEESVSA-N
JW-55	EC50	3485.8	-2.5	100	62.6	1	10000	265.6	102.9	108.5	97.3	102.3	62.6	17.5		1.6	5.2	ZJZWZIXSGNFWQQ-UHFFFAOYSA-N, ZJZWZIXSGNFWQQ-UHFFFAOYSA-N
cyclopentolate	EC50	10000	-2.5	100	99.1	1	10000	415641	99.1	102.6	101.8	100.9	107.3	0.1		0	4.2	SKYSRIRYMSLOIN-OAHLLOKOSA-N, SKYSRIRYMSLOIN-OAHLLOKOSA-N
CU-CPT-4a	EC50	10000	-0.9	100	99.1	1	10000	1068.1	106.8	102.9	102.1	99.1	104.1	0.3		0	4.5	IAASQMCXDRISAV-CYBMUJFWSA-N, IAASQMCXDRISAV-CYBMUJFWSA-N
Gue-1654	EC50	10000	-0.6	100	97.8	1	10000	314.3	103.9	107.1	99.6	97.8	104.7	1.1		0	5.1	UFOBDFMYJABXGK-UHFFFAOYSA-N, UFOBDFMYJABXGK-UHFFFAOYSA-N
ML786	EC50	3063.8	-2.5	100	33.5	1	10000	135.7	106	105	112.1	99	33.5	34.7		3.8	7.5	GXEGTVQATHKFDH-OAQYLSRUSA-N, GXEGTVQATHKFDH-OAQYLSRUSA-N
AMG-548	EC50	10000	-2.5	100	89	1	10000	3.6	106.4	104	99.2	89	97.2	17.4		0.3	5.6	RQVKVJIRFKVPBF-VWLOTQADSA-N, RQVKVJIRFKVPBF-VWLOTQADSA-N
FPL-62064	EC50	10000	-0.1	100	100	1	10000	353.1	100	100	100	100	100	0.1		0	0	WKLGNFJHVJIZPK-UHFFFAOYSA-N
adenosine	EC50	10000	-2.5	100	99.7	1	10000	262947	101.8	103.4	99.8	103.2	99.7	0.1		0	2.5	OIRDTQYFTABQOQ-KQYNXXCUSA-N, OIRDTQYFTABQOQ-KQYNXXCUSA-N
Lu-AA-47070	EC50	10000	-2.5	100	94.3	1	10000	4.3	106.6	103.5	102.5	96.5	94.3	6.1		0	3.9	MSWIQSFUBYCFJE-PGMHBOJBSA-N, MSWIQSFUBYCFJE-PGMHBOJBSA-N
ML179	EC50	10000	-0.5	100	98.4	1	10000	123.6	102.1	100.6	98.4	100.1	99.7	1		0	1.4	MFABFKUNLDYKGH-UHFFFAOYSA-N, MFABFKUNLDYKGH-UHFFFAOYSA-N
JTE-607	EC50	10000	-2.5	100	99.1	1	10000	283858	103.3	99.1	103.6	100.8	102.6	0.1		0	2.9	IPSSXIMJJXSJQB-FQEVSTJZSA-N, IPSSXIMJJXSJQB-FQEVSTJZSA-N, IPSSXIMJJXSJQB-FQEVSTJZSA-N
cromoglicic-acid	EC50	10000	-0.4	100	96.6	1	10000	89.8	100.2	101	101	96.6	100.3	2.3		0	1.9	IMZMKUWMOSJXDT-UHFFFAOYSA-N, IMZMKUWMOSJXDT-UHFFFAOYSA-N, IMZMKUWMOSJXDT-UHFFFAOYSA-N
CCMQ	EC50	10000	-0.1	100	100	1	10000	353.1	100	100	100	100	100	0.1		0	0	IFXJDEHFADWURH-UHFFFAOYSA-N, IFXJDEHFADWURH-UHFFFAOYSA-N
SB-216641	EC50	2452.4	-2.5	100	20.1	1	10000	16.5	98.1	98	96.7	93.1	20.1	49.2		5.5	2.5	JRNUKVFYILMMLX-UHFFFAOYSA-N
2-[1-(4-piperonyl)piperazinyl]benzothiazole	EC50	10000	-0.1	100	91.7	1	10000	2173.1	92	94.8	91.7	95.8	100.1	20.3		0	4	BYHKGNWKJMGHGE-UHFFFAOYSA-N, BYHKGNWKJMGHGE-UHFFFAOYSA-N
GNF-5	EC50	10000	-2.5	100	91.5	1	10000	67374.2	91.5	97.4	94.6	105.2	102.3	1		0	6.7	IIQUYGWWHIHOCF-UHFFFAOYSA-N, IIQUYGWWHIHOCF-UHFFFAOYSA-N
AEE788	EC50	434.8	-0.8	100	27.1	1	10000	0.3	97.6	94.7	82.2	54.4	27.1	102		10.9	3.3	OONFNUWBHFSNBT-HXUWFJFHSA-N, OONFNUWBHFSNBT-HXUWFJFHSA-N, OONFNUWBHFSNBT-HXUWFJFHSA-N, OONFNUWBHFSNBT-HXUWFJFHSA-N
N-benzylnaltrindole	EC50	2120.6	-2.5	100	70.1	1	10000	32.8	100	96	95.1	96.2	70.1	20.2		1.9	3.2	PSPANKCQVWSVHM-OUDZLNJNSA-N
amiloride	EC50	10000	-0.1	100	95.9	1	10000	4306	95.9	101.6	98.1	97.5	104.4	6.4		0	3.9	XSDQTOBWRPYKKA-UHFFFAOYSA-N, XSDQTOBWRPYKKA-UHFFFAOYSA-N, XSDQTOBWRPYKKA-UHFFFAOYSA-N, XSDQTOBWRPYKKA-UHFFFAOYSA-N, XSDQTOBWRPYKKA-UHFFFAOYSA-N
LY2365109	EC50	10000	-1	100	95.3	1	10000	166.4	99.3	97.6	97.6	95.3	98.7	1.4		0	2.8	FKPLJWGRBCQLTL-UHFFFAOYSA-N, FKPLJWGRBCQLTL-UHFFFAOYSA-N
CGP-12177	EC50	10000	-2.5	100	97.1	1	10000	121069	98.7	97.2	97.1	102.6	105	0.3		0	4.1	UMQUQWCJKFOUGV-SECBINFHSA-N, UMQUQWCJKFOUGV-SECBINFHSA-N
BMS-649	EC50	10000	-0.1	100	92.4	1	10000	1332.5	96	97.6	100.4	92.4	97.8	12.5		0	2.9	ZZUKALQMHNSWTK-UHFFFAOYSA-N, ZZUKALQMHNSWTK-UHFFFAOYSA-N, ZZUKALQMHNSWTK-UHFFFAOYSA-N
SUN-11602	EC50	10000	-0.1	100	92.4	1	10000	3289.4	96.1	97.7	92.4	100.6	105.2	11.8		0	5.5	KCODNOOPOPTZMO-UHFFFAOYSA-N, KCODNOOPOPTZMO-UHFFFAOYSA-N
trans-4-hydroxycrotonic-acid	EC50	10000	-2.5	100	94.8	1	10000	87933	97	102.4	94.8	101	105.8	0.6		0	5.3	RMQJECWPWQIIPW-OWOJBTEDSA-N, RMQJECWPWQIIPW-OWOJBTEDSA-N
clemastine	EC50	10000	-2.5	100	95.6	1	10000	33.3	102.5	96.5	96.8	95.6	96.3	14		0	1.5	YNNUSGIPVFPVBX-NHCUHLMSSA-N, YNNUSGIPVFPVBX-NHCUHLMSSA-N, YNNUSGIPVFPVBX-NHCUHLMSSA-N, YNNUSGIPVFPVBX-NHCUHLMSSA-N, YNNUSGIPVFPVBX-NHCUHLMSSA-N
TC-ASK-10	EC50	10000	-0.1	100	93.2	1	10000	1521.8	93.2	103.2	93.8	95.5	99.1	12		0	4.3	SMJAMOAYGIVKRI-UHFFFAOYSA-N, SMJAMOAYGIVKRI-UHFFFAOYSA-N
Epirubicin Hydrochloride	EC50	1340.8	-1.7	100	28.7	1	10000	0.5	99.1	97.9	93.5	73.7	28.7	62.7		7	3.3
ICI-192605	EC50	10000	-2.5	100	92.6	1	10000	86302.7	93.1	96.3	92.6	101.5	106.5	0.9		0	7.4	WHUIENZXNGAHQI-GKZDNZBASA-N, WHUIENZXNGAHQI-GKZDNZBASA-N, WHUIENZXNGAHQI-GKZDNZBASA-N
AC-186	EC50	10000	-0.1	100	92.2	1	10000	3929.5	97.4	96.5	94.2	92.2	108.6	12.2		0	6.8	HSMUKSLNDJOZQG-UHFFFAOYSA-N, HSMUKSLNDJOZQG-UHFFFAOYSA-N
DR-4485	EC50	1951.9	-2.5	100	42.5	1	10000	15.3	100.1	96.7	92.9	91.1	42.5	40.9		4.6	3.9	SBTRHJHOLCAPFT-AREMUKBSSA-N, SBTRHJHOLCAPFT-AREMUKBSSA-N
NVP-ADW742	EC50	2826	-2.5	100	58.2	1	10000	57.6	99.9	95.6	97.6	98.1	58.2	23.3		2.4	2.7	LSFLAQVDISHMNB-AFARHQOCSA-N, LSFLAQVDISHMNB-AFARHQOCSA-N, LSFLAQVDISHMNB-AFARHQOCSA-N, LSFLAQVDISHMNB-AFARHQOCSA-N
revaprazan	EC50	10000	-0.1	100	90.2	1	10000	2958	90.2	106.5	92.7	98.1	95.8	15.2		0	6.4	LECZXZOBEZITCL-MRXNPFEDSA-N
clomifene	EC50	10000	-2.5	100	77.4	1	10000	382.7	94.7	95.5	91.9	100.6	77.4	11.1		0.7	5.5	GKIRPKYJQBWNGO-QPLCGJKRSA-N, GKIRPKYJQBWNGO-QPLCGJKRSA-N, GKIRPKYJQBWNGO-QPLCGJKRSA-N
hydrocortisone-hemisuccinate	EC50	10000	-0.1	100	93.5	1	10000	2421.4	96.3	96.8	98.3	93.5	102.2	10.1		0	3.5	VWQWXZAWFPZJDA-CGVGKPPMSA-N
FLI-06	EC50	3355.5	-2.5	100	14.2	1	10000	129.6	94.2	92.2	96.6	102.9	14.2	41.6		4.5	6.7	DUGBYNJMBYPWGS-FOIFJWKZSA-N, DUGBYNJMBYPWGS-FOIFJWKZSA-N, DUGBYNJMBYPWGS-FOIFJWKZSA-N, DUGBYNJMBYPWGS-FOIFJWKZSA-N
AM-281	EC50	10000	-0.1	100	94.5	1	10000	3973.9	98.3	96.6	98.4	94.5	106.2	8.6		0	4.8	AJFFBPZYXRNAIC-UHFFFAOYSA-N, AJFFBPZYXRNAIC-UHFFFAOYSA-N
SEN-1269	EC50	10000	-0.3	100	89.2	1	10000	12.3	98	94.4	95.9	89.2	93.4	23.8		0	2.3	MFPAAKZZUIRMKR-UHFFFAOYSA-N, MFPAAKZZUIRMKR-UHFFFAOYSA-N
SHA-68	EC50	10000	-2.5	100	96.8	1	10000	73104.7	97.1	96.8	98.3	102	100.5	0.4		0	2.7	SFRQIPRTNYHJHP-QHCPKHFHSA-N, SFRQIPRTNYHJHP-QHCPKHFHSA-N
faropenem	EC50	10000	-2.5	100	96.8	1	10000	4.3	97.2	99.5	102.2	96.8	97.1	4.3		0	1.8	HGGAKXAHAYOLDJ-OJKLQORTSA-N
danazol	EC50	10000	-0.1	100	94.5	1	10000	1552.3	95.2	100.9	94.5	97.1	100.3	9.5		0	3.1	POZRVZJJTULAOH-LHZXLZLDSA-N
BAY-K-8644-(+/-)	EC50	10000	-1.2	100	95.8	1	10000	33.7	95.8	96.9	102.6	98.7	96.9	2.5		0	2.9	ZFLWDHHVRRZMEI-CYBMUJFWSA-N
nTZDpa	EC50	10000	-1.5	100	89.8	1	10000	0.8	99.6	96	99.5	95.4	89.8	9.9		0	2	VUPOTURDKDMIGQ-UHFFFAOYSA-N, VUPOTURDKDMIGQ-UHFFFAOYSA-N, VUPOTURDKDMIGQ-UHFFFAOYSA-N
H2L-5765834	EC50	10000	-0.1	100	90.1	1	10000	2085.4	94.1	99.7	98.7	90.1	100.2	15.3		0	4.5	HFYPTENHTPNXGP-UHFFFAOYSA-N, HFYPTENHTPNXGP-UHFFFAOYSA-N
sulbactam-pivoxil	EC50	10000	-2.5	100	99.1	1	10000	19.9	99.3	104.5	100.5	99.1	99.2	1.1		0	2.3	OHPVYKXTRACOSQ-NXEZZACHSA-N
chlorzoxazone	EC50	10000	-0.9	100	97.7	1	10000	166.1	97.7	98.8	102.1	99.2	100	0.8		0	1.8	TZFWDZFKRBELIQ-UHFFFAOYSA-N, TZFWDZFKRBELIQ-UHFFFAOYSA-N, TZFWDZFKRBELIQ-UHFFFAOYSA-N
VU152100	EC50	10000	-2.5	100	93.2	1	10000	4.1	95.8	101	105.5	93.2	94.4	8.9		0	3.6	MDNWGCQSCGNTKH-UHFFFAOYSA-N, MDNWGCQSCGNTKH-UHFFFAOYSA-N
LMK-235	EC50	777	-1.7	100	0	1	10000	0.1	95.3	101.5	96.1	39.8	-0.1	111.3		12.7	2.6	VRYZCEONIWEUAV-UHFFFAOYSA-N, VRYZCEONIWEUAV-UHFFFAOYSA-N
CYM-50769	EC50	10000	-0.1	100	92.6	1	10000	1384.2	92.6	106.8	94.7	96.4	99.6	10.3		0	5.7	QHVSQUYCVUHYKT-UHFFFAOYSA-N, QHVSQUYCVUHYKT-UHFFFAOYSA-N
dacarbazine	EC50	10000	-0.1	100	94.2	1	10000	805.1	98.6	94.2	94.4	97.2	100.3	12.4		0	2.9	FDKXTQMXEQVLRF-ZHACJKMWSA-N, FDKXTQMXEQVLRF-ZHACJKMWSA-N
zotarolimus	EC50	20	-0.6	100	58.7	1	10000	0.4	92.6	85.2	69.6	61	58.7	108		11.9	1.3	CGTADGCBEXYWNE-GYKXXMIGSA-N
EC-144	EC50	412.9	-2.5	100	32.8	1	10000	0.4	99.3	101.9	105	37.3	32.8	93.1		11.3	3.7	VOASEWXFCTZRDF-UHFFFAOYSA-N, VOASEWXFCTZRDF-UHFFFAOYSA-N
ITE	EC50	10000	-1	100	92.1	1	10000	180.8	95	96.1	92.1	98.6	97.4	2.4		0	5.1	KDDXOGDIPZSCTM-UHFFFAOYSA-N, KDDXOGDIPZSCTM-UHFFFAOYSA-N
cyclopiazonic-acid	EC50	2062.8	-2.5	100	65.6	1	10000	27.2	100	96.5	94.3	95.3	65.6	23.7		2.4	3.4	SZINUGQCTHLQAZ-DQYPLSBCSA-N, SZINUGQCTHLQAZ-DQYPLSBCSA-N
WAY-629	EC50	10000	-2.5	100	92.4	1	10000	29.7	100.3	99.7	102	98.8	92.4	5.4		0	1	OIGHTPDWPMLMGT-UHFFFAOYSA-N, OIGHTPDWPMLMGT-UHFFFAOYSA-N
Rec-15/2615	EC50	10000	-2.5	100	95.5	1	10000	91.8	98.8	99.3	99.4	99.6	95.5	2.8		0	0.8	ZZMFJJDBKSYGRM-UHFFFAOYSA-N, ZZMFJJDBKSYGRM-UHFFFAOYSA-N
PCA-4248	EC50	10000	-1	100	96.5	1	10000	169	98.1	99.1	98.2	96.5	98.8	1.1		0	2.1	DHCNAWNKZMNTIS-GFCCVEGCSA-N, DHCNAWNKZMNTIS-GFCCVEGCSA-N, DHCNAWNKZMNTIS-GFCCVEGCSA-N
pifithrin-alpha	EC50	10000	-0.7	100	92.2	1	10000	29.3	98.9	97.2	100.4	98.9	96.1	3.3		0	1.5	OLTZHXYLLRJLST-UHFFFAOYSA-N, OLTZHXYLLRJLST-UHFFFAOYSA-N, OLTZHXYLLRJLST-UHFFFAOYSA-N
SB-525334	EC50	10000	-2.5	100	81.6	1	10000	43.2	99.3	99.4	103.6	98.1	81.6	11.8		0.7	1.9	DKPQHFZUICCZHF-UHFFFAOYSA-N, DKPQHFZUICCZHF-UHFFFAOYSA-N
gemfibrozil	EC50	10000	-2.5	100	95.9	1	10000	739.3	98.4	101.2	96.5	100.1	95.9	2		0	2	HEMJJKBWTPKOJG-UHFFFAOYSA-N, HEMJJKBWTPKOJG-UHFFFAOYSA-N
diflunisal	EC50	10000	-0.3	100	92.9	1	10000	138.6	102.7	100.5	92.9	98.4	97.1	7.8		0	3.3	HUPFGZXOMWLGNK-UHFFFAOYSA-N
eact	EC50	10000	-0.1	100	90.4	1	10000	2332	94.4	103.7	90.4	96.6	97.5	14.9		0	4.9	ZUXNHFFVQWADJL-UHFFFAOYSA-N, ZUXNHFFVQWADJL-UHFFFAOYSA-N
TC-G-1000	EC50	10000	-2.5	100	96.2	1	10000	3001.3	103.3	96.4	100.5	99.9	96.7	1.4		0	2.5	RLKWQKZPCMICPS-UHFFFAOYSA-N, RLKWQKZPCMICPS-UHFFFAOYSA-N
NKY-80	EC50	10000	-0.5	100	97.7	1	10000	141.5	100.6	103.7	100	97.7	100.9	1.3		0	2.4	SOJUSNIBPPMLCC-SSDOTTSWSA-N, SOJUSNIBPPMLCC-SSDOTTSWSA-N
OXF-BD-02	EC50	1479.3	-2.4	100	17	1	10000	2.1	101.9	102.8	94.6	76.9	17	69		8	3.2	FEQUIPXIENTMJN-SFHVURJKSA-N, FEQUIPXIENTMJN-SFHVURJKSA-N
fosinoprilat	EC50	10000	-0.1	100	100	1	10000	353.1	100	100	100	100	100	0.1		0	0	WOIWWYDXDVSWAZ-RTWAWAEBSA-N
apoptosis-activator-II	EC50	10000	-2.5	100	87.8	1	10000	819.1	106.1	101.6	102.6	102.2	87.8	5.2		0	3.7	KGRJPLRFGLMQMV-UHFFFAOYSA-N, KGRJPLRFGLMQMV-UHFFFAOYSA-N, KGRJPLRFGLMQMV-UHFFFAOYSA-N, KGRJPLRFGLMQMV-UHFFFAOYSA-N
CYM-5541	EC50	10000	-0.5	100	95.3	1	10000	123.1	105.5	102.9	99.5	95.3	99.6	3		0	3.8	NDKGACIWVAOUQH-UHFFFAOYSA-N, NDKGACIWVAOUQH-UHFFFAOYSA-N
hexylresorcinol	EC50	10000	-2.5	100	94.9	1	10000	23035.6	102.1	101	105.5	102.8	96.7	0.9		0	3.3	WFJIVOKAWHGMBH-UHFFFAOYSA-N, WFJIVOKAWHGMBH-UHFFFAOYSA-N
CF102	EC50	10000	-0.8	100	98.3	1	10000	607.2	110	99.5	103.6	98.3	102	0.6		0	5.5	IPSYPUKKXMNCNQ-PFHKOEEOSA-N, IPSYPUKKXMNCNQ-PFHKOEEOSA-N
GW-843682X	EC50	603.4	-1.9	100	57.5	1	10000	0.3	103.7	96	98.8	69.1	57.5	51.9		5.9	2.7	JSKUWFIZUALZLX-UHFFFAOYSA-N, JSKUWFIZUALZLX-UHFFFAOYSA-N, JSKUWFIZUALZLX-UHFFFAOYSA-N
FR-180204	EC50	10000	-0.7	100	84.5	1	10000	3.5	105.1	93.6	97	94.8	84.5	16.5		0.2	4.3	XVECMUKVOMUNLE-UHFFFAOYSA-N, XVECMUKVOMUNLE-UHFFFAOYSA-N, XVECMUKVOMUNLE-UHFFFAOYSA-N
acetylcysteine	EC50	10000	-2.5	100	97.8	1	10000	13220.9	103.8	105.9	102.2	102.9	97.8	0.7		0	4	PWKSKIMOESPYIA-BYPYZUCNSA-N, PWKSKIMOESPYIA-BYPYZUCNSA-N, PWKSKIMOESPYIA-BYPYZUCNSA-N
5-carboxamidotryptamine	EC50	10000	-2.5	100	97.2	1	10000	8.6	98.8	104.4	103.4	97.4	97.2	3.5		0	2.9	WKZLNEWVIAGNAW-UHFFFAOYSA-N, WKZLNEWVIAGNAW-UHFFFAOYSA-N
NCS-382	EC50	10000	-1	100	97.2	1	10000	321.6	103.9	97.2	103.1	99.1	101.2	0.8		0	3.2	UADPGHINQMWEAG-FROQITRMSA-N
TC-LPA5-4	EC50	10000	-2.5	100	96	1	10000	329.8	102.2	104.5	103.1	99.6	96	2.5		0	3	BNALUYKEGYUHQC-UHFFFAOYSA-N, BNALUYKEGYUHQC-UHFFFAOYSA-N
iodophenpropit	EC50	10000	-0.1	100	100	1	10000	353.1	100	100	100	100	100	0.1		0	0	UBHYDQAARZKHEZ-UHFFFAOYSA-N
chlorphenamine	EC50	10000	-2.5	100	98	1	10000	17.2	107.3	107.8	100	98	99	3		0	5.4	SOYKEARSMXGVTM-HNNXBMFYSA-N
VU0238429	EC50	1753.9	-2.5	100	28.8	1	10000	9.8	106.6	106.6	102.7	86	28.8	54		6.2	4.9	CKLGZXFOLMHCMC-UHFFFAOYSA-N, CKLGZXFOLMHCMC-UHFFFAOYSA-N, CKLGZXFOLMHCMC-UHFFFAOYSA-N
GSK-3-inhibitor-IX	EC50	3773.8	-2.5	100	36.3	1	10000	243.1	101	100.1	99.7	109	36.3	27.9		2.9	6.2	DDLZLOKCJHBUHD-UJZLGWIISA-N, DDLZLOKCJHBUHD-UJZLGWIISA-N
BAG-956	EC50	409.5	-2.3	100	35.3	1	10000	0.2	103.6	102.7	97.5	42.6	35.3	89.8		10.8	2.3	GVPAGJWVBUZHNQ-UHFFFAOYSA-N, GVPAGJWVBUZHNQ-UHFFFAOYSA-N
PHT-427	EC50	10000	-0.8	100	97.8	1	10000	426.2	105.7	108.3	101.6	97.8	104.3	0.9		0	5.9	BYWWNRBKPCPJMG-UHFFFAOYSA-N, BYWWNRBKPCPJMG-UHFFFAOYSA-N, BYWWNRBKPCPJMG-UHFFFAOYSA-N, BYWWNRBKPCPJMG-UHFFFAOYSA-N
cyclamic-acid	EC50	10000	-0.8	100	99.1	1	10000	926.2	108.1	99.8	101.3	99.1	106.2	0.4		0	5.3	HCAJEUSONLESMK-UHFFFAOYSA-N, HCAJEUSONLESMK-UHFFFAOYSA-N, HCAJEUSONLESMK-UHFFFAOYSA-N, HCAJEUSONLESMK-UHFFFAOYSA-N
hydrocortisone-phosphate	EC50	10000	-2.5	100	100	1	10000	7.20903e+07	105.8	100	106.2	100.1	104.4	0		0	4.8	BGSOJVFOEQLVMH-SBXZOHCASA-N
methoxamine	EC50	10000	-2.5	100	99.4	1	10000	870773	109	106.9	99.4	101.6	101.9	0.1		0	5.8	WJAJPNHVVFWKKL-UHFFFAOYSA-N, WJAJPNHVVFWKKL-UHFFFAOYSA-N, WJAJPNHVVFWKKL-UHFFFAOYSA-N
meclofenamic-acid	EC50	10000	-2.5	100	93	1	10000	51619.2	105	93.7	102.1	100.6	96.5	0.8		0	4.2	SBDNJUWAMKYJOX-UHFFFAOYSA-N, SBDNJUWAMKYJOX-UHFFFAOYSA-N
trimethobenzamide	EC50	10000	-1	100	93.2	1	10000	174.1	96.1	99.7	93.2	99.1	99.9	2.1		0	4.2	FEZBIKUBAYAZIU-UHFFFAOYSA-N, FEZBIKUBAYAZIU-UHFFFAOYSA-N
tramiprosate	EC50	10000	-1.2	100	95.2	1	10000	543.6	95.2	95.8	100.2	99.7	106	1.2		0	5.3	SNKZJIOFVMKAOJ-UHFFFAOYSA-N, SNKZJIOFVMKAOJ-UHFFFAOYSA-N
ronidazole	EC50	10000	-0.2	100	93.7	1	10000	859.4	98	102.8	93.7	98.7	108.2	7.7		0	6.5	PQFRTXSWDXZRRS-UHFFFAOYSA-N, PQFRTXSWDXZRRS-UHFFFAOYSA-N, PQFRTXSWDXZRRS-UHFFFAOYSA-N
moxalactam	EC50	10000	-0.1	100	92.7	1	10000	1783.3	98.1	97.5	98.1	92.7	100.3	11.4		0	2.9	JWCSIUVGFCSJCK-UOXRKKOCSA-N, JWCSIUVGFCSJCK-UOXRKKOCSA-N
amlexanox	EC50	10000	-2.5	100	96.6	1	10000	108370	96.6	99.8	98.4	101.7	105.8	0.4		0	4.3	SGRYPYWGNKJSDL-UHFFFAOYSA-N, SGRYPYWGNKJSDL-UHFFFAOYSA-N, SGRYPYWGNKJSDL-UHFFFAOYSA-N
medrysone	EC50	10000	-0.1	100	95	1	10000	630.7	98	95	97.9	95.6	100.4	10.7		0	2.4	GZENKSODFLBBHQ-ILSZZQPISA-N, GZENKSODFLBBHQ-ILSZZQPISA-N, GZENKSODFLBBHQ-ILSZZQPISA-N
sulfathiazole	EC50	10000	-2.5	100	96.9	1	10000	90633.9	96.9	100.5	97.5	103.6	102.1	0.4		0	3.3	JNMRHUJNCSQMMB-UHFFFAOYSA-N, JNMRHUJNCSQMMB-UHFFFAOYSA-N, JNMRHUJNCSQMMB-UHFFFAOYSA-N
tobramycin	EC50	10000	-0.3	100	95.7	1	10000	330.4	99.6	101	100	95.7	107.4	3.8		0	5	NLVFBUXFDBBNBW-PBSUHMDJSA-N, NLVFBUXFDBBNBW-PBSUHMDJSA-N
tolfenamic-acid	EC50	10000	-0.2	100	90.4	1	10000	414.4	98.1	103	90.4	98.8	100.7	11.6		0	5.2	YEZNLOUZAIOMLT-UHFFFAOYSA-N, YEZNLOUZAIOMLT-UHFFFAOYSA-N, YEZNLOUZAIOMLT-UHFFFAOYSA-N
sulfachlorpyridazine	EC50	10000	-0.1	100	95.3	1	10000	3174.2	97.8	95.3	100.7	97.1	102.7	7.3		0	3.3	XOXHILFPRYWFOD-UHFFFAOYSA-N, XOXHILFPRYWFOD-UHFFFAOYSA-N
cetaben	EC50	10000	-0.1	100	94.4	1	10000	1175.5	99.8	99.2	94.4	98.8	100.8	8.2		0	2.7	QXWKHSSBFQDQPR-UHFFFAOYSA-N
histamine	EC50	10000	-0.1	100	93.5	1	10000	2848.4	99.4	98.2	93.5	97.5	103.7	10.1		0	4.1	NTYJJOPFIAHURM-UHFFFAOYSA-N, NTYJJOPFIAHURM-UHFFFAOYSA-N, NTYJJOPFIAHURM-UHFFFAOYSA-N, NTYJJOPFIAHURM-UHFFFAOYSA-N, NTYJJOPFIAHURM-UHFFFAOYSA-N, NTYJJOPFIAHURM-UHFFFAOYSA-N
digoxin	EC50	31	-2.5	100	1.2	1	10000	0.2	95.1	94.9	5.8	1.2	1.3	247.7		30.2	2.5	LTMHDMANZUZIPE-SYUUTQQWSA-N
phenylephrine	EC50	10000	-0.1	100	93.5	1	10000	2316	96.6	99.7	95.6	93.5	101.7	10.2		0	3.4	SONNWYBIRXJNDC-VIFPVBQESA-N, SONNWYBIRXJNDC-VIFPVBQESA-N, SONNWYBIRXJNDC-VIFPVBQESA-N
dextromethorphan	EC50	10000	-0.1	100	92.1	1	10000	2791.8	92.1	100	97.3	95.9	103.5	12.3		0	4.9	MKXZASYAUGDDCJ-NJAFHUGGSA-N, MKXZASYAUGDDCJ-NJAFHUGGSA-N
spironolactone	EC50	10000	-0.2	100	88.7	1	10000	453.9	100.8	97.2	97.1	88.7	101.9	14.3		0	5.3	LXMSZDCAJNLERA-ZHYRCANASA-N, LXMSZDCAJNLERA-ZHYRCANASA-N, LXMSZDCAJNLERA-ZHYRCANASA-N, LXMSZDCAJNLERA-ZHYRCANASA-N, LXMSZDCAJNLERA-ZHYRCANASA-N
suloctidil	EC50	10000	-1	100	93	1	10000	191.4	93.8	98.3	93	98.3	97.4	2.1		0	4.8	BFCDFTHTSVTWOG-YLJYHZDGSA-N
pyrithione-zinc	EC50	748.4	-1.5	100	0.1	1	10000	0.1	98.8	93.6	94.4	40	0.1	113.2		12.8	3.4	KTIHEFSORPLWRR-UHFFFAOYSA-L, KTIHEFSORPLWRR-UHFFFAOYSA-L, KTIHEFSORPLWRR-UHFFFAOYSA-L, KTIHEFSORPLWRR-UHFFFAOYSA-L
JW-642	EC50	10000	-0.2	100	90.5	1	10000	799.9	93.1	106.2	96.3	90.5	101.8	12.4		0	6.6	AVSCNEOUWSVZEY-UHFFFAOYSA-N, AVSCNEOUWSVZEY-UHFFFAOYSA-N
hydrocortisone-acetate	EC50	10000	-0.1	100	95.4	1	10000	1282.7	95.7	99.4	96.2	95.4	100.7	10.2		0	2.6	ALEXXDVDDISNDU-JZYPGELDSA-N
tiabendazole	EC50	10000	-0.1	100	93.2	1	10000	3725.9	93.2	96.8	101.7	96.3	105.6	10.6		0	5.6	WJCNZQLZVWNLKY-UHFFFAOYSA-N, WJCNZQLZVWNLKY-UHFFFAOYSA-N, WJCNZQLZVWNLKY-UHFFFAOYSA-N
oxytetracycline	EC50	10000	-2.5	100	95.1	1	10000	70722.7	95.1	95.5	98.6	103.2	100.5	0.6		0	4	KTUXFHGUHYRDNF-PXOLEDIWSA-N, KTUXFHGUHYRDNF-PXOLEDIWSA-N, KTUXFHGUHYRDNF-PXOLEDIWSA-N, KTUXFHGUHYRDNF-PXOLEDIWSA-N
procainamide	EC50	10000	-0.1	100	92.6	1	10000	3485	95.9	97.4	92.6	94.1	106.2	11.6		0	5.7	REQCZEXYDRLIBE-UHFFFAOYSA-N, REQCZEXYDRLIBE-UHFFFAOYSA-N
STREPTOMYCIN SULFATE [5mM; 10% aq DMSO + 5mM ethanolamine]	EC50	10000	-1	100	95.2	1	10000	150.7	97.8	98.5	99.9	95.2	98.3	1.4		0	2.6
ranitidine	EC50	10000	-2.5	100	98.8	1	10000	14217.6	98.8	99.6	98.9	102.8	98.8	0.3		0	1.7	SYNOVMDJYWJCON-UHFFFAOYSA-N
TUG-891	EC50	10000	-2.5	100	97.9	1	10000	4.3	100.7	102.3	100.5	97.9	99	3		0	1.4	LPGBXHWIQNZEJB-UHFFFAOYSA-N, LPGBXHWIQNZEJB-UHFFFAOYSA-N
guanaben-acetate	EC50	10000	-0.5	100	95.3	1	10000	57.1	95.3	102.5	100.2	97.5	97.7	3.4		0	2.8	WDZVGELJXXEGPV-YIXHJXPBSA-N, WDZVGELJXXEGPV-YIXHJXPBSA-N, WDZVGELJXXEGPV-YIXHJXPBSA-N, WDZVGELJXXEGPV-YIXHJXPBSA-N
procaine	EC50	10000	-2.5	100	97	1	10000	70024.5	103.9	99.4	99.3	102.7	98.5	0.4		0	2.4	MFDFERRIHVXMIY-UHFFFAOYSA-N, MFDFERRIHVXMIY-UHFFFAOYSA-N
sulfadiazine	EC50	10000	-2.5	100	92.6	1	10000	14281.7	98	99.6	100.1	101.4	96.3	0.9		0	1.2	SEEPANYCNGTZFQ-UHFFFAOYSA-N, SEEPANYCNGTZFQ-UHFFFAOYSA-N, SEEPANYCNGTZFQ-UHFFFAOYSA-N, SEEPANYCNGTZFQ-UHFFFAOYSA-N
phenformin	EC50	10000	-1.4	100	95.3	1	10000	54.4	98.8	95.3	106.7	98.4	96.4	2.8		0	4.2	ICFJFFQQTFMIBG-UHFFFAOYSA-N, ICFJFFQQTFMIBG-UHFFFAOYSA-N, ICFJFFQQTFMIBG-UHFFFAOYSA-N, ICFJFFQQTFMIBG-UHFFFAOYSA-N
hexachlorophene	EC50	10000	-2.5	100	82	1	10000	121.9	102.3	102	100.5	99.9	82	9.2		0.5	1.7	ACGUYXCXAPNIKK-UHFFFAOYSA-N, ACGUYXCXAPNIKK-UHFFFAOYSA-N
indapamide	EC50	10000	-2.5	100	92.9	1	10000	5.3	100.3	100.1	103.1	97.4	92.9	6.4		0	1.5	NDDAHWYSQHTHNT-JTQLQIEISA-N, NDDAHWYSQHTHNT-JTQLQIEISA-N, NDDAHWYSQHTHNT-JTQLQIEISA-N
dicloxacillin	EC50	10000	-2.5	100	94.1	1	10000	2.4	99.4	97.7	102.3	94.1	96.3	8		0	2	YFAGHNZHGGCZAX-JKIFEVAISA-N, YFAGHNZHGGCZAX-JKIFEVAISA-N, YFAGHNZHGGCZAX-JKIFEVAISA-N, YFAGHNZHGGCZAX-JKIFEVAISA-N
lanatoside-C	EC50	45.8	-1.6	100	0.8	1	10000	0.2	92.5	92	23.4	0.8	0.9	231.9		27.8	3.7	JAYAGJDXJIDEKI-FUVOQQLASA-N
flunisolide	EC50	10000	-0.1	100	94.2	1	10000	441.5	96.6	97.6	95.3	94.2	102.2	11.4		0	3.3	XSFJVAJPIHIPKU-XWCQMRHXSA-N
naphazoline	EC50	10000	-0.5	100	93.3	1	10000	4	101.5	99.4	95.5	97.7	93.3	10.7		0	1.8	CNIIGCLFLJGOGP-UHFFFAOYSA-N, CNIIGCLFLJGOGP-UHFFFAOYSA-N, CNIIGCLFLJGOGP-UHFFFAOYSA-N
metronidazole	EC50	10000	-0.1	100	93.5	1	10000	1472.5	96.8	99.7	96.2	93.5	100.3	10.9		0	2.9	VAOCPAMSLUNLGC-UHFFFAOYSA-N, VAOCPAMSLUNLGC-UHFFFAOYSA-N
1S,2R-phenylpropanolamine	EC50	10000	-2.5	100	97.7	1	10000	5545.9	101	101.4	100.6	103	97.7	0.7		0	1.8	DLNKOYKMWOXYQA-VXNVDRBHSA-N
hydrochlorothiazide	EC50	10000	-2.5	100	94.8	1	10000	1.2	97.9	99	103	97.5	94.8	5.1		0	1.9	JZUFKLXOESDKRF-UHFFFAOYSA-N, JZUFKLXOESDKRF-UHFFFAOYSA-N
diethylcarbamazine	EC50	10000	-2.5	100	97.5	1	10000	89943.6	102.9	97.5	101.6	103.2	99.3	0.3		0	2.6	RCKMWOKWVGPNJF-UHFFFAOYSA-N, RCKMWOKWVGPNJF-UHFFFAOYSA-N
TRIAMCINOLONE ACETONIDE	EC50	10000	-0.2	100	95.3	1	10000	608.1	101.6	99	95.3	97.4	100.3	6.2		0	2.5
mycophenolic-acid	EC50	1290	-1.9	100	34.2	1	10000	0.5	96.1	102.7	96.2	75.2	34.2	58.8		6.7	3	HPNSFSBZBAHARI-RUDMXATFSA-N, HPNSFSBZBAHARI-RUDMXATFSA-N, HPNSFSBZBAHARI-RUDMXATFSA-N, HPNSFSBZBAHARI-RUDMXATFSA-N
methotrexate	EC50	283.9	-2.5	100	14.3	1	10000	0.2	102.6	99.1	96.1	14.7	14.3	132.6		16.1	2.3	FBOZXECLQNJBKD-ZDUSSCGKSA-N, FBOZXECLQNJBKD-ZDUSSCGKSA-N, FBOZXECLQNJBKD-ZDUSSCGKSA-N, FBOZXECLQNJBKD-ZDUSSCGKSA-N
manidipine	EC50	10000	-2.5	100	93.3	1	10000	427.5	100.4	102.7	96.7	100	93.3	3.4		0	2.1	ANEBWFXPVPTEET-JGCGQSQUSA-N
latrepirdine	EC50	10000	-2.5	100	93.6	1	10000	1.1	98	101.5	104.4	96.5	93.6	6.6		0	2.5	JNODQFNWMXFMEV-UHFFFAOYSA-N, JNODQFNWMXFMEV-UHFFFAOYSA-N, JNODQFNWMXFMEV-UHFFFAOYSA-N
phenacemide	EC50	10000	-0.1	100	96.8	1	10000	147	97.5	100.9	96.8	99.7	96.9	6.4		0	1.8	XPFRXWCVYUEORT-UHFFFAOYSA-N, XPFRXWCVYUEORT-UHFFFAOYSA-N
haloperidol	EC50	10000	-0.4	100	94.1	1	10000	9.1	101.4	97.3	95.1	98.9	94.1	11.1		0	2.2	LNEPOXFFQSENCJ-UHFFFAOYSA-N, LNEPOXFFQSENCJ-UHFFFAOYSA-N, LNEPOXFFQSENCJ-UHFFFAOYSA-N
retinol	EC50	10000	-0.1	100	100	1	10000	353.1	100	100	100	100	100	0.1		0	0	FPIPGXGPPPQFEQ-OVSJKPMPSA-N, FPIPGXGPPPQFEQ-OVSJKPMPSA-N
sulfamethoxypyridazine	EC50	10000	-0.3	100	97.1	1	10000	293.2	103.4	100.2	97.1	98.6	103.5	2.5		0	3.3	VLYWMPOKSSWJAL-UHFFFAOYSA-N, VLYWMPOKSSWJAL-UHFFFAOYSA-N, VLYWMPOKSSWJAL-UHFFFAOYSA-N
miconazole	EC50	10000	-2.5	100	97.2	1	10000	7559.6	106	106.4	100.7	101.6	97.2	1		0	4.5	BYBLEWFAAKGYCD-SFHVURJKSA-N, BYBLEWFAAKGYCD-SFHVURJKSA-N
pirenzepine	EC50	10000	-2.5	100	98.4	1	10000	146611	103.1	101	98.4	102.9	102.1	0.2		0	2.7	RMHMFHUVIITRHF-UHFFFAOYSA-N, RMHMFHUVIITRHF-UHFFFAOYSA-N
4-chlorophenylguanidine	EC50	10000	-0.1	100	100	1	10000	353.1	100	100	100	100	100	0.1		0	0	ZSJNJAJDBNFVCA-UHFFFAOYSA-N, ZSJNJAJDBNFVCA-UHFFFAOYSA-N
tolmetin	EC50	10000	-0.1	100	100	1	10000	353.1	100	100	100	100	100	0.1		0	0	UPSPUYADGBWSHF-UHFFFAOYSA-N, UPSPUYADGBWSHF-UHFFFAOYSA-N, UPSPUYADGBWSHF-UHFFFAOYSA-N
memantine	EC50	10000	-2.5	100	93.3	1	10000	50993.5	105.6	99.1	105.3	101.7	96.6	0.8		0	4	BUGYDGFZZOZRHP-CDECOKDKSA-N
medroxyprogesterone-acetate	EC50	10000	-0.1	100	96.6	1	10000	334.4	96.6	97.9	100.4	98.3	98.2	6.8		0	1.5	PSGAAPLEWMOORI-PEINSRQWSA-N
olsalazine	EC50	10000	-0.1	100	100	1	10000	353.1	100	100	100	100	100	0.1		0	0	QQBDLJCYGRGAKP-FOCLMDBBSA-N, QQBDLJCYGRGAKP-FOCLMDBBSA-N, QQBDLJCYGRGAKP-FOCLMDBBSA-N
dicoumarol	EC50	10000	-2.5	100	99.6	1	10000	240302	104.4	104.6	102.1	103.4	99.6	0.1		0	3.8	DOBMPNYZJYQDGZ-UHFFFAOYSA-N, DOBMPNYZJYQDGZ-UHFFFAOYSA-N
aloxistatin	EC50	10000	-2.5	100	99.2	1	10000	94693.9	105.8	109.1	108.3	102	99.2	0.2		0	6.8	SRVFFFJZQVENJC-IHRRRGAJSA-N, SRVFFFJZQVENJC-IHRRRGAJSA-N, SRVFFFJZQVENJC-IHRRRGAJSA-N, SRVFFFJZQVENJC-IHRRRGAJSA-N
naproxen	EC50	10000	-2.5	100	97.8	1	10000	178786	108.7	97.8	98.2	101.1	100.1	0.3		0	4.6	CMWTZPSULFXXJA-VIFPVBQESA-N, CMWTZPSULFXXJA-VIFPVBQESA-N, CMWTZPSULFXXJA-VIFPVBQESA-N, CMWTZPSULFXXJA-VIFPVBQESA-N
penicillin-v-potassium	EC50	10000	-2.5	100	94	1	10000	44636.5	104.4	101.1	103.7	102.6	96.9	0.7		0	3.2	BPLBGHOLXOTWMN-MBNYWOFBSA-N, BPLBGHOLXOTWMN-MBNYWOFBSA-N
fluorometholone	EC50	10000	-0.6	100	97.5	1	10000	176.2	105.4	100.8	101.8	97.5	101	1.3		0	3.3	FAOZLTXFLGPHNG-KNAQIMQKSA-N
suramin	EC50	10000	-0.1	100	100	1	10000	353.1	100	100	100	100	100	0.1		0	0	FIAFUQMPZJWCLV-UHFFFAOYSA-N, FIAFUQMPZJWCLV-UHFFFAOYSA-N
disulfiram	EC50	10000	-0.4	100	89.3	1	10000	98.6	108.1	104	101.1	89.3	99.6	7		0	6.7	AUZONCFQVSMFAP-UHFFFAOYSA-N, AUZONCFQVSMFAP-UHFFFAOYSA-N, AUZONCFQVSMFAP-UHFFFAOYSA-N
guaifenesin	EC50	10000	-2.5	100	99.5	1	10000	213834	104.8	105.5	104.9	104.6	99.5	0.1		0	5	HSRJKNPTNIJEKV-QMMMGPOBSA-N, HSRJKNPTNIJEKV-QMMMGPOBSA-N, HSRJKNPTNIJEKV-QMMMGPOBSA-N
meclizine	EC50	10000	-2.5	100	97.7	1	10000	10536	107.1	105.4	102.6	101.6	97.7	0.8		0	4.7	OCJYIGYOJCODJL-VWLOTQADSA-N
papaverine	EC50	10000	-2.5	100	90.1	1	10000	3025.3	102.7	105.2	104.8	107.6	90.1	3.5		0	5.5	XQYZDYMELSJDRZ-UHFFFAOYSA-N
sulfameter	EC50	10000	-0.1	100	100	1	10000	353.1	100	100	100	100	100	0.1		0	0	GPTONYMQFTZPKC-UHFFFAOYSA-N, GPTONYMQFTZPKC-UHFFFAOYSA-N, GPTONYMQFTZPKC-UHFFFAOYSA-N
minoxidil	EC50	10000	-2.5	100	99	1	10000	373014	104.8	106.8	99	101.5	101.4	0.1		0	4.4	ZFMITUMMTDLWHR-UHFFFAOYSA-N, ZFMITUMMTDLWHR-UHFFFAOYSA-N, ZFMITUMMTDLWHR-UHFFFAOYSA-N, ZFMITUMMTDLWHR-UHFFFAOYSA-N, ZFMITUMMTDLWHR-UHFFFAOYSA-N
methylprednisolone	EC50	10000	-2.5	100	96.6	1	10000	113449	104.5	103.2	96.6	105.9	100.6	0.4		0	4.5	VHRSUDSXCMQTMA-PJHHCJLFSA-N, VHRSUDSXCMQTMA-PJHHCJLFSA-N, VHRSUDSXCMQTMA-PJHHCJLFSA-N
sulfinpyrazone	EC50	10000	-0.6	100	97.1	1	10000	205.1	106.4	103.2	100.4	97.1	102.6	1.5		0	4.3	MBGGBVCUIVRRBF-LJAQVGFWSA-N
thioridazine	EC50	3439.7	-2.5	100	69.7	1	10000	260.5	106.3	103.3	103.8	101.5	69.7	14.4		1.2	4.4	KLBQZWRITKRQQV-UHFFFAOYSA-N, KLBQZWRITKRQQV-UHFFFAOYSA-N
sulfacetamide	EC50	10000	-2.5	100	93.4	1	10000	2.3	102.7	98.5	100.9	93.4	96.7	9.4		0	2.3	SKIVFJLNDNKQPD-UHFFFAOYSA-N, SKIVFJLNDNKQPD-UHFFFAOYSA-N, SKIVFJLNDNKQPD-UHFFFAOYSA-N
molsidomine	EC50	10000	-0.1	100	92.1	1	10000	4229.7	92.1	99.7	95.5	96.4	109.4	12.3		0	7.4	XLFWDASMENKTKL-UHFFFAOYSA-O, XLFWDASMENKTKL-UHFFFAOYSA-O
ibuprofen	EC50	10000	-0.1	100	94.3	1	10000	3350.2	97.3	98.7	94.9	94.3	104.3	8.9		0	4.2	HEFNNWSXXWATRW-SNVBAGLBSA-N, HEFNNWSXXWATRW-SNVBAGLBSA-N
indoprofen	EC50	10000	-0.1	100	95.9	1	10000	4238.3	95.9	99.6	97.8	99.4	104.8	6.4		0	3.8	RJMIEHBSYVWVIN-LLVKDONJSA-N, RJMIEHBSYVWVIN-LLVKDONJSA-N
tenofovir	EC50	10000	-0.1	100	94.4	1	10000	4788.8	94.4	94.4	97.2	94.5	107.3	8.8		0	6	SGOIRFVFHAKUTI-ZCFIWIBFSA-N, SGOIRFVFHAKUTI-ZCFIWIBFSA-N, SGOIRFVFHAKUTI-ZCFIWIBFSA-N
dicycloverine	EC50	10000	-0.1	100	92.6	1	10000	4020.1	96.1	94	98	92.6	108.1	11.5		0	6.5	CURUTKGFNZGFSE-UHFFFAOYSA-N, CURUTKGFNZGFSE-UHFFFAOYSA-N, CURUTKGFNZGFSE-UHFFFAOYSA-N
enalapril	EC50	10000	-2.5	100	97.2	1	10000	134262	97.2	99.3	98.2	100.2	106.8	0.3		0	4.5	GBXSMTUPTTWBMN-XIRDDKMYSA-N, GBXSMTUPTTWBMN-XIRDDKMYSA-N, GBXSMTUPTTWBMN-XIRDDKMYSA-N
erythromycin-estolate	EC50	10000	-0.1	100	95.9	1	10000	3286.6	96.9	95.9	101	96.4	101.8	6.4		0	3	TYQXKHPOXXXCTP-JKQIPHDKSA-N, TYQXKHPOXXXCTP-JKQIPHDKSA-N
vorapaxar	EC50	10000	-0.1	100	92.5	1	10000	3820.9	92.5	103.1	99.8	92.7	105	11.7		0	6.3	ZBGXUVOIWDMMJE-QHNZEKIYSA-N
norfloxacin	EC50	10000	-0.1	100	93.1	1	10000	2984.3	93.1	99.3	94.8	94.1	104.1	10.9		0	4.9	OGJPXUAPXNRGGI-UHFFFAOYSA-N, OGJPXUAPXNRGGI-UHFFFAOYSA-N, OGJPXUAPXNRGGI-UHFFFAOYSA-N, OGJPXUAPXNRGGI-UHFFFAOYSA-N
nitrofurazone	EC50	10000	-0.1	100	95.1	1	10000	4271	96.8	100.9	95.1	97.7	105.7	7.7		0	4.6	IAIWVQXQOWNYOU-FPYGCLRLSA-N, IAIWVQXQOWNYOU-FPYGCLRLSA-N, IAIWVQXQOWNYOU-FPYGCLRLSA-N
benzylpenicillin	EC50	10000	-0.1	100	97	1	10000	6705.8	99.5	97	99	98	107.1	4.6		0	4.4	JGSARLDLIJGVTE-MBNYWOFBSA-N, JGSARLDLIJGVTE-MBNYWOFBSA-N, JGSARLDLIJGVTE-MBNYWOFBSA-N
17-hydroxyprogesterone-caproate	EC50	10000	-0.1	100	95.1	1	10000	2590.9	97.8	102.8	95.1	95.4	103.2	7.4		0	4.1	DOMWKUIIPQCAJU-LJHIYBGHSA-N
niflumic-acid	EC50	10000	-0.1	100	96	1	10000	2679.2	100.3	96	97.4	97.3	101.3	6.2		0	2.4	JZFPYUNJRRFVQU-UHFFFAOYSA-N, JZFPYUNJRRFVQU-UHFFFAOYSA-N, JZFPYUNJRRFVQU-UHFFFAOYSA-N
sulfaphenazole	EC50	10000	-0.1	100	88.4	1	10000	3378.1	93.1	101.7	88.4	99.5	107.6	18		0	8.6	QWCJHSGMANYXCW-UHFFFAOYSA-N, QWCJHSGMANYXCW-UHFFFAOYSA-N
doxepin	EC50	10000	-0.1	100	91.1	1	10000	1295.7	100.5	96.8	96.7	91.1	105.9	12.6		0	5.9	ODQWQRRAPPTVAG-BOPFTXTBSA-N, ODQWQRRAPPTVAG-BOPFTXTBSA-N
bemesetron	EC50	10000	-0.2	100	95.8	1	10000	476.3	98.2	102.8	95.8	99.5	104.5	4.5		0	4.2	MNJNPLVXBISNSX-WDNDVIMCSA-N
dimenhydrinate	EC50	10000	-2.5	100	93.8	1	10000	66216.5	93.8	99.7	96.2	100.4	103.1	0.8		0	4.8	NFLLKCVHYJRNRH-UHFFFAOYSA-N, NFLLKCVHYJRNRH-UHFFFAOYSA-N, NFLLKCVHYJRNRH-UHFFFAOYSA-N
progesterone	EC50	10000	-0.1	100	91.3	1	10000	2891.8	92	108.1	91.3	96.8	110.2	12.8		0	9.9	RJKFOVLPORLFTN-LEKSSAKUSA-N, RJKFOVLPORLFTN-LEKSSAKUSA-N
tranylcypromine	EC50	10000	-0.1	100	93.3	1	10000	1390.1	100.4	99.8	93.3	97.1	107.7	9.1		0	6	AELCINSCMGFISI-BDAKNGLRSA-N
proglumide	EC50	10000	-0.4	100	97.8	1	10000	413.9	104.5	100.1	98.8	97.8	107.3	1.6		0	4.9	DGMKFQYCZXERLX-OAHLLOKOSA-N
fenspiride	EC50	10000	-2.5	100	94.9	1	10000	70639.6	94.9	98.3	97.9	102.7	103	0.6		0	4.2	FVNFBBAOMBJTST-UHFFFAOYSA-N, FVNFBBAOMBJTST-UHFFFAOYSA-N, FVNFBBAOMBJTST-UHFFFAOYSA-N
pargyline	EC50	10000	-0.1	100	92.7	1	10000	3952.6	96.4	96.3	92.7	93.1	107.4	11.3		0	6.3	DPWPWRLQFGFJFI-UHFFFAOYSA-N, DPWPWRLQFGFJFI-UHFFFAOYSA-N
disopyramide	EC50	10000	-2.5	100	96	1	10000	3	101.8	101	96	97.7	97.5	9.7		0	1.6	UVTNFZQICZKOEM-UHFFFAOYSA-N, UVTNFZQICZKOEM-UHFFFAOYSA-N, UVTNFZQICZKOEM-UHFFFAOYSA-N
AS-2034178	EC50	10000	-1	100	96	1	10000	159.7	97.5	98.2	97.4	98.6	96	1.2		0	2.3	VENOXIKBBUVHRY-UHFFFAOYSA-N, VENOXIKBBUVHRY-UHFFFAOYSA-N
promazine	EC50	10000	-2.5	100	95.1	1	10000	1.9	101.6	100.2	95.1	97.2	96	12.2		0	1.4	ZGUGWUXLJSTTMA-UHFFFAOYSA-N, ZGUGWUXLJSTTMA-UHFFFAOYSA-N
tolnaftate	EC50	10000	-1.3	100	88.6	1	10000	0.4	100.9	101.8	98.5	91.8	88.6	15.1		0.1	1	FUSNMLFNXJSCDI-UHFFFAOYSA-N, FUSNMLFNXJSCDI-UHFFFAOYSA-N, FUSNMLFNXJSCDI-UHFFFAOYSA-N
parachlorophenol	EC50	10000	-0.3	100	97.7	1	10000	91.3	100.2	100.7	99.3	97.7	99.7	2.3		0	1	WXNZTHHGJRFXKQ-UHFFFAOYSA-N, WXNZTHHGJRFXKQ-UHFFFAOYSA-N
hydrastine-(1R,9S)	EC50	10000	-2.5	100	96.1	1	10000	686.8	100.6	100.2	100.3	101.2	96.1	1.6		0	0.8	JZUTXVTYJDCMDU-MOPGFXCFSA-N, JZUTXVTYJDCMDU-MOPGFXCFSA-N
norepinephrine	EC50	10000	-1	100	95	1	10000	167.9	99.9	96.7	98.1	95	98.6	1.5		0	3	SFLSHLFXELFNJZ-QMMMGPOBSA-N, SFLSHLFXELFNJZ-QMMMGPOBSA-N, SFLSHLFXELFNJZ-QMMMGPOBSA-N, SFLSHLFXELFNJZ-QMMMGPOBSA-N
mepenzolate	EC50	10000	-0.6	100	94.9	1	10000	105.2	94.9	104.9	97.5	99.6	99.8	2.4		0	3.9	GKNPSSNBBWDAGH-IBGZPJMESA-N, GKNPSSNBBWDAGH-IBGZPJMESA-N, GKNPSSNBBWDAGH-IBGZPJMESA-N
sulfafurazole	EC50	10000	-0.1	100	96.6	1	10000	1020.5	101.2	96.6	98.6	99.2	98.7	4.8		0	1.6	NHUHCSRWZMLRLA-UHFFFAOYSA-N, NHUHCSRWZMLRLA-UHFFFAOYSA-N, NHUHCSRWZMLRLA-UHFFFAOYSA-N, NHUHCSRWZMLRLA-UHFFFAOYSA-N, NHUHCSRWZMLRLA-UHFFFAOYSA-N
sulfaquinoxaline	EC50	10000	-0.2	100	97	1	10000	559.1	100.4	100.7	97	98.3	102.5	3.6		0	2.4	NHZLNPMOSADWGC-UHFFFAOYSA-N
APR-246	EC50	10000	-0.3	100	93.1	1	10000	13.8	97.1	99.3	96.6	97.8	93.1	11.9		0	1.7	BGBNULCRKBVAKL-SNVBAGLBSA-N
imipramine	EC50	10000	-0.3	100	96.6	1	10000	19.3	100	98.7	99.4	96.6	98.5	5.7		0	1	BCGWQEUPMDMJNV-UHFFFAOYSA-N, BCGWQEUPMDMJNV-UHFFFAOYSA-N, BCGWQEUPMDMJNV-UHFFFAOYSA-N
phenytoin	EC50	10000	-0.7	100	96	1	10000	99.5	96	103.3	100.5	98.4	100	1.8		0	2.8	CXOFVDLJLONNDW-UHFFFAOYSA-N, CXOFVDLJLONNDW-UHFFFAOYSA-N, CXOFVDLJLONNDW-UHFFFAOYSA-N
isopropamide-iodide	EC50	10000	-2.5	100	98.6	1	10000	23.2	102.5	104	101	99.4	98.6	1.3		0	2.4	JTPUMZTWMWIVPA-UHFFFAOYSA-O, JTPUMZTWMWIVPA-UHFFFAOYSA-O
mesna	EC50	10000	-1.1	100	98.5	1	10000	999.7	102.6	101.7	107.4	98.5	101.3	0.4		0	4.2	ZNEWHQLOPFWXOF-UHFFFAOYSA-N, ZNEWHQLOPFWXOF-UHFFFAOYSA-N, ZNEWHQLOPFWXOF-UHFFFAOYSA-N
pramoxine	EC50	10000	-2.5	100	97.3	1	10000	99685.1	102.9	97.3	98.8	101.9	103	0.3		0	3.2	DQKXQSGTHWVTAD-UHFFFAOYSA-N, DQKXQSGTHWVTAD-UHFFFAOYSA-N, DQKXQSGTHWVTAD-UHFFFAOYSA-N
dibenzothiophene	EC50	10000	-0.1	100	96.6	1	10000	1428	100.2	96.6	99	98.5	98.8	5.5		0	1.3	IYYZUPMFVPLQIF-UHFFFAOYSA-N, IYYZUPMFVPLQIF-UHFFFAOYSA-N, IYYZUPMFVPLQIF-UHFFFAOYSA-N
minaprine	EC50	10000	-2.5	100	94.5	1	10000	436.3	100.7	98.1	98.8	100.4	94.5	2.6		0	1.2	LDMWSLGGVTVJPG-UHFFFAOYSA-N, LDMWSLGGVTVJPG-UHFFFAOYSA-N
methyldopa	EC50	10000	-0.2	100	94.5	1	10000	612.9	99.2	102.4	94.5	97.9	106.2	6.4		0	5.2	CJCSPKMFHVPWAR-JTQLQIEISA-N, CJCSPKMFHVPWAR-JTQLQIEISA-N, CJCSPKMFHVPWAR-JTQLQIEISA-N, CJCSPKMFHVPWAR-JTQLQIEISA-N, CJCSPKMFHVPWAR-JTQLQIEISA-N
tolbutamide	EC50	10000	-2.5	100	97.4	1	10000	7905.7	103.6	102.7	105.3	102.1	97.4	0.9		0	3.6	JLRGJRBPOGGCBT-UHFFFAOYSA-N, JLRGJRBPOGGCBT-UHFFFAOYSA-N, JLRGJRBPOGGCBT-UHFFFAOYSA-N
folic-acid	EC50	10000	-2.5	100	92.8	1	10000	676.7	99.9	102.5	97	100.9	92.8	3.2		0	2.1	OVBPIULPVIDEAO-LBPRGKRZSA-N
metoclopramide	EC50	10000	-2.5	100	98.1	1	10000	1677.1	102.6	102.5	102.3	100	98.1	0.9		0	2.2	TTWJBBZEZQICBI-UHFFFAOYSA-N, TTWJBBZEZQICBI-UHFFFAOYSA-N
cefoperazone	EC50	10000	-2.5	100	96.7	1	10000	103013	96.7	103.8	99.5	106.1	98.4	0.4		0	4	GCFBRXLSHGKWDP-XCGNWRKASA-N, GCFBRXLSHGKWDP-XCGNWRKASA-N, GCFBRXLSHGKWDP-XCGNWRKASA-N
dalfampridine	EC50	10000	-2.5	100	98.9	1	10000	17730.3	106.7	101.6	101.4	100.9	98.9	0.4		0	3.6	NUKYPUAOHBNCPY-UHFFFAOYSA-N, NUKYPUAOHBNCPY-UHFFFAOYSA-N
delamanid	EC50	10000	-2.5	100	99.8	1	10000	370262	104.5	101.7	101.4	101.8	99.8	0		0	2.7	XDAOLTSRNUSPPH-XMMPIXPASA-N
NALOXONE HYDROCHLORIDE	EC50	10000	-0.6	100	95.9	1	10000	113.1	99	102.7	104.1	95.9	100.4	1.9		0	3.3
cinchocaine	EC50	10000	-2.5	100	94.1	1	10000	2566.3	103.2	103.9	97.8	103.3	94.1	2.2		0	3.3	PUFQVTATUTYEAL-UHFFFAOYSA-N, PUFQVTATUTYEAL-UHFFFAOYSA-N, PUFQVTATUTYEAL-UHFFFAOYSA-N
KHS-101	EC50	10000	-2.5	100	78.1	1	10000	185.1	102.8	99	103.4	100.7	78.1	10.7		0.7	2.5	DGRJOOOHPBSAHD-UHFFFAOYSA-N, DGRJOOOHPBSAHD-UHFFFAOYSA-N
procyclidine	EC50	10000	-0.1	100	100	1	10000	353.1	100	100	100	100	100	0.1		0	0	INDBQLZJXZLFIT-NSHDSACASA-N
arecoline	EC50	10000	-0.1	100	100	1	10000	353.1	100	100	100	100	100	0.1		0	0	HJJPJSXJAXAIPN-UHFFFAOYSA-N, HJJPJSXJAXAIPN-UHFFFAOYSA-N, HJJPJSXJAXAIPN-UHFFFAOYSA-N
hyoscyamine	EC50	10000	-0.1	100	100	1	10000	353.1	100	100	100	100	100	0.1		0	0	RKUNBYITZUJHSG-FXUDXRNXSA-N, RKUNBYITZUJHSG-FXUDXRNXSA-N, RKUNBYITZUJHSG-FXUDXRNXSA-N
ketoconazole	EC50	10000	-0.1	100	100	1	10000	353.1	100	100	100	100	100	0.1		0	0	XMAYWYJOQHXEEK-ZEQKJWHPSA-N, XMAYWYJOQHXEEK-ZEQKJWHPSA-N, XMAYWYJOQHXEEK-ZEQKJWHPSA-N, XMAYWYJOQHXEEK-ZEQKJWHPSA-N
xylazine	EC50	10000	-2.5	100	98.5	1	10000	36194.6	113	105.1	106.2	101.7	98.5	0.5		0	7.7	BPICBUSOMSTKRF-UHFFFAOYSA-N, BPICBUSOMSTKRF-UHFFFAOYSA-N, BPICBUSOMSTKRF-UHFFFAOYSA-N
sulphadimethoxine	EC50	10000	-2.5	100	95	1	10000	32383	100	97.8	98.8	102.8	97.5	0.6		0	1.9	ZZORFUFYDOWNEF-UHFFFAOYSA-N, ZZORFUFYDOWNEF-UHFFFAOYSA-N, ZZORFUFYDOWNEF-UHFFFAOYSA-N
dihydrostreptomycin	EC50	10000	-0.1	100	100	1	10000	353.1	100	100	100	100	100	0.1		0	0	DLNWBHHJUACHNB-SNGKZNBCSA-N
pilocarpine	EC50	10000	-2.5	100	99.3	1	10000	580110	105.6	103.6	99.3	105.6	102.8	0.1		0	4.6	QCHFTSOMWOSFHM-WPRPVWTQSA-N, QCHFTSOMWOSFHM-WPRPVWTQSA-N, QCHFTSOMWOSFHM-WPRPVWTQSA-N, QCHFTSOMWOSFHM-WPRPVWTQSA-N, QCHFTSOMWOSFHM-WPRPVWTQSA-N
cefamandole-nafate	EC50	10000	-2.5	100	96.9	1	10000	122682	104.2	104.4	96.9	101.7	103.9	0.4		0	4.5	RRJHESVQVSRQEX-SUYBPPKGSA-N, RRJHESVQVSRQEX-SUYBPPKGSA-N, RRJHESVQVSRQEX-SUYBPPKGSA-N
carbetapentane	EC50	10000	-2.5	100	93.9	1	10000	78055.8	103.1	93.9	107.9	103.8	97.6	0.7		0	5.5	CFJMRBQWBDQYMK-UHFFFAOYSA-N, CFJMRBQWBDQYMK-UHFFFAOYSA-N
FOSFOMYCIN CALCIUM	EC50	10000	-0.5	100	98.7	1	10000	285.9	104.8	101.4	98.7	99.2	100	0.7		0	2.6
iodoquinol	EC50	3122.1	-2.5	100	68.1	1	10000	120	100.4	105.5	100.4	99.8	68.1	16.4		1.5	3	UXZFQZANDVDGMM-UHFFFAOYSA-N, UXZFQZANDVDGMM-UHFFFAOYSA-N
tetracaine	EC50	10000	-2.5	100	99.5	1	10000	74968.6	107.3	104.6	103.2	100.8	99.5	0.2		0	4.6	GKCBAIGFKIBETG-UHFFFAOYSA-N, GKCBAIGFKIBETG-UHFFFAOYSA-N
sulfamethazine	EC50	10000	-1.3	100	99.7	1	10000	10547.7	107.4	103	102.8	99.7	103	0.1		0	4.5	ASWVTGNCAZCNNR-UHFFFAOYSA-N, ASWVTGNCAZCNNR-UHFFFAOYSA-N, ASWVTGNCAZCNNR-UHFFFAOYSA-N, ASWVTGNCAZCNNR-UHFFFAOYSA-N
fenbendazole	EC50	1811.7	-2.5	100	46.7	1	10000	16.1	105.1	108.4	103.5	90.2	46.7	39.7		4.5	5.2	HDDSHPAODJUKPD-UHFFFAOYSA-N, HDDSHPAODJUKPD-UHFFFAOYSA-N
indomethacin	EC50	10000	-0.1	100	100	1	10000	353.1	100	100	100	100	100	0.1		0	0	CGIGDMFJXJATDK-UHFFFAOYSA-N, CGIGDMFJXJATDK-UHFFFAOYSA-N, CGIGDMFJXJATDK-UHFFFAOYSA-N
mafenide	EC50	10000	-0.1	100	100	1	10000	353.1	100	100	100	100	100	0.1		0	0	TYMRLRRVMHJFTF-UHFFFAOYSA-N, TYMRLRRVMHJFTF-UHFFFAOYSA-N
ABACAVIR SULFATE	EC50	10000	-0.1	100	100	1	10000	353.1	100	100	100	100	100	0.1		0	0
ketoprofen	EC50	10000	-0.1	100	100	1	10000	353.1	100	100	100	100	100	0.1		0	0	DKYWVDODHFEZIM-LLVKDONJSA-N, DKYWVDODHFEZIM-LLVKDONJSA-N, DKYWVDODHFEZIM-LLVKDONJSA-N
estradiol-benzoate	EC50	10000	-0.1	100	100	1	10000	353.1	100	100	100	100	100	0.1		0	0	UYIFTLBWAOGQBI-BZDYCCQFSA-N
cimetidine	EC50	10000	-1	100	90	1	10000	194.7	94.5	91.7	96.9	91.3	90	3		0	7	AQIXAKUUQRKLND-UHFFFAOYSA-N, AQIXAKUUQRKLND-UHFFFAOYSA-N, AQIXAKUUQRKLND-UHFFFAOYSA-N, AQIXAKUUQRKLND-UHFFFAOYSA-N
neostigmine	EC50	10000	-0.1	100	90.6	1	10000	4483.2	91.1	93.1	90.6	94.8	111.5	14.7		0	9.3	ALWKGYPQUAPLQC-UHFFFAOYSA-N, ALWKGYPQUAPLQC-UHFFFAOYSA-N, ALWKGYPQUAPLQC-UHFFFAOYSA-N, ALWKGYPQUAPLQC-UHFFFAOYSA-N
megestrol-acetate	EC50	10000	-1	100	92.9	1	10000	217.2	96.7	93.6	95.2	92.9	98.5	2.1		0	5.5	RQZAXGRLVPAYTJ-GQFGMJRRSA-N, RQZAXGRLVPAYTJ-GQFGMJRRSA-N, RQZAXGRLVPAYTJ-GQFGMJRRSA-N, RQZAXGRLVPAYTJ-GQFGMJRRSA-N, RQZAXGRLVPAYTJ-GQFGMJRRSA-N
sulfabenzamide	EC50	10000	-0.1	100	92.1	1	10000	3034.8	97.4	95.4	92.1	96.7	105.2	12.2		0	5.3	PBCZLFBEBARBBI-UHFFFAOYSA-N
oxidopamine	EC50	10000	-0.1	100	91.5	1	10000	2337.3	97.3	99.6	96.6	91.5	104.9	13		0	5.3	DIVDFFZHCJEHGG-UHFFFAOYSA-N, DIVDFFZHCJEHGG-UHFFFAOYSA-N
phthalylsulfathiazole	EC50	10000	-0.1	100	92.2	1	10000	3813.7	92.2	98.9	94.9	94.5	107.5	12.1		0	6.5	PBMSWVPMRUJMPE-UHFFFAOYSA-N, PBMSWVPMRUJMPE-UHFFFAOYSA-N
sulfaguanidine	EC50	10000	-0.2	100	96.4	1	10000	807.1	99.1	99.2	100.8	96.4	106.2	4.3		0	4.3	BRBKOPJOKNSWSG-UHFFFAOYSA-N, BRBKOPJOKNSWSG-UHFFFAOYSA-N, BRBKOPJOKNSWSG-UHFFFAOYSA-N, BRBKOPJOKNSWSG-UHFFFAOYSA-N
ASC-J9	EC50	10000	-2.5	100	93.9	1	10000	64395.8	99.2	93.9	103.4	100.7	102.8	0.7		0	4.6	ZMGUKFHHNQMKJI-URFDALOKSA-N, ZMGUKFHHNQMKJI-URFDALOKSA-N, ZMGUKFHHNQMKJI-URFDALOKSA-N, ZMGUKFHHNQMKJI-URFDALOKSA-N
adapalene	EC50	10000	-0.1	100	93.3	1	10000	6325.1	98.1	94.6	95.4	93.3	114.6	10.4		0	9.4	LZCDAPDGXCYOEH-UHFFFAOYSA-N, LZCDAPDGXCYOEH-UHFFFAOYSA-N, LZCDAPDGXCYOEH-UHFFFAOYSA-N
metaproterenol	EC50	10000	-0.1	100	92.7	1	10000	5535.7	94.4	95.6	92.7	94.7	112.9	11.3		0	8.9	LMOINURANNBYCM-LLVKDONJSA-N, LMOINURANNBYCM-LLVKDONJSA-N
piperacillin	EC50	10000	-0.1	100	96.5	1	10000	7825.3	97.2	99.1	97.7	96.5	110.1	5.5		0	6.1	IVBHGBMCVLDMKU-GXNBUGAJSA-N, IVBHGBMCVLDMKU-GXNBUGAJSA-N, IVBHGBMCVLDMKU-GXNBUGAJSA-N, IVBHGBMCVLDMKU-GXNBUGAJSA-N, IVBHGBMCVLDMKU-GXNBUGAJSA-N, IVBHGBMCVLDMKU-GXNBUGAJSA-N
isosorbide-dinitrate	EC50	10000	-0.1	100	92.5	1	10000	4219.4	94.2	102.2	92.5	97.1	108	11.7		0	7	MOYKHGMNXAOIAT-JGWLITMVSA-N, MOYKHGMNXAOIAT-JGWLITMVSA-N
succinylsulfathiazole	EC50	10000	-0.1	100	92.1	1	10000	4908.9	97.8	97.3	98.7	92.1	112.5	12.3		0	8.6	SKVLYVHULOWXTD-UHFFFAOYSA-N, SKVLYVHULOWXTD-UHFFFAOYSA-N
nicergoline	EC50	10000	-0.1	100	92.6	1	10000	4218.8	93.7	100.6	92.6	97.4	108.1	11.4		0	6.8	YSEXMKHXIOCEJA-FVFQAYNVSA-N, YSEXMKHXIOCEJA-FVFQAYNVSA-N, YSEXMKHXIOCEJA-FVFQAYNVSA-N
CEFUROXIME SODIUM	EC50	10000	-0.1	100	95.1	1	10000	6162.3	101.1	95.6	97.6	95.1	110	7.6		0	6.7
PF-04885614	EC50	10000	-0.1	100	94.6	1	10000	4540.3	95.9	97.7	94.6	94.9	106.9	8.4		0	5.4	AGORGFNWYAUYSU-UHFFFAOYSA-N, AGORGFNWYAUYSU-UHFFFAOYSA-N
niacin	EC50	10000	-0.1	100	91.1	1	10000	763.7	99.4	98.7	96.3	91.1	101	12.5		0	3.9	PVNIIMVLHYAWGP-UHFFFAOYSA-N, PVNIIMVLHYAWGP-UHFFFAOYSA-N, PVNIIMVLHYAWGP-UHFFFAOYSA-N
piroxicam	EC50	10000	-0.1	100	93.1	1	10000	6344	93.1	100.6	94.4	93.5	114.5	10.8		0	9.7	QYSPLQLAKJAUJT-UHFFFAOYSA-N
aminophylline	EC50	10000	-0.1	100	93.1	1	10000	2798.7	99.5	100.2	94.9	93.1	112.4	9.9		0	8.4	ZFXYFBGIUFBOJW-UHFFFAOYSA-N, ZFXYFBGIUFBOJW-UHFFFAOYSA-N, ZFXYFBGIUFBOJW-UHFFFAOYSA-N, ZFXYFBGIUFBOJW-UHFFFAOYSA-N
SCOPOLAMINE HYDROBROMIDE	EC50	10000	-0.1	100	94.2	1	10000	7441.1	94.2	99	94.4	97.2	115.3	9		0	9.5
fenoprofen	EC50	10000	-0.1	100	88.7	1	10000	3882.9	100.7	94	95.3	88.7	112.5	17.5		0	9.9	RDJGLLICXDHJDY-LLVKDONJSA-N
lactulose	EC50	10000	-0.1	100	89.1	1	10000	3525.8	94.1	97.7	89.1	94.6	109.8	17		0	8.5	JCQLYHFGKNRPGE-FCVZTGTOSA-N, JCQLYHFGKNRPGE-FCVZTGTOSA-N
nitromide	EC50	10000	-0.1	100	93.6	1	10000	4428.2	98.3	96.6	93.6	94.5	108.2	9.9		0	6.2	UUKWKUSGGZNXGA-UHFFFAOYSA-N, UUKWKUSGGZNXGA-UHFFFAOYSA-N
epinephrine	EC50	10000	-0.1	100	89.6	1	10000	4128.6	93.3	89.7	95.1	89.6	111.1	16.2		0	9.5	UCTWMZQNUQWSLP-VIFPVBQESA-N, UCTWMZQNUQWSLP-VIFPVBQESA-N, UCTWMZQNUQWSLP-VIFPVBQESA-N, UCTWMZQNUQWSLP-VIFPVBQESA-N, UCTWMZQNUQWSLP-VIFPVBQESA-N, UCTWMZQNUQWSLP-VIFPVBQESA-N
methylthiouracil	EC50	10000	-0.1	100	92.1	1	10000	491.6	100.8	92.6	100.3	92.1	97.8	13.3		0	4	HWGBHCRJGXAGEU-UHFFFAOYSA-N, HWGBHCRJGXAGEU-UHFFFAOYSA-N
prochlorperazine	EC50	10000	-2.5	100	81	1	10000	62.6	96	92.5	100.9	97.4	81	13.1		0.9	4.3	WIKYUJGCLQQFNW-UHFFFAOYSA-N, WIKYUJGCLQQFNW-UHFFFAOYSA-N, WIKYUJGCLQQFNW-UHFFFAOYSA-N, WIKYUJGCLQQFNW-UHFFFAOYSA-N
sulfamerazine	EC50	10000	-2.5	100	97.8	1	10000	20	104	98.5	97.8	97.8	97.8	6.9		0	2	QPPBRPIAZZHUNT-UHFFFAOYSA-N, QPPBRPIAZZHUNT-UHFFFAOYSA-N, QPPBRPIAZZHUNT-UHFFFAOYSA-N
flufenamic-acid	EC50	10000	-0.4	100	94.2	1	10000	18.1	104.4	94.2	100.5	96	95.8	8.2		0	3.6	LPEPZBJOKDYZAD-UHFFFAOYSA-N, LPEPZBJOKDYZAD-UHFFFAOYSA-N
albuterol	EC50	10000	-0.2	100	91.1	1	10000	476.3	104.6	91.1	97.4	98.1	98.7	11		0	4.9	NDAUXUAQIAJITI-GFCCVEGCSA-N, NDAUXUAQIAJITI-GFCCVEGCSA-N
betamethasone-acetate	EC50	10000	-2.5	100	97.5	1	10000	10277.7	105.4	105.1	102.4	102.5	97.5	0.8		0	4.1	AKUJBENLRBOFTD-QZIXMDIESA-N
probenecid	EC50	10000	-2.5	100	99.3	1	10000	33.4	101.7	104.2	102.7	99.3	99.6	0.8		0	2.6	DBABZHXKTCFAPX-UHFFFAOYSA-N, DBABZHXKTCFAPX-UHFFFAOYSA-N, DBABZHXKTCFAPX-UHFFFAOYSA-N, DBABZHXKTCFAPX-UHFFFAOYSA-N
cefotetan	EC50	10000	-0.8	100	98.2	1	10000	378.7	105.4	103.6	102.9	98.2	99.9	0.6		0	3.7	SRZNHPXWXCNNDU-IXOPCIAXSA-N
lisinopril	EC50	10000	-2.5	100	99.2	1	10000	23648	104.5	105.1	101.6	100.6	99.2	0.3		0	3.5	RLAWWYSOJDYHDC-BZSNNMDCSA-N, RLAWWYSOJDYHDC-BZSNNMDCSA-N, RLAWWYSOJDYHDC-BZSNNMDCSA-N, RLAWWYSOJDYHDC-BZSNNMDCSA-N
glucosamine	EC50	10000	-0.6	100	97.7	1	10000	329.7	108.4	103	100.7	97.7	105.1	1.1		0	5.5	MSWZFWKMSRAUBD-QZABAPFNSA-N, MSWZFWKMSRAUBD-QZABAPFNSA-N
furazolidone	EC50	10000	-2.5	100	97.3	1	10000	11.3	105.7	97.8	105.1	98.2	97.4	2.9		0	4	PLHJDBGFXBMTGZ-WEVVVXLNSA-N, PLHJDBGFXBMTGZ-WEVVVXLNSA-N
orphenadrine	EC50	10000	-0.1	100	100	1	10000	353.1	100	100	100	100	100	0.1		0	0	QVYRGXJJSLMXQH-SFHVURJKSA-N, QVYRGXJJSLMXQH-SFHVURJKSA-N, QVYRGXJJSLMXQH-SFHVURJKSA-N
tretinoin	EC50	10000	-1.4	100	99.8	1	10000	15681.9	105.8	102.2	102	99.8	102.2	0		0	3.4	SHGAZHPCJJPHSC-YCNIQYBTSA-N, SHGAZHPCJJPHSC-YCNIQYBTSA-N, SHGAZHPCJJPHSC-YCNIQYBTSA-N, SHGAZHPCJJPHSC-YCNIQYBTSA-N, SHGAZHPCJJPHSC-YCNIQYBTSA-N, SHGAZHPCJJPHSC-YCNIQYBTSA-N, SHGAZHPCJJPHSC-YCNIQYBTSA-N
probucol	EC50	10000	-2.5	100	97.7	1	10000	10.8	100.1	100.6	105.5	98.1	97.8	2.7		0	2.8	FYPMFJGVHOHGLL-UHFFFAOYSA-N, FYPMFJGVHOHGLL-UHFFFAOYSA-N, FYPMFJGVHOHGLL-UHFFFAOYSA-N
cefmetazole	EC50	10000	-2.5	100	93.2	1	10000	13.4	96.7	101.8	101.8	97.9	93.2	5.9		0	2.1	SNBUBQHDYVFSQF-HIFRSBDPSA-N, SNBUBQHDYVFSQF-HIFRSBDPSA-N, SNBUBQHDYVFSQF-HIFRSBDPSA-N
DQP-1105	EC50	10000	-0.1	100	95.5	1	10000	2006	95.9	100.4	100.1	97.7	96.9	7		0	2	MVYNQMRZRULRIE-DEOSSOPVSA-N, MVYNQMRZRULRIE-DEOSSOPVSA-N
tetracycline	EC50	10000	-2.5	100	95.5	1	10000	701.4	100.2	101.6	100.3	101.1	95.5	1.9		0	1	MUHBBHLZPHKTTR-VHOYBAKPSA-N
leucovorin	EC50	10000	-2.5	100	96.3	1	10000	15.2	103.4	101.8	102.7	98.6	96.3	3.3		0	2.4	VVIAGPKUTFNRDU-STQMWFEESA-N, VVIAGPKUTFNRDU-STQMWFEESA-N, VVIAGPKUTFNRDU-STQMWFEESA-N
chlorobutanol	EC50	10000	-2.5	100	96.9	1	10000	77241.9	102.1	96.9	100.5	102	102	0.4		0	2.8	OSASVXMJTNOKOY-UHFFFAOYSA-N, OSASVXMJTNOKOY-UHFFFAOYSA-N
econazole	EC50	10000	-2.5	100	94.7	1	10000	3638.8	103.9	107.5	106.1	101.8	94.7	2.1		0	5.3	LEZWWPYKPKIXLL-SFHVURJKSA-N, LEZWWPYKPKIXLL-SFHVURJKSA-N, LEZWWPYKPKIXLL-SFHVURJKSA-N
GDC-0994	EC50	1006.8	-2.5	100	75	1	10000	0.4	109.6	103.3	105.1	87.5	75	25		2.4	5.7	RZUOCXOYPYGSKL-SFHVURJKSA-N
hydroxyzine	EC50	10000	-0.1	100	100	1	10000	353.1	100	100	100	100	100	0.1		0	0	ZQDWXGKKHFNSQK-NRFANRHFSA-N
doxylamine	EC50	10000	-2.5	100	99.5	1	10000	12006.8	99.5	101.5	100.1	100.2	99.6	0.2		0	0.8	HCFDWZZGGLSKEP-UHFFFAOYSA-N, HCFDWZZGGLSKEP-UHFFFAOYSA-N
SR-1078	EC50	10000	-1.3	100	95.6	1	10000	0.2	100.2	100.4	99.6	97.6	95.6	4.7		0	0.3	DUXWIYXHHGNUJU-UHFFFAOYSA-N, DUXWIYXHHGNUJU-UHFFFAOYSA-N
nitrofurantoin	EC50	10000	-1	100	92.4	1	10000	177.1	92.4	95.1	98.4	96.7	97.4	2.3		0	4.8	NXFQHRVNIOXGAQ-YCRREMRBSA-N, NXFQHRVNIOXGAQ-YCRREMRBSA-N, NXFQHRVNIOXGAQ-YCRREMRBSA-N
penicillamine-(racemic)	EC50	10000	-0.5	100	94.9	1	10000	131.2	99.3	98.6	104	94.9	103.5	3.3		0	4.3	VVNCNSJFMMFHPL-VKHMYHEASA-N
mephenesin	EC50	10000	-2.5	100	98.4	1	10000	24987.5	110.1	103.2	99.6	102	98.4	0.5		0	5.4	JWDYCNIAQWPBHD-VIFPVBQESA-N, JWDYCNIAQWPBHD-VIFPVBQESA-N
propantheline	EC50	10000	-2.5	100	98.8	1	10000	429183	107.5	107.8	98.8	103.8	101.1	0.1		0	5.9	VVWYOYDLCMFIEM-UHFFFAOYSA-N, VVWYOYDLCMFIEM-UHFFFAOYSA-N
oxyphenbutazone	EC50	3324	-2.5	100	50.3	1	10000	211.2	105.1	106.6	108.9	101.3	50.3	24.3		2.5	6.6	HFHZKZSRXITVMK-KRWDZBQOSA-N
mestranol	EC50	10000	-0.1	100	100	1	10000	353.1	100	100	100	100	100	0.1		0	0	IMSSROKUHAOUJS-MJCUULBUSA-N, IMSSROKUHAOUJS-MJCUULBUSA-N, IMSSROKUHAOUJS-MJCUULBUSA-N
sulfamonomethoxine	EC50	10000	-2.5	100	97	1	10000	15447.4	105.9	106.5	106.4	104.3	97	0.9		0	5.9	WMPXPUYPYQKQCX-UHFFFAOYSA-N, WMPXPUYPYQKQCX-UHFFFAOYSA-N
U-75799E	EC50	10000	-0.8	100	99.1	1	10000	847	108	100.1	99.1	100.1	101.6	0.3		0	4.1	WZHKXNSOCOQYQX-FUAFALNISA-N
noretynodrel	EC50	10000	-0.1	100	93.7	1	10000	381.9	95.2	99	93.7	95.9	100.8	12.4		0	3.2	ICTXHFFSOAJUMG-SLHNCBLASA-N
hydroflumethiazide	EC50	10000	-0.2	100	92.2	1	10000	565.7	104.8	92.2	98.5	97.2	107	9		0	6.9	DMDGGSIALPNSEE-UHFFFAOYSA-N, DMDGGSIALPNSEE-UHFFFAOYSA-N
foscarnet	EC50	10000	-0.7	100	98.3	1	10000	311.8	105.6	104.1	98.3	99.5	100.9	0.8		0	3.7	ZJAOAACCNHFJAH-UHFFFAOYSA-N, ZJAOAACCNHFJAH-UHFFFAOYSA-N, ZJAOAACCNHFJAH-UHFFFAOYSA-N, ZJAOAACCNHFJAH-UHFFFAOYSA-N
dopamine	EC50	10000	-2.5	100	97	1	10000	9.7	102.9	106.2	102.2	97	99.4	3.9		0	3.8	VYFYYTLLBUKUHU-UHFFFAOYSA-N, VYFYYTLLBUKUHU-UHFFFAOYSA-N, VYFYYTLLBUKUHU-UHFFFAOYSA-N
LIMKi-3	EC50	10000	-2.5	100	92.2	1	10000	2.8	105.5	100.8	100.6	92.2	96	11.2		0	3.4	IVUGBSGLHRJSSP-UHFFFAOYSA-N, IVUGBSGLHRJSSP-UHFFFAOYSA-N
DEXAMETHASONE SODIUM PHOSPHATE	EC50	10000	-0.1	100	100	1	10000	353.1	100	100	100	100	100	0.1		0	0
tolazoline	EC50	10000	-2.5	100	98.6	1	10000	84090.6	107.9	111.4	104.4	106.3	98.6	0.4		0	7.9	JIVZKJJQOZQXQB-UHFFFAOYSA-N, JIVZKJJQOZQXQB-UHFFFAOYSA-N, JIVZKJJQOZQXQB-UHFFFAOYSA-N
mebeverine	EC50	10000	-0.1	100	100	1	10000	353.1	100	100	100	100	100	0.1		0	0	VYVKHNNGDFVQGA-IBGZPJMESA-N, VYVKHNNGDFVQGA-IBGZPJMESA-N
phentolamine	EC50	10000	-0.1	100	100	1	10000	353.1	100	100	100	100	100	0.1		0	0	MRBDMNSDAVCSSF-UHFFFAOYSA-N, MRBDMNSDAVCSSF-UHFFFAOYSA-N, MRBDMNSDAVCSSF-UHFFFAOYSA-N, MRBDMNSDAVCSSF-UHFFFAOYSA-N, MRBDMNSDAVCSSF-UHFFFAOYSA-N
nadide	EC50	10000	-0.1	100	100	1	10000	353.1	100	100	100	100	100	0.1		0	0	BAWFJGJZGIEFAR-NNYOXOHSSA-O, BAWFJGJZGIEFAR-NNYOXOHSSA-O
actarit	EC50	10000	-0.1	100	100	1	10000	353.1	100	100	100	100	100	0.1		0	0	MROJXXOCABQVEF-UHFFFAOYSA-N, MROJXXOCABQVEF-UHFFFAOYSA-N
oxybenzone	EC50	10000	-0.1	100	100	1	10000	353.1	100	100	100	100	100	0.1		0	0	DXGLGDHPHMLXJC-UHFFFAOYSA-N, DXGLGDHPHMLXJC-UHFFFAOYSA-N
pipemidic-acid	EC50	10000	-0.1	100	100	1	10000	353.1	100	100	100	100	100	0.1		0	0	JOHZPMXAZQZXHR-UHFFFAOYSA-N, JOHZPMXAZQZXHR-UHFFFAOYSA-N
axitinib	EC50	10000	-2.5	100	94.2	1	10000	4351.1	114.4	106	108.2	101.1	94.2	2.5		0	8.8	RITAVMQDGBJQJZ-FMIVXFBMSA-N, RITAVMQDGBJQJZ-FMIVXFBMSA-N, RITAVMQDGBJQJZ-FMIVXFBMSA-N, RITAVMQDGBJQJZ-FMIVXFBMSA-N, RITAVMQDGBJQJZ-FMIVXFBMSA-N
methocarbamol	EC50	10000	-0.1	100	100	1	10000	353.1	100	100	100	100	100	0.1		0	0	GNXFOGHNGIVQEH-MRVPVSSYSA-N, GNXFOGHNGIVQEH-MRVPVSSYSA-N, GNXFOGHNGIVQEH-MRVPVSSYSA-N
betamethasone	EC50	10000	-1	100	87.8	1	10000	219.9	93.8	87.8	88.4	92.5	96.7	3.7		0	9.6	UREBDLICKHMUKA-DVTGEIKXSA-N
pemetrexed	EC50	768.3	-1	100	45	1	10000	0.8	85.2	99.1	91.6	70.9	45	63.1		6.5	7.8	WBXPDJSOTKVWSJ-ZDUSSCGKSA-N, WBXPDJSOTKVWSJ-ZDUSSCGKSA-N, WBXPDJSOTKVWSJ-ZDUSSCGKSA-N, WBXPDJSOTKVWSJ-ZDUSSCGKSA-N, WBXPDJSOTKVWSJ-ZDUSSCGKSA-N, WBXPDJSOTKVWSJ-ZDUSSCGKSA-N
ondansetron	EC50	10000	-0.4	100	95.6	1	10000	147.9	101.3	97.4	103.4	95.6	102.7	3.1		0	3.8	FELGMEQIXOGIFQ-CYBMUJFWSA-N, FELGMEQIXOGIFQ-CYBMUJFWSA-N
ebselen	EC50	10000	-0.1	100	96.4	1	10000	4004.4	96.4	98.5	99.4	97.6	103.8	5.5		0	3.1	DYEFUKCXAQOFHX-UHFFFAOYSA-N
todralazine	EC50	10000	-0.1	100	88.3	1	10000	2111.2	100.7	88.3	97.3	91.5	99.4	18.1		0	5.4	WGZDBVOTUVNQFP-UHFFFAOYSA-N
chlorophyllin	EC50	10000	-0.5	100	92.6	1	10000	2.5	100	99.9	95.7	96.9	92.6	11.7		0	1.4	HZDQUOWQHHSPIE-HASICPNOSA-N
crystal-violet	EC50	382.5	-2.5	100	0	1	10000	0.4	96	89.5	100.2	6.8	-0.4	141.7		16.9	6	LGLFFNDHMLKUMI-UHFFFAOYSA-N
5-fluorouracil	EC50	2238.6	-2.5	100	62.9	1	10000	39.7	101.8	95.7	106	95.8	62.9	24.2		2.5	3.9	GHASVSINZRGABV-UHFFFAOYSA-N, GHASVSINZRGABV-UHFFFAOYSA-N
oxacillin	EC50	10000	-0.1	100	87.2	1	10000	2022.7	99.4	87.2	102	93.9	94	19.8		0	5.7	UWYHMGVUTGAWSP-JKIFEVAISA-N, UWYHMGVUTGAWSP-JKIFEVAISA-N, UWYHMGVUTGAWSP-JKIFEVAISA-N, UWYHMGVUTGAWSP-JKIFEVAISA-N
hydroxyurea	EC50	10000	-0.1	100	95.6	1	10000	7734.2	95.6	100.6	100.9	97.1	112.2	6.9		0	7.6	VSNHCAURESNICA-UHFFFAOYSA-N, VSNHCAURESNICA-UHFFFAOYSA-N, VSNHCAURESNICA-UHFFFAOYSA-N
galantamine	EC50	10000	-2.5	100	90.8	1	10000	1.9	102.3	99.1	103	90.8	93.6	12.7		0	2.5	ASUTZQLVASHGKV-JDFRZJQESA-N, ASUTZQLVASHGKV-JDFRZJQESA-N
mefexamide	EC50	10000	-0.2	100	95.1	1	10000	1453.7	95.1	106.1	95.4	96.8	108.3	6.2		0	7	HUNIPYLVUPMFCZ-UHFFFAOYSA-N, HUNIPYLVUPMFCZ-UHFFFAOYSA-N
doxycycline	EC50	10000	-0.1	100	91.1	1	10000	2297.3	99.1	92.8	98.1	91.1	101.4	13.8		0	4.5	JBIWCJUYHHGXTC-AKNGSSGZSA-N, JBIWCJUYHHGXTC-AKNGSSGZSA-N, JBIWCJUYHHGXTC-AKNGSSGZSA-N
BRL-44408	EC50	10000	-0.1	100	92.9	1	10000	835.2	95.9	97.8	95.4	92.9	101.7	13		0	3.5	SGOFAUSEYBZKDQ-SNVBAGLBSA-N, SGOFAUSEYBZKDQ-SNVBAGLBSA-N
gramicidin	EC50	10000	-1	100	92.5	1	10000	203.3	99.2	94.3	94	92.5	98.3	2.3		0	5.5	ZWCXYZRRTRDGQE-LUPIJMBPSA-N
propylthiouracil	EC50	10000	-0.9	100	93.5	1	10000	216.5	96.9	93.5	102.8	98.8	107.6	2.2		0	6.7	KNAHARQHSZJURB-UHFFFAOYSA-N, KNAHARQHSZJURB-UHFFFAOYSA-N
tamoxifen	EC50	1520.9	-1.6	100	58.9	1	10000	2.1	98.9	90	93.3	86.9	58.9	34.1		3.4	6	NKANXQFJJICGDU-QPLCGJKRSA-N, NKANXQFJJICGDU-QPLCGJKRSA-N, NKANXQFJJICGDU-QPLCGJKRSA-N, NKANXQFJJICGDU-QPLCGJKRSA-N, NKANXQFJJICGDU-QPLCGJKRSA-N, NKANXQFJJICGDU-QPLCGJKRSA-N
phenolphthalein	EC50	10000	-0.1	100	87.4	1	10000	2858.7	95.8	93.2	87.4	95.3	107.3	19.5		0	7.9	KJFMBFZCATUALV-UHFFFAOYSA-N, KJFMBFZCATUALV-UHFFFAOYSA-N
tolazamide	EC50	10000	-0.1	100	86.3	1	10000	2833.5	98.9	86.3	95.5	98.3	106.7	21.3		0	8.6	OUDSBRTVNLOZBN-UHFFFAOYSA-N, OUDSBRTVNLOZBN-UHFFFAOYSA-N, OUDSBRTVNLOZBN-UHFFFAOYSA-N
butamben	EC50	10000	-1	100	82.3	1	10000	1.3	94.2	102.4	96.3	92.8	82.3	17.6		0.7	3.5	IUWVALYLNVXWKX-UHFFFAOYSA-N, IUWVALYLNVXWKX-UHFFFAOYSA-N
furosemide	EC50	10000	-0.1	100	89.6	1	10000	2894	99.8	90.5	97.1	89.6	104.7	16.1		0	6.6	ZZUFCTLCJUWOSV-UHFFFAOYSA-N, ZZUFCTLCJUWOSV-UHFFFAOYSA-N, ZZUFCTLCJUWOSV-UHFFFAOYSA-N, ZZUFCTLCJUWOSV-UHFFFAOYSA-N
lincomycin	EC50	10000	-0.2	100	89.6	1	10000	483.5	97.6	102.7	94.9	89.6	101.3	13.2		0	5.3	OJMMVQQUTAEWLP-KIDUDLJLSA-N, OJMMVQQUTAEWLP-KIDUDLJLSA-N
primidone	EC50	10000	-0.3	100	92	1	10000	65.1	94.5	95.1	92	92.2	95.3	24.7		0	1.8	DQMZLTXERSFNPB-UHFFFAOYSA-N, DQMZLTXERSFNPB-UHFFFAOYSA-N, DQMZLTXERSFNPB-UHFFFAOYSA-N, DQMZLTXERSFNPB-UHFFFAOYSA-N
norgestrel	EC50	10000	-0.1	100	87.2	1	10000	2215.2	101	87.2	96.2	90.8	100.6	19.9		0	6.2	WWYNJERNGUHSAO-XUDSTZEESA-N
sulindac	EC50	10000	-2.5	100	92.9	1	10000	3.4	105.4	102	102.9	92.9	94.4	9.7		0	3.4	MLKXDPUZXIRXEP-LQVWSKNFSA-N, MLKXDPUZXIRXEP-LQVWSKNFSA-N, MLKXDPUZXIRXEP-LQVWSKNFSA-N, MLKXDPUZXIRXEP-LQVWSKNFSA-N, MLKXDPUZXIRXEP-LQVWSKNFSA-N
oxyquinoline	EC50	10000	-2.5	100	90.8	1	10000	1573.5	96	100.2	94.2	103.1	90.8	3.6		0	3.9	MCJGNVYPOGVAJF-UHFFFAOYSA-N
lidocaine	EC50	10000	-2.5	100	97.8	1	10000	18.5	108.1	101.4	105	97.8	97.9	2.8		0	4.8	NNJVILVZKWQKPM-UHFFFAOYSA-N, NNJVILVZKWQKPM-UHFFFAOYSA-N
norethindrone-acetate	EC50	10000	-2.5	100	90.5	1	10000	6.2	103.5	107.9	109.6	90.5	98.1	12.4		0	7.6	IMONTRJLAWHYGT-ZCPXKWAGSA-N
nortriptyline	EC50	10000	-2.5	100	79.8	1	10000	0.4	105.6	106.3	102.1	90	79.8	20.2		1.6	4.3	PHVGLTMQBUFIQQ-UHFFFAOYSA-N, PHVGLTMQBUFIQQ-UHFFFAOYSA-N
cefepime	EC50	10000	-2.5	100	98.6	1	10000	253953	100.4	101.4	104	107.1	99.3	0.2		0	4.2	HVFLCNVBZFFHBT-FKULVZFESA-O
oxymetazoline	EC50	10000	-2.5	100	95.7	1	10000	6.2	100.4	105.9	102.5	95.7	98.7	5.7		0	3.6	WYWIFABBXFUGLM-UHFFFAOYSA-N, WYWIFABBXFUGLM-UHFFFAOYSA-N, WYWIFABBXFUGLM-UHFFFAOYSA-N
sulconazole	EC50	10000	-2.5	100	94.6	1	10000	6.4	105.6	104.5	103.6	95.4	94.6	6.7		0	4	AFNXATANNDIXLG-SFHVURJKSA-N, AFNXATANNDIXLG-SFHVURJKSA-N, AFNXATANNDIXLG-SFHVURJKSA-N
plinabulin	EC50	63.3	-2.5	100	11.4	1	10000	0.4	106.1	100.8	32.7	11.7	11.4	194.9		23.9	3.2	UNRCMCRRFYFGFX-TYPNBTCFSA-N, UNRCMCRRFYFGFX-TYPNBTCFSA-N, UNRCMCRRFYFGFX-TYPNBTCFSA-N
phenelzine	EC50	10000	-2.5	100	90.3	1	10000	3.3	105	103	101.4	90.3	98	13.8		0	4.9	RMUCZJUITONUFY-UHFFFAOYSA-N, RMUCZJUITONUFY-UHFFFAOYSA-N, RMUCZJUITONUFY-UHFFFAOYSA-N
halazone	EC50	10000	-2.5	100	96.7	1	10000	15.9	106.9	107.6	106.2	97	96.7	4.1		0	6	XPDVQPODLRGWPL-UHFFFAOYSA-N, XPDVQPODLRGWPL-UHFFFAOYSA-N
oxolinic-acid	EC50	10000	-2.5	100	93.6	1	10000	8.4	98.5	109.4	108.8	93.6	95	8.2		0	6.6	KYGZCKSPAKDVKC-UHFFFAOYSA-N, KYGZCKSPAKDVKC-UHFFFAOYSA-N
ergocalciferol	EC50	10000	-0.3	100	93.6	1	10000	162	102	105	96.2	93.6	101	5.3		0	4.5	MECHNRXZTMCUDQ-RKHKHRCZSA-N, MECHNRXZTMCUDQ-RKHKHRCZSA-N, MECHNRXZTMCUDQ-RKHKHRCZSA-N, MECHNRXZTMCUDQ-RKHKHRCZSA-N
RN-1	EC50	10000	-2.5	100	89.1	1	10000	2	99.5	101.8	104.6	92.2	89.1	12.5		0.1	2.5	YAMSXCOVJUUMCT-FCHUYYIVSA-N, YAMSXCOVJUUMCT-FCHUYYIVSA-N
flumethasone-pivalate	EC50	10000	-2.5	100	84.5	1	10000	17.8	96.6	95.3	101	96.3	84.5	12.4		0.6	2.9	JWRMHDSINXPDHB-OJAGFMMFSA-N
promethazine	EC50	10000	-2.5	100	80.5	1	10000	349.6	101.3	95.5	99.4	102.3	80.5	8.7		0.4	2.9	PWWVAXIEGOYWEE-UHFFFAOYSA-N, PWWVAXIEGOYWEE-UHFFFAOYSA-N
capsaicin	EC50	10000	-2.5	100	96.4	1	10000	127681	96.4	100.4	106.5	106.6	101.9	0.4		0	5.3	YKPUWZUDDOIDPM-SOFGYWHQSA-N, YKPUWZUDDOIDPM-SOFGYWHQSA-N
mercaptopurine	EC50	3625.8	-2.5	100	70.6	1	10000	250.1	103	104	99.5	102.8	70.6	13.3		1.1	3.4	GLVAUDGFNGKCSF-UHFFFAOYSA-N, GLVAUDGFNGKCSF-UHFFFAOYSA-N, GLVAUDGFNGKCSF-UHFFFAOYSA-N
acetyl-l-leucine	EC50	10000	-0.1	100	100	1	10000	353.1	100	100	100	100	100	0.1		0	0	WXNXCEHXYPACJF-ZETCQYMHSA-N, WXNXCEHXYPACJF-ZETCQYMHSA-N
methscopolamine	EC50	10000	-2.5	100	95.3	1	10000	7.2	105.8	101.2	105.6	95.5	95.3	6		0	4.1	LZCOQTDXKCNBEE-IKIFYQGPSA-N, LZCOQTDXKCNBEE-IKIFYQGPSA-N, LZCOQTDXKCNBEE-IKIFYQGPSA-N, LZCOQTDXKCNBEE-IKIFYQGPSA-N
methimazole	EC50	10000	-2.5	100	99.3	1	10000	463770	103.6	99.3	102.2	106	101	0.1		0	3.7	PMRYVIKBURPHAH-UHFFFAOYSA-N, PMRYVIKBURPHAH-UHFFFAOYSA-N
nicardipine	EC50	10000	-2.5	100	93.2	1	10000	62684.5	93.2	106.1	98.2	103.4	96.9	0.8		0	5	ZBBHBTPTTSWHBA-XMMPIXPASA-N, ZBBHBTPTTSWHBA-XMMPIXPASA-N
nifedipine	EC50	10000	-2.5	100	94.9	1	10000	2134.4	99.5	102.6	105.9	101.3	94.9	2.1		0	3.3	HYIMSNHJOBLJNT-UHFFFAOYSA-N, HYIMSNHJOBLJNT-UHFFFAOYSA-N, HYIMSNHJOBLJNT-UHFFFAOYSA-N, HYIMSNHJOBLJNT-UHFFFAOYSA-N, HYIMSNHJOBLJNT-UHFFFAOYSA-N, HYIMSNHJOBLJNT-UHFFFAOYSA-N
prednisolone-acetate	EC50	10000	-2.5	100	94.4	1	10000	2018.1	99.5	105.5	103.7	101.5	94.4	2.3		0	3.4	LRJOMUJRLNCICJ-JZYPGELDSA-N, LRJOMUJRLNCICJ-WXLIAARGSA-N, LRJOMUJRLNCICJ-JZYPGELDSA-N, LRJOMUJRLNCICJ-JZYPGELDSA-N
diclofenac	EC50	10000	-2.5	100	95.9	1	10000	62035.6	95.9	105.7	100.1	104.3	97.7	0.6		0	4.1	DCOPUUMXTXDBNB-UHFFFAOYSA-N, DCOPUUMXTXDBNB-UHFFFAOYSA-N, DCOPUUMXTXDBNB-UHFFFAOYSA-N, DCOPUUMXTXDBNB-UHFFFAOYSA-N
tranexamic-acid	EC50	10000	-0.6	100	94.4	1	10000	115.2	98.1	101.1	105.2	94.4	102.9	2.9		0	4.7	GYDJEQRTZSCIOI-LJGSYFOKSA-N, GYDJEQRTZSCIOI-LJGSYFOKSA-N, GYDJEQRTZSCIOI-LJGSYFOKSA-N, GYDJEQRTZSCIOI-LJGSYFOKSA-N, GYDJEQRTZSCIOI-LJGSYFOKSA-N
ML193	EC50	10000	-0.1	100	100	1	10000	353.1	100	100	100	100	100	0.1		0	0	HTSLEZOTMYUPLU-UHFFFAOYSA-N, HTSLEZOTMYUPLU-UHFFFAOYSA-N
sulfamethizole	EC50	10000	-0.1	100	100	1	10000	353.1	100	100	100	100	100	0.1		0	0	VACCAVUAMIDAGB-UHFFFAOYSA-N, VACCAVUAMIDAGB-UHFFFAOYSA-N, VACCAVUAMIDAGB-UHFFFAOYSA-N
diphenhydramine	EC50	10000	-0.1	100	100	1	10000	353.1	100	100	100	100	100	0.1		0	0	ZZVUWRFHKOJYTH-UHFFFAOYSA-N, ZZVUWRFHKOJYTH-UHFFFAOYSA-N
acedoben	EC50	10000	-0.1	100	100	1	10000	353.1	100	100	100	100	100	0.1		0	0	QCXJEYYXVJIFCE-UHFFFAOYSA-N, QCXJEYYXVJIFCE-UHFFFAOYSA-N
sulfasalazine	EC50	10000	-2.5	100	97.6	1	10000	3	103.7	103.1	107.2	98.7	97.6	2.4		0	4.3	NCEXYHBECQHGNR-QZQOTICOSA-N, NCEXYHBECQHGNR-QZQOTICOSA-N, NCEXYHBECQHGNR-QZQOTICOSA-N
hydralazine	EC50	10000	-2.5	100	98.7	1	10000	253824	98.7	100.6	105.2	105.4	99.3	0.2		0	3.8	RPTUSVTUFVMDQK-UHFFFAOYSA-N, RPTUSVTUFVMDQK-UHFFFAOYSA-N, RPTUSVTUFVMDQK-UHFFFAOYSA-N, RPTUSVTUFVMDQK-UHFFFAOYSA-N
metoprolol	EC50	10000	-0.2	100	93.6	1	10000	36.3	97.7	97.1	96.1	93.6	96.2	15.8		0	1.1	IUBSYMUCCVWXPE-AWEZNQCLSA-N, IUBSYMUCCVWXPE-AWEZNQCLSA-N
pindolol	EC50	10000	-0.3	100	87	1	10000	14.4	98.3	94.8	89.3	97.3	87	26.7		0	3.9	JZQKKSLKJUAGIC-LLVKDONJSA-N, JZQKKSLKJUAGIC-LLVKDONJSA-N, JZQKKSLKJUAGIC-LLVKDONJSA-N, JZQKKSLKJUAGIC-LLVKDONJSA-N
pimozide	EC50	10000	-0.3	100	88.7	1	10000	217.1	105.6	88.7	103.9	94.2	103.5	10.5		0	8.1	YVUQSNJEYSNKRX-UHFFFAOYSA-N, YVUQSNJEYSNKRX-UHFFFAOYSA-N, YVUQSNJEYSNKRX-UHFFFAOYSA-N, YVUQSNJEYSNKRX-UHFFFAOYSA-N
lomefloxacin	EC50	10000	-2.5	100	95.3	1	10000	5969.4	105	102.7	98.8	105.5	95.3	1.5		0	4	ZEKZLJVOYLTDKK-VIFPVBQESA-N, ZEKZLJVOYLTDKK-VIFPVBQESA-N
noscapine	EC50	10000	-2.5	100	96.9	1	10000	102367	98.4	101.5	96.9	103.5	103.8	0.4		0	3.7	AKNNEGZIBPJZJG-MSOLQXFVSA-N, AKNNEGZIBPJZJG-MSOLQXFVSA-N, AKNNEGZIBPJZJG-MSOLQXFVSA-N, AKNNEGZIBPJZJG-MSOLQXFVSA-N
praziquantel	EC50	10000	-1.2	100	99.1	1	10000	2698.1	102.8	102	105.8	99.1	105.9	0.2		0	4.7	FSVJFNAIGNNGKK-QGZVFWFLSA-N, FSVJFNAIGNNGKK-QGZVFWFLSA-N
pimethixene	EC50	10000	-2.5	100	96.9	1	10000	117430	102.9	101.1	106.1	105.1	98.4	0.4		0	4.3	NZLVRVYNQYGMAB-UHFFFAOYSA-N, NZLVRVYNQYGMAB-UHFFFAOYSA-N
desipramine	EC50	10000	-2.5	100	97	1	10000	123687	107.2	102.8	97	101.7	99.9	0.4		0	4.3	HCYAFALTSJYZDH-UHFFFAOYSA-N, HCYAFALTSJYZDH-UHFFFAOYSA-N
inositol	EC50	10000	-0.6	100	98.1	1	10000	377	110.3	100.7	98.1	99.4	99.5	1		0	5.2	CDAISMWEOUEBRE-GPIVLXJGSA-N, CDAISMWEOUEBRE-GPIVLXJGSA-N
primaquine	EC50	10000	-2.5	100	89.9	1	10000	1318.6	108	105.3	99.7	101.7	89.9	4.3		0	4.9	INDBQLZJXZLFIT-NSHDSACASA-N
doxifluridine	EC50	10000	-2.5	100	87.5	1	10000	1744.7	107.7	96.1	102.7	105.3	87.5	4.8		0	5.4	ZWAOHEXOSAUJHY-ZIYNGMLESA-N, ZWAOHEXOSAUJHY-ZIYNGMLESA-N, ZWAOHEXOSAUJHY-ZIYNGMLESA-N
acetanilide	EC50	10000	-2.5	100	93.7	1	10000	91355.6	109.1	93.7	101.8	102.9	103.6	0.8		0	6.7	FZERHIULMFGESH-UHFFFAOYSA-N, FZERHIULMFGESH-UHFFFAOYSA-N, FZERHIULMFGESH-UHFFFAOYSA-N
O-acetyl-L-serine	EC50	10000	-2.5	100	89.8	1	10000	83677	114.4	89.8	99.2	103.2	103.6	1.2		0	10	VZXPDPZARILFQX-BYPYZUCNSA-N
fusidic-acid	EC50	10000	-0.1	100	100	1	10000	353.1	100	100	100	100	100	0.1		0	0	IECPWNUMDGFDKC-MZJAQBGESA-N
novobiocin	EC50	10000	-0.1	100	100	1	10000	353.1	100	100	100	100	100	0.1		0	0	YJQPYGGHQPGBLI-KGSXXDOSSA-N, YJQPYGGHQPGBLI-KGSXXDOSSA-N, YJQPYGGHQPGBLI-KGSXXDOSSA-N, YJQPYGGHQPGBLI-KGSXXDOSSA-N
biotin	EC50	10000	-0.1	100	59.3	1	10000	1119	106.1	66.8	104.7	59.3	106.3	57.3		0	24.1	YBJHBAHKTGYVGT-ZKWXMUAHSA-N, YBJHBAHKTGYVGT-ZKWXMUAHSA-N, YBJHBAHKTGYVGT-ZKWXMUAHSA-N
bufexamac	EC50	10000	-0.1	100	81.9	1	10000	432.8	81.9	103.2	89.2	96.1	85.1	35.1		0.1	8.7	MXJWRABVEGLYDG-UHFFFAOYSA-N, MXJWRABVEGLYDG-UHFFFAOYSA-N, MXJWRABVEGLYDG-UHFFFAOYSA-N
ritodrine	EC50	10000	-1.2	100	86.5	1	10000	417.7	86.5	93.6	102.4	98.9	109.3	3.4		0	11	IOVGROKTTNBUGK-SJKOYZFVSA-N, IOVGROKTTNBUGK-SJKOYZFVSA-N, IOVGROKTTNBUGK-SJKOYZFVSA-N
geranyl-farnesylacetate	EC50	10000	-2.5	100	94.4	1	10000	151049	104.3	101.6	94.4	104.9	114.8	0.7		0	9.8	ZPACYDRSPFRDHO-ROBAGEODSA-N, ZPACYDRSPFRDHO-ROBAGEODSA-N
nafcillin	EC50	10000	-2.5	100	90.3	1	10000	54931.9	103.3	90.3	94.2	104	95.7	1.2		0	6.2	GPXLMGHLHQJAGZ-JTDSTZFVSA-N, GPXLMGHLHQJAGZ-JTDSTZFVSA-N, GPXLMGHLHQJAGZ-JTDSTZFVSA-N, GPXLMGHLHQJAGZ-JTDSTZFVSA-N
methicillin	EC50	10000	-2.5	100	87.9	1	10000	958.8	106.8	98.6	94.9	101.9	87.9	5.2		0	4.5	RJQXTJLFIWVMTO-TYNCELHUSA-N, RJQXTJLFIWVMTO-TYNCELHUSA-N
phenazopyridine	EC50	10000	-2.5	100	80.6	1	10000	2027.2	109.1	88.6	102.4	102.2	82.7	6.9		0.3	7.5	QPFYXYFORQJZEC-FOCLMDBBSA-N, QPFYXYFORQJZEC-FOCLMDBBSA-N, QPFYXYFORQJZEC-FOCLMDBBSA-N, QPFYXYFORQJZEC-FOCLMDBBSA-N
isoprenaline	EC50	10000	-2.5	100	79.8	1	10000	782	100.9	97.6	101.1	107.2	79.8	7.9		0.4	4.2	JWZZKOKVBUJMES-LLVKDONJSA-N, JWZZKOKVBUJMES-LLVKDONJSA-N, JWZZKOKVBUJMES-LLVKDONJSA-N, JWZZKOKVBUJMES-LLVKDONJSA-N
cefoxitin	EC50	10000	-2.5	100	85.5	1	10000	21.5	103.7	95.7	100.3	96.8	85.5	11.3		0.5	2.8	WZOZEZRFJCJXNZ-ZBFHGGJFSA-N, WZOZEZRFJCJXNZ-ZBFHGGJFSA-N, WZOZEZRFJCJXNZ-ZBFHGGJFSA-N
nefopam	EC50	10000	-2.5	100	95.1	1	10000	2182.4	95.9	102.6	98.8	101.9	95.1	1.9		0	2.7	RGPDEAGGEXEMMM-KRWDZBQOSA-N, RGPDEAGGEXEMMM-KRWDZBQOSA-N
alrestatin	EC50	10000	-0.7	100	94.8	1	10000	126	94.8	102.5	104.7	96.6	100.8	2.2		0	4.3	GCUCIFQCGJIRNT-UHFFFAOYSA-N, GCUCIFQCGJIRNT-UHFFFAOYSA-N, GCUCIFQCGJIRNT-UHFFFAOYSA-N
spiroxatrine	EC50	10000	-0.8	100	97.9	1	10000	471.5	103.3	99.8	104.2	97.9	108.9	0.8		0	5.7	JVGBTTIJPBFLTE-SFHVURJKSA-N, JVGBTTIJPBFLTE-SFHVURJKSA-N
fluocinonide	EC50	10000	-2.5	100	93.2	1	10000	77790.8	106.2	93.2	107.1	100.5	100.5	0.8		0	6.1	WJOHZNCJWYWUJD-IUGZLZTKSA-N, WJOHZNCJWYWUJD-IUGZLZTKSA-N, WJOHZNCJWYWUJD-IUGZLZTKSA-N
prazosin	EC50	10000	-1	100	99.3	1	10000	3377.1	101.8	105.3	101.4	99.3	118.5	0.2		0	9.8	IENZQIKPVFGBNW-UHFFFAOYSA-N, IENZQIKPVFGBNW-UHFFFAOYSA-N, IENZQIKPVFGBNW-UHFFFAOYSA-N, IENZQIKPVFGBNW-UHFFFAOYSA-N
sulfamethoxazole	EC50	10000	-2.5	100	99.9	1	10000	20051	100	100	100	100	100	0		0	0	JLKIGFTWXXRPMT-UHFFFAOYSA-N, JLKIGFTWXXRPMT-UHFFFAOYSA-N, JLKIGFTWXXRPMT-UHFFFAOYSA-N
salicylic-acid	EC50	10000	-2.5	100	99.9	1	10000	20051	100	100	100	100	100	0		0	0	YGSDEFSMJLZEOE-UHFFFAOYSA-N, YGSDEFSMJLZEOE-UHFFFAOYSA-N, YGSDEFSMJLZEOE-UHFFFAOYSA-N, YGSDEFSMJLZEOE-UHFFFAOYSA-N
mebendazole	EC50	1594.3	-2.5	100	35.6	1	10000	8	110.6	97.6	101.6	84.7	35.6	51.5		5.9	5.5	OPXLLQIJSORQAM-UHFFFAOYSA-N, OPXLLQIJSORQAM-UHFFFAOYSA-N
diphenylpyraline	EC50	10000	-2.5	100	94.6	1	10000	118714	94.6	106.3	97.1	103.6	108.8	0.6		0	7.5	OWQUZNMMYNAXSL-UHFFFAOYSA-N, OWQUZNMMYNAXSL-UHFFFAOYSA-N, OWQUZNMMYNAXSL-UHFFFAOYSA-N
estradiol	EC50	10000	-2.5	100	96.6	1	10000	142388	106.1	96.6	100.6	108.6	100.8	0.4		0	5.7	VOXZDWNPVJITMN-ZBRFXRBCSA-N, VOXZDWNPVJITMN-ZBRFXRBCSA-N, VOXZDWNPVJITMN-ZBRFXRBCSA-N
ZK-811752	EC50	10000	-2.5	100	93	1	10000	5114.5	102.6	112.6	93.3	104.1	93	2.6		0	7.6	XQYASZNUFDVMFH-CQSZACIVSA-N, XQYASZNUFDVMFH-CQSZACIVSA-N, XQYASZNUFDVMFH-CQSZACIVSA-N
loreclezole	EC50	10000	-2.5	100	96.2	1	10000	1301.9	100.8	102.1	98.8	101.2	96.2	1.5		0	1.4	XGLHZTBDUXXHOM-WMZJFQQLSA-N, XGLHZTBDUXXHOM-WMZJFQQLSA-N
peretinoin	EC50	10000	-0.5	100	93.3	1	10000	136	101.1	96.1	105.9	93.3	103.9	4.3		0	5.8	UUBHZHZSIKRVIV-KCXSXWJSSA-N, UUBHZHZSIKRVIV-KCXSXWJSSA-N
pheniramine	EC50	1691.2	-0.1	100	57.3	1	10000	1076.8	91.4	57.3	101.2	77.9	79.5	73.5		5.7	16.8	IJHNSHDBIRRJRN-HNNXBMFYSA-N, IJHNSHDBIRRJRN-HNNXBMFYSA-N, IJHNSHDBIRRJRN-HNNXBMFYSA-N
ATPA	EC50	10000	-0.4	100	92.6	1	10000	259	104.9	95.5	104	92.6	114	5.5		0	10.1	PIXJURSCCVBKRF-ZCFIWIBFSA-N, PIXJURSCCVBKRF-ZCFIWIBFSA-N
protoporphyrin-IX	EC50	1042.8	-0.2	100	66.4	1	10000	104.7	99.8	71.4	109.5	75.2	78.6	51.3		2.6	15.6	HGXFBVDWWKPUKZ-UJJXFSCMSA-N, HGXFBVDWWKPUKZ-UJJXFSCMSA-N
dipyridamole	EC50	10000	-0.7	100	90.1	1	10000	71.1	104.4	90.1	107.7	95	95.3	5		0	6.9	IZEKFCXSFNUWAM-UHFFFAOYSA-N, IZEKFCXSFNUWAM-UHFFFAOYSA-N, IZEKFCXSFNUWAM-UHFFFAOYSA-N, IZEKFCXSFNUWAM-UHFFFAOYSA-N, IZEKFCXSFNUWAM-UHFFFAOYSA-N, IZEKFCXSFNUWAM-UHFFFAOYSA-N
erdosteine	EC50	10000	-2.5	100	91	1	10000	5.4	111.1	96.9	103.8	91	96.8	12.3		0	6.8	QGFORSXNKQLDNO-YFKPBYRVSA-N, QGFORSXNKQLDNO-YFKPBYRVSA-N, QGFORSXNKQLDNO-YFKPBYRVSA-N, QGFORSXNKQLDNO-YFKPBYRVSA-N
prednisone	EC50	10000	-2.5	100	94.6	1	10000	1.3	100.2	99.3	104	97.4	94.6	5.3		0	2	XOFYZVNMUHMLCC-ZPOLXVRWSA-N, XOFYZVNMUHMLCC-ZPOLXVRWSA-N, XOFYZVNMUHMLCC-ZPOLXVRWSA-N, XOFYZVNMUHMLCC-ZPOLXVRWSA-N
cinromide	EC50	10000	-2.5	100	83.6	1	10000	52253.5	110.3	83.6	97.1	101.1	95.6	2		0	10	LDCXGZCEMNMWIL-VOTSOKGWSA-N, LDCXGZCEMNMWIL-VOTSOKGWSA-N
tolperisone	EC50	10000	-2.5	100	97.6	1	10000	82905.4	97.6	99.4	103.8	100.2	99.4	0.3		0	2.3	FSKFPVLPFLJRQB-AWEZNQCLSA-N, FSKFPVLPFLJRQB-AWEZNQCLSA-N
captopril	EC50	10000	-2.5	100	93.5	1	10000	63436	108.1	100.4	107.1	100.5	96.6	0.8		0	5.4	FAKRSMQSSFJEIM-RQJHMYQMSA-N, FAKRSMQSSFJEIM-RQJHMYQMSA-N, FAKRSMQSSFJEIM-RQJHMYQMSA-N
homatropine-methylbromide	EC50	10000	-2.5	100	97.5	1	10000	179040	101.3	97.5	106.2	107.9	98.8	0.3		0	5.2	WKWOJBUWWZTUQV-JJXSEGSLSA-N
hetacillin	EC50	10000	-2.5	100	90.4	1	10000	4922	109.1	97.6	94.7	109.8	90.4	3.2		0	7.4	DXVUYOAEDJXBPY-NFFDBFGFSA-N
carprofen	EC50	10000	-1.8	100	99.4	1	10000	63571.2	107	101.1	115.2	99.4	101.3	0.1		0	8.4	PUXBGTOOZJQSKH-MRVPVSSYSA-N, PUXBGTOOZJQSKH-MRVPVSSYSA-N, PUXBGTOOZJQSKH-MRVPVSSYSA-N
atenolol-(+/-)	EC50	10000	-2.5	100	92.8	1	10000	80730.7	106.4	92.8	108	101.9	101.2	0.9		0	6.8	METKIMKYRPQLGS-GFCCVEGCSA-N, METKIMKYRPQLGS-GFCCVEGCSA-N
dimethadione	EC50	10000	-1	100	97.7	1	10000	1149.8	111.8	107.6	108.3	97.7	102.2	0.7		0	8.4	JYJFNDQBESEHJQ-UHFFFAOYSA-N
TAK-220	EC50	10000	-0.6	100	92.4	1	10000	165.1	113	101	106	92.4	105.6	3.8		0	9.2	ASSJTMUEFHUKMJ-UHFFFAOYSA-N
GBR-12935	EC50	10000	-2.5	100	95.9	1	10000	16.7	113.9	104.2	105.7	96.5	95.9	5		0	7.8	RAQPOZGWANIDQT-UHFFFAOYSA-N, RAQPOZGWANIDQT-UHFFFAOYSA-N
tetrahydrozoline	EC50	6135.9	-2.5	100	59.8	1	10000	8649.9	68.7	103.2	61.2	108.5	68.4	10.3		0.7	25.4	BYJAVTDNIXVSPW-LBPRGKRZSA-N, BYJAVTDNIXVSPW-LBPRGKRZSA-N, BYJAVTDNIXVSPW-LBPRGKRZSA-N
spectinomycin	EC50	5657.6	-2.5	100	50.1	1	10000	6574.9	56	107.7	55.1	108.1	59.1	14.2		1.2	32	UNFWWIHTNXNPBV-WXKVUWSESA-N, UNFWWIHTNXNPBV-WXKVUWSESA-N, UNFWWIHTNXNPBV-WXKVUWSESA-N, UNFWWIHTNXNPBV-WXKVUWSESA-N, UNFWWIHTNXNPBV-WXKVUWSESA-N
demeclocycline	EC50	10000	-2.5	100	91	1	10000	596.1	98.1	103	110.3	99.6	91	4.9		0	5.4	JHOHXJYRVSLQCB-AWLLFJHESA-N
sulfapyridine	EC50	10000	-0.6	100	98	1	10000	116.7	98	101.7	100.5	98.9	100.9	1		0	1.7	GECHUMIMRBOMGK-UHFFFAOYSA-N, GECHUMIMRBOMGK-UHFFFAOYSA-N, GECHUMIMRBOMGK-UHFFFAOYSA-N
CG-400549	EC50	10000	-0.1	100	100	1	10000	353.1	100	100	100	100	100	0.1		0	0	YCLREGRRHGLOAK-UHFFFAOYSA-N, YCLREGRRHGLOAK-UHFFFAOYSA-N
buphenine	EC50	10000	-0.1	100	100	1	10000	353.1	100	100	100	100	100	0.1		0	0	PTGXAUBQBSGPKF-UHFFFAOYSA-N, PTGXAUBQBSGPKF-UHFFFAOYSA-N
kanamycin	EC50	10000	-0.7	100	99	1	10000	819.3	108.7	105.7	99.3	99	101.8	0.4		0	5.4	SBUJHOSQTJFQJX-NOAMYHISSA-N, SBUJHOSQTJFQJX-NOAMYHISSA-N, SBUJHOSQTJFQJX-NOAMYHISSA-N
SB-452533	EC50	10000	-2.5	100	97.8	1	10000	143655	107.6	114	105.3	119.7	97.8	0.5		0	12.9	IFJYEGJUQIBBQV-UHFFFAOYSA-N, IFJYEGJUQIBBQV-UHFFFAOYSA-N
SB-203580	EC50	10000	-2.5	100	92.3	1	10000	7681.5	99	111.5	97.2	110.3	92.3	2.4		0	8	CDMGBJANTYXAIV-HHHXNRCGSA-N, CDMGBJANTYXAIV-HHHXNRCGSA-N
TA-01	EC50	10000	-2.5	100	93.7	1	10000	10.8	111.8	105.6	95	94.7	93.7	13.8		0	6.6	TWPJJJZCYVFUOA-UHFFFAOYSA-N
methacycline	EC50	120.3	-0.1	100	63.2	1	10000	300.1	70.6	104.8	71.4	97.6	63.2	73		5.8	18.1	QNJKSUYWBCNWFI-IKHBEOKZSA-N
dioxybenzone	EC50	3034.9	-2.5	100	67.2	1	10000	516.6	109.6	73.6	92.4	99.4	67.2	17.3		1.6	14.6	MEZZCSHVIGVWFI-UHFFFAOYSA-N, MEZZCSHVIGVWFI-UHFFFAOYSA-N
propranolol	EC50	10000	-0.1	100	100	1	10000	353.1	100	100	100	100	100	0.1		0	0	AQHHHDLHHXJYJD-UHFFFAOYSA-N, AQHHHDLHHXJYJD-UHFFFAOYSA-N, AQHHHDLHHXJYJD-UHFFFAOYSA-N
nalidixic-acid	EC50	10000	-2.5	100	89.4	1	10000	1755.2	113.3	106.6	104.3	101.3	89.4	4.7		0	7.8	MHWLWQUZZRMNGJ-UHFFFAOYSA-N, MHWLWQUZZRMNGJ-UHFFFAOYSA-N, MHWLWQUZZRMNGJ-UHFFFAOYSA-N
aceclofenac	EC50	10000	-2.5	100	96.4	1	10000	22546.9	101.1	107.5	104.9	110.5	96.4	1		0	7	MNIPYSSQXLZQLJ-UHFFFAOYSA-N, MNIPYSSQXLZQLJ-UHFFFAOYSA-N
bumetanide	EC50	10000	-2.5	100	95.6	1	10000	18.7	116.7	107.7	107.1	95.6	99	5.6		0	10	MAEIEVLCKWDQJH-UHFFFAOYSA-N, MAEIEVLCKWDQJH-UHFFFAOYSA-N, MAEIEVLCKWDQJH-UHFFFAOYSA-N, MAEIEVLCKWDQJH-UHFFFAOYSA-N
sulpiride	EC50	10000	-1.4	100	98.8	1	10000	8891.9	106.8	108	113.8	98.8	106.5	0.3		0	9.4	BGRJTUBHPOOWDU-LLVKDONJSA-N, BGRJTUBHPOOWDU-LLVKDONJSA-N, BGRJTUBHPOOWDU-LLVKDONJSA-N, BGRJTUBHPOOWDU-LLVKDONJSA-N
MRS-1220	EC50	10000	-0.1	100	100	1	10000	353.1	100	100	100	100	100	0.1		0	0	TWWFAXQOKNBUCR-UHFFFAOYSA-N, TWWFAXQOKNBUCR-UHFFFAOYSA-N, TWWFAXQOKNBUCR-UHFFFAOYSA-N
isoxsuprine	EC50	10000	-0.1	100	65.4	1	10000	1846.4	108.3	67.2	100.1	65.4	106.9	51.5		0	21.9	BMUKKTUHUDJSNZ-PMUMKWKESA-N
CARBENOXOLONE SODIUM	EC50	10000	-0.1	100	49.3	1	10000	2325.7	100.2	49.3	101	59.6	99.2	78.8		0	26
LFM-A13	EC50	10000	-0.3	100	80.5	1	10000	258.6	111.9	80.5	99	96.3	104.9	19.7		0	13.2	BQLDGDMKDYAGNE-MRVPVSSYSA-N
guanethidine	EC50	10000	-2.5	100	95.2	1	10000	109536	105	97.2	95.2	109.2	100.8	0.6		0	6.1	ACGDKVXYNVEAGU-UHFFFAOYSA-N, ACGDKVXYNVEAGU-UHFFFAOYSA-N, ACGDKVXYNVEAGU-UHFFFAOYSA-N
TERBUTALINE HEMISULFATE	EC50	10000	-2.5	100	97.9	1	10000	161607	105.4	100.9	101.3	105.3	98.9	0.2		0	3.9
phenylbutazone	EC50	10000	-2.5	100	96.3	1	10000	167738	108.8	96.3	109.4	103.6	101.7	0.4		0	7.2	VYMDGNCVAMGZFE-UHFFFAOYSA-N, VYMDGNCVAMGZFE-UHFFFAOYSA-N, VYMDGNCVAMGZFE-UHFFFAOYSA-N, VYMDGNCVAMGZFE-UHFFFAOYSA-N
mefenamic-acid	EC50	10000	-2.5	100	92	1	10000	3124.1	105.6	108.2	100	104.3	92	2.9		0	5.4	HYYBABOKPJLUIN-UHFFFAOYSA-N, HYYBABOKPJLUIN-UHFFFAOYSA-N, HYYBABOKPJLUIN-UHFFFAOYSA-N
gallamine-triethiodide	EC50	10000	-0.1	100	100	1	10000	353.1	100	100	100	100	100	0.1		0	0	OZLPUNFFCJDMJD-UHFFFAOYSA-N, OZLPUNFFCJDMJD-UHFFFAOYSA-N, OZLPUNFFCJDMJD-UHFFFAOYSA-N, OZLPUNFFCJDMJD-UHFFFAOYSA-N
levonordefrin	EC50	10000	-2.5	100	91.9	1	10000	6211.7	108.8	109.4	102.7	108.3	91.9	2.7		0	7.8	GEFQWZLICWMTKF-CDUCUWFYSA-N, GEFQWZLICWMTKF-CDUCUWFYSA-N
betaine	EC50	10000	-2.5	100	97.8	1	10000	334766	114.9	100.2	104.1	106.7	98.9	0.3		0	8.4	KWIUHFFTVRNATP-UHFFFAOYSA-O
phenindione	EC50	10000	-0.1	100	100	1	10000	353.1	100	100	100	100	100	0.1		0	0	NFBAXHOPROOJAW-UHFFFAOYSA-N, NFBAXHOPROOJAW-UHFFFAOYSA-N, NFBAXHOPROOJAW-UHFFFAOYSA-N, NFBAXHOPROOJAW-UHFFFAOYSA-N, NFBAXHOPROOJAW-UHFFFAOYSA-N, NFBAXHOPROOJAW-UHFFFAOYSA-N
erythromycin-ethylsuccinate	EC50	10000	-2.5	100	94.8	1	10000	122586	111.8	94.8	102.8	100.4	104.4	0.6		0	7.5	NSYZCCDSJNWWJL-ZBFNRKITSA-N, NSYZCCDSJNWWJL-ZBFNRKITSA-N, NSYZCCDSJNWWJL-ZBFNRKITSA-N, NSYZCCDSJNWWJL-ZBFNRKITSA-N
AM679	EC50	10000	-2.3	100	99.9	1	10000	13084407	113.5	104.9	106	99.9	128.5	0		0	16.3	VYXWHVDEWWHDLH-LJAQVGFWSA-N
obeticholic-acid	EC50	10000	-0.9	100	92.4	1	10000	432.5	123.6	92.4	108.5	96.9	108.3	2.5		0	14.5	ZXERDUOLZKYMJM-XNNZWSTBSA-N
nedocromil	EC50	10000	-1	100	95.7	1	10000	875.5	121.1	100.5	115	95.7	109.4	1.3		0	14.3	RQTOOFIXOKYGAN-UHFFFAOYSA-N, RQTOOFIXOKYGAN-UHFFFAOYSA-N, RQTOOFIXOKYGAN-UHFFFAOYSA-N
nedaplatin	EC50	10000	-0.1	100	100	1	10000	353.1	100	100	100	100	100	0.1		0	0	AUZDMWWRYCUANI-UHFFFAOYSA-L, AUZDMWWRYCUANI-UHFFFAOYSA-L
oglemilast	EC50	10000	-0.2	100	90.5	1	10000	588.3	102.3	95.9	96.2	90.5	99.8	12.7		0	4.3	OKFDRAHPFKMAJH-UHFFFAOYSA-N, OKFDRAHPFKMAJH-UHFFFAOYSA-N
ethambutol	EC50	10000	-0.1	100	90.8	1	10000	2589.5	92.3	98.2	90.8	99.1	101.8	14.3		0	5.3	AEUTYOVWOVBAKS-UWVGGRQHSA-N, AEUTYOVWOVBAKS-UWVGGRQHSA-N, AEUTYOVWOVBAKS-UWVGGRQHSA-N
pafuramidine	EC50	10000	-0.1	100	93.9	1	10000	4004.9	98.2	97.5	96	93.9	107	9.4		0	5.4	UKOQVLAXCBRRGH-UHFFFAOYSA-N, UKOQVLAXCBRRGH-UHFFFAOYSA-N
pilaralisib	EC50	10000	-2.5	100	81.2	1	10000	195.5	97	98.7	93.8	99.4	81.2	10.1		0.6	3.5	QINPEPAQOBZPOF-UHFFFAOYSA-N, QINPEPAQOBZPOF-UHFFFAOYSA-N
SIB-1553A	EC50	10000	-0.2	100	95.7	1	10000	658.9	105.9	95.7	97.5	96	104	4.9		0	5	NVZGJSVPOOILDI-LLVKDONJSA-N
NVP-231	EC50	2340.6	-2.5	100	38.4	1	10000	38.9	100.7	96.1	90.3	93.9	38.4	39.1		4.4	5.3	MVSSJPGNLQPWSW-UHFFFAOYSA-N, MVSSJPGNLQPWSW-UHFFFAOYSA-N
XL647	EC50	612.1	-1.1	100	0	1	10000	0.2	96.8	100.4	85.1	39.2	-0.4	123.3		13.6	3.5	HVXKQKFEHMGHSL-QKDCVEJESA-N
genz-644282	EC50	891	-1.8	100	24.6	1	10000	0.1	97.6	94.7	97.9	58.6	24.6	79.5		9.1	3	BAORCAMWLWRZQG-UHFFFAOYSA-N, BAORCAMWLWRZQG-UHFFFAOYSA-N
vercirnon	EC50	10000	-0.1	100	94.7	1	10000	4037.1	98.2	97.4	94.7	95.6	105.9	8.2		0	4.7	JRWROCIMSDXGOZ-UHFFFAOYSA-N
cardiogenol-C	EC50	10000	-2.5	100	94.4	1	10000	82456	94.4	105.2	94.8	104.4	100.5	0.7		0	5.4	LKBSMPFEKIBRGC-UHFFFAOYSA-N, LKBSMPFEKIBRGC-UHFFFAOYSA-N, LKBSMPFEKIBRGC-UHFFFAOYSA-N
INCB-003284	EC50	10000	-0.1	100	93.7	1	10000	444.6	98.7	93.7	96.8	94.5	100.3	13		0	3	NXZNYBUBXWWKCP-JMOWIOHXSA-N
BMS-536924	EC50	1750.1	-2.5	100	49.9	1	10000	20.1	89.3	100.9	90.6	90.2	49.9	38		4.3	7.1	ZWVZORIKUNOTCS-OAQYLSRUSA-N, ZWVZORIKUNOTCS-OAQYLSRUSA-N
mirin	EC50	10000	-0.1	100	93.3	1	10000	2950.5	99.2	96.2	96.5	93.3	104.3	10.5		0	4.4	YBHQCJILTOVLHD-YVMONPNESA-N, YBHQCJILTOVLHD-YVMONPNESA-N
LY310762	EC50	10000	-0.1	100	91.8	1	10000	3452.7	96.1	101.5	91.8	94.2	106.1	12.7		0	6.2	KDXISMANFPJVJY-UHFFFAOYSA-N
umeclidinium	EC50	10000	-0.1	100	92.9	1	10000	686.6	97	96.1	92.9	96.2	101.3	13.3		0	3.4	FVTWTVQXNAJTQP-UHFFFAOYSA-N, FVTWTVQXNAJTQP-UHFFFAOYSA-N
dipraglurant	EC50	10000	-0.1	100	91.6	1	10000	4411.1	94.8	100	91.6	93.3	110.5	13		0	8.2	LZXMUJCJAWVHPZ-UHFFFAOYSA-N, LZXMUJCJAWVHPZ-UHFFFAOYSA-N
cephapirin	EC50	10000	-0.1	100	95.6	1	10000	1579	95.6	98	95.6	97.1	101.7	9.9		0	2.8	UQLLWWBDSUHNEB-CZUORRHYSA-N, UQLLWWBDSUHNEB-CZUORRHYSA-N, UQLLWWBDSUHNEB-CZUORRHYSA-N
arbidol	EC50	10000	-2.5	100	92	1	10000	68186.1	92.9	96.6	92	103.7	100.8	1		0	6.4	KCFYEAOKVJSACF-UHFFFAOYSA-N, KCFYEAOKVJSACF-UHFFFAOYSA-N, KCFYEAOKVJSACF-UHFFFAOYSA-N, KCFYEAOKVJSACF-UHFFFAOYSA-N
Mps1-IN-5	EC50	203	-2.5	100	66.4	1	10000	0.8	100.8	97	95.2	66.4	71.5	56.8		6.6	3	NRJKIOCCERLIDG-GOSISDBHSA-N, NRJKIOCCERLIDG-GOSISDBHSA-N
bretazenil	EC50	10000	-0.1	100	91.1	1	10000	2788.1	91.1	100.2	95.5	96.5	103.7	13.8		0	5.4	LWUDDYHYYNNIQI-ZDUSSCGKSA-N, LWUDDYHYYNNIQI-ZDUSSCGKSA-N, LWUDDYHYYNNIQI-ZDUSSCGKSA-N
navarixin	EC50	10000	-0.1	100	90.2	1	10000	3006.8	94.9	95.3	96.6	90.2	106.6	15.2		0	6.5	RXIUEIPPLAFSDF-CYBMUJFWSA-N, RXIUEIPPLAFSDF-CYBMUJFWSA-N
maropitant	EC50	3309.9	-2.5	100	62.6	1	10000	137.6	100	105.5	100	100.9	62.6	18.4		1.7	3.3	OMPCVMLFFSQFIX-CONSDPRKSA-N
daprodustat	EC50	10000	-0.1	100	92.4	1	10000	4003.5	99.4	97.2	92.4	95	108.5	11.8		0	6.7	NVTKJBXOBFRPLQ-UHFFFAOYSA-N, NVTKJBXOBFRPLQ-UHFFFAOYSA-N
AI-10-49	EC50	571	-1	100	56.2	1	10000	0.2	102.2	97	93.3	72.8	56.2	55.4		5.6	2	WJBSSBFGPKTMQQ-UHFFFAOYSA-N
cephradine	EC50	10000	-1	100	92.4	1	10000	198.3	97.4	94.3	92.4	95.5	98.4	2.3		0	5.4	RDLPVSKMFDYCOR-HFAKWTLXSA-N
MLN9708	EC50	82.1	-1.7	100	4.8	1	10000	0.1	97	99.5	44.1	10.5	4.8	198.6		23.8	2.9	MBOMYENWWXQSNW-AWEZNQCLSA-N, MBOMYENWWXQSNW-AWEZNQCLSA-N
TBOA-(DL)	EC50	10000	-2.5	100	96.6	1	10000	5.1	104.5	100.5	100.7	96.6	98.8	4.7		0	2.5	CSEZCYBVEGIYNG-MFBWXLJUSA-N, CSEZCYBVEGIYNG-MFBWXLJUSA-N, CSEZCYBVEGIYNG-MFBWXLJUSA-N
tofogliflozin	EC50	10000	-1	100	93.9	1	10000	209.4	93.9	95.6	99.4	94.6	98.4	1.8		0	4.5	VWVKUNOPTJGDOB-BDHVOXNPSA-N, VWVKUNOPTJGDOB-BDHVOXNPSA-N
AMG-232	EC50	568.2	-2	100	44.6	1	10000	0.2	96.8	99.1	98.4	58.1	44.6	69		8.1	1.7	DRLCSJFKKILATL-YWCVFVGNSA-N, DRLCSJFKKILATL-YWCVFVGNSA-N
FLUDROCORTISONE ACETATE	EC50	10000	-0.2	100	96.5	1	10000	125.1	97.7	99.8	96.5	96.5	97.7	9.6		0	1.2
romidepsin	EC50	217.5	-2.5	100	0	1	10000	0.2	98.1	102.2	87.8	0.1	-0.1	166.3		20	1.8	OHRURASPPZQGQM-WDCUYUQDSA-N, OHRURASPPZQGQM-WDCUYUQDSA-N
ozagrel	EC50	10000	-0.3	100	95.2	1	10000	243.3	97.5	103.4	95.2	100.6	100.6	4.6		0	3.5	SHZKQBHERIJWAO-AATRIKPKSA-N, SHZKQBHERIJWAO-AATRIKPKSA-N, SHZKQBHERIJWAO-AATRIKPKSA-N, SHZKQBHERIJWAO-AATRIKPKSA-N
SRT3190	EC50	10000	-0.4	100	95.2	1	10000	8.9	101.6	100.2	95.2	98.5	96.4	7.8		0	2	QVKPEMXUBULFBM-FZMZJTMJSA-N, QVKPEMXUBULFBM-FZMZJTMJSA-N
IC261	EC50	990.6	-2.5	100	39.1	1	10000	0	99	99.2	102.2	69.2	39.1	61.2		7.2	1.4	JBJYTZXCZDNOJW-JLHYYAGUSA-N, JBJYTZXCZDNOJW-JLHYYAGUSA-N
AMPA-(RS)	EC50	10000	-0.1	100	95.3	1	10000	1515.5	101.3	98.1	95.3	98.1	103.5	6.7		0	3.5	UUDAMDVQRQNNHZ-RXMQYKEDSA-N, UUDAMDVQRQNNHZ-RXMQYKEDSA-N
litronesib	EC50	146.3	-2.5	100	38.8	1	10000	0.7	97	106.7	82.9	38.8	41.9	112.2		13.9	4	YVAFBXLHPINSIK-QHCPKHFHSA-N
flindokalner	EC50	10000	-0.1	100	95.6	1	10000	380.7	97.7	96.1	98.8	95.6	100.8	8.9		0	2.3	ULYONBAOIMCNEH-HNNXBMFYSA-N, ULYONBAOIMCNEH-HNNXBMFYSA-N
eperezolid	EC50	10000	-0.2	100	93.5	1	10000	17.8	96.3	99.3	97.5	97.1	93.5	12.4		0	1.7	SIMWTRCFFSTNMG-AWEZNQCLSA-N, SIMWTRCFFSTNMG-AWEZNQCLSA-N
E7449	EC50	10000	-2.2	100	83.7	1	10000	8.3	102.4	100.1	96.3	96.3	83.7	12.5		0.6	2.2	JLFSBHQQXIAQEC-UHFFFAOYSA-N, JLFSBHQQXIAQEC-UHFFFAOYSA-N, JLFSBHQQXIAQEC-UHFFFAOYSA-N
XL228	EC50	1350	-2.5	100	23	1	10000	1.7	94	97.8	101.3	75.3	23	67.1		7.8	3.3	ALKJNCZNEOTEMP-UHFFFAOYSA-N, ALKJNCZNEOTEMP-UHFFFAOYSA-N
STAT3-inhibitor-VI	EC50	10000	-0.3	100	89.8	1	10000	19.9	98.3	97.6	94.1	98.9	89.8	16.2		0	2.9	HWNUSGNZBAISFM-UHFFFAOYSA-N, HWNUSGNZBAISFM-UHFFFAOYSA-N, HWNUSGNZBAISFM-UHFFFAOYSA-N, HWNUSGNZBAISFM-UHFFFAOYSA-N, HWNUSGNZBAISFM-UHFFFAOYSA-N
AZD8835	EC50	2081.9	-2.5	100	70	1	10000	35.2	96.9	97.9	93.7	96	70	20.5		2	3.7	ZGRDYKFVDCFJCZ-UHFFFAOYSA-N
prinaberel	EC50	10000	-2.5	100	95.5	1	10000	689	102.8	99.9	98	100.2	95.5	2.2		0	1.8	MQIMZDXIAHJKQP-UHFFFAOYSA-N
CC-401	EC50	10000	-2.5	100	93	1	10000	7376.9	100.8	98	101.2	102.6	95.2	1.4		0	1.8	XDJCLCLBSGGNKS-UHFFFAOYSA-N
carteolol	EC50	10000	-1	100	95.9	1	10000	198.2	96.3	95.9	98.4	99	98.3	1.2		0	2.9	LWAFSWPYPHEXKX-UHFFFAOYSA-N
SR-57227A	EC50	10000	-2.5	100	94.3	1	10000	1.5	100.6	100.2	94.3	96	96.2	14		0	1.3	WPVVMKYQOMJPIN-UHFFFAOYSA-N, WPVVMKYQOMJPIN-UHFFFAOYSA-N
AMG-487-(+/-)	EC50	10000	-0.5	100	97.4	1	10000	155.2	100	104.8	99	97.4	100.2	1.6		0	2.7	WQTKNBPCJKRYPA-OAQYLSRUSA-N, WQTKNBPCJKRYPA-OAQYLSRUSA-N
tedizolid	EC50	10000	-1.3	100	91.7	1	10000	164	94	99.6	98.3	101.4	92.9	2.5		0	3.4	XFALPSLJIHVRKE-GFCCVEGCSA-N, XFALPSLJIHVRKE-GFCCVEGCSA-N
AM-580	EC50	10000	-2.5	100	96.5	1	10000	3772.2	102.9	106.4	101.7	101.1	96.5	1.4		0	3.7	SZWKGOZKRMMLAJ-UHFFFAOYSA-N, SZWKGOZKRMMLAJ-UHFFFAOYSA-N
tegobuvir	EC50	10000	-0.5	100	96.1	1	10000	33.5	103.3	101.1	100.2	96.1	98.9	3.3		0	2.3	XBEQSQDCBSKCHJ-UHFFFAOYSA-N, XBEQSQDCBSKCHJ-UHFFFAOYSA-N
GW-1100	EC50	10000	-2.5	100	97.2	1	10000	11.8	101.7	106.2	97.2	99	98.3	6.3		0	3.4	PTPNCCWOTBBVJR-UHFFFAOYSA-N
rabeprazole	EC50	10000	-2.5	100	94.3	1	10000	87271.8	98	108.3	94.3	104.6	100.1	0.7		0	5.8	YREYEVIYCVEVJK-RUZDIDTESA-N, YREYEVIYCVEVJK-RUZDIDTESA-N, YREYEVIYCVEVJK-RUZDIDTESA-N, YREYEVIYCVEVJK-RUZDIDTESA-N
pyrrolidine-dithiocarbamate	EC50	3561	-2.5	100	63	1	10000	219.2	101.6	105.8	101.1	102.9	63	17		1.6	4	VSWDORGPIHIGNW-UHFFFAOYSA-N, VSWDORGPIHIGNW-UHFFFAOYSA-N
etacrynic-acid	EC50	10000	-0.1	100	100	1	10000	353.1	100	100	100	100	100	0.1		0	0	AVOLMBLBETYQHX-UHFFFAOYSA-N, AVOLMBLBETYQHX-UHFFFAOYSA-N
afatinib	EC50	464.6	-0.6	100	3.8	1	10000	1	100.7	93.7	66	51.7	3.8	135.5		14.2	9.2	ULXXDDBFHOBEHA-CWDCEQMOSA-N, ULXXDDBFHOBEHA-CWDCEQMOSA-N, ULXXDDBFHOBEHA-CWDCEQMOSA-N
CB-03-01	EC50	10000	-0.6	100	96.8	1	10000	165.8	100.7	107.1	100.8	96.8	99.6	1.6		0	3.9	GPNHMOZDMYNCPO-PDUMRIMRSA-N, GPNHMOZDMYNCPO-PDUMRIMRSA-N
L-778123	EC50	10000	-2.5	100	85.5	1	10000	385.7	106.9	102.2	95.4	99.9	85.5	7.5		0.2	4.3	JNUGFGAVPBYSHF-UHFFFAOYSA-N, JNUGFGAVPBYSHF-UHFFFAOYSA-N
MUT056399	EC50	10000	-2.5	100	98.2	1	10000	111580	102.3	98.2	99.8	103.5	100.2	0.2		0	2.4	QUHARGDBJJUOEB-UHFFFAOYSA-N
SNC-80	EC50	10000	-2.5	100	97.7	1	10000	163213	106.2	97.7	104.8	102.1	100.6	0.3		0	4.3	KQWVAUSXZDRQPZ-UMTXDNHDSA-N, KQWVAUSXZDRQPZ-UMTXDNHDSA-N, KQWVAUSXZDRQPZ-UMTXDNHDSA-N
NH125	EC50	1994.6	-2.5	100	0.3	1	10000	9.3	104.4	106	99.5	85.2	0.3	70.1		8	3.8	ZZXUNAFAKNKXFW-UHFFFAOYSA-N, ZZXUNAFAKNKXFW-UHFFFAOYSA-N
valrubicin	EC50	2275.6	-2.5	100	29.2	1	10000	20.9	98.6	101.9	106.7	92.3	29.2	45.8		5.2	3.7	ZOCKGBMQLCSHFP-KQRAQHLDSA-N, ZOCKGBMQLCSHFP-KQRAQHLDSA-N
molidustat	EC50	10000	-2.5	100	90.9	1	10000	2.7	108.1	99.4	104.4	95.8	90.9	8.9		0	4.6	IJMBOKOTALXLKS-UHFFFAOYSA-N, IJMBOKOTALXLKS-UHFFFAOYSA-N
erythromycin	EC50	10000	-0.3	100	97.4	1	10000	212.7	101	97.9	101.4	97.4	99.5	2.4		0	1.7	ULGZDMOVFRHVEP-BCQGSPHWSA-N, ULGZDMOVFRHVEP-BCQGSPHWSA-N, ULGZDMOVFRHVEP-BCQGSPHWSA-N, ULGZDMOVFRHVEP-BCQGSPHWSA-N, ULGZDMOVFRHVEP-BCQGSPHWSA-N
VU0155069	EC50	10000	-0.1	100	100	1	10000	353.1	100	100	100	100	100	0.1		0	0	DRIMIUYGTDAQOX-KRWDZBQOSA-N, DRIMIUYGTDAQOX-KRWDZBQOSA-N, DRIMIUYGTDAQOX-KRWDZBQOSA-N
oleandrin	EC50	21.4	-2.5	100	1.1	1	10000	0.1	101	87.5	1.1	1.1	1.3	264.1		32.3	1.1	JLPDBLFIVFSOCC-XYXFTTADSA-N
gemcitabine-elaidate	EC50	36.5	-2.5	100	55.6	1	10000	0.8	105.2	104.5	55.6	61.5	58.3	108.2		13.4	5.4	HESSNRGIEVBPRB-QDDPNBLJSA-N
S1P1-agonist-III	EC50	10000	-0.1	100	100	1	10000	353.1	100	100	100	100	100	0.1		0	0	MLDQTQOMWDNTNN-UHFFFAOYSA-N, MLDQTQOMWDNTNN-UHFFFAOYSA-N, MLDQTQOMWDNTNN-UHFFFAOYSA-N
letermovir	EC50	10000	-0.1	100	100	1	10000	353.1	100	100	100	100	100	0.1		0	0	FWYSMLBETOMXAG-QHCPKHFHSA-N, FWYSMLBETOMXAG-QHCPKHFHSA-N
indiplon	EC50	10000	-2.5	100	91.3	1	10000	2948.2	105	102.5	97.1	106.6	91.3	3		0	4.7	CBIAWPMZSFFRGN-UHFFFAOYSA-N, CBIAWPMZSFFRGN-UHFFFAOYSA-N, CBIAWPMZSFFRGN-UHFFFAOYSA-N
Nandrolone decanoate	EC50	10000	-0.6	100	97.1	1	10000	257.3	108.5	97.1	102.2	97.5	103.7	1.5		0	5.4
sarpogrelate	EC50	10000	-1.8	100	94.8	1	10000	937	105.1	98.6	104.4	100.3	95.8	1.4		0	3.5	FFYNAVGJSYHHFO-OAQYLSRUSA-N, FFYNAVGJSYHHFO-OAQYLSRUSA-N, FFYNAVGJSYHHFO-OAQYLSRUSA-N
MCC950	EC50	10000	-0.1	100	100	1	10000	353.1	100	100	100	100	100	0.1		0	0	HUUSXLKCTQDPGL-UHFFFAOYSA-N, HUUSXLKCTQDPGL-UHFFFAOYSA-N
ESTRADIOL VALERATE	EC50	10000	-1.2	100	99.5	1	10000	1582.5	100.8	101.9	102.6	99.5	100.4	0.1		0	1.7
UNC0646	EC50	10000	-0.1	100	92	1	10000	2223.2	92.2	97.6	94.3	92	100.2	19.6		0	3.9	OUKWLRHRXOPODD-UHFFFAOYSA-N, OUKWLRHRXOPODD-UHFFFAOYSA-N, OUKWLRHRXOPODD-UHFFFAOYSA-N
AZ191	EC50	2094.1	-2.5	100	62.6	1	10000	26.1	93.6	100.8	98.5	95	62.6	25.5		2.6	3.3	ZYVXTMKTGDARKR-UHFFFAOYSA-N, ZYVXTMKTGDARKR-UHFFFAOYSA-N, ZYVXTMKTGDARKR-UHFFFAOYSA-N
cephradine	EC50	10000	-2.5	100	93.1	1	10000	53140.3	93.1	99.7	96.6	101.3	100	0.8		0	4.2	RDLPVSKMFDYCOR-HFAKWTLXSA-N
PSI-6130	EC50	10000	-0.1	100	92.5	1	10000	3329.2	100.9	93.3	100.2	92.5	106	11.5		0	6.1	NYPIRLYMDJMKGW-VPCXQMTMSA-N, NYPIRLYMDJMKGW-VPCXQMTMSA-N
URMC-099	EC50	3452.4	-2.5	100	0.9	1	10000	133.8	92.9	102.1	95.4	105.3	0.9	47		5.1	7.3	QKKIWEILHCXECO-UHFFFAOYSA-N
AMG319	EC50	10000	-1.6	100	86.6	1	10000	0.7	96.1	97.2	99.4	90.6	86.6	16.4		0.5	2.4	KWRYMZHCQIOOEB-GFCCVEGCSA-N
CY208-243	EC50	10000	-2.5	100	83.8	1	10000	204.5	99	92.7	97	99.2	83.8	9.2		0.4	4	WRNKIDLXXXIELU-IEBWSBKVSA-N, WRNKIDLXXXIELU-IEBWSBKVSA-N
retaspimycin	EC50	815.1	-2.5	100	25.5	1	10000	0.2	99.3	100.5	103.5	53.3	25.5	81.2		9.7	2	OAKGNIRUXAZDQF-FBDSWQSESA-N, OAKGNIRUXAZDQF-FBDSWQSESA-N
zolantidine	EC50	10000	-2.5	100	90.2	1	10000	29074.7	90.2	103.2	98.3	101.5	94.4	1.5		0	5.3	KUBONGDXTUOOLM-UHFFFAOYSA-N, KUBONGDXTUOOLM-UHFFFAOYSA-N
S26948	EC50	10000	-0.4	100	81.6	1	10000	3.2	93.7	96.7	89.2	81.6	85.5	42.7		2.1	3.1	NSMJEHGOMXSLCW-UHFFFAOYSA-N, NSMJEHGOMXSLCW-UHFFFAOYSA-N, NSMJEHGOMXSLCW-UHFFFAOYSA-N
Z160	EC50	10000	-0.1	100	93.7	1	10000	2478.3	93.7	99.1	94.9	99.8	100.2	9.7		0	3.4	VCPMZDWBEWTGNW-UHFFFAOYSA-N, VCPMZDWBEWTGNW-UHFFFAOYSA-N
THZ1-R	EC50	10000	-0.1	100	93.4	1	10000	3152.7	95.6	98	96.9	93.4	104.7	10.2		0	4.6	TUERFPPIPKZNKE-UHFFFAOYSA-N
NT157	EC50	2084.5	-2.5	100	32.9	1	10000	27.7	89.7	102.4	92.8	91	32.9	45.9		5.2	6.4	NIPUPOUEGOSAAO-OWOJBTEDSA-N, NIPUPOUEGOSAAO-OWOJBTEDSA-N
estriol	EC50	10000	-0.1	100	89.2	1	10000	2641.1	96	99.1	96.5	89.2	105.2	16.8		0	6.3	PROQIPRRNZUXQM-ZXXIGWHRSA-N, PROQIPRRNZUXQM-ZXXIGWHRSA-N, PROQIPRRNZUXQM-ZXXIGWHRSA-N, PROQIPRRNZUXQM-ZXXIGWHRSA-N
rimegepant	EC50	10000	-0.1	100	91.6	1	10000	4698	97	96.8	91.6	99.7	112.1	13.1		0	8.7	KRNAOFGYEFKHPB-ANJVHQHFSA-N, KRNAOFGYEFKHPB-ANJVHQHFSA-N
Ro-3	EC50	10000	-0.1	100	90.6	1	10000	2474	90.6	95.7	96.5	94.9	102.9	14.7		0	5.2	PYNPWUIBJMVRIG-UHFFFAOYSA-N, PYNPWUIBJMVRIG-UHFFFAOYSA-N
AGN-192403	EC50	10000	-0.1	100	88.5	1	10000	3457	89.6	99.3	88.5	95.3	108.3	17.9		0	8.8	SHXVJSFOJHMEEQ-AXTSPUMRSA-N, SHXVJSFOJHMEEQ-AXTSPUMRSA-N
ramatroban	EC50	10000	-0.1	100	92.4	1	10000	2746.3	98	95.7	92.4	97.4	103.9	11.8		0	4.6	LDXDSHIEDAPSSA-OAHLLOKOSA-N, LDXDSHIEDAPSSA-OAHLLOKOSA-N
UNC0631	EC50	2030.7	-2.5	100	50.9	1	10000	35.8	93.4	97.1	88.6	93	50.9	34.2		3.8	6.7	XFAXSWXKPQWHDW-UHFFFAOYSA-N, XFAXSWXKPQWHDW-UHFFFAOYSA-N
opicapone	EC50	10000	-1	100	95.8	1	10000	205.9	97.3	96.6	96.3	98.6	95.8	1.3		0	3.1	ASOADIZOVZTJSR-UHFFFAOYSA-N, ASOADIZOVZTJSR-UHFFFAOYSA-N
ATN-161	EC50	10000	-2.5	100	92.9	1	10000	86752.7	92.9	102.9	96.9	100.2	108.2	0.9		0	7.2	MMHDBUJXLOFTLC-WOYTXXSLSA-N, MMHDBUJXLOFTLC-WOYTXXSLSA-N
flumatinib	EC50	10000	-2.5	100	84.3	1	10000	28.6	95.8	101.3	99.3	97.4	84.3	11.3		0.5	2.2	BJCJYEYYYGBROF-UHFFFAOYSA-N, BJCJYEYYYGBROF-UHFFFAOYSA-N
ETHINYL ESTRADIOL	EC50	10000	-0.1	100	92.9	1	10000	1183.4	97.7	98.1	94.2	92.9	101.5	12.5		0	3.6
CNQX	EC50	10000	-2.5	100	94.8	1	10000	2.7	100	100.3	103.6	94.8	95.2	6.9		0	1.9	RPXVIAFEQBNEAX-UHFFFAOYSA-N, RPXVIAFEQBNEAX-UHFFFAOYSA-N, RPXVIAFEQBNEAX-UHFFFAOYSA-N
JK-184	EC50	152.5	-1.8	100	29.5	1	10000	0.1	98.3	97.6	77.8	31.3	29.5	128		15.5	1.3	ROYXIPOUVGDTAO-UHFFFAOYSA-N, ROYXIPOUVGDTAO-UHFFFAOYSA-N, ROYXIPOUVGDTAO-UHFFFAOYSA-N
WIKI4	EC50	1554	-2.5	100	66.8	1	10000	3.9	97.8	100.8	97.9	91.8	66.8	26.9		2.8	1.6	RNUXIZKXJOGYQP-UHFFFAOYSA-N
BET-BAY-002	EC50	168.7	-1.3	100	16.2	1	10000	0.1	94.6	98	72.1	23.3	16.2	148.7		17.5	2.7	AGYIAWHWIUZNSD-INIZCTEOSA-N, AGYIAWHWIUZNSD-INIZCTEOSA-N
ethionamide	EC50	10000	-0.3	100	91.5	1	10000	198.2	96.7	101.3	101	91.5	99.7	8.8		0	4.1	AEOCXXJPGCBFJA-UHFFFAOYSA-N, AEOCXXJPGCBFJA-UHFFFAOYSA-N, AEOCXXJPGCBFJA-UHFFFAOYSA-N
asunaprevir	EC50	10000	-2.5	100	91	1	10000	976.5	102.4	98.4	93.5	101.2	91	4		0	3.7	XRWSZZJLZRKHHD-WVWIJVSJSA-N, XRWSZZJLZRKHHD-WVWIJVSJSA-N
L-798106	EC50	10000	-0.1	100	90.8	1	10000	1877.9	96	98.6	95.3	90.8	101	14.5		0	4	ODTKFNUPVBULRJ-NTCAYCPXSA-N, ODTKFNUPVBULRJ-NTCAYCPXSA-N, ODTKFNUPVBULRJ-NTCAYCPXSA-N
PF-03758309	EC50	552.4	-1.2	100	46.6	1	10000	0.1	97.9	99.9	93.7	64.4	46.6	67.6		7.4	1.3	AYCPARAPKDAOEN-LJQANCHMSA-N, AYCPARAPKDAOEN-LJQANCHMSA-N
parecoxib	EC50	10000	-0.7	100	93.6	1	10000	1.7	97.7	100.8	95.6	95.6	93.6	12.8		0	1.6	TZRHLKRLEZJVIJ-UHFFFAOYSA-N, TZRHLKRLEZJVIJ-UHFFFAOYSA-N
BAY-87-2243	EC50	10000	-0.5	100	85.1	1	10000	1.8	95.8	98.8	94.3	91	85.1	24.9		0.4	2.1	CDJNNOJINJAXPV-UHFFFAOYSA-N, CDJNNOJINJAXPV-UHFFFAOYSA-N
RN-1734	EC50	10000	-0.4	100	91.2	1	10000	6.4	97	100.5	94.2	96.7	91.2	15.3		0	2.4	IHYZMEAZAIFMTN-UHFFFAOYSA-N, IHYZMEAZAIFMTN-UHFFFAOYSA-N, IHYZMEAZAIFMTN-UHFFFAOYSA-N
UPF-1069	EC50	10000	-2.5	100	93.8	1	10000	8	94.2	108.3	107	93.8	94.6	8		0	6.2	JJWMRRNGWSITSQ-UHFFFAOYSA-N, JJWMRRNGWSITSQ-UHFFFAOYSA-N, JJWMRRNGWSITSQ-UHFFFAOYSA-N, JJWMRRNGWSITSQ-UHFFFAOYSA-N
temoporfin	EC50	10000	-1.5	100	77.6	1	10000	0.2	99.3	100.1	98.1	90.5	77.6	21		1.5	0.9	JGLSWAGTNWZKQU-WWMKMEMESA-N, JGLSWAGTNWZKQU-WWMKMEMESA-N
PF-06447475	EC50	10000	-1	100	95.9	1	10000	182	98.1	96	98.9	97.7	95.9	1.2		0	2.7	BHTWDJBVZQBRKP-UHFFFAOYSA-N, BHTWDJBVZQBRKP-UHFFFAOYSA-N
dyphylline	EC50	10000	-1	100	98.7	1	10000	1024.6	100.4	102.5	105.4	98.7	105.3	0.4		0	4.3	KSCFJBIXMNOVSH-ZCFIWIBFSA-N, KSCFJBIXMNOVSH-ZCFIWIBFSA-N, KSCFJBIXMNOVSH-ZCFIWIBFSA-N
RGB-286638	EC50	306.5	-2.5	100	12.5	1	10000	0.2	97.8	102.2	98.2	13.1	12.5	132.4		16	2.9	XLSYZSRXVVCHLS-UHFFFAOYSA-N, XLSYZSRXVVCHLS-UHFFFAOYSA-N
lasofoxifene	EC50	3412.8	-2.5	100	61.2	1	10000	139.2	99.5	103.2	103	101.7	61.2	18.6		1.8	3.1	INEHJXCWEVNEDZ-LUDNRVPPSA-N, INEHJXCWEVNEDZ-LUDNRVPPSA-N
narlaprevir	EC50	10000	-2.5	100	87.8	1	10000	111.5	98.1	100.5	101.9	99.5	87.8	6.7		0.1	1.4	RICZEKWVNZFTNZ-LFGITCQGSA-N, RICZEKWVNZFTNZ-LFGITCQGSA-N
biapenem	EC50	10000	-2.5	100	94.7	1	10000	54532.9	98.1	100.2	94.7	102.8	99.8	0.6		0	3.4	MRMBZHPJVKCOMA-YJFSRANCSA-O, MRMBZHPJVKCOMA-YJFSRANCSA-O, MRMBZHPJVKCOMA-YJFSRANCSA-O, MRMBZHPJVKCOMA-YJFSRANCSA-O, MRMBZHPJVKCOMA-YJFSRANCSA-O, MRMBZHPJVKCOMA-YJFSRANCSA-O
Y16	EC50	10000	-2.3	100	87.8	1	10000	8.2	98.5	96.7	98.8	96.8	87.8	9.9		0.2	1.9	ITMLWGWTDWJSRZ-PXLXIMEGSA-N, ITMLWGWTDWJSRZ-PXLXIMEGSA-N
oleamide	EC50	10000	-2.5	100	97.3	1	10000	62324.1	97.3	99.3	100.4	100.3	101.3	0.3		0	1.9	FATBGEAMYMYZAF-KTKRTIGZSA-N
AZD1480	EC50	10000	-0.1	100	94.3	1	10000	858.6	94.3	96.2	95.9	100.5	97.9	12.3		0	2.8	PDOQBOJDRPLBQU-QMMMGPOBSA-N, PDOQBOJDRPLBQU-QMMMGPOBSA-N
cetylpyridinium	EC50	2302.9	-2.5	100	19.2	1	10000	14.1	96.2	97.5	98.1	91.6	19.2	51.9		5.9	2.7	NEUSVAOJNUQRTM-UHFFFAOYSA-N, NEUSVAOJNUQRTM-UHFFFAOYSA-N, NEUSVAOJNUQRTM-UHFFFAOYSA-N, NEUSVAOJNUQRTM-UHFFFAOYSA-N
AZD7687	EC50	10000	-0.4	100	97.3	1	10000	80.8	102.6	100.1	97.3	99.9	98.5	2.4		0	1.8	YXFNPRHZMOGREC-SHTZXODSSA-N, YXFNPRHZMOGREC-SHTZXODSSA-N
paclitaxel	EC50	170.3	-2.5	100	59.8	1	10000	1.9	103.3	98.3	91.6	59.8	74.2	71.1		8.6	7.4	RCINICONZNJXQF-MZXODVADSA-N, RCINICONZNJXQF-MZXODVADSA-N, RCINICONZNJXQF-MZXODVADSA-N, RCINICONZNJXQF-MZXODVADSA-N, RCINICONZNJXQF-MZXODVADSA-N
NBQX	EC50	10000	-2.5	100	99.7	1	10000	384481	102.7	100.1	100.7	101.2	99.8	0		0	1.5	UQNAFPHGVPVTAL-UHFFFAOYSA-N, UQNAFPHGVPVTAL-UHFFFAOYSA-N, UQNAFPHGVPVTAL-UHFFFAOYSA-N, UQNAFPHGVPVTAL-UHFFFAOYSA-N
pivmecillinam	EC50	10000	-2.5	100	92.8	1	10000	2519.8	106.5	102	96.6	103.5	92.8	2.7		0	4.2	NPGNOVNWUSPMDP-UTEPHESZSA-N, NPGNOVNWUSPMDP-UTEPHESZSA-N, NPGNOVNWUSPMDP-UTEPHESZSA-N
neurodazine	EC50	10000	-2.5	100	96.6	1	10000	5919.3	108.9	102.9	98.4	101.6	96.6	1.3		0	4.9	FEEOFPAEDSMOTO-UHFFFAOYSA-N, FEEOFPAEDSMOTO-UHFFFAOYSA-N
simeprevir	EC50	10000	-2.5	100	95.4	1	10000	79993.3	102.4	104.9	95.4	100.8	102.4	0.6		0	4.3	JTZZSQYMACOLNN-VDWJNHBNSA-N
LY3000328	EC50	10000	-2.5	100	92.9	1	10000	5888.9	101.4	98.2	106.2	103.6	94.1	2		0	3.8	NDEBZCZEAVMSQF-GOTSBHOMSA-N
BMS-CCR2-22	EC50	10000	-2.5	100	95.1	1	10000	886.8	101.4	101.6	101.9	101	95.1	2.1		0	1.5	IBPXYDUJQWENPM-XZOQPEGZSA-N, IBPXYDUJQWENPM-XZOQPEGZSA-N
AZD9496	EC50	10000	-2.5	100	91.7	1	10000	804.6	101.6	100.4	104.3	101.4	91.7	3.6		0	2.5	DFBDRVGWBHBJNR-BBNFHIFMSA-N, DFBDRVGWBHBJNR-BBNFHIFMSA-N
asenapine	EC50	10000	-0.1	100	100	1	10000	353.1	100	100	100	100	100	0.1		0	0	VSWBSWWIRNCQIJ-HUUCEWRRSA-N, VSWBSWWIRNCQIJ-HUUCEWRRSA-N
anamorelin	EC50	10000	-2.5	100	95.4	1	10000	4896.9	102.8	106.8	100.7	103.5	95.4	1.6		0	4.1	VQPFSIRUEPQQPP-MXBOTTGLSA-N, VQPFSIRUEPQQPP-MXBOTTGLSA-N
reversine	EC50	540.1	-2.5	100	58	1	10000	0.6	104.1	98.1	102.9	65.1	58	53.2		6.3	2.9	ZFLJHSQHILSNCM-UHFFFAOYSA-N, ZFLJHSQHILSNCM-UHFFFAOYSA-N
firategrast	EC50	10000	-2.5	100	96.3	1	10000	41297.4	96.3	100.7	98.5	101.3	98	0.5		0	2.1	YLFZHHDVRSYTKT-NRFANRHFSA-N, YLFZHHDVRSYTKT-NRFANRHFSA-N
chlorambucil	EC50	10000	-2.5	100	97.9	1	10000	6.1	102.2	102.2	100.3	98.2	97.9	2.7		0	1.6	JCKYGMPEJWAADB-UHFFFAOYSA-N
SPP301	EC50	10000	-0.6	100	94.3	1	10000	107.6	102.5	101.9	104.6	94.3	102.1	2.9		0	4.5	YBWLTKFZAOSWSM-UHFFFAOYSA-N
GDC-0834	EC50	10000	-0.8	100	97.4	1	10000	289	105.4	100.8	104.2	97.4	104.8	1		0	4.7	CDOOFZZILLRUQH-LJAQVGFWSA-N, CDOOFZZILLRUQH-LJAQVGFWSA-N, CDOOFZZILLRUQH-LJAQVGFWSA-N
eupatilin	EC50	10000	-2.5	100	97.2	1	10000	2.5	99.6	101.5	97.2	97.3	97.8	6.6		0	0.9	DRRWBCNQOKKKOL-UHFFFAOYSA-N, DRRWBCNQOKKKOL-UHFFFAOYSA-N
EN460	EC50	10000	-0.1	100	100	1	10000	353.1	100	100	100	100	100	0.1		0	0	RSLFQCNAOMQAIH-WJDWOHSUSA-N, RSLFQCNAOMQAIH-WJDWOHSUSA-N
estradiol-cypionate	EC50	10000	-0.1	100	100	1	10000	353.1	100	100	100	100	100	0.1		0	0	UOACKFBJUYNSLK-XRKIENNPSA-N
GSK163090	EC50	10000	-2.5	100	96.3	1	10000	2453.8	99.8	100	98.3	102.8	96.3	1.3		0	1.7	ANGUXJDGJCHGOG-UHFFFAOYSA-N
pixantrone	EC50	10000	-2.5	100	94.4	1	10000	5.5	104.3	104.2	104.5	94.4	97	7.4		0	4	PEZPMAYDXJQYRV-UHFFFAOYSA-N, PEZPMAYDXJQYRV-UHFFFAOYSA-N
S-111	EC50	10000	-2.5	100	98.3	1	10000	166106	103.8	101.7	98.3	104.6	100.5	0.2		0	3.3	PYXFVCFISTUSOO-HKUCOEKDSA-N, PYXFVCFISTUSOO-HKUCOEKDSA-N
buparvaquone	EC50	1003.5	-2.5	100	65.5	1	10000	0.2	102.1	100.9	105.4	82.7	65.5	34.5		3.8	3	OMMKCJLAGTXGLC-MQBCKMQZSA-N, OMMKCJLAGTXGLC-MQBCKMQZSA-N
GS-39783	EC50	10000	-2.5	100	96.4	1	10000	14.2	110	98.3	106.9	96.4	97	4.6		0	6.1	GSGVDKOCBKBMGG-UHFFFAOYSA-N, GSGVDKOCBKBMGG-UHFFFAOYSA-N
altiratinib	EC50	10000	-0.1	100	100	1	10000	353.1	100	100	100	100	100	0.1		0	0	GNNDEPIMDAZHRQ-UHFFFAOYSA-N
lomitapide	EC50	2972.4	-2.5	100	0	1	10000	46.9	101.5	103.9	96	97.8	-0.6	53.5		5.9	4.3	MBBCVAKAJPKAKM-UHFFFAOYSA-N, MBBCVAKAJPKAKM-UHFFFAOYSA-N
TG-100572	EC50	2689.6	-2.5	100	0	1	10000	22.4	97.8	100.3	96.3	94	0	57.7		6.4	3	AQSSMEORRLJZLU-UHFFFAOYSA-N, AQSSMEORRLJZLU-UHFFFAOYSA-N
resibufogenin	EC50	426.3	-2.5	100	2.1	1	10000	0.3	106.5	100.7	101.9	11.3	2.1	134.1		16	4	ATLJNLYIJOCWJE-CWMZOUAVSA-N
TH-588	EC50	10000	-2.5	100	89.6	1	10000	579	100.4	104.4	98.1	101.2	89.6	4.6		0	2.6	PNMYJIOQIAEYQL-UHFFFAOYSA-N
CB-5083	EC50	338.3	-2.5	100	0	1	10000	0.3	98.8	102.8	102.4	1.1	-0.4	147.1		17.6	4.6	RDALZZCKQFLGJP-UHFFFAOYSA-N, RDALZZCKQFLGJP-UHFFFAOYSA-N
brefeldin-A	EC50	66	-2.5	100	3.3	1	10000	0.3	95.3	101.3	28.4	3.5	3.3	210.9		25.7	2.6	KQNZDYYTLMIZCT-KQPMLPITSA-N, KQNZDYYTLMIZCT-KQPMLPITSA-N, KQNZDYYTLMIZCT-KQPMLPITSA-N, KQNZDYYTLMIZCT-KQPMLPITSA-N
BMS-817378	EC50	10000	-0.9	100	97.5	1	10000	372	106.2	103.2	105.4	97.5	102.2	0.9		0	4.9	KXDZWUPUSDCGDD-UHFFFAOYSA-N
PD-168077	EC50	10000	-2.5	100	99.9	1	10000	20051	100	100	100	100	100	0		0	0	DNULYRGWTFLJQL-UHFFFAOYSA-N
McN-5652-(+/-)	EC50	10000	-0.5	100	96.3	1	10000	132.8	99.6	101.9	101.8	96.3	103.6	2.2		0	3.4	YVKDUIAAPBKHMJ-MOPGFXCFSA-N, YVKDUIAAPBKHMJ-MOPGFXCFSA-N
PF-04620110	EC50	10000	-2.5	100	93.7	1	10000	99122.2	98	103.2	93.7	106.7	107.4	0.8		0	7.3	GEVVQZHMFVFGLN-HDJSIYSDSA-N, GEVVQZHMFVFGLN-HDJSIYSDSA-N
gadobutrol	EC50	10000	-0.5	100	96.8	1	10000	227.8	100.1	104.9	96.8	99.4	106.7	1.9		0	5.1	ZPDFIIGFYAHNSK-YYLIZZNMSA-K
RBC8	EC50	10000	-2.5	100	98.8	1	10000	335497	98.8	107.7	99.1	100.8	104.6	0.1		0	4.7	RFEAEBNMNYRJFD-VGAJERRHSA-N, RFEAEBNMNYRJFD-VGAJERRHSA-N, RFEAEBNMNYRJFD-VGAJERRHSA-N
camphor-(+)	EC50	10000	-0.1	100	94.6	1	10000	4933.1	94.6	96.6	102.2	98.1	107.4	8.4		0	5.9	DSSYKIVIOFKYAU-XCBNKYQSSA-N, DSSYKIVIOFKYAU-XCBNKYQSSA-N
CaMKII-IN-1	EC50	10000	-0.3	100	95.3	1	10000	396.4	95.3	104.2	98.2	97.7	107.5	4.4		0	5.9	LGUUETDTMQTHML-UHFFFAOYSA-N, LGUUETDTMQTHML-UHFFFAOYSA-N
tipranavir	EC50	10000	-2.5	100	100	1	10000	2.06697e+07	103.6	102.5	100	102.4	104.6	0		0	3.4	MYXACKZCYFKMTE-WWKQIGMOSA-N, MYXACKZCYFKMTE-WWKQIGMOSA-N, MYXACKZCYFKMTE-WWKQIGMOSA-N
3,4-DCPG-(+/-)	EC50	10000	-0.1	100	92.1	1	10000	4520.4	92.1	103.7	95.9	98.2	109.1	12.2		0	7.8	IJVMOGKBEVRBPP-SSDOTTSWSA-N, IJVMOGKBEVRBPP-SSDOTTSWSA-N
ibutamoren	EC50	10000	-0.4	100	95.6	1	10000	234.8	104.3	103.3	98.1	95.6	107.7	3.1		0	6	UMUPQWIGCOZEOY-JOCHJYFZSA-N, UMUPQWIGCOZEOY-JOCHJYFZSA-N, UMUPQWIGCOZEOY-JOCHJYFZSA-N
AC-55541	EC50	10000	-2.5	100	88.3	1	10000	56786.2	88.3	97.9	97.4	100	103.8	1.4		0	7.8	UCUHFWIFSHROPY-SQEMJAKJSA-N
EPZ015666	EC50	10000	-0.1	100	95.8	1	10000	395.4	97.5	97.2	100.4	95.8	98.9	8.2		0	1.8	ZKXZLIFRWWKZRY-KRWDZBQOSA-N
emetine	EC50	107.1	-1.6	100	6.9	1	10000	0.1	94.3	103.4	54.9	14	6.9	183.4		21.9	4.6	AUVVAXYIELKVAI-CKBKHPSWSA-N, AUVVAXYIELKVAI-CKBKHPSWSA-N
topotecan	EC50	755.7	-1.3	100	39.8	1	10000	0.1	102.1	97.3	95.1	65.1	39.8	68.2		7.5	2	UCFGDBYHRUNTLO-QHCPKHFHSA-N, UCFGDBYHRUNTLO-QHCPKHFHSA-N, UCFGDBYHRUNTLO-QHCPKHFHSA-N, UCFGDBYHRUNTLO-QHCPKHFHSA-N, UCFGDBYHRUNTLO-QHCPKHFHSA-N, UCFGDBYHRUNTLO-QHCPKHFHSA-N
BAN-ORL-24	EC50	10000	-1	100	91.6	1	10000	213.4	94.8	95.8	91.6	93.2	99.5	2.5		0	6.4	MAKMQGKJURAJEN-RUZDIDTESA-N, MAKMQGKJURAJEN-RUZDIDTESA-N, MAKMQGKJURAJEN-RUZDIDTESA-N
8-M-PDOT	EC50	10000	-2.5	100	98.5	1	10000	278273	99.6	106	98.5	102.6	106.2	0.2		0	4.8	RVIGBTUDFAGRTQ-NSHDSACASA-N, RVIGBTUDFAGRTQ-NSHDSACASA-N
SC-12267	EC50	10000	-1	100	90.1	1	10000	195.9	90.1	92.2	98	95.8	90.8	3		0	6.9	XPRDUGXOWVXZLL-UHFFFAOYSA-N, XPRDUGXOWVXZLL-UHFFFAOYSA-N
nepicastat	EC50	10000	-0.8	100	96.7	1	10000	353.4	104.9	103.8	106	96.7	108.2	1.2		0	6.7	YZZVIKDAOTXDEB-JTQLQIEISA-N, YZZVIKDAOTXDEB-JTQLQIEISA-N, YZZVIKDAOTXDEB-JTQLQIEISA-N
UNC0638	EC50	10000	-2.5	100	91.5	1	10000	195.1	103.7	106	101	99.2	91.5	5.3		0	3.6	QOECJCJVIMVJGX-UHFFFAOYSA-N, QOECJCJVIMVJGX-UHFFFAOYSA-N, QOECJCJVIMVJGX-UHFFFAOYSA-N
ephedrine	EC50	10000	-2.5	100	97.8	1	10000	8915.9	99.2	112.5	103.8	100.4	97.8	0.9		0	6.5	KWGRBVOPPLSCSI-WPRPVWTQSA-N
meisoindigo	EC50	2180.3	-2.5	100	47.7	1	10000	17.7	104.5	102.5	98.8	93.7	47.7	34.8		3.8	2.7	QNOCRUSVMMAKSC-CCEZHUSRSA-N, QNOCRUSVMMAKSC-CCEZHUSRSA-N
RG4733	EC50	10000	-0.1	100	100	1	10000	353.1	100	100	100	100	100	0.1		0	0	OJPLJFIFUQPSJR-INIZCTEOSA-N, OJPLJFIFUQPSJR-INIZCTEOSA-N
doxycycline	EC50	10000	-2.5	100	97.9	1	10000	148265	103.2	98.9	104.4	104.4	98.9	0.2		0	3.5	JBIWCJUYHHGXTC-AKNGSSGZSA-N, JBIWCJUYHHGXTC-AKNGSSGZSA-N, JBIWCJUYHHGXTC-AKNGSSGZSA-N
brigatinib	EC50	10000	-2.5	100	78.5	1	10000	4.4	98.7	101.8	101.1	94.5	78.5	17.6		1.4	1.2	AILRADAXUVEEIR-UHFFFAOYSA-N, AILRADAXUVEEIR-UHFFFAOYSA-N
decernotinib	EC50	10000	-1.2	100	99.1	1	10000	2821.5	100	100.5	105.4	99.1	107.3	0.2		0	4.8	ASUGUQWIHMTFJL-QGZVFWFLSA-N
UBP-302	EC50	10000	-2.5	100	98.6	1	10000	142737	100.9	98.6	103	100.6	102.4	0.2		0	2.3	UUIYULWYHDSXHL-NSHDSACASA-N, UUIYULWYHDSXHL-NSHDSACASA-N, UUIYULWYHDSXHL-NSHDSACASA-N
ML218	EC50	10000	-2.5	100	91.8	1	10000	331.2	101.2	100.6	103	100.2	91.8	4		0	1.7	GSJIGYLGKSBYBC-OSYLJGHBSA-N, GSJIGYLGKSBYBC-OSYLJGHBSA-N
RG1530	EC50	10000	-2.1	100	82.1	1	10000	0.3	100.7	99	99.6	92.5	82.1	16.7		1.1	0.6	XXAKBYBCWYYQTL-UHFFFAOYSA-N, XXAKBYBCWYYQTL-UHFFFAOYSA-N, XXAKBYBCWYYQTL-UHFFFAOYSA-N, XXAKBYBCWYYQTL-UHFFFAOYSA-N
balicatib	EC50	10000	-1.1	100	98.1	1	10000	1346.3	99.7	108.3	108.3	98.1	105.3	0.5		0	6.7	LLCRBOWRJOUJAE-UHFFFAOYSA-N, LLCRBOWRJOUJAE-UHFFFAOYSA-N, LLCRBOWRJOUJAE-UHFFFAOYSA-N
carbenicillin	EC50	10000	-2.5	100	95.7	1	10000	2.7	102.2	100.2	102.3	95.7	95.7	5.8		0	1.6	FPPNZSSZRUTDAP-BBGACYKPSA-N, FPPNZSSZRUTDAP-BBGACYKPSA-N, FPPNZSSZRUTDAP-BBGACYKPSA-N, FPPNZSSZRUTDAP-BBGACYKPSA-N, FPPNZSSZRUTDAP-BBGACYKPSA-N
AVE-0991	EC50	10000	-0.5	100	93.3	1	10000	2.6	99.9	98.3	97.7	93.3	96	12.5		0	1.4	QTOZBSNPDCWHPV-UHFFFAOYSA-N, QTOZBSNPDCWHPV-UHFFFAOYSA-N
cinaciguat	EC50	10000	-0.1	100	100	1	10000	353.1	100	100	100	100	100	0.1		0	0	WPYWMXNXEZFMAK-UHFFFAOYSA-N, WPYWMXNXEZFMAK-UHFFFAOYSA-N
AP-18	EC50	10000	-2.5	100	99.3	1	10000	154668	104.4	106.3	101.9	105.3	99.3	0.1		0	4.8	MHTJEUOFLVQMCL-NJHPPEEMSA-N, MHTJEUOFLVQMCL-NJHPPEEMSA-N
K-Ras(G12C)-inhibitor-12	EC50	388	-1.3	100	40.1	1	10000	0.3	100.9	106.9	90.2	54.1	40.1	84.9		9.6	3.8	JFIFBWVNHLXJFY-UHFFFAOYSA-N, JFIFBWVNHLXJFY-UHFFFAOYSA-N
FERb-033	EC50	10000	-2.5	100	95.7	1	10000	4516	97.7	105.6	98.8	103.3	95.7	1.5		0	3.5	LRRMQNGSYOUANY-OMCISZLKSA-N, LRRMQNGSYOUANY-OMCISZLKSA-N, LRRMQNGSYOUANY-OMCISZLKSA-N
ampiroxicam	EC50	10000	-0.1	100	100	1	10000	353.1	100	100	100	100	100	0.1		0	0	LSNWBKACGXCGAJ-ZDUSSCGKSA-N, LSNWBKACGXCGAJ-ZDUSSCGKSA-N, LSNWBKACGXCGAJ-ZDUSSCGKSA-N, LSNWBKACGXCGAJ-ZDUSSCGKSA-N, LSNWBKACGXCGAJ-ZDUSSCGKSA-N
TMC647055	EC50	10000	-1.7	100	94.2	1	10000	575.2	101.1	97.3	96.3	102.2	95.3	1.5		0	2.7	UOBYJVFBFSLCTQ-UHFFFAOYSA-N
A-412997	EC50	10000	-0.1	100	100	1	10000	353.1	100	100	100	100	100	0.1		0	0	JFCDMGGMCUKHST-UHFFFAOYSA-N, JFCDMGGMCUKHST-UHFFFAOYSA-N
etizolam	EC50	10000	-2.5	100	99.6	1	10000	238.5	104.2	105.6	104.7	99.8	99.6	0.4		0	4.2	VMZUTJCNQWMAGF-UHFFFAOYSA-N, VMZUTJCNQWMAGF-UHFFFAOYSA-N
apigenin	EC50	10000	-2.5	100	92	1	10000	0.7	101	101.1	100.9	95.2	92	8.6		0	0.9	KZNIFHPLKGYRTM-UHFFFAOYSA-N, KZNIFHPLKGYRTM-UHFFFAOYSA-N
SIB-1757	EC50	10000	-1	100	92.5	1	10000	141.7	98.1	94.6	96.7	99	92.5	2.3		0	3.8	UOJMXHLMOUOGPY-UHFFFAOYSA-N, UOJMXHLMOUOGPY-UHFFFAOYSA-N
LY2979165	EC50	10000	-0.1	100	100	1	10000	353.1	100	100	100	100	100	0.1		0	0	BBGHHIUQOKQCBW-LDZWZCGGSA-N, BBGHHIUQOKQCBW-LDZWZCGGSA-N
E-2012	EC50	10000	-0.6	100	93.1	1	10000	127.3	93.1	104	98.7	98.8	106.4	3.3		0	6.4	PUOAETJYKQITMO-LANLRWRYSA-N, PUOAETJYKQITMO-LANLRWRYSA-N
ixabepilone	EC50	493.4	-1	100	36.5	1	10000	0.6	107.5	108.4	84.6	60.2	36.5	84.4		9.1	6.9	FABUFPQFXZVHFB-QBNZTRRJSA-N, FABUFPQFXZVHFB-QBNZTRRJSA-N
nastorazepide	EC50	10000	-2.5	100	98.8	1	10000	54129.3	103.6	105.3	99.2	105.4	98.8	0.3		0	4.2	VIJCCFFEBCOOIE-JOCHJYFZSA-N, VIJCCFFEBCOOIE-JOCHJYFZSA-N, VIJCCFFEBCOOIE-JOCHJYFZSA-N
chloroquine	EC50	10000	-0.1	100	100	1	10000	353.1	100	100	100	100	100	0.1		0	0	WHTVZRBIWZFKQO-CQSZACIVSA-N, WHTVZRBIWZFKQO-CQSZACIVSA-N, WHTVZRBIWZFKQO-CQSZACIVSA-N
PF-8380	EC50	10000	-2.5	100	92.7	1	10000	3293.1	105.5	109.7	104.2	102.8	92.7	2.8		0	6.1	JMSUDQYHPSNBSN-UHFFFAOYSA-N, JMSUDQYHPSNBSN-UHFFFAOYSA-N
AZ505	EC50	10000	-1.4	100	99.4	1	10000	11409.5	107.4	99.4	103.7	99.7	108.7	0.1		0	6.1	LIBVHXXKHSODII-UHFFFAOYSA-N, LIBVHXXKHSODII-UHFFFAOYSA-N
AS-77	EC50	10000	-0.1	100	100	1	10000	353.1	100	100	100	100	100	0.1		0	0	KINMYBBFQRSVLL-UHFFFAOYSA-N, KINMYBBFQRSVLL-UHFFFAOYSA-N
nocodazole	EC50	103.4	-2.5	100	26.8	1	10000	0.2	105.3	108.5	64.8	30.7	26.8	145.3		17.9	5.4	KYRVNWMVYQXFEU-UHFFFAOYSA-N, KYRVNWMVYQXFEU-UHFFFAOYSA-N, KYRVNWMVYQXFEU-UHFFFAOYSA-N, KYRVNWMVYQXFEU-UHFFFAOYSA-N
ICA-121431	EC50	10000	-0.1	100	100	1	10000	353.1	100	100	100	100	100	0.1		0	0	URSQNPPONHUJDL-UHFFFAOYSA-N, URSQNPPONHUJDL-UHFFFAOYSA-N
efatutazone	EC50	10000	-1.5	100	85.3	1	10000	49.5	95.4	86	87.5	87.1	85.3	54		3.6	1.4	JCYNMRJCUYVDBC-HSZRJFAPSA-N, JCYNMRJCUYVDBC-HSZRJFAPSA-N
carbinoxamine	EC50	10000	-2.5	100	94.5	1	10000	93454.3	94.5	101.6	99.4	106.1	105.8	0.7		0	6	OJFSXZCBGQGRNV-INIZCTEOSA-N
ML3403	EC50	10000	-2.5	100	88.7	1	10000	271.5	102.4	104.6	101	99.8	88.7	6		0	2.6	VXPWQNBKEIVYIS-HNNXBMFYSA-N, VXPWQNBKEIVYIS-HNNXBMFYSA-N
procaterol	EC50	10000	-0.1	100	100	1	10000	353.1	100	100	100	100	100	0.1		0	0	FKNXQNWAXFXVNW-BLLLJJGKSA-N, FKNXQNWAXFXVNW-BLLLJJGKSA-N, FKNXQNWAXFXVNW-BLLLJJGKSA-N
taselisib	EC50	1244.7	-1.7	100	62.6	1	10000	0.9	106.5	105.7	97.3	85	62.6	34.1		3.5	4.5	BEUQXVWXFDOSAQ-UHFFFAOYSA-N, BEUQXVWXFDOSAQ-UHFFFAOYSA-N
CS-917	EC50	10000	-0.1	100	100	1	10000	353.1	100	100	100	100	100	0.1		0	0	XJMYIJPPDSZOPN-UHFFFAOYSA-N, XJMYIJPPDSZOPN-UHFFFAOYSA-N
netupitant	EC50	10000	-2.5	100	97.5	1	10000	19880.6	105.9	108.4	103.1	104.4	97.5	0.8		0	5.8	WAXQNWCZJDTGBU-UHFFFAOYSA-N, WAXQNWCZJDTGBU-UHFFFAOYSA-N
ezatiostat	EC50	10000	-0.1	100	100	1	10000	353.1	100	100	100	100	100	0.1		0	0	GWEJFLVSOGNLSS-WPFOTENUSA-N, GWEJFLVSOGNLSS-WPFOTENUSA-N, GWEJFLVSOGNLSS-WPFOTENUSA-N
ICI-162846	EC50	10000	-2.5	100	99.7	1	10000	224253	106.2	102.6	104.1	102	99.7	0.1		0	4.1	ALCSGJCIESECFD-UHFFFAOYSA-N, ALCSGJCIESECFD-UHFFFAOYSA-N
SR-3306	EC50	10000	-2.5	100	92.9	1	10000	311.3	109	108.7	106	99.1	92.9	4.8		0	6.9	QDMXVKKPYBGIAS-UHFFFAOYSA-N
filgotinib	EC50	10000	-0.1	100	100	1	10000	353.1	100	100	100	100	100	0.1		0	0	RIJLVEAXPNLDTC-UHFFFAOYSA-N, RIJLVEAXPNLDTC-UHFFFAOYSA-N
IDRA-21	EC50	10000	-0.1	100	100	1	10000	353.1	100	100	100	100	100	0.1		0	0	VZRNTCHTJRLTMU-YFKPBYRVSA-N, VZRNTCHTJRLTMU-YFKPBYRVSA-N, VZRNTCHTJRLTMU-YFKPBYRVSA-N
DPPE	EC50	10000	-2.5	100	96	1	10000	8405.4	108	102.6	107	103.3	96	1.4		0	5.8	NFIXBCVWIPOYCD-UHFFFAOYSA-N, NFIXBCVWIPOYCD-UHFFFAOYSA-N
YC-1	EC50	10000	-2.5	100	98.1	1	10000	18600.9	103.1	102.6	103.8	104.5	98.1	0.6		0	3.6	OQQVFCKUDYMWGV-UHFFFAOYSA-N, OQQVFCKUDYMWGV-UHFFFAOYSA-N
necrostatin-2	EC50	10000	-2.5	100	97.8	1	10000	15.1	103.6	101.8	102.9	99.1	97.8	2		0	2.5	WIKGAEMMNQTUGL-SNVBAGLBSA-N
LY3023414	EC50	513.7	-1	100	28.9	1	10000	0.2	96.4	100.6	87.2	54.3	28.9	93.1		10.2	2.8	ACCFLVVUVBJNGT-AWEZNQCLSA-N
anagliptin	EC50	10000	-0.7	100	98.8	1	10000	424.7	99.2	99.5	102.1	98.8	105.7	0.5		0	3.4	LDXYBEHACFJIEL-HNNXBMFYSA-N, LDXYBEHACFJIEL-HNNXBMFYSA-N
aminopurvalanol-a	EC50	2332.2	-2.5	100	53.3	1	10000	19.5	99.7	102.4	96.9	95.3	53.3	29.7		3.2	2	RAMROQQYRRQPDL-HNNXBMFYSA-N, RAMROQQYRRQPDL-HNNXBMFYSA-N, RAMROQQYRRQPDL-HNNXBMFYSA-N
PLX8394	EC50	10000	-1	100	96.6	1	10000	563.7	101.9	96.6	103.6	98.8	112.7	1.1		0	7.7	YYACLQUDUDXAPA-MRXNPFEDSA-N
SK&F-10047-(+)	EC50	10000	-0.2	100	93.4	1	10000	1218.7	96.9	102.5	93.4	100.1	106.7	8.8		0	6.1	LGQCVMYAEFTEFN-DQYPLSBCSA-N
GF109203X	EC50	2186.5	-2.5	100	68.8	1	10000	28.7	100.7	95.2	98.3	96.3	68.8	20.7		2	2.6	QMGUOJYZJKLOLH-UHFFFAOYSA-N, QMGUOJYZJKLOLH-UHFFFAOYSA-N, QMGUOJYZJKLOLH-UHFFFAOYSA-N
VCH-916	EC50	10000	-2.5	100	95.7	1	10000	130597	96.9	95.7	98.8	102.7	109.5	0.5		0	6.6	LNYKGELUODVSNS-YSXIEMCBSA-N, LNYKGELUODVSNS-YSXIEMCBSA-N
TG-02	EC50	296.9	-2	100	5.6	1	10000	0.1	99.4	97.8	90	13.6	5.6	144.1		17.1	1.1	VXBAJLGYBMTJCY-NSCUHMNNSA-N, VXBAJLGYBMTJCY-NSCUHMNNSA-N
TBA-354	EC50	10000	-0.1	100	93.6	1	10000	3212.1	96.7	101.2	93.6	99	103.8	9.9		0	4.5	ZXSGSFMORAILEY-HNNXBMFYSA-N
estrone	EC50	10000	-0.5	100	96.2	1	10000	145.4	101.3	103.3	101.2	96.2	104.4	2.2		0	4	DNXHEGUUPJUMQT-CBZIJGRNSA-N, DNXHEGUUPJUMQT-CBZIJGRNSA-N, DNXHEGUUPJUMQT-CBZIJGRNSA-N, DNXHEGUUPJUMQT-CBZIJGRNSA-N
cot-inhibitor-1	EC50	10000	-0.1	100	92.2	1	10000	2992.1	94.2	101.5	92.2	96.9	103.3	12.1		0	5.1	ZWFKJFUFYPOTKL-UHFFFAOYSA-N
KB-R7943	EC50	10000	-2.3	100	90.4	1	10000	2.6	99.7	100.6	99.2	97.4	90.4	7.9		0	0.5	UMJUNUMSJDTYTM-UHFFFAOYSA-N, UMJUNUMSJDTYTM-UHFFFAOYSA-N, UMJUNUMSJDTYTM-UHFFFAOYSA-N
ICI-63197	EC50	10000	-0.1	100	90.1	1	10000	2221.1	90.1	102.6	96	97.1	97.7	15.3		0	4.8	UQDVRVNMIJAGRK-UHFFFAOYSA-N, UQDVRVNMIJAGRK-UHFFFAOYSA-N, UQDVRVNMIJAGRK-UHFFFAOYSA-N
dihydromyricetin	EC50	10000	-0.1	100	96	1	10000	1103.9	96.1	96	96.4	98.4	102.8	8.5		0	3.2	KJXSIXMJHKAJOD-LSDHHAIUSA-N, KJXSIXMJHKAJOD-LSDHHAIUSA-N, KJXSIXMJHKAJOD-LSDHHAIUSA-N, KJXSIXMJHKAJOD-LSDHHAIUSA-N
BAY-61-3606	EC50	3056.1	-2.5	100	70.9	1	10000	142.1	97.4	99	93.9	99.6	70.9	15.3		1.3	3.5	JWQOJVOKBAAAAR-UHFFFAOYSA-N
etretinate	EC50	10000	-0.1	100	93	1	10000	4000.7	97.9	96.6	93	98.5	107.9	10.8		0	6.1	HQMNCQVAMBCHCO-DJRRULDNSA-N, HQMNCQVAMBCHCO-DJRRULDNSA-N, HQMNCQVAMBCHCO-DJRRULDNSA-N, HQMNCQVAMBCHCO-DJRRULDNSA-N
cefadroxil	EC50	10000	-0.1	100	89.4	1	10000	2920.3	89.4	101.1	91.8	98.1	103.8	16.5		0	6.8	BOEGTKLJZSQCCD-UEKVPHQBSA-N
Ro-4987655	EC50	20.5	-0.7	100	50.4	1	10000	0.6	89.3	85.2	61.2	50.7	50.4	130.6		15	3.7	FIMYFEGKMOCQKT-UHFFFAOYSA-N, FIMYFEGKMOCQKT-UHFFFAOYSA-N
presatovir	EC50	10000	-0.2	100	94.4	1	10000	583.4	98.8	102.7	94.4	96.8	102.4	6.9		0	3.8	GOFXWTVKPWJNGD-UWJYYQICSA-N
CCT137690	EC50	10000	-0.7	100	83.6	1	10000	1	96	96.6	94.1	83.6	84.2	32.8		1.5	2.5	GFLQCBTXTRCREJ-UHFFFAOYSA-N, GFLQCBTXTRCREJ-UHFFFAOYSA-N, GFLQCBTXTRCREJ-UHFFFAOYSA-N, GFLQCBTXTRCREJ-UHFFFAOYSA-N
tanaproget	EC50	10000	-2.5	100	98.2	1	10000	236823	102.1	103	98.2	104.8	107.1	0.2		0	5.1	PYVFWTPEBMRKSR-UHFFFAOYSA-N, PYVFWTPEBMRKSR-UHFFFAOYSA-N
quiflapon	EC50	10000	-2.5	100	99.9	1	10000	20051	100	100	100	100	100	0		0	0	NZOONKHCNQFYCI-UHFFFAOYSA-N
R-1479	EC50	10000	-0.1	100	96.3	1	10000	6089.3	96.3	97.6	96.6	96.4	107.3	5.8		0	5	ODLGMSQBFONGNG-JVZYCSMKSA-N, ODLGMSQBFONGNG-JVZYCSMKSA-N
CTS-1027	EC50	10000	-2.1	100	94.5	1	10000	2	100.9	104.1	99.4	95	94.5	8.4		0	2.1	ROSNVSQTEGHUKU-UHFFFAOYSA-N, ROSNVSQTEGHUKU-UHFFFAOYSA-N
chlorocresol	EC50	10000	-2.5	100	96.2	1	10000	134192	96.2	103.2	100.2	110.8	99.4	0.5		0	6	CFKMVGJGLGKFKI-UHFFFAOYSA-N, CFKMVGJGLGKFKI-UHFFFAOYSA-N, CFKMVGJGLGKFKI-UHFFFAOYSA-N
TAK-593	EC50	10000	-0.7	100	91.1	1	10000	1.3	99.6	101.2	96.3	95.4	91.1	12.5		0	1.3	DZFZXPPHBWCXPQ-UHFFFAOYSA-N
BMS-599626	EC50	1100.3	-1	100	60.7	1	10000	0.7	98.5	102.8	91.7	84.1	60.7	39.3		3.5	3.9	LUJZZYWHBDHDQX-QFIPXVFZSA-N, LUJZZYWHBDHDQX-QFIPXVFZSA-N
ALS-8112	EC50	10000	-0.3	100	94.8	1	10000	10.2	100.4	97.7	97	98.8	94.8	9		0	1.4	AWSRKKBIPSQHOJ-IBCQBUCCSA-N
RU-58841	EC50	10000	-2.5	100	95.6	1	10000	61928	95.6	103.4	100	102.7	99.2	0.5		0	3.2	ARBYGDBJECGMGA-UHFFFAOYSA-N, ARBYGDBJECGMGA-UHFFFAOYSA-N
DBPR108	EC50	10000	-0.4	100	92.2	1	10000	107.3	99.6	99.9	103.5	92.2	101.8	5.7		0	4.6	VQKSCYBKUIDZEI-STQMWFEESA-N
dehydrocorydaline	EC50	10000	-0.1	100	94.8	1	10000	1384.7	95.9	100	99.6	94.8	98.5	8.7		0	2.3	RFKQJTRWODZPHF-UHFFFAOYSA-N, RFKQJTRWODZPHF-UHFFFAOYSA-N
LRRK2-IN-1	EC50	2636.6	-2.5	100	13.5	1	10000	27.7	99.5	100.4	94	94.3	13.5	50.6		5.7	3.4	IWMCPJZTADUIFX-UHFFFAOYSA-N, IWMCPJZTADUIFX-UHFFFAOYSA-N
AV-608	EC50	10000	-2.5	100	95.7	1	10000	2.4	96	100.1	101.1	97.5	95.7	4.5		0	2.1	NXLUTEDAEFXMQR-BJKOFHAPSA-N, NXLUTEDAEFXMQR-BJKOFHAPSA-N
adrenosterone	EC50	10000	-0.1	100	95.3	1	10000	1018.9	95.3	100.2	99.3	97.5	97.1	8.2		0	2	RZRPTBIGEANTGU-IRIMSJTPSA-N, RZRPTBIGEANTGU-IRIMSJTPSA-N
chloroxylenol	EC50	10000	-0.3	100	96.9	1	10000	280.8	101.3	101.4	96.9	99.1	104.1	2.7		0	3.3	OSDLLIBGSJNGJE-UHFFFAOYSA-N, OSDLLIBGSJNGJE-UHFFFAOYSA-N
Strontium Ranelate	EC50	10000	-0.1	100	96.7	1	10000	2622.2	96.7	100.7	100.4	97.6	99.8	5.1		0	1.9
N20C	EC50	10000	-2.5	100	96.9	1	10000	5.1	96.9	105.7	98.2	98.1	97.6	6.3		0	3.3	BYGXICRJQZKUPA-UHFFFAOYSA-N, BYGXICRJQZKUPA-UHFFFAOYSA-N
Sufentanil	EC50	10000	-0.1	100	100	1	10000	353.1	100	100	100	100	100	0.1		0	0
taprenepag	EC50	10000	-2.5	100	97.2	1	10000	125549	104.6	97.2	97.5	102	103.9	0.3		0	4.1	MFFBXYNKZHTCEY-UHFFFAOYSA-N
MK-3207	EC50	10000	-0.1	100	100	1	10000	353.1	100	100	100	100	100	0.1		0	0	AZAANWYREOQRFB-SETSBSEESA-N, AZAANWYREOQRFB-SETSBSEESA-N
CP-945,598	EC50	10000	-2.5	100	98.6	1	10000	192572	101	103	98.6	101.3	104.3	0.2		0	3.1	UNAZAADNBYXMIV-UHFFFAOYSA-N, UNAZAADNBYXMIV-UHFFFAOYSA-N
sulpiride	EC50	10000	-0.2	100	96.4	1	10000	30.3	101	98	96.4	97.2	99.1	7.3		0	1.7	BGRJTUBHPOOWDU-LLVKDONJSA-N, BGRJTUBHPOOWDU-LLVKDONJSA-N, BGRJTUBHPOOWDU-LLVKDONJSA-N, BGRJTUBHPOOWDU-LLVKDONJSA-N
piribedil	EC50	10000	-2.5	100	94.4	1	10000	13.8	100	104.6	100.1	98.1	94.4	4.9		0	2.3	OQDPVLVUJFGPGQ-UHFFFAOYSA-N
norelgestromin	EC50	10000	-0.2	100	92	1	10000	290.8	101.6	101	92	99.1	103.3	8.6		0	5.1	ISHXLNHNDMZNMC-VTKCIJPMSA-N
MLN2480	EC50	10000	-2.5	100	95.4	1	10000	166752	95.4	103.8	110.9	107.7	107.8	0.5		0	8.9	VWMJHAFYPMOMGF-ZCFIWIBFSA-N
AVN-944	EC50	1061.2	-2.5	100	30.2	1	10000	0.3	97.8	108.1	102.8	67.6	30.2	68.1		8	4.4	GYCPCOJTCINIFZ-OXJNMPFZSA-N, GYCPCOJTCINIFZ-OXJNMPFZSA-N
mirodenafil	EC50	10000	-0.4	100	94.9	1	10000	102.3	100.5	101.3	101.4	94.9	101.6	3.5		0	3.1	MIJFNYMSCFYZNY-UHFFFAOYSA-N, MIJFNYMSCFYZNY-UHFFFAOYSA-N
ML324	EC50	3329	-2.5	100	58.1	1	10000	110.6	98.5	100.5	96.2	101.2	58.1	20.4		2	2.9	QDBVSOZTVKXUES-UHFFFAOYSA-N
chloramphenicol-palmitate	EC50	10000	-2.5	100	97.2	1	10000	13.6	106.9	107.1	101.8	97.2	99.3	3.8		0	5.1	PXKHGMGELZGJQE-ILBGXUMGSA-N
1-naphthyl-PP1	EC50	10000	-2.5	100	78.6	1	10000	1277.7	106.9	99	103.2	109.7	78.6	8.1		0.4	6.5	XSHQBIXMLULFEV-UHFFFAOYSA-N, XSHQBIXMLULFEV-UHFFFAOYSA-N
carbamazepine	EC50	10000	-1.7	100	95.1	1	10000	3	106	98.4	98.8	95.1	95.7	8.6		0	3.1	FFGPTBGBLSHEPO-UHFFFAOYSA-N, FFGPTBGBLSHEPO-UHFFFAOYSA-N, FFGPTBGBLSHEPO-UHFFFAOYSA-N
GSK503	EC50	10000	-1	100	98.6	1	10000	740.2	100.8	104.2	104.6	98.6	102.5	0.4		0	3.6	HRDQQHUKUIKFHT-UHFFFAOYSA-N
AF38469	EC50	10000	-2.5	100	99.7	1	10000	1.51597e+06	99.7	99.8	104.8	104.4	106	0		0	4.5	JWCUSQCZMQIBMR-UHFFFAOYSA-N
tandospirone	EC50	10000	-0.5	100	96.2	1	10000	174.3	106.8	103.7	98.5	96.2	100.9	2.4		0	4.5	CEIJFEGBUDEYSX-FZDBZEDMSA-N, CEIJFEGBUDEYSX-FZDBZEDMSA-N, CEIJFEGBUDEYSX-FZDBZEDMSA-N
U-104	EC50	10000	-0.1	100	100	1	10000	353.1	100	100	100	100	100	0.1		0	0	YJQZNWPYLCNRLP-UHFFFAOYSA-N, YJQZNWPYLCNRLP-UHFFFAOYSA-N, YJQZNWPYLCNRLP-UHFFFAOYSA-N
quinagolide	EC50	10000	-0.1	100	100	1	10000	353.1	100	100	100	100	100	0.1		0	0	GDFGTRDCCWFXTG-ZIFCJYIRSA-N
NMS-1286937	EC50	394.5	-2.5	100	48.3	1	10000	0.8	101.6	112	99.7	52.4	48.3	72.5		8.8	6.1	QHLVBNKYJGBCQJ-UHFFFAOYSA-N, QHLVBNKYJGBCQJ-UHFFFAOYSA-N
ansamitocin-p-3	EC50	2.1	-0.8	100	18.4	1	10000	3.7	72.1	32.5	29.8	21.2	18.4	280.8		35	4.6	OPQNCARIZFLNLF-HSBZPDDFSA-N
ivosidenib	EC50	10000	-0.1	100	100	1	10000	353.1	100	100	100	100	100	0.1		0	0	WIJZXSAJMHAVGX-DHLKQENFSA-N
lumefantrine	EC50	10000	-2.5	100	91.2	1	10000	1666.7	102.3	102.2	101.7	104.8	91.2	3.2		0	3.2	DYLGFOYVTXJFJP-OXTLUBNBSA-N, DYLGFOYVTXJFJP-OXTLUBNBSA-N, DYLGFOYVTXJFJP-OXTLUBNBSA-N
etoposide	EC50	10000	-2.5	100	80.2	1	10000	126.4	104.3	104.7	102.8	98.7	80.2	11.5		0.7	3.5	VJJPUSNTGOMMGY-MRVIYFEKSA-N, VJJPUSNTGOMMGY-MRVIYFEKSA-N, VJJPUSNTGOMMGY-MRVIYFEKSA-N, VJJPUSNTGOMMGY-MRVIYFEKSA-N, VJJPUSNTGOMMGY-MRVIYFEKSA-N, VJJPUSNTGOMMGY-MRVIYFEKSA-N
bavisant	EC50	10000	-2.5	100	99.6	1	10000	366945	109.1	104.4	104.4	104.1	99.6	0.1		0	5.9	BGBVSGSIXIIREO-UHFFFAOYSA-N, BGBVSGSIXIIREO-UHFFFAOYSA-N
Nampt-IN-1	EC50	348	-2.5	100	2.4	1	10000	0.4	104.9	102.6	104.5	3.3	2.4	142.3		17.1	5.8	QHHSCLARESIWBH-UHFFFAOYSA-N
NE-100	EC50	10000	-2.5	100	94.8	1	10000	4598	106.9	106.3	99.3	103.1	94.8	1.9		0	5	YBLIQJGXRLZBCZ-UHFFFAOYSA-N, YBLIQJGXRLZBCZ-UHFFFAOYSA-N
PF-04136309	EC50	10000	-2.5	100	98.7	1	10000	28.2	106.9	101.9	100.7	99.4	98.7	1.2		0	3.6	ZNSVOHSYDRPBGI-LXWOLXCRSA-N, ZNSVOHSYDRPBGI-LXWOLXCRSA-N
ertugliflozin	EC50	10000	-2.5	100	95.1	1	10000	70956.1	101.9	103.7	95.1	101	102.3	0.6		0	4	MCIACXAZCBVDEE-CUUWFGFTSA-N
SR-2211	EC50	10000	-2.5	100	99.8	1	10000	1358592	103.1	99.8	103.4	100.1	102.9	0		0	2.7	KVHKWAZUPPBMLL-UHFFFAOYSA-N, KVHKWAZUPPBMLL-UHFFFAOYSA-N
JNJ-40411813	EC50	10000	-2.5	100	97.2	1	10000	19900.2	105.7	105.9	104.4	106.2	97.2	0.8		0	5.6	HYOGJHCDLQSAHX-UHFFFAOYSA-N
siguazodan	EC50	10000	-1	100	98.9	1	10000	1088.9	103	104.1	103.8	98.9	105.1	0.3		0	4.3	NUHPODZZKHQQET-VIFPVBQESA-N, NUHPODZZKHQQET-VIFPVBQESA-N
Sisomicin (sulfate)	EC50	10000	-1.6	100	99.6	1	10000	50800.4	112.6	105.9	107.7	99.6	106.3	0.1		0	8.6
TGR-1202	EC50	10000	-0.1	100	100	1	10000	353.1	100	100	100	100	100	0.1		0	0	IUVCFHHAEHNCFT-INIZCTEOSA-N
GMX1778	EC50	326.2	-2.5	100	1.2	1	10000	0.3	98.3	99	101	1.7	1.2	146.9		17.6	4	BOIPLTNGIAPDBY-UHFFFAOYSA-N
MDL-11939	EC50	10000	-0.1	100	93.5	1	10000	704	96.3	94.1	93.5	93.8	106.3	13.2		0	5.8	AXNGJCOYCMDPQG-HXUWFJFHSA-N, AXNGJCOYCMDPQG-HXUWFJFHSA-N
mibampator	EC50	10000	-1	100	90.8	1	10000	178.6	90.8	98	95.1	94	95.6	2.8		0	5.9	ULRDYYKSPCRXAJ-KRWDZBQOSA-N, ULRDYYKSPCRXAJ-KRWDZBQOSA-N
ciglitazone	EC50	10000	-1	100	92.7	1	10000	207.5	94.6	97	92.7	94.1	96.5	2.2		0	5.4	YZFWTZACSRHJQD-OAHLLOKOSA-N
sirtinol	EC50	10000	-0.1	100	91.2	1	10000	1911.5	97.1	91.2	93	92.4	100.9	21.1		0	4.3	UXJFDYIHRJGPFS-OVKKOYPGSA-N, UXJFDYIHRJGPFS-OVKKOYPGSA-N, UXJFDYIHRJGPFS-OVKKOYPGSA-N, UXJFDYIHRJGPFS-OVKKOYPGSA-N
auranofin	EC50	2185.8	-2.5	100	0	1	10000	20.7	92.1	94.2	93.6	88.1	0	66.4		7.5	6	AUJRCFUBUPVWSZ-XTZHGVARSA-M, AUJRCFUBUPVWSZ-XTZHGVARSA-M, AUJRCFUBUPVWSZ-XTZHGVARSA-M
GSK2330672	EC50	10000	-0.1	100	91.1	1	10000	2338.3	95.7	94.1	96.5	91.1	104.1	14.3		0	5.2	CZGVOBIGEBDYTP-VSGBNLITSA-N
ponesimod	EC50	10000	-2.5	100	91.5	1	10000	6.9	100.5	94	91.5	91.5	93.7	26.8		0	1.2	LPAUOXUZGSBGDU-STDDISTJSA-N
CLINDAMYCIN HYDROCHLORIDE	EC50	10000	-0.1	100	89.8	1	10000	615.3	95.3	89.8	93.8	91.2	104.1	21.1		0	6.1
darapladib	EC50	2053	-2.5	100	45.1	1	10000	32	91.9	100.5	90.1	92.4	45.1	37.9		4.2	6.4	WDPFJWLDPVQCAJ-UHFFFAOYSA-N, WDPFJWLDPVQCAJ-UHFFFAOYSA-N
cobimetinib	EC50	59.1	-0.6	100	45.7	1	10000	0.7	90.2	86.1	72.9	50.2	45.7	119.4		13	4.1	BSMCAPRUBJMWDF-KRWDZBQOSA-N, BSMCAPRUBJMWDF-KRWDZBQOSA-N
talopram	EC50	10000	-0.1	100	90.1	1	10000	2755.6	93.7	96.8	90.1	99	104.2	15.4		0	6	LJBBMCNHIUJBDU-FQEVSTJZSA-N, LJBBMCNHIUJBDU-FQEVSTJZSA-N
LY2334737	EC50	2798.7	-2.5	100	63	1	10000	183.5	93.7	93	87.7	98.3	63	20.7		2	7.8	MEOYFIHNRBNEPI-UXIGCNINSA-N, MEOYFIHNRBNEPI-UXIGCNINSA-N
YM-155	EC50	1482.2	-1.1	100	52	1	10000	1.6	90.7	97.4	87.5	85.2	52	41.9		4	7.7	OTSOOHRUMBRSHZ-UHFFFAOYSA-N, OTSOOHRUMBRSHZ-UHFFFAOYSA-N, OTSOOHRUMBRSHZ-UHFFFAOYSA-N
HLCL-61	EC50	10000	-0.2	100	88.2	1	10000	116.3	91.3	93.2	88.2	88.8	93.5	34.5		0.1	3	FIOIJUCPVZEPFX-UHFFFAOYSA-N
E-4031	EC50	10000	-0.1	100	91.5	1	10000	3237.8	94.7	97.1	91.5	97	106.3	13.2		0	6.1	SRUISGSHWFJION-UHFFFAOYSA-N, SRUISGSHWFJION-UHFFFAOYSA-N, SRUISGSHWFJION-UHFFFAOYSA-N
AZD3759	EC50	140.2	-0.6	100	51.6	1	10000	0.5	94.7	90.3	81.8	60.8	51.6	90.3		9.3	3.1	MXDSJQHFFDGFDK-CYBMUJFWSA-N
delavirdine	EC50	10000	-0.1	100	87.9	1	10000	2676.5	92.2	99	87.9	95.3	104.9	18.8		0	7.1	WHBIGIKBNXZKFE-UHFFFAOYSA-N, WHBIGIKBNXZKFE-UHFFFAOYSA-N, WHBIGIKBNXZKFE-UHFFFAOYSA-N, WHBIGIKBNXZKFE-UHFFFAOYSA-N
zaltidine	EC50	10000	-0.1	100	87.3	1	10000	2906.3	99.6	92.6	87.3	94.2	107.2	19.7		0	8.1	GIMNAEMRNXUAQP-UHFFFAOYSA-N, GIMNAEMRNXUAQP-UHFFFAOYSA-N
Retigabine	EC50	10000	-0.1	100	89.5	1	10000	3998.9	89.5	99.1	96.1	93.5	111.4	16.3		0	9.3
TC2559	EC50	10000	-0.1	100	89.2	1	10000	3725.3	94.1	94.5	89.2	90.2	110	16.9		0	8.9	HFZDMKMXPGRKCK-GQCTYLIASA-N, HFZDMKMXPGRKCK-GQCTYLIASA-N
tropanyl-3,5-dimethylbenzoate	EC50	10000	-0.1	100	91.7	1	10000	2720.7	91.8	94.3	96.3	91.7	107.5	13.9		0	7.1	HDDNYFLPWFSBLN-ZSHCYNCHSA-N
genz-123346	EC50	10000	-1	100	87.7	1	10000	195.9	91.9	97.2	87.7	90.4	95.4	3.7		0	8.6	JMNXWOFCUJJYEO-HYBUGGRVSA-N, JMNXWOFCUJJYEO-HYBUGGRVSA-N
ebrotidine	EC50	10000	-0.1	100	88.7	1	10000	1564.5	88.7	91.8	97.7	90.6	105.4	19.9		0	7.6	ZQHFZHPUZXNPMF-UHFFFAOYSA-N, ZQHFZHPUZXNPMF-UHFFFAOYSA-N, ZQHFZHPUZXNPMF-UHFFFAOYSA-N
etoricoxib	EC50	10000	-0.3	100	94	1	10000	43.8	96.4	101	96.5	99.2	94	9.4		0	2.5	MNJVRJDLRVPLFE-UHFFFAOYSA-N
MK-571	EC50	10000	-1.6	100	89.5	1	10000	79.7	98.4	93.5	99.6	99.1	91.5	4.6		0	3.3	AXUZQJFHDNNPFG-JORPFSLRSA-N
CT-7758	EC50	10000	-2.5	100	93.3	1	10000	4.2	97.6	103.8	93.3	98.2	93.4	15.7		0	3.4	KYHVWHYLKOHLKA-FQEVSTJZSA-N, KYHVWHYLKOHLKA-FQEVSTJZSA-N
RSV604	EC50	10000	-0.4	100	92	1	10000	7.6	95.1	101	95.8	95.3	92	15.1		0	2.6	MTPVBMVUENFFLL-HXUWFJFHSA-N
olesoxime	EC50	10000	-1	100	94.3	1	10000	136.5	97.2	98.6	96.5	98.6	94.3	1.7		0	2.8	QNTASHOAVRSLMD-SIWSWZRQSA-N, QNTASHOAVRSLMD-SIWSWZRQSA-N
talampanel	EC50	10000	-1	100	94	1	10000	220.7	94	95.3	95.9	95.5	97.4	1.8		0	4.8	JACAAXNEHGBPOQ-LLVKDONJSA-N, JACAAXNEHGBPOQ-LLVKDONJSA-N
ATB-346	EC50	10000	-2.5	100	94.3	1	10000	283.6	100.4	94.3	95.7	94.4	97.6	19.6		0	1.8	YCNMAPLPQYQJFC-CYBMUJFWSA-N, YCNMAPLPQYQJFC-CYBMUJFWSA-N
o-3M3FBS	EC50	10000	-1	100	88.3	1	10000	157.8	95.8	98.4	94.3	88.3	97.3	3.5		0	6.6	SKJJIFRWCCSXGL-UHFFFAOYSA-N, SKJJIFRWCCSXGL-UHFFFAOYSA-N, SKJJIFRWCCSXGL-UHFFFAOYSA-N
zatebradine	EC50	10000	-0.2	100	88	1	10000	19	94.1	98.4	93.4	96	88	23.2		0	3.1	KEDQCFRVSHYKLR-UHFFFAOYSA-N, KEDQCFRVSHYKLR-UHFFFAOYSA-N, KEDQCFRVSHYKLR-UHFFFAOYSA-N
GSK2816126	EC50	10000	-1	100	88.2	1	10000	192.8	92.3	99.2	91.6	88.2	98.7	3.6		0	8.1	FKSFKBQGSFSOSM-QFIPXVFZSA-N, FKSFKBQGSFSOSM-QFIPXVFZSA-N
eliglustat	EC50	10000	-1	100	84.2	1	10000	0.6	97.3	91.6	84.3	84.2	85.5	48.4		3.1	0.9	FJZZPCZKBUKGGU-AUSIDOKSSA-N, FJZZPCZKBUKGGU-AUSIDOKSSA-N
ORG-26576	EC50	10000	-0.1	100	90.5	1	10000	433.9	93.8	98.5	90.5	91	102.9	18.9		0	5.6	FIKUEZUFASUKAH-QMMMGPOBSA-N
piboserod	EC50	10000	-1	100	91.4	1	10000	222.1	93.1	92.7	95	91.4	95.9	2.6		0	6.8	KVCSJPATKXABRQ-UHFFFAOYSA-N, KVCSJPATKXABRQ-UHFFFAOYSA-N
vatalanib	EC50	10000	-0.6	100	88.8	1	10000	3.7	95.9	93.8	89	88.8	90	35.6		0.4	1	YCOYDOIWSSHVCK-UHFFFAOYSA-N, YCOYDOIWSSHVCK-UHFFFAOYSA-N, YCOYDOIWSSHVCK-UHFFFAOYSA-N
tecovirimat	EC50	10000	-0.2	100	93	1	10000	475.8	98.5	104.3	93	95.3	101.4	8.4		0	4.6	CSKDFZIMJXRJGH-VWLPUNTISA-N, CSKDFZIMJXRJGH-VWLPUNTISA-N
carbachol	EC50	10000	-2.5	100	97.2	1	10000	2.8	100.7	98.4	97.3	97.2	99	8.4		0	0.9	VPJXQGSRWJZDOB-UHFFFAOYSA-O, VPJXQGSRWJZDOB-UHFFFAOYSA-O, VPJXQGSRWJZDOB-UHFFFAOYSA-O
calpeptin	EC50	10000	-2.5	100	92.1	1	10000	16.2	97.5	99.6	101.7	98	92.1	6.4		0	1.5	PGGUOGKHUUUWAF-ROUUACIJSA-N, PGGUOGKHUUUWAF-ROUUACIJSA-N, PGGUOGKHUUUWAF-ROUUACIJSA-N
savolitinib	EC50	10000	-2.5	100	96.5	1	10000	4.9	101.6	102.5	96.5	98.9	97.4	8		0	2	XYDNMOZJKOGZLS-NSHDSACASA-N, XYDNMOZJKOGZLS-NSHDSACASA-N
AZ-10606120	EC50	10000	-0.1	100	91.4	1	10000	1481.3	96	102.1	95.8	91.4	100.1	12.8		0	4.2	FQMZXMVHHKXGTM-UHFFFAOYSA-N, FQMZXMVHHKXGTM-UHFFFAOYSA-N
KML29	EC50	10000	-1	100	91.7	1	10000	143.7	94	96.2	97.8	98.3	91.7	2.5		0	4.3	SXHQLPHDBLTFPM-UHFFFAOYSA-N
AMZ30	EC50	10000	-0.4	100	93.3	1	10000	1.2	98.6	97.6	96.4	94.9	93.3	15.1		0	0.4	GUCUORSUHTZMBW-YBFXNURJSA-N
eglumetad	EC50	10000	-0.1	100	94.9	1	10000	1226.4	99	99	94.9	100.5	96.6	8		0	2.2	VTAARTQTOOYTES-RGDLXGNYSA-N, VTAARTQTOOYTES-RGDLXGNYSA-N
ABT-702	EC50	10000	-0.5	100	88.1	1	10000	3.1	96.1	100.1	95.2	94.4	88.1	17.9		0	2.3	RQCXKDWOCUJWQZ-UHFFFAOYSA-N, RQCXKDWOCUJWQZ-UHFFFAOYSA-N
pantoprazole	EC50	10000	-1	100	91	1	10000	207	95.4	97.1	91.7	91	99.2	2.7		0	6.7	IQPSEEYGBUAQFF-AREMUKBSSA-N
aldoxorubicin	EC50	1376.4	-2.5	100	41.9	1	10000	2.2	105	100.6	102.8	82	41.9	50.1		5.8	2.9	OBMJQRLIQQTJLR-USGQOSEYSA-N, OBMJQRLIQQTJLR-USGQOSEYSA-N, OBMJQRLIQQTJLR-USGQOSEYSA-N
copanlisib	EC50	1517.6	-2.1	100	65.1	1	10000	2.6	98.8	104.6	96	89.8	65.1	28.8		2.9	3.1	PZBCKZWLPGJMAO-UHFFFAOYSA-N, PZBCKZWLPGJMAO-UHFFFAOYSA-N, PZBCKZWLPGJMAO-UHFFFAOYSA-N
filanesib	EC50	17.2	-1.6	100	40.7	1	10000	0.3	106.5	81.9	45.1	46.4	40.7	163.6		20.2	4.6	LLXISKGBWFTGEI-FQEVSTJZSA-N, LLXISKGBWFTGEI-FQEVSTJZSA-N
OTS167	EC50	35.1	-2.5	100	2.6	1	10000	0.4	96.4	100.5	6.3	11.7	2.6	239.2		29.2	5.6	DKZYXHCYPUVGAF-JCNLHEQBSA-N, DKZYXHCYPUVGAF-JCNLHEQBSA-N
artemether	EC50	10000	-2.5	100	92.1	1	10000	4.9	102.6	105.9	92.1	95.9	96.9	18.4		0	4.5	SXYIRMFQILZOAM-HVNFFKDJSA-N, SXYIRMFQILZOAM-HVNFFKDJSA-N, SXYIRMFQILZOAM-HVNFFKDJSA-N, SXYIRMFQILZOAM-HVNFFKDJSA-N, SXYIRMFQILZOAM-HVNFFKDJSA-N
NQDI-1	EC50	10000	-2.5	100	94	1	10000	3.9	104.4	102.9	102.2	95.9	94	6.7		0	2.8	UFJGFNHRMPMALC-UHFFFAOYSA-N
TEPP-46	EC50	10000	-2.5	100	91.9	1	10000	3.3	103.1	97.4	106	96.3	91.9	7.8		0	3.6	ZWKJWVSEDISQIS-RUZDIDTESA-N, ZWKJWVSEDISQIS-RUZDIDTESA-N
LMI070	EC50	935.5	-2.5	100	5.1	1	10000	0.1	100.7	101.5	103.8	48.5	5.1	97.7		11.5	2.2	STWTUEAWRAIWJG-UHFFFAOYSA-N, STWTUEAWRAIWJG-UHFFFAOYSA-N
PI3K-IN-2	EC50	1122.7	-2.5	100	30	1	10000	0.7	106.5	105.8	104.6	70	30	66.5		7.8	5	ADGGYDAFIHSYFI-UHFFFAOYSA-N
CARISOPRODOL	EC50	10000	-2.5	100	98.8	1	10000	295161	106.1	100.9	98.8	105.4	101.4	0.1		0	4.3
AR-A014418	EC50	10000	-2.5	100	97.2	1	10000	7604	106.2	104	101.2	102.1	97.2	1		0	3.9	YAEMHJKFIIIULI-UHFFFAOYSA-N, YAEMHJKFIIIULI-UHFFFAOYSA-N
EPZ020411	EC50	10000	-2.5	100	95.9	1	10000	73429.9	100	104.6	95.9	101.8	100.8	0.5		0	3.5	QMDKVNSQXPVCRD-RQNOJGIXSA-N, QMDKVNSQXPVCRD-RQNOJGIXSA-N
niraparib	EC50	1960.9	-2.5	100	73	1	10000	13.7	102.1	101.8	101.6	95.8	73	19.2		1.7	1.6	PCHKPVIQAHNQLW-CQSZACIVSA-N, PCHKPVIQAHNQLW-CQSZACIVSA-N
chlorothiazide	EC50	10000	-2.5	100	96.3	1	10000	4.5	97.8	103	96.3	96.8	96.7	8.7		0	1.9	JBMKAUGHUNFTOL-UHFFFAOYSA-N, JBMKAUGHUNFTOL-UHFFFAOYSA-N, JBMKAUGHUNFTOL-UHFFFAOYSA-N
CNX-2006	EC50	1965	-2.5	100	26.7	1	10000	5.3	102.2	102.1	100.6	88.7	26.7	52		5.9	1.7	BFSRTTWIPACGMI-UHFFFAOYSA-N, BFSRTTWIPACGMI-UHFFFAOYSA-N
teriflunomide	EC50	10000	-0.7	100	93.9	1	10000	3.4	102.1	101.4	97.1	98.2	93.9	6.6		0	1.8	NABQBYDEMLGCEO-SNVBAGLBSA-N, NABQBYDEMLGCEO-SNVBAGLBSA-N, NABQBYDEMLGCEO-SNVBAGLBSA-N
epigallocatechin-gallate-(-)	EC50	10000	-2.5	100	95.4	1	10000	5.8	98.5	100.5	102.9	98.2	95.4	4.2		0	1.7	WMBWREPUVVBILR-WIYYLYMNSA-N, WMBWREPUVVBILR-WIYYLYMNSA-N, WMBWREPUVVBILR-WIYYLYMNSA-N, WMBWREPUVVBILR-WIYYLYMNSA-N
MDL-29951	EC50	10000	-0.4	100	94.3	1	10000	107.8	99.9	101.6	101.6	94.3	102.2	4		0	3.6	KNBSYZNKEAWABY-UHFFFAOYSA-N
voxtalisib	EC50	1547.7	-2	100	33.5	1	10000	2.3	104.2	104	91.2	80.8	33.5	54.3		6.1	5.2	RGHYDLZMTYDBDT-UHFFFAOYSA-N, RGHYDLZMTYDBDT-UHFFFAOYSA-N
RU-24969	EC50	10000	-2.5	100	98.7	1	10000	225247	101.1	98.7	104	105	100.2	0.2		0	3.3	KRVMLPUDAOWOGN-UHFFFAOYSA-N, KRVMLPUDAOWOGN-UHFFFAOYSA-N, KRVMLPUDAOWOGN-UHFFFAOYSA-N
JNJ-63533054	EC50	10000	-2.5	100	96.2	1	10000	84987.6	102.9	96.2	96.4	104.4	99.1	0.5		0	3.7	MWDVCHRYCKXEBY-LBPRGKRZSA-N, MWDVCHRYCKXEBY-LBPRGKRZSA-N
nafadotride	EC50	10000	-2.5	100	89.6	1	10000	6325	102.4	96.8	105.2	100.2	92.5	2.3		0	3.3	IDZASIQMRGPBCQ-QGZVFWFLSA-N
BMS-309403	EC50	10000	-2.5	100	97.9	1	10000	4597.7	102.3	103.4	102.9	100.8	97.9	0.8		0	2.6	SJRVJRYZAQYCEE-UHFFFAOYSA-N, SJRVJRYZAQYCEE-UHFFFAOYSA-N
corosolic-acid	EC50	10000	-2.5	100	99.7	1	10000	1.088e+06	101.2	104.4	99.7	103.5	103.3	0		0	3.3	HFGSQOYIOKBQOW-ZSDYHTTISA-N
setipiprant	EC50	10000	-0.1	100	94.2	1	10000	3096.6	94.2	101.8	97.3	99.9	102.1	9		0	3.9	IHAXLPDVOWLUOS-UHFFFAOYSA-N
seocalcitol	EC50	10000	-1	100	88.7	1	10000	172.8	96	93.5	88.7	96.6	96.7	3.4		0	7	LVLLALCJVJNGQQ-SEODYNFXSA-N, LVLLALCJVJNGQQ-SEODYNFXSA-N, LVLLALCJVJNGQQ-SEODYNFXSA-N
GSK2256294A	EC50	10000	-0.1	100	96.8	1	10000	7123.2	99.3	96.8	100.2	96.8	108	5		0	5.1	LQHDJQIMETZMPH-ZBFHGGJFSA-N
M8-B	EC50	10000	-0.1	100	94.1	1	10000	1229.1	94.8	94.1	97.2	98	102.2	10.6		0	3.7	UOGGWHBYFVBUIY-UHFFFAOYSA-N, UOGGWHBYFVBUIY-UHFFFAOYSA-N
JDTic	EC50	10000	-0.1	100	95.1	1	10000	2470.7	99.4	98	97.6	95.1	102	7.6		0	2.6	ZLVXBBHTMQJRSX-VMGNSXQWSA-N, ZLVXBBHTMQJRSX-VMGNSXQWSA-N
Ro-90-7501	EC50	10000	-0.1	100	89.7	1	10000	4410.2	93.3	100.9	89.7	98.7	112.7	16		0	10	PAGZCEHLFCJSPV-UHFFFAOYSA-N, PAGZCEHLFCJSPV-UHFFFAOYSA-N, PAGZCEHLFCJSPV-UHFFFAOYSA-N
elacridar	EC50	10000	-0.1	100	93.5	1	10000	2779.4	97	94.8	98.7	93.5	102.9	10.1		0	4	OSFCMRGOZNQUSW-UHFFFAOYSA-N, OSFCMRGOZNQUSW-UHFFFAOYSA-N, OSFCMRGOZNQUSW-UHFFFAOYSA-N
osimertinib	EC50	1186.3	-1.4	100	0	1	10000	0.3	95.9	93.8	90.4	57.7	0	94		10.4	5.5	DUYJMQONPNNFPI-UHFFFAOYSA-N, DUYJMQONPNNFPI-UHFFFAOYSA-N
triapine	EC50	1957.3	-2.5	100	50.3	1	10000	9	97	98.3	98.1	92.3	50.3	35.4		3.9	2	XMYKNCNAZKMVQN-NYYWCZLTSA-N, XMYKNCNAZKMVQN-NYYWCZLTSA-N, XMYKNCNAZKMVQN-NYYWCZLTSA-N
tirasemtiv	EC50	10000	-0.1	100	93.4	1	10000	3905.4	94.8	101.2	93.4	96.9	106.1	10.2		0	5.7	RSQGZEAXODVTOL-UHFFFAOYSA-N, RSQGZEAXODVTOL-UHFFFAOYSA-N
Ro-28-1675	EC50	10000	-1	100	91.1	1	10000	178.7	95.5	95.2	96.8	91.1	98.9	2.7		0	5.7	NEQSWPCDHDQINX-MRXNPFEDSA-N
AZD7762	EC50	1514.6	-1.5	100	52.4	1	10000	1.5	92	99.1	90.7	84.6	52.4	39.8		4.1	6	IAYGCINLNONXHY-LBPRGKRZSA-N, IAYGCINLNONXHY-LBPRGKRZSA-N, IAYGCINLNONXHY-LBPRGKRZSA-N, IAYGCINLNONXHY-LBPRGKRZSA-N
TC-S-7006	EC50	10000	-1	100	85.8	1	10000	156.1	97.2	94.1	94	85.8	95.4	4.3		0	7.9	NMEUKWOOQOHUNA-UHFFFAOYSA-N, NMEUKWOOQOHUNA-UHFFFAOYSA-N
garenoxacin	EC50	10000	-0.1	100	85.3	1	10000	498.8	85.3	97	85.4	91.7	103.5	30.1		0	8.7	NJDRXTDGYFKORP-LLVKDONJSA-N
API-001	EC50	10000	-0.1	100	91.9	1	10000	1572.8	96.3	96	91.9	94.8	103.3	14		0	4.6	DGPGXHRHNRYVDH-UHFFFAOYSA-N, DGPGXHRHNRYVDH-UHFFFAOYSA-N
Brivaracetam	EC50	10000	-0.1	100	88.3	1	10000	3258.6	89.6	96.2	88.3	97.5	107.3	18.2		0	8.4
artemotil	EC50	10000	-1	100	89.7	1	10000	199	89.7	95.1	95.8	91.5	98	3.1		0	7.3	NLYNIRQVMRLPIQ-XQLAAWPRSA-N, NLYNIRQVMRLPIQ-XQLAAWPRSA-N, NLYNIRQVMRLPIQ-XQLAAWPRSA-N
alcaftadine	EC50	10000	-0.1	100	87.1	1	10000	3131.3	89.4	99.4	87.1	91.6	107.1	20		0	8.9	MWTBKTRZPHJQLH-UHFFFAOYSA-N
xaliproden	EC50	10000	-0.1	100	89.7	1	10000	2098.7	100	89.7	92.7	92.7	103.6	16.9		0	6.1	WJJYZXPHLSLMGE-UHFFFAOYSA-N, WJJYZXPHLSLMGE-UHFFFAOYSA-N, WJJYZXPHLSLMGE-UHFFFAOYSA-N
elafibranor	EC50	10000	-1	100	89.5	1	10000	223.2	90.8	97	89.5	91.1	98.5	3.2		0	8.3	AFLFKFHDSCQHOL-IZZDOVSWSA-N
NGB-2904	EC50	10000	-1	100	89.5	1	10000	203.1	96.7	91.2	93.6	89.5	98.3	3.2		0	7.6	YJPWVCIGSHWNON-UHFFFAOYSA-N, YJPWVCIGSHWNON-UHFFFAOYSA-N
napabucasin	EC50	2235.5	-2.5	100	0	1	10000	29.6	88.7	99.5	89.6	88.8	-0.4	65.5		7.4	7.8	DPHUWDIXHNQOSY-UHFFFAOYSA-N, DPHUWDIXHNQOSY-UHFFFAOYSA-N
nalfurafine	EC50	10000	-0.1	100	89.5	1	10000	2697.7	90.6	100.8	89.5	95.6	102.2	16.3		0	6.2	XGZZHZMWIXFATA-UEZBDDGYSA-N
AFN-1252	EC50	10000	-1	100	87.9	1	10000	197.3	94.2	87.9	93.6	91.3	97.7	3.6		0	8.5	QXTWSUQCXCWEHF-JXMROGBWSA-N
ampalex	EC50	10000	-0.2	100	93.1	1	10000	56.6	96.3	96.8	98.8	93.1	94	16.5		0	1.9	ANDGGVOPIJEHOF-UHFFFAOYSA-N, ANDGGVOPIJEHOF-UHFFFAOYSA-N
taltirelin	EC50	10000	-2.5	100	96.8	1	10000	8	99	96.8	104.3	97.4	98.3	3.8		0	2.8	LQZAIAZUDWIVPM-SRVKXCTJSA-N, LQZAIAZUDWIVPM-SRVKXCTJSA-N
olmutinib	EC50	2493.5	-2.5	100	5.1	1	10000	14	100.3	98.7	96.7	92.2	5.1	57.8		6.5	2.3	FDMQDKQUTRLUBU-UHFFFAOYSA-N, FDMQDKQUTRLUBU-UHFFFAOYSA-N
NNC-55-0396	EC50	2288.4	-2.5	100	0	1	10000	19.3	95.2	96.1	93.5	89.4	-0.1	64.5		7.3	4.7	VHHVPDKNKPNKHY-JDXGNMNLSA-N, VHHVPDKNKPNKHY-JDXGNMNLSA-N
faropenem-medoxomil	EC50	10000	-1	100	92.4	1	10000	201.1	94.7	94.1	97.6	92.4	97.9	2.3		0	5.5	JQBKWZPHJOEQAO-DVPVEWDBSA-N, JQBKWZPHJOEQAO-DVPVEWDBSA-N, JQBKWZPHJOEQAO-DVPVEWDBSA-N
3-bromopyruvate	EC50	10000	-1	100	92.8	1	10000	138.6	96.7	96.6	96.9	96.7	92.8	2.2		0	3.6	CHNJCELMWMIDSC-UHFFFAOYSA-N, CHNJCELMWMIDSC-UHFFFAOYSA-N, CHNJCELMWMIDSC-UHFFFAOYSA-N
lumateperone	EC50	10000	-1.2	100	92.7	1	10000	296.6	98.4	92.7	100.7	99.6	97.3	1.8		0	3.8	HOIIHACBCFLJET-SFTDATJTSA-N, HOIIHACBCFLJET-SFTDATJTSA-N
ceftizoxim	EC50	10000	-0.2	100	95.2	1	10000	986.1	102.3	99.2	95.2	95.6	104.8	6.2		0	4.5	NNULBSISHYWZJU-LLKWHZGFSA-N, NNULBSISHYWZJU-LLKWHZGFSA-N, NNULBSISHYWZJU-LLKWHZGFSA-N
PNU-282987	EC50	10000	-0.3	100	92.5	1	10000	20.2	96.7	94.7	95.4	92.7	92.5	22.6		0	0.8	WECKJONDRAUFDD-ZDUSSCGKSA-N, WECKJONDRAUFDD-ZDUSSCGKSA-N, WECKJONDRAUFDD-ZDUSSCGKSA-N
OAC2	EC50	10000	-1	100	92.3	1	10000	198.2	92.3	95.7	99.6	92.8	95.5	2.3		0	5.5	JCAFGYWSIWYMOX-UHFFFAOYSA-N
ISRIB	EC50	10000	-1	100	91.3	1	10000	164.9	92.2	98.4	97.2	95.2	91.3	2.6		0	5.2	HJGMCDHQPXTGAV-IYARVYRRSA-N
AGN-195183	EC50	10000	-2.5	100	94.2	1	10000	5.8	95.4	104.6	105.4	94.2	95.5	7.6		0	4.3	PNAWUIKCVQSLFG-UHFFFAOYSA-N
ER-27319	EC50	1120	-1.4	100	3.7	1	10000	0.2	96.2	99.9	91.7	57	3.7	92.8		10.3	3.9	CFPDEQBPNROZDC-UHFFFAOYSA-N, CFPDEQBPNROZDC-UHFFFAOYSA-N, CFPDEQBPNROZDC-UHFFFAOYSA-N
embelin	EC50	10000	-2.5	100	92.1	1	10000	59880	92.1	94.3	97.8	104.6	97	1		0	5.5	HQWGBIUMYSOPFP-UHFFFAOYSA-N, HQWGBIUMYSOPFP-UHFFFAOYSA-N, HQWGBIUMYSOPFP-UHFFFAOYSA-N, HQWGBIUMYSOPFP-UHFFFAOYSA-N
acalisib	EC50	10000	-1.1	100	76.2	1	10000	0.7	104.4	100.6	95.8	89.9	76.2	23.7		1.5	2.8	DOCINCLJNAXZQF-LBPRGKRZSA-N
D609	EC50	10000	-0.2	100	96	1	10000	589.6	98.7	98	102.3	96	98.5	5.2		0	2.3	PWLXJBSAUKKGCM-UHFFFAOYSA-N, PWLXJBSAUKKGCM-UHFFFAOYSA-N, PWLXJBSAUKKGCM-UHFFFAOYSA-N, PWLXJBSAUKKGCM-UHFFFAOYSA-N
WWL-113	EC50	10000	-1	100	91.4	1	10000	165.2	94.7	98.4	92.5	99.6	91.4	2.6		0	5.1	AKIIPHDGVCFVCC-UHFFFAOYSA-N, AKIIPHDGVCFVCC-UHFFFAOYSA-N
medroxyprogesterone	EC50	10000	-2.5	100	89	1	10000	117.9	105	99.5	98.1	99	89	6.9		0	2.7	FRQMUZJSZHZSGN-HBNHAYAOSA-N, FRQMUZJSZHZSGN-HBNHAYAOSA-N
A12B4C3	EC50	10000	-2.5	100	93.1	1	10000	67355.1	93.1	99.9	98.3	106.3	101.7	0.8		0	5.4	KVHGJAKTBPFFNV-KUXCXQDQSA-N, KVHGJAKTBPFFNV-KUXCXQDQSA-N
boceprevir	EC50	10000	-2.5	100	93.9	1	10000	1.8	100	101.6	93.9	96.1	93.9	14.5		0	1.4	LHHCSNFAOIFYRV-ZYNAIFEFSA-N, LHHCSNFAOIFYRV-ZYNAIFEFSA-N, LHHCSNFAOIFYRV-ZYNAIFEFSA-N
kevetrin	EC50	10000	-0.1	100	92.6	1	10000	2072.6	96.6	98.4	92.6	100.7	98.9	11.4		0	3.4	PRDJGNVQBVXXEO-UHFFFAOYSA-N
verubulin	EC50	3.7	-1.8	100	21.4	1	10000	5.5	93	32.6	21.4	23.9	27.9	268.3		33.5	3.5	SNHCRNMVYDHVDT-UHFFFAOYSA-N, SNHCRNMVYDHVDT-UHFFFAOYSA-N
I-BRD9	EC50	10000	-1	100	92.3	1	10000	139.3	95.1	95.8	98.7	98.1	92.3	2.3		0	3.8	WRUWGLUCNBMGPS-UHFFFAOYSA-N, WRUWGLUCNBMGPS-UHFFFAOYSA-N
GLPG0492-R-enantiomer	EC50	10000	-0.4	100	88.1	1	10000	8.6	96.4	99	93.6	96.3	88.1	19.8		0	2.7	VAJGULUVTFDTAS-SFHVURJKSA-N
KH-CB19	EC50	10000	-2.5	100	92	1	10000	1661.4	96.2	103.7	98.4	103.4	92	3.1		0	3.3	DXZRBHUCOHBAHP-UHFFFAOYSA-N
integrin-antagonist-1	EC50	10000	-2.5	100	95	1	10000	5.1	99.2	101.7	104.6	95	99.1	6.5		0	3.3	ZMXBIIQMSGOIRZ-RCZVLFRGSA-N
ZD-2079	EC50	10000	-2.5	100	98.8	1	10000	163216	103.9	100.3	98.8	102.2	100.2	0.1		0	2.4	SRBPKVWITYPHQR-KRWDZBQOSA-N, SRBPKVWITYPHQR-KRWDZBQOSA-N
VU0240551	EC50	10000	-2.5	100	94.5	1	10000	3441.6	101	101.5	99.1	105.4	94.5	1.8		0	3	WJRWSLORVIHRNX-UHFFFAOYSA-N
cebranopadol	EC50	10000	-2.5	100	85.4	1	10000	1053.1	99	104.8	103.6	105.1	85.4	5.7		0.1	4.1	CSMVOZKEWSOFER-RQNOJGIXSA-N, CSMVOZKEWSOFER-RQNOJGIXSA-N
glasdegib	EC50	10000	-2.5	100	97.1	1	10000	1211.3	102.5	103.3	101.8	100.1	97.1	1.4		0	2.3	SFNSLLSYNZWZQG-VQIMIIECSA-N, SFNSLLSYNZWZQG-VQIMIIECSA-N
FPS-ZM1	EC50	10000	-2.5	100	90.8	1	10000	533	97.6	97.7	99.3	101.3	90.8	4		0	1.9	XDFKWGIBQMHSOH-UHFFFAOYSA-N
cryptotanshinone	EC50	10000	-0.9	100	95	1	10000	143.6	95	102	102.9	98.5	100	1.7		0	3.4	GVKKJJOMQCNPGB-JTQLQIEISA-N, GVKKJJOMQCNPGB-JTQLQIEISA-N, GVKKJJOMQCNPGB-JTQLQIEISA-N, GVKKJJOMQCNPGB-JTQLQIEISA-N
levocarnitine-propionate	EC50	10000	-2.5	100	99.2	1	10000	480579	106.4	105.4	99.2	100.3	103.5	0.1		0	4.6	UFAHZIUFPNSHSL-MRVPVSSYSA-O
crisaborole	EC50	10000	-2.5	100	98.1	1	10000	9070.2	103	105.2	101	101.5	98.1	0.7		0	3.1	USZAGAREISWJDP-UHFFFAOYSA-N
SIB-1893	EC50	10000	-2.5	100	94	1	10000	62419.5	94	104.1	101.9	103.3	100.1	0.7		0	4.4	SISOFUCTXZKSOQ-ZHACJKMWSA-N, SISOFUCTXZKSOQ-ZHACJKMWSA-N
Mps1-IN-1	EC50	2833.2	-2.5	100	74	1	10000	131.8	106.5	103.2	101.7	98.9	74	14.4		1.2	3.8	NMJMRSQTDLRCRQ-UHFFFAOYSA-N, NMJMRSQTDLRCRQ-UHFFFAOYSA-N
azimilide	EC50	10000	-2.5	100	96.9	1	10000	2	100.7	98.7	100.2	96.9	98.1	4.5		0	1	MREBEPTUUMTTIA-PCLIKHOPSA-N, MREBEPTUUMTTIA-PCLIKHOPSA-N
radafaxine	EC50	10000	-0.7	100	96.4	1	10000	193.3	100.5	97.9	105.6	96.4	105.4	1.6		0	5	RCOBKSKAZMVBHT-TVQRCGJNSA-N
PRT4165	EC50	10000	-2.5	100	87.6	1	10000	60.8	96.1	99	102.7	98.4	87.6	8.4		0.2	2.4	OMHZFEWYVFWVLI-UHFFFAOYSA-N, OMHZFEWYVFWVLI-UHFFFAOYSA-N, OMHZFEWYVFWVLI-UHFFFAOYSA-N
WAY-170523	EC50	3553.2	-2.5	100	47	1	10000	237.1	105.2	106.8	105.4	104.1	47	24.5		2.5	6.2	FARMEEAGJWMFSZ-UHFFFAOYSA-N, FARMEEAGJWMFSZ-UHFFFAOYSA-N, FARMEEAGJWMFSZ-UHFFFAOYSA-N
neuropathiazol	EC50	10000	-2.5	100	96.2	1	10000	4601.3	107.8	103.3	96.2	101.1	96.3	1.5		0	4.7	MGKYEWWFHSESJN-UHFFFAOYSA-N, MGKYEWWFHSESJN-UHFFFAOYSA-N
kuromanin	EC50	10000	-2.5	100	94.4	1	10000	13	102.8	102.4	103.3	98	94.4	5		0	2.5	RKWHWFONKJEUEF-GQUPQBGVSA-O
APD597	EC50	10000	-2.5	100	95.5	1	10000	1523.3	105.5	98.2	97	100.4	95.5	2.1		0	3.3	WPDCHTSXOPUOII-UHFFFAOYSA-N
remodelin	EC50	10000	-1	100	98.3	1	10000	528.4	98.3	103.2	101.8	99.2	104.8	0.5		0	3.5	XAEJIFARBQJLML-UHFFFAOYSA-N, XAEJIFARBQJLML-UHFFFAOYSA-N
salmeterol	EC50	10000	-2.5	100	97.5	1	10000	19463.7	101.3	105.7	100.9	106.6	97.5	0.7		0	4.5	GIIZNNXWQWCKIB-VWLOTQADSA-N, GIIZNNXWQWCKIB-VWLOTQADSA-N, GIIZNNXWQWCKIB-VWLOTQADSA-N, GIIZNNXWQWCKIB-VWLOTQADSA-N, GIIZNNXWQWCKIB-VWLOTQADSA-N
fenobam	EC50	10000	-1.9	100	97	1	10000	3964.4	100.3	97	99.5	100	100.8	0.5		0	1.9	DWPQODZAOSWNHB-UHFFFAOYSA-N, DWPQODZAOSWNHB-UHFFFAOYSA-N, DWPQODZAOSWNHB-UHFFFAOYSA-N
tarafenacin	EC50	10000	-2.5	100	90.2	1	10000	109	99.7	99.6	107.4	98.7	90.2	6.7		0	3.7	UXZDMXYRRQJIBJ-IBGZPJMESA-N
talipexole	EC50	10000	-2.5	100	98.1	1	10000	168684	102.6	106.6	98.1	100.3	100.1	0.2		0	3.7	DHSSDEDRBUKTQY-UHFFFAOYSA-N, DHSSDEDRBUKTQY-UHFFFAOYSA-N, DHSSDEDRBUKTQY-UHFFFAOYSA-N, DHSSDEDRBUKTQY-UHFFFAOYSA-N
satraplatin	EC50	1662.2	-2	100	68.1	1	10000	5.4	106.1	103.3	93.4	91.7	68.1	25.1		2.4	4.8	JWTNVKZACPRKPF-UHFFFAOYSA-J, JWTNVKZACPRKPF-UHFFFAOYSA-J
Mps-BAY-2a	EC50	264.2	-0.8	100	62.2	1	10000	0.5	95.7	94.5	90.1	71.1	62.2	60.4		5.9	2.8	MDYKTGNHXNTATG-UHFFFAOYSA-N, MDYKTGNHXNTATG-UHFFFAOYSA-N
TY-52156	EC50	10000	-0.1	100	97.2	1	10000	7089.5	97.5	99.3	101.7	97.2	106.6	4.4		0	4.4	XONRRGIRSGNWFP-UHFFFAOYSA-N, XONRRGIRSGNWFP-UHFFFAOYSA-N, XONRRGIRSGNWFP-UHFFFAOYSA-N
ZM-306416	EC50	433.8	-0.9	100	48.6	1	10000	0.2	100.1	99.2	87.7	66.8	48.6	71.5		7.4	1.9	YHUIUSRCUKUUQA-UHFFFAOYSA-N, YHUIUSRCUKUUQA-UHFFFAOYSA-N, YHUIUSRCUKUUQA-UHFFFAOYSA-N
ST-2825	EC50	10000	-0.5	100	86.6	1	10000	2.6	101.2	92.2	94.8	88.1	86.6	30.3		0.5	2.8	HBLHLJXFIPCEMW-ZJSFPPFMSA-N
tavaborole	EC50	10000	-0.1	100	87.7	1	10000	3718.7	94.6	96	87.7	92	112.3	19.2		0	10.1	LFQDNHWZDQTITF-UHFFFAOYSA-N, LFQDNHWZDQTITF-UHFFFAOYSA-N
monosodium-alpha-luminol	EC50	10000	-0.1	100	92.7	1	10000	3788.1	102.2	92.7	96.1	95.2	106.5	11.3		0	6.1	HWYHZTIRURJOHG-UHFFFAOYSA-N, HWYHZTIRURJOHG-UHFFFAOYSA-N, HWYHZTIRURJOHG-UHFFFAOYSA-N
BMS-690514	EC50	292.1	-0.6	100	14.8	1	10000	0.9	100.3	89.4	65.7	51.4	14.8	135.8		14.4	7	CSGQVNMSRKWUSH-IAGOWNOFSA-N, CSGQVNMSRKWUSH-IAGOWNOFSA-N, CSGQVNMSRKWUSH-IAGOWNOFSA-N
anlotinib	EC50	10000	-1.6	100	84.4	1	10000	4.7	91.2	98.6	97	95.2	84.4	12.8		0.5	4.7	KSMZEXLVHXZPEF-UHFFFAOYSA-N, KSMZEXLVHXZPEF-UHFFFAOYSA-N
TC-S-7003	EC50	526.6	-0.7	100	10.6	1	10000	0.8	96.9	97.4	71.7	54.6	10.6	120.3		12.6	7.9	BHJJWVDKNXABFS-UHFFFAOYSA-N, BHJJWVDKNXABFS-UHFFFAOYSA-N
AMG-PERK-44	EC50	10000	-0.1	100	85.8	1	10000	4190	85.8	88.9	92.9	98.7	115.6	22.1		0	13.1	YPPSMYLMSKHYAY-UHFFFAOYSA-N, YPPSMYLMSKHYAY-UHFFFAOYSA-N
SB-683698	EC50	10000	-0.1	100	91.8	1	10000	3748.9	92.2	96.2	91.8	99.9	106.6	12.7		0	6.7	DRSJLVGDSNWQBI-SFHVURJKSA-N, DRSJLVGDSNWQBI-SFHVURJKSA-N
ML323	EC50	10000	-1	100	87.6	1	10000	245.2	89.6	90	87.6	89.7	99.4	3.7		0	10.9	VUIRVWPJNKZOSS-UHFFFAOYSA-N
camicinal	EC50	10000	-0.1	100	85.6	1	10000	1331.6	85.6	91.9	90.1	94.6	104.7	25.4		0	8.3	RZKDEGZIFSJVNA-IBGZPJMESA-N, RZKDEGZIFSJVNA-IBGZPJMESA-N
ML204	EC50	10000	-0.1	100	87.3	1	10000	816.6	91.7	92.7	87.3	92.2	102.9	27.2		0	6.5	USYRQXDHKXGTCK-UHFFFAOYSA-N
AR-C155858	EC50	10000	-0.1	100	89.7	1	10000	2049.6	89.7	98.7	92.9	95.7	101.2	16.5		0	5.2	ISIVOJWVBJIOFM-ZDUSSCGKSA-N, ISIVOJWVBJIOFM-ZDUSSCGKSA-N
CGP-53353	EC50	10000	-0.1	100	93.5	1	10000	2648.3	96.9	97.1	99.9	93.5	102.8	10		0	3.8	RONQPWQYDRPRGG-UHFFFAOYSA-N, RONQPWQYDRPRGG-UHFFFAOYSA-N
Nandrolone	EC50	10000	-0.1	100	89.9	1	10000	3119.5	91.6	104.5	89.9	96.2	102.8	15.6		0	6.9
CGH2466	EC50	10000	-0.1	100	87.1	1	10000	819.3	87.1	95.3	100	93.9	93.9	23.2		0	5.2	BEPGKLOHQTXUHX-UHFFFAOYSA-N, BEPGKLOHQTXUHX-UHFFFAOYSA-N
rofecoxib	EC50	10000	-0.1	100	88.4	1	10000	2703.6	93.6	104.7	88.4	95.3	101.8	18.1		0	6.9	RZJQGNCSTQAWON-UHFFFAOYSA-N, RZJQGNCSTQAWON-UHFFFAOYSA-N, RZJQGNCSTQAWON-UHFFFAOYSA-N, RZJQGNCSTQAWON-UHFFFAOYSA-N, RZJQGNCSTQAWON-UHFFFAOYSA-N
imeglimin	EC50	10000	-0.1	100	92.5	1	10000	3664.2	92.5	96.2	92.8	100.9	105.2	11.7		0	6.1	GFICWFZTBXUVIG-SCSAIBSYSA-N, GFICWFZTBXUVIG-SCSAIBSYSA-N
fruquintinib	EC50	10000	-0.2	100	87.5	1	10000	380	96.1	93.4	102.5	94.5	91.6	16.8		0	3.9	BALLNEJQLSTPIO-UHFFFAOYSA-N
SP-420	EC50	10000	-2.5	100	95	1	10000	65897	95	98.5	98.3	104.8	100	0.6		0	3.9	YASYAEVZKXPYIZ-MRXNPFEDSA-N
adrafinil	EC50	10000	-0.1	100	85.5	1	10000	2753.5	93.5	85.5	93.8	93	107.3	22.6		0	8.8	CGNMLOKEMNBUAI-HXUWFJFHSA-N, CGNMLOKEMNBUAI-HXUWFJFHSA-N, CGNMLOKEMNBUAI-HXUWFJFHSA-N
TPCA-1	EC50	2893.6	-2.5	100	52	1	10000	52.2	104	98.3	100.7	98.2	52	26.2		2.7	2.6	SAYGKHKXGCPTLX-UHFFFAOYSA-N, SAYGKHKXGCPTLX-UHFFFAOYSA-N, SAYGKHKXGCPTLX-UHFFFAOYSA-N
SB-2343	EC50	555.4	-1	100	21.1	1	10000	0.2	100.2	92.5	88.7	50	21.1	100.6		11.1	3.7	QYBGBLQCOOISAR-UHFFFAOYSA-N, QYBGBLQCOOISAR-UHFFFAOYSA-N
fiacitabine	EC50	10000	-2.5	100	93.4	1	10000	18478.4	98.9	97.6	98.9	100.3	96.7	0.8		0	1.4	GIMSJJHKKXRFGV-BYPJNBLXSA-N, GIMSJJHKKXRFGV-BYPJNBLXSA-N
mofegiline	EC50	10000	-0.1	100	90.5	1	10000	1056.2	92.5	102.2	90.5	91.7	95	22.5		0	4.6	VXLBSYHAEKDUSU-JXMROGBWSA-N, VXLBSYHAEKDUSU-JXMROGBWSA-N
OTS514	EC50	1952.9	-2.5	100	6	1	10000	8.7	102	98.8	93.2	85.4	6	66.9		7.6	3.7	OETLNMOJNONWOY-LBPRGKRZSA-N
tyrphostin-AG-18	EC50	10000	-1	100	92.1	1	10000	183.8	96.4	92.1	96.6	94.9	94.9	2.4		0	5.2	VTJXFTPMFYAJJU-UHFFFAOYSA-N, VTJXFTPMFYAJJU-UHFFFAOYSA-N, VTJXFTPMFYAJJU-UHFFFAOYSA-N
ETC-159	EC50	10000	-0.3	100	89.4	1	10000	11.8	97.1	97.8	93.7	89.4	94.7	22.5		0	2.6	QTRXIFVSTWXRJJ-UHFFFAOYSA-N
Testolactone	EC50	10000	-1	100	88.1	1	10000	177.6	98.5	91.3	94.9	88.1	96.8	3.6		0	7.5
mericitabine	EC50	10000	-1	100	91.5	1	10000	172.9	92.5	97.6	99.3	93.6	91.5	2.6		0	5.3	MLESJYFEMSJZLZ-MAAOGQSESA-N, MLESJYFEMSJZLZ-MAAOGQSESA-N
SNG-1153	EC50	2029.7	-2.5	100	50.7	1	10000	15.3	100.2	94.3	100.4	93	50.7	34.3		3.8	2.9	OXHMDMVBLQNMGP-UHFFFAOYSA-N, OXHMDMVBLQNMGP-UHFFFAOYSA-N
liarozole	EC50	10000	-1	100	90.5	1	10000	191.9	94.2	90.5	94.8	94.8	95	2.9		0	6.5	UGFHIPBXIWJXNA-QGZVFWFLSA-N
tenidap	EC50	10000	-2.5	100	93.1	1	10000	5.1	101.9	102.6	94.6	93.1	99	15.2		0	3.4	IGPDWKCUDHIIRL-LLVKDONJSA-N
KHK-IN-1	EC50	2262.1	-2.5	100	0.1	1	10000	10.1	101.2	98.1	96.1	89.1	0.1	64.9		7.3	2.6	HFLMLZKGLUEWBU-UHFFFAOYSA-N
FK-3311	EC50	10000	-2.5	100	92.8	1	10000	1057.1	98.3	100.9	96.2	101.8	92.8	2.9		0	2.4	DIIYLGZNZGPXRR-UHFFFAOYSA-N, DIIYLGZNZGPXRR-UHFFFAOYSA-N
didox	EC50	10000	-0.1	100	100	1	10000	353.1	100	100	100	100	100	0.1		0	0	QJMCKEPOKRERLN-UHFFFAOYSA-N
relebactam	EC50	10000	-2.5	100	97.2	1	10000	106100	99.1	97.2	97.9	102	104.3	0.3		0	3.5	SMOBCLHAZXOKDQ-ZJUUUORDSA-N
T-0901317	EC50	10000	-2.5	100	98.1	1	10000	44878.4	102.6	101.9	98.1	101.4	98.8	0.3		0	2	SGIWFELWJPNFDH-UHFFFAOYSA-N, SGIWFELWJPNFDH-UHFFFAOYSA-N, SGIWFELWJPNFDH-UHFFFAOYSA-N, SGIWFELWJPNFDH-UHFFFAOYSA-N
olmesartan	EC50	10000	-0.8	100	92.7	1	10000	2	98.8	102.4	97.2	96.9	92.7	8.7		0	1.7	VTRAEEWXHOVJFV-UHFFFAOYSA-N, VTRAEEWXHOVJFV-UHFFFAOYSA-N, VTRAEEWXHOVJFV-UHFFFAOYSA-N, VTRAEEWXHOVJFV-UHFFFAOYSA-N
EMD-386088	EC50	10000	-0.4	100	91.7	1	10000	8.5	98.1	96.4	99.6	96	91.7	12.6		0	2	BPPGPYJBCVXILI-UHFFFAOYSA-N, BPPGPYJBCVXILI-UHFFFAOYSA-N, BPPGPYJBCVXILI-UHFFFAOYSA-N
pemirolast	EC50	10000	-1	100	88.5	1	10000	233.1	89.7	88.7	88.5	96.4	93.8	3.5		0	9.6	HIANJWSAHKJQTH-UHFFFAOYSA-N, HIANJWSAHKJQTH-UHFFFAOYSA-N, HIANJWSAHKJQTH-UHFFFAOYSA-N
fagomine	EC50	10000	-0.7	100	92.7	1	10000	19.9	95.6	93.5	93.1	94.5	92.7	26.1		0	1	YZNNBIPIQWYLDM-HSUXUTPPSA-N
GLPG0492-R-enantiomer	EC50	10000	-0.2	100	96.8	1	10000	326.4	96.8	102.2	99.7	97.7	100.6	3.4		0	2.4	VAJGULUVTFDTAS-SFHVURJKSA-N
olprinone	EC50	10000	-2.5	100	94.2	1	10000	42486.2	98.5	105.7	94.2	102.5	96.7	0.8		0	4.3	JPAWFIIYTJQOKW-UHFFFAOYSA-N
TH-302	EC50	10000	-2.5	100	93.1	1	10000	3.2	101.4	100.2	98.8	93.1	97.5	12		0	2.3	UGJWRPJDTDGERK-UHFFFAOYSA-N, UGJWRPJDTDGERK-UHFFFAOYSA-N
GR-235	EC50	10000	-2.5	100	97.8	1	10000	355647	110	108.3	97.8	104.4	111.3	0.3		0	9.3	WDXRGPWQVHZTQJ-NRJJLHBYSA-N
PD-98059	EC50	10000	-2.5	100	92	1	10000	3668.3	109.1	107.8	104.8	103.8	92	3		0	6.8	QFWCYNPOPKQOKV-UHFFFAOYSA-N, QFWCYNPOPKQOKV-UHFFFAOYSA-N, QFWCYNPOPKQOKV-UHFFFAOYSA-N
epicatechin-gallate-(-)	EC50	10000	-2.5	100	96.1	1	10000	8.2	105.2	101.7	99	96.1	99	7.1		0	3.1	LSHVYAFMTMFKBA-TZIWHRDSSA-N, LSHVYAFMTMFKBA-TZIWHRDSSA-N
istaroxime	EC50	2732.9	-2.5	100	61.1	1	10000	85.2	106.3	104.9	98.3	97.9	61.1	22.2		2.2	4.1	MPYLDWFDPHRTEG-PAAYLBSLSA-N, MPYLDWFDPHRTEG-PAAYLBSLSA-N
ABT-639	EC50	10000	-2.5	100	97.8	1	10000	67491.7	102	98.9	97.8	100.4	100.1	0.3		0	1.7	AGPIHNZOZNKRGT-CYBMUJFWSA-N
costunolide	EC50	10000	-1	100	91.9	1	10000	151.1	98.6	91.9	99.1	97.8	93.4	2.4		0	4.4	HRYLQFBHBWLLLL-AHNJNIBGSA-N, HRYLQFBHBWLLLL-AHNJNIBGSA-N, HRYLQFBHBWLLLL-AHNJNIBGSA-N, HRYLQFBHBWLLLL-AHNJNIBGSA-N
grapiprant	EC50	10000	-0.8	100	95.6	1	10000	1.7	101.3	97.7	97.3	95.6	96.6	10.9		0	1.1	HZVLFTCYCLXTGV-UHFFFAOYSA-N
topiroxostat	EC50	10000	-2.5	100	99.8	1	10000	337321	102.4	102.7	100.9	102.3	99.8	0		0	2.2	UBVZQGOVTLIHLH-UHFFFAOYSA-N, UBVZQGOVTLIHLH-UHFFFAOYSA-N
nimorazole	EC50	10000	-0.1	100	100	1	10000	353.1	100	100	100	100	100	0.1		0	0	MDJFHRLTPRPZLY-UHFFFAOYSA-N, MDJFHRLTPRPZLY-UHFFFAOYSA-N
MC1568	EC50	10000	-0.1	100	100	1	10000	353.1	100	100	100	100	100	0.1		0	0	QQDIFLSJMFDTCQ-FIFLTTCUSA-N, QQDIFLSJMFDTCQ-FIFLTTCUSA-N, QQDIFLSJMFDTCQ-FIFLTTCUSA-N
BQU57	EC50	10000	-2.5	100	99.7	1	10000	172192	104.3	103.8	102.6	101.4	99.7	0.1		0	3.2	QFUFJOJDXRWBNA-YUZLPWPTSA-N, QFUFJOJDXRWBNA-YUZLPWPTSA-N
ON123300	EC50	3015	-2.5	100	58.1	1	10000	155.5	104.7	107.4	106.9	99.1	58.1	22.2		2.2	5.7	VADOZMZXXRBXNY-UHFFFAOYSA-N, VADOZMZXXRBXNY-UHFFFAOYSA-N
pyrantel-pamoate	EC50	10000	-2.5	100	96.4	1	10000	92420.5	106.7	99.9	96.4	100.9	99.4	0.4		0	3.9	YSAUAVHXTIETRK-AATRIKPKSA-N, YSAUAVHXTIETRK-AATRIKPKSA-N, YSAUAVHXTIETRK-AATRIKPKSA-N, YSAUAVHXTIETRK-AATRIKPKSA-N, YSAUAVHXTIETRK-AATRIKPKSA-N, YSAUAVHXTIETRK-AATRIKPKSA-N
sivelestat	EC50	10000	-0.9	100	96.5	1	10000	309.4	107.3	96.5	103.5	98.8	100.4	1.1		0	4.6	BTGNGJJLZOIYID-UHFFFAOYSA-N, BTGNGJJLZOIYID-UHFFFAOYSA-N, BTGNGJJLZOIYID-UHFFFAOYSA-N
quercetin	EC50	10000	-2.5	100	95.9	1	10000	47702.7	99.3	99	95.9	100.8	99.3	0.5		0	2.3	REFJWTPEDVJJIY-UHFFFAOYSA-N, REFJWTPEDVJJIY-UHFFFAOYSA-N, REFJWTPEDVJJIY-UHFFFAOYSA-N, REFJWTPEDVJJIY-UHFFFAOYSA-N, REFJWTPEDVJJIY-UHFFFAOYSA-N
1,12-Besm	EC50	2456.3	-2.5	100	70.5	1	10000	42.9	101.4	104.3	99.4	97.5	70.5	18.1		1.7	2.3	PGMIWVSHZMWSSI-UHFFFAOYSA-N
camphor-(+)	EC50	10000	-1.3	100	94	1	10000	0.5	99.2	100.4	96.3	95.3	94	12.5		0	0.8	DSSYKIVIOFKYAU-XCBNKYQSSA-N, DSSYKIVIOFKYAU-XCBNKYQSSA-N
diclofensine	EC50	10000	-0.3	100	91.1	1	10000	8.4	96	99.3	94.5	95.7	91.1	17.9		0	2.1	ZJDCGVDEEHWEIG-HNNXBMFYSA-N, ZJDCGVDEEHWEIG-HNNXBMFYSA-N
lorediplon	EC50	10000	-0.4	100	91	1	10000	5.1	97.9	98.9	93.9	96.3	91	17.1		0	1.9	NQPOCLFSADOXBR-UHFFFAOYSA-N
ZM-323881	EC50	10000	-2.5	100	84	1	10000	8.3	99.9	102.8	99.3	96.2	84	12.8		0.7	1.5	NVBNDZZLJRYRPD-UHFFFAOYSA-N, NVBNDZZLJRYRPD-UHFFFAOYSA-N, NVBNDZZLJRYRPD-UHFFFAOYSA-N, NVBNDZZLJRYRPD-UHFFFAOYSA-N
ticarcillin	EC50	10000	-0.1	100	100	1	10000	353.1	100	100	100	100	100	0.1		0	0	OHKOGUYZJXTSFX-KZFFXBSXSA-N, OHKOGUYZJXTSFX-KZFFXBSXSA-N, OHKOGUYZJXTSFX-KZFFXBSXSA-N, OHKOGUYZJXTSFX-KZFFXBSXSA-N
meluadrine	EC50	10000	-1.7	100	99.9	1	10000	183266	108.7	101.9	101.6	99.9	104.1	0		0	5	LIXBJWRFCNRAPA-LLVKDONJSA-N
CC-115	EC50	1043.4	-2.5	100	24.8	1	10000	0.2	107.8	102.8	102.7	64.4	24.8	73.8		8.7	4.4	GMYLVKUGJMYTFB-UHFFFAOYSA-N, GMYLVKUGJMYTFB-UHFFFAOYSA-N, GMYLVKUGJMYTFB-UHFFFAOYSA-N
etomoxir	EC50	10000	-2.5	100	98.1	1	10000	44083.2	113.1	106.5	110.2	103.5	98.1	0.6		0	9.1	DZLOHEOHWICNIL-QGZVFWFLSA-N
NSC-632839	EC50	3490.1	-2.5	100	50.2	1	10000	146.9	100.8	97.9	104.1	103.1	50.2	23.3		2.4	3.8	PKCYYPHSCUSQDK-AYKLPDECSA-N, PKCYYPHSCUSQDK-AYKLPDECSA-N, PKCYYPHSCUSQDK-AYKLPDECSA-N
CGP-74514	EC50	2945	-2.5	100	6.3	1	10000	49.4	94.1	98.9	96.1	97.2	6.3	50.5		5.6	4.4	UTBSBSOBZHXMHI-LSDHHAIUSA-N, UTBSBSOBZHXMHI-LSDHHAIUSA-N
LY2874455	EC50	1345.4	-2.5	100	12.7	1	10000	2	95.3	92.4	98.6	71.9	12.7	76.1		8.9	4.5	GKJCVYLDJWTWQU-CXLRFSCWSA-N, GKJCVYLDJWTWQU-CXLRFSCWSA-N
NKP-1339	EC50	10000	-2.5	100	95.7	1	10000	79484.6	95.7	99.2	98.9	104	103	0.5		0	4	KNLORLKZMHLRBH-UHFFFAOYSA-J, KNLORLKZMHLRBH-UHFFFAOYSA-J
pexidartinib	EC50	10000	-0.2	100	95.3	1	10000	1234.8	99.7	96.4	103.1	95.3	113.1	5.5		0	8.2	JGWRKYUXBBNENE-UHFFFAOYSA-N
SAR407899	EC50	10000	-0.2	100	89.6	1	10000	159.1	97.1	101.2	89.6	100.5	92	15.5		0	4.8	IPEXHQGMTHOKQV-UHFFFAOYSA-N, IPEXHQGMTHOKQV-UHFFFAOYSA-N
CCG-63802	EC50	10000	-0.2	100	91.4	1	10000	561.9	102.6	95.5	99.4	91.4	106.4	10.3		0	6.4	VFSVKVQMZDJFQX-NBVRZTHBSA-N, VFSVKVQMZDJFQX-NBVRZTHBSA-N
T-0156	EC50	10000	-2.5	100	94.4	1	10000	109277	96	94.4	101.7	104.7	108.7	0.7		0	7.2	JEMJAABFSYOLAP-UHFFFAOYSA-N, JEMJAABFSYOLAP-UHFFFAOYSA-N, JEMJAABFSYOLAP-UHFFFAOYSA-N
NS-19504	EC50	10000	-0.1	100	92.2	1	10000	3357.1	99.9	94	100.5	92.2	106.7	12.1		0	6.3	HGWLTZOMQZIUBW-UHFFFAOYSA-N, HGWLTZOMQZIUBW-UHFFFAOYSA-N
LX7101	EC50	10000	-2.5	100	92.4	1	10000	106692	93.2	100.3	92.4	101.9	112	0.9		0	9.4	PWPNYABQEOGNNC-UHFFFAOYSA-N, PWPNYABQEOGNNC-UHFFFAOYSA-N
taltobulin	EC50	4.4	-1.2	100	17.9	1	10000	0.8	88.5	39.6	25.2	17.9	18.1	270.3		33.4	2.7	CNTMOLDWXSVYKD-PSRNMDMQSA-N, CNTMOLDWXSVYKD-PSRNMDMQSA-N
Y-39983	EC50	10000	-0.7	100	86.5	1	10000	0.8	99.1	98.5	96.6	93	86.5	17.9		0.2	1.1	JTVBXQAYBIJXRP-SNVBAGLBSA-N, JTVBXQAYBIJXRP-SNVBAGLBSA-N
APD668	EC50	10000	-0.1	100	90.5	1	10000	3020.3	90.5	95.2	100.4	95.7	104.9	14.7		0	6.3	XTRUQJBVQBUKSQ-UHFFFAOYSA-N, XTRUQJBVQBUKSQ-UHFFFAOYSA-N
PF-03814735	EC50	1389.9	-2.1	100	46	1	10000	1.6	92.6	98.6	96.6	82.1	46	46.4		5.2	4.1	RYYNGWLOYLRZLK-RBUKOAKNSA-N, RYYNGWLOYLRZLK-RBUKOAKNSA-N, RYYNGWLOYLRZLK-RBUKOAKNSA-N
deltarasin	EC50	2801.1	-2.5	100	0	1	10000	45.8	92.9	99.3	94	95.4	-0.1	56		6.2	5.2	LTZKEDSUXKTTTC-KXQOOQHDSA-N, LTZKEDSUXKTTTC-KXQOOQHDSA-N
verinurad	EC50	10000	-0.1	100	91.9	1	10000	3357.8	95.3	100.8	91.9	99.4	105.6	12.6		0	6	YYBOLPLTQDKXPM-UHFFFAOYSA-N
L-368899	EC50	10000	-0.1	100	87.6	1	10000	1378.5	100.7	93.8	98	87.6	110	17.4		0	9.2	MWIASLNTAGRGGA-ZJPWWDJASA-N
Perampanel	EC50	10000	-0.1	100	92.1	1	10000	1195.7	92.1	100.7	95.4	96.9	92.4	17.9		0	3.5
resveratrol	EC50	10000	-0.1	100	94.9	1	10000	1121	97.5	97.3	94.9	100.5	98.6	8.8		0	2.2	LUKBXSAWLPMMSZ-OWOJBTEDSA-N, LUKBXSAWLPMMSZ-OWOJBTEDSA-N, LUKBXSAWLPMMSZ-OWOJBTEDSA-N, LUKBXSAWLPMMSZ-OWOJBTEDSA-N, LUKBXSAWLPMMSZ-OWOJBTEDSA-N
ferulic-acid	EC50	10000	-0.2	100	94	1	10000	1714.6	94	107	94.5	96.2	106.8	8.1		0	7.2	KSEBMYQBYZTDHS-HWKANZROSA-N, KSEBMYQBYZTDHS-HWKANZROSA-N, KSEBMYQBYZTDHS-HWKANZROSA-N, KSEBMYQBYZTDHS-HWKANZROSA-N
oseltamivir-carboxylate	EC50	10000	-0.1	100	95.9	1	10000	3814.7	98.4	99.7	98.1	95.9	104.3	6.3		0	3.4	NENPYTRHICXVCS-YNEHKIRRSA-N, NENPYTRHICXVCS-YNEHKIRRSA-N
LH846	EC50	10000	-0.1	100	93.5	1	10000	3745.7	96.5	99.2	98	93.5	106.6	10.1		0	5.4	DYHAMRNAHTWYKY-UHFFFAOYSA-N, DYHAMRNAHTWYKY-UHFFFAOYSA-N
W-54011	EC50	10000	-2.5	100	99.3	1	10000	424784	100.9	102.6	99.3	103.1	104.6	0.1		0	3.2	DVYASSBBADJRAS-MUUNZHRXSA-N, DVYASSBBADJRAS-MUUNZHRXSA-N
17-PA	EC50	10000	-0.1	100	89.2	1	10000	3129.6	98.1	89.2	99.6	93	106.9	16.9		0	7.5	SINAMTXBCYKFDL-WBJZGETLSA-N, SINAMTXBCYKFDL-WBJZGETLSA-N
CIM-0216	EC50	10000	-2.5	100	96.3	1	10000	74881.6	104	99.2	96.3	101.1	101.3	0.4		0	3.2	KSEXDSJYVSEVGF-FQEVSTJZSA-N, KSEXDSJYVSEVGF-FQEVSTJZSA-N
bruceantin	EC50	132.5	-1.4	100	2.5	1	10000	0.1	101	103.7	59.1	11.4	2.5	183.1		21.5	3.7	KMCZIPGKKBSLEX-AOHBHZTBSA-N, KMCZIPGKKBSLEX-AOHBHZTBSA-N
SU9516	EC50	10000	-2.5	100	79	1	10000	512.4	97.4	99.4	95.3	104.2	79	8.9		0.5	3.8	QNUKRWAIZMBVCU-WCIBSUBMSA-N, QNUKRWAIZMBVCU-WCIBSUBMSA-N
pevonedistat	EC50	3453.2	-2.5	100	24.3	1	10000	147	96.9	107.2	102.7	104.1	24.3	35.9		3.9	6.1	MPUQHZXIXSTTDU-QXGSTGNESA-N, MPUQHZXIXSTTDU-QXGSTGNESA-N
RQ-00203078	EC50	10000	-2.2	100	88.9	1	10000	7	103.5	95.9	99.3	96.5	88.9	9.4		0.1	2.7	IJGQFZYYEHCCIZ-UHFFFAOYSA-N, IJGQFZYYEHCCIZ-UHFFFAOYSA-N
SB-218078	EC50	183.9	-2.5	100	71.7	1	10000	1.1	98.5	94.7	95	71.7	75	49.1		5.5	3.2	OTPNDVKVEAIXTI-UHFFFAOYSA-N, OTPNDVKVEAIXTI-UHFFFAOYSA-N
ribostamycin-sulfate	EC50	10000	-0.1	100	95.6	1	10000	3506.5	97.1	98	97.1	95.6	103.8	6.8		0	3.4	NSKGQURZWSPSBC-NZJHKTKDSA-N
isosorbide	EC50	10000	-0.1	100	92.9	1	10000	1870.1	96.7	100.1	97.5	92.9	99.8	11.1		0	2.9	KLDXJTOLSGUMSJ-JGWLITMVSA-N, KLDXJTOLSGUMSJ-JGWLITMVSA-N, KLDXJTOLSGUMSJ-JGWLITMVSA-N, KLDXJTOLSGUMSJ-JGWLITMVSA-N
imidafenacin	EC50	10000	-0.1	100	95.5	1	10000	815.1	97.9	100.5	95.5	99.2	97.2	7.8		0	1.9	SQKXYSGRELMAAU-UHFFFAOYSA-N, SQKXYSGRELMAAU-UHFFFAOYSA-N
SB-206553	EC50	10000	-0.1	100	95.5	1	10000	2262.2	99.1	96.8	100.2	95.5	100.4	6.9		0	2.2	QJQORSLQNXDVGE-UHFFFAOYSA-N, QJQORSLQNXDVGE-UHFFFAOYSA-N, QJQORSLQNXDVGE-UHFFFAOYSA-N
balapiravir	EC50	10000	-1	100	90.7	1	10000	164.7	98.6	92.8	93.4	98.4	90.7	2.8		0	5.5	VKXWOLCNTHXCLF-DXEZIKHYSA-N, VKXWOLCNTHXCLF-DXEZIKHYSA-N
PT-2385	EC50	10000	-0.3	100	96.9	1	10000	332.6	101.1	99.6	100	96.9	105.1	2.8		0	3.6	ONBSHRSJOPSEGS-INIZCTEOSA-N
tivantinib	EC50	330.6	-1.8	100	28.2	1	10000	0.1	97.3	99.8	92.8	36.5	28.2	106.4		12.7	1.3	UCEQXRCJXIVODC-PMACEKPBSA-N
ercalcitriol	EC50	10000	-1	100	88.5	1	10000	139.8	99	99.6	88.5	98.1	94.9	3.5		0	5.7	ZGLHBRQAEXKACO-XJRQOBMKSA-N, ZGLHBRQAEXKACO-XJRQOBMKSA-N
dihydroergotamine	EC50	10000	-0.1	100	100	1	10000	353.1	100	100	100	100	100	0.1		0	0	LUZRJRNZXALNLM-JGRZULCMSA-N, LUZRJRNZXALNLM-JGRZULCMSA-N, LUZRJRNZXALNLM-JGRZULCMSA-N, LUZRJRNZXALNLM-JGRZULCMSA-N
talarozole	EC50	10000	-0.6	100	99.1	1	10000	773.6	108	100.7	99.3	99.1	105.3	0.5		0	5	SNFYYXUGUBUECJ-FQEVSTJZSA-N, SNFYYXUGUBUECJ-FQEVSTJZSA-N
beta-lapachone	EC50	10000	-2.5	100	91.6	1	10000	1218.3	104.5	104.6	101.1	101.8	91.6	3.5		0	3.4	QZPQTZZNNJUOLS-UHFFFAOYSA-N, QZPQTZZNNJUOLS-UHFFFAOYSA-N, QZPQTZZNNJUOLS-UHFFFAOYSA-N, QZPQTZZNNJUOLS-UHFFFAOYSA-N
salirasib	EC50	10000	-0.2	100	95.8	1	10000	150	95.8	103.4	97.2	97.4	97.3	6.7		0	2.9	WUILNKCFCLNXOK-CFBAGHHKSA-N, WUILNKCFCLNXOK-CFBAGHHKSA-N
ethimizol	EC50	10000	-0.1	100	96.2	1	10000	2561.7	96.4	96.2	96.4	99.9	100.5	9		0	2.4	RYRFAMRQBZNEPX-UHFFFAOYSA-N, RYRFAMRQBZNEPX-UHFFFAOYSA-N
seratrodast	EC50	10000	-1	100	96.4	1	10000	195.7	97.7	99.5	96.4	96.9	98.2	1.1		0	2.5	ZBVKEHDGYSLCCC-SFHVURJKSA-N, ZBVKEHDGYSLCCC-SFHVURJKSA-N, ZBVKEHDGYSLCCC-SFHVURJKSA-N
FG-7142	EC50	10000	-2.5	100	95.7	1	10000	60402.4	102.3	95.7	98.2	100.5	100.9	0.5		0	3	QMCOPDWHWYSJSA-UHFFFAOYSA-N, QMCOPDWHWYSJSA-UHFFFAOYSA-N, QMCOPDWHWYSJSA-UHFFFAOYSA-N
dianhydrogalactitol	EC50	10000	-1	100	93.2	1	10000	179.7	97.6	96.9	93.2	97.2	99.9	2		0	4.3	AAFJXZWCNVJTMK-GUCUJZIJSA-N, AAFJXZWCNVJTMK-GUCUJZIJSA-N
eplerenone	EC50	10000	-2.5	100	95	1	10000	388.5	99.7	100	99.1	100.9	95	2.1		0	0.7	JUKPWJGBANNWMW-VWBFHTRKSA-N, JUKPWJGBANNWMW-VWBFHTRKSA-N, JUKPWJGBANNWMW-VWBFHTRKSA-N, JUKPWJGBANNWMW-VWBFHTRKSA-N
tasquinimod	EC50	10000	-0.2	100	93	1	10000	93.2	94.9	98.9	96.7	93	93.9	17.7		0	2	ONDYALNGTUAJDX-UHFFFAOYSA-N, ONDYALNGTUAJDX-UHFFFAOYSA-N
palovarotene	EC50	10000	-2.5	100	96.8	1	10000	97977.4	100	103.7	100.2	106.4	98.3	0.4		0	3.7	YTFHCXIPDIHOIA-DHZHZOJOSA-N, YTFHCXIPDIHOIA-DHZHZOJOSA-N
EGF816	EC50	1448.6	-2.5	100	36.8	1	10000	3.4	103.7	106	102.1	82.1	36.8	53.1		6.2	3.7	IOMMMLWIABWRKL-WUTDNEBXSA-N, IOMMMLWIABWRKL-WUTDNEBXSA-N
gemcitabine	EC50	41.2	-2.5	100	59.4	1	10000	0.4	101.5	102.3	62.3	59.4	61.4	96.9		11.9	2.2	SDUQYLNIPVEERB-QPPQHZFASA-N, SDUQYLNIPVEERB-QPPQHZFASA-N, SDUQYLNIPVEERB-QPPQHZFASA-N, SDUQYLNIPVEERB-QPPQHZFASA-N
CC-223	EC50	1934.3	-2.5	100	52.7	1	10000	23.6	109.7	103.6	99.8	92.5	52.7	33.9		3.7	5.2	UFKLYTOEMRFKAD-SHTZXODSSA-N, UFKLYTOEMRFKAD-SHTZXODSSA-N
MK-0354	EC50	10000	-0.1	100	100	1	10000	353.1	100	100	100	100	100	0.1		0	0	LTQYSJKGRPGMPO-UHFFFAOYSA-N
PNU-120596	EC50	10000	-2.5	100	96.8	1	10000	7122.1	99	104.3	101.5	104.1	96.8	1		0	3.1	CEIIEALEIHQDBX-UHFFFAOYSA-N, CEIIEALEIHQDBX-UHFFFAOYSA-N, CEIIEALEIHQDBX-UHFFFAOYSA-N, CEIIEALEIHQDBX-UHFFFAOYSA-N
MK-8033	EC50	10000	-2.5	100	97.7	1	10000	91	103.5	98.8	104.1	99.4	97.7	1.9		0	2.8	VMJFTOSOFDEKTM-UHFFFAOYSA-N, VMJFTOSOFDEKTM-UHFFFAOYSA-N
AZD3264	EC50	10000	-0.8	100	97.4	1	10000	282.1	102.4	104.4	104.7	97.4	102.6	1		0	4.1	NMFIXEFNQPDISY-ZDUSSCGKSA-N
melatonin	EC50	10000	-0.1	100	100	1	10000	353.1	100	100	100	100	100	0.1		0	0	DRLFMBDRBRZALE-UHFFFAOYSA-N, DRLFMBDRBRZALE-UHFFFAOYSA-N, DRLFMBDRBRZALE-UHFFFAOYSA-N, DRLFMBDRBRZALE-UHFFFAOYSA-N
GKA-50	EC50	10000	-0.1	100	100	1	10000	353.1	100	100	100	100	100	0.1		0	0	OCBMECSFDVUYQN-ROUUACIJSA-N, OCBMECSFDVUYQN-ROUUACIJSA-N
hexaminolevulinate	EC50	10000	-1.2	100	98	1	10000	1199.6	109.3	98	104.5	99.2	99.5	0.5		0	5.3	RYQOILLJDKPETL-UHFFFAOYSA-N
3PO	EC50	10000	-2.5	100	87.7	1	10000	4388.6	107.2	111.6	100.1	111.2	87.7	4.2		0	9	UOWGYMNWMDNSTL-ONEGZZNKSA-N
JLK-6	EC50	10000	-2.5	100	93.8	1	10000	3737.2	107.9	103.6	100.2	103.7	93.8	2.3		0	4.8	AMDGKLWVCUXONP-UHFFFAOYSA-N, AMDGKLWVCUXONP-UHFFFAOYSA-N
dofequidar	EC50	10000	-0.1	100	100	1	10000	353.1	100	100	100	100	100	0.1		0	0	KLWUUPVJTLHYIM-UHFFFAOYSA-N
CGP-57380	EC50	3247.2	-2.5	100	54.4	1	10000	135.2	106.8	102.8	99.8	100.6	54.4	22.7		2.3	4.2	UQPMANVRZYYQMD-UHFFFAOYSA-N, UQPMANVRZYYQMD-UHFFFAOYSA-N, UQPMANVRZYYQMD-UHFFFAOYSA-N
anethole-trithione	EC50	10000	-2.5	100	95.9	1	10000	130926	107	105.2	95.9	101.5	105.8	0.5		0	6.3	KYLIZBIRMBGUOP-UHFFFAOYSA-N, KYLIZBIRMBGUOP-UHFFFAOYSA-N
solcitinib	EC50	10000	-0.1	100	100	1	10000	353.1	100	100	100	100	100	0.1		0	0	MPYACSQFXVMWNO-UHFFFAOYSA-N
PAC-1	EC50	2521.4	-2.5	100	48.7	1	10000	37.2	103	103.4	104.2	95.9	48.7	31		3.3	3.2	YQNRVGJCPCNMKT-LFVJCYFKSA-N, YQNRVGJCPCNMKT-LFVJCYFKSA-N, YQNRVGJCPCNMKT-LFVJCYFKSA-N, YQNRVGJCPCNMKT-LFVJCYFKSA-N
palosuran	EC50	10000	-2.5	100	99.4	1	10000	647336	104.2	106.1	99.4	104.5	102.2	0.1		0	4.5	WYJCYXOCHXWTHG-UHFFFAOYSA-N
R112	EC50	3033.9	-2.5	100	46.6	1	10000	56.6	103.4	102.1	99.9	99	46.6	28.1		3	2.6	TVKGTSHBQZEFEE-UHFFFAOYSA-N
STF-083010	EC50	10000	-2.5	100	94.5	1	10000	3678.6	99.9	102	100.3	105.7	94.5	1.8		0	3.1	TVIVJHZHPKNDAQ-MHWRWJLKSA-N, TVIVJHZHPKNDAQ-MHWRWJLKSA-N
phenylpiracetam	EC50	10000	-0.1	100	100	1	10000	353.1	100	100	100	100	100	0.1		0	0	LYONXVJRBWWGQO-SNVBAGLBSA-N
SRC-kinase-inhibitor-I	EC50	1765.9	-2.5	100	66.7	1	10000	21	102.8	97.2	108.7	93.5	66.7	25.2		2.6	4.8	DMWVGXGXHPOEPT-UHFFFAOYSA-N, DMWVGXGXHPOEPT-UHFFFAOYSA-N
PD-407824	EC50	2241.8	-2.5	100	43.2	1	10000	31.3	108.5	103.1	101.7	93.6	43.2	37.1		4.1	4.6	IAUZTOZLTFSMIE-UHFFFAOYSA-N, IAUZTOZLTFSMIE-UHFFFAOYSA-N, IAUZTOZLTFSMIE-UHFFFAOYSA-N
salubrinal	EC50	10000	-0.1	100	100	1	10000	353.1	100	100	100	100	100	0.1		0	0	LCOIAYJMPKXARU-CVTTXWKISA-N, LCOIAYJMPKXARU-CVTTXWKISA-N, LCOIAYJMPKXARU-CVTTXWKISA-N, LCOIAYJMPKXARU-CVTTXWKISA-N
PX-12	EC50	10000	-0.1	100	96.7	1	10000	3799.4	96.7	97.8	103.2	97.5	99.8	5.1		0	2.7	BPBPYQWMFCTCNG-ZCFIWIBFSA-N
IOX1	EC50	10000	-2.5	100	92.3	1	10000	72877.8	98	92.3	102.7	101.1	106.1	0.9		0	6.6	JGRPKOGHYBAVMW-UHFFFAOYSA-N, JGRPKOGHYBAVMW-UHFFFAOYSA-N
etifoxine	EC50	10000	-0.1	100	94.8	1	10000	6612.8	94.8	98.1	95.5	99.3	111.8	8.1		0	7.6	IBYCYJFUEJQSMK-KRWDZBQOSA-N
reparixin	EC50	10000	-0.1	100	96.2	1	10000	8439.7	100.1	98.7	97.5	96.2	112.1	6		0	7.1	KQDRVXQXKZXMHP-LLVKDONJSA-N, KQDRVXQXKZXMHP-LLVKDONJSA-N
N-methylquipazine	EC50	10000	-0.1	100	95.7	1	10000	7261.1	97.7	97.8	95.7	97.1	111.3	6.7		0	6.9	HOMWNUXPSJQSSU-UHFFFAOYSA-N, HOMWNUXPSJQSSU-UHFFFAOYSA-N
PHA-665752	EC50	1710.6	-2.5	100	57	1	10000	4	99.9	97.5	100.8	91.1	57	33.1		3.6	1.3	OYONTEXKYJZFHA-SSHUPFPWSA-N, OYONTEXKYJZFHA-SSHUPFPWSA-N, OYONTEXKYJZFHA-SSHUPFPWSA-N, OYONTEXKYJZFHA-SSHUPFPWSA-N, OYONTEXKYJZFHA-SSHUPFPWSA-N
remimazolam	EC50	10000	-0.2	100	96	1	10000	313.8	102.9	96.5	99.3	96	99.8	5.1		0	2.7	CYHWMBVXXDIZNZ-KRWDZBQOSA-N
LPA2-antagonist-1	EC50	10000	-2.5	100	82.5	1	10000	3	95.2	97.1	101.5	93.2	82.5	16.1		1.1	2.9	BPRNMVDTWIHULJ-AWEZNQCLSA-N
nomifensine	EC50	10000	-0.1	100	94.2	1	10000	5230.3	97.9	96.8	94.2	99.4	109.7	9		0	6.6	XXPANQJNYNUNES-AWEZNQCLSA-N, XXPANQJNYNUNES-AWEZNQCLSA-N, XXPANQJNYNUNES-AWEZNQCLSA-N
BCI-540	EC50	10000	-0.1	100	92.5	1	10000	4801.9	93.2	93.8	99.5	92.5	110.1	11.6		0	7.9	PSPGQHXMUKWNDI-UHFFFAOYSA-N, PSPGQHXMUKWNDI-UHFFFAOYSA-N
voreloxin	EC50	1506.1	-2.4	100	56.1	1	10000	3.8	96.9	96.2	96.7	88.1	56.1	36.2		4	3	XZAFZXJXZHRNAQ-STQMWFEESA-N, XZAFZXJXZHRNAQ-STQMWFEESA-N
MRS-3777	EC50	10000	-2.5	100	78.2	1	10000	54.5	98.7	96.2	93.5	97.2	78.2	14.8		1.1	3.8	ZYVKEIQGOGHCFB-UHFFFAOYSA-N, ZYVKEIQGOGHCFB-UHFFFAOYSA-N, OGCQBCHLFMBCCE-UHFFFAOYSA-N, OGCQBCHLFMBCCE-UHFFFAOYSA-N
ARQ-092	EC50	10000	-2.5	100	82.2	1	10000	1.7	95.1	102.1	86.5	82.2	84.7	39		3.3	3	HNFMVVHMKGFCMB-UHFFFAOYSA-N
SP-100030	EC50	10000	-0.1	100	96	1	10000	1116.9	96	97.5	97.1	97.2	101.7	8.7		0	2.5	GHMKQBWHPQMXSH-UHFFFAOYSA-N, GHMKQBWHPQMXSH-UHFFFAOYSA-N
pirodavir	EC50	10000	-0.1	100	89.9	1	10000	3687.9	89.9	96.8	90.9	99	108.2	15.7		0	8.2	KCHIOGFOPPOUJC-UHFFFAOYSA-N, KCHIOGFOPPOUJC-UHFFFAOYSA-N
(-)-Huperzine A	EC50	10000	-0.1	100	90.7	1	10000	3267.3	93	96.8	98	90.7	106.8	14.4		0	6.7
palifosfamide	EC50	10000	-0.1	100	91.7	1	10000	3533.7	93.5	95.9	91.7	98.1	106.7	12.8		0	6.4	BKCJZNIZRWYHBN-UHFFFAOYSA-N, BKCJZNIZRWYHBN-UHFFFAOYSA-N
alvimopan	EC50	10000	-0.1	100	90.4	1	10000	2630.8	90.4	96.2	94.8	95.8	103.8	14.9		0	5.6	UPNUIXSCZBYVBB-JVFUWBCBSA-N, UPNUIXSCZBYVBB-JVFUWBCBSA-N
SSR-180711	EC50	10000	-0.1	100	93.5	1	10000	3485.5	94.2	101.3	93.5	95.5	104.1	10.2		0	5
GS-6201	EC50	10000	-0.1	100	96.1	1	10000	4193.7	98.5	96.1	96.5	97.8	104.4	6		0	3.6	KOYXXLLNCXWUNF-UHFFFAOYSA-N
fenoxaprop-p-ethyl	EC50	10000	-0.1	100	92.2	1	10000	5838	96.8	92.2	93.8	100.7	114.7	12.1		0	10	PQKBPHSEKWERTG-LLVKDONJSA-N
UNC0642	EC50	10000	-2.5	100	91.6	1	10000	78488.7	96.6	102.4	91.6	107.9	105.1	1		0	7.7	RNAMYOYQYRYFQY-UHFFFAOYSA-N, RNAMYOYQYRYFQY-UHFFFAOYSA-N, RNAMYOYQYRYFQY-UHFFFAOYSA-N
hydroxyfasudil	EC50	10000	-0.1	100	90.3	1	10000	3081	95.7	95.8	96.4	90.3	107	15.1		0	6.6	ZAVGJDAFCZAWSZ-UHFFFAOYSA-N, ZAVGJDAFCZAWSZ-UHFFFAOYSA-N
eltoprazine	EC50	10000	-0.1	100	91.9	1	10000	2332.5	96.5	96.5	97.9	91.9	102.7	12.6		0	4.2	WVLHGCRWEHCIOT-UHFFFAOYSA-N, WVLHGCRWEHCIOT-UHFFFAOYSA-N, WVLHGCRWEHCIOT-UHFFFAOYSA-N
JNJ-42041935	EC50	10000	-2.5	100	93.7	1	10000	2001	97.2	104	100.3	103	93.7	2.4		0	3	FXHHASJVTYRJHH-UHFFFAOYSA-N
timolol	EC50	10000	-1.4	100	94.5	1	10000	964	94.5	96.9	105.5	99.3	103.5	1.2		0	5.2	BLJRIMJGRPQVNF-JTQLQIEISA-N, BLJRIMJGRPQVNF-JTQLQIEISA-N, BLJRIMJGRPQVNF-JTQLQIEISA-N
ML314	EC50	1450.8	-1.7	100	62.9	1	10000	2	96.9	108.9	95	87.6	62.9	31.4		3.1	5.3	SWEOAXMICIJCQC-UHFFFAOYSA-N
AMG-9810	EC50	10000	-0.8	100	89.4	1	10000	2.6	98.3	101.9	96	97	89.4	10.6		0	2.3	GZTFUVZVLYUPRG-IZZDOVSWSA-N, GZTFUVZVLYUPRG-IZZDOVSWSA-N, GZTFUVZVLYUPRG-IZZDOVSWSA-N
tirapazamine	EC50	10000	-2.5	100	90.7	1	10000	0.7	101.3	97.6	100.9	95.6	90.7	9.1		0	1.5	ORYDPOVDJJZGHQ-UHFFFAOYSA-N, ORYDPOVDJJZGHQ-UHFFFAOYSA-N
SB-242235	EC50	10000	-0.8	100	83.6	1	10000	1.1	100.4	97	94.4	83.6	89	30.4		1.4	3	PDTYLGXVBIWRIM-UHFFFAOYSA-N, PDTYLGXVBIWRIM-UHFFFAOYSA-N
terutroban	EC50	10000	-0.2	100	94.6	1	10000	69.2	96.8	97.6	95.6	94.6	95.8	15.8		0	0.8	HWEOXFSBSQIWSY-MRXNPFEDSA-N
XMD17-109	EC50	1205.7	-1.7	100	8.8	1	10000	0.3	94.3	97.1	94.4	62.1	8.8	84.4		9.5	4.1	XVBGRTMNFNMINE-UHFFFAOYSA-N, XVBGRTMNFNMINE-UHFFFAOYSA-N
tolrestat	EC50	10000	-1	100	91.2	1	10000	196.6	94.7	95.9	93.5	91.2	96.8	2.6		0	6.2	LUBHDINQXIHVLS-UHFFFAOYSA-N, LUBHDINQXIHVLS-UHFFFAOYSA-N, LUBHDINQXIHVLS-UHFFFAOYSA-N
amifampridine	EC50	10000	-1.8	100	91.8	1	10000	6.9	95.7	100.1	98.2	97.7	91.8	6.5		0	2.3	OYTKINVCDFNREN-UHFFFAOYSA-N, OYTKINVCDFNREN-UHFFFAOYSA-N
GDC-0810	EC50	10000	-2.5	100	90.6	1	10000	727.4	92.9	102.3	96.4	100.3	90.6	4.6		0	4.2	BURHGPHDEVGCEZ-KJGLQBJMSA-N
SB-225002	EC50	1656	-2.5	100	34.8	1	10000	4.9	101	98.3	94.5	85.7	34.8	51.1		5.9	2.9	MQBZVUNNWUIPMK-UHFFFAOYSA-N, MQBZVUNNWUIPMK-UHFFFAOYSA-N
TRV130	EC50	10000	-0.3	100	94.5	1	10000	35.1	96.9	100.1	95.7	94.5	96.6	13.2		0	1.8	DMNOVGJWPASQDL-OAQYLSRUSA-N
compound-w	EC50	10000	-0.1	100	100	1	10000	353.1	100	100	100	100	100	0.1		0	0	JOSXKPZXMVHRKU-UHFFFAOYSA-N, JOSXKPZXMVHRKU-UHFFFAOYSA-N
DAA-1106	EC50	10000	-2.5	100	99	1	10000	363268	102.4	99	103.1	107	101.3	0.1		0	4.1	DCRZYADKQRHHSF-UHFFFAOYSA-N, DCRZYADKQRHHSF-UHFFFAOYSA-N
FG-2216	EC50	10000	-2.5	100	99.4	1	10000	62014.1	100.1	99.4	104	101.8	99.5	0.1		0	2.2	OUQVKRKGTAUJQA-UHFFFAOYSA-N
MK-0773	EC50	10000	-2.5	100	96.2	1	10000	91308	99.2	102.1	96.2	103.7	103.8	0.5		0	4	GBEUKTWTUSPHEE-JWJWXJQQSA-N, GBEUKTWTUSPHEE-JWJWXJQQSA-N
triflusal	EC50	10000	-2.5	100	92.1	1	10000	6230.7	99.4	96.9	97.7	100.2	94.5	1.6		0	2	RMWVZGDJPAKBDE-UHFFFAOYSA-N, RMWVZGDJPAKBDE-UHFFFAOYSA-N, RMWVZGDJPAKBDE-UHFFFAOYSA-N, RMWVZGDJPAKBDE-UHFFFAOYSA-N, RMWVZGDJPAKBDE-UHFFFAOYSA-N
RS-504393	EC50	1672.4	-2.5	100	74.1	1	10000	18	92.9	100.6	96.4	94.4	74.1	20.1		1.8	4	ODNICNWASXKNNQ-UHFFFAOYSA-N, ODNICNWASXKNNQ-UHFFFAOYSA-N
UNC2025	EC50	1159.1	-2.5	100	34.6	1	10000	0.5	95.3	101.3	100.5	73.3	34.6	61.2		7.2	2.5	MJSHVHLADKXCML-RQNOJGIXSA-N
nisoldipine	EC50	2066.8	-2.5	100	60.7	1	10000	8.6	100.3	100.9	102.1	94.6	60.7	27.1		2.8	1.2	VKQFCGNPDRICFG-GOSISDBHSA-N, VKQFCGNPDRICFG-GOSISDBHSA-N, VKQFCGNPDRICFG-GOSISDBHSA-N, VKQFCGNPDRICFG-GOSISDBHSA-N, VKQFCGNPDRICFG-GOSISDBHSA-N
CINPA-1	EC50	10000	-2.5	100	91	1	10000	729.4	95.2	106.2	96.6	100.2	91	4.5		0	4.3	AYQBYSPEGRYKFA-UHFFFAOYSA-N, AYQBYSPEGRYKFA-UHFFFAOYSA-N
enasidenib	EC50	10000	-0.1	100	94.2	1	10000	2378.4	98.2	94.2	97.9	99.6	101.3	9.1		0	3.1	DYLUUSLLRIQKOE-UHFFFAOYSA-N
YK-4-279	EC50	3341.2	-2.5	100	48.1	1	10000	147.3	107.5	101.9	101.5	101.6	48.1	25.3		2.6	4.7	HLXSCTYHLQHQDJ-KRWDZBQOSA-N, HLXSCTYHLQHQDJ-KRWDZBQOSA-N
dobutamine	EC50	10000	-0.5	100	97.1	1	10000	224.8	105.9	102.8	97.1	98.5	103.4	1.9		0	4.3	JRWZLRBJNMZMFE-UHFFFAOYSA-N, JRWZLRBJNMZMFE-UHFFFAOYSA-N, JRWZLRBJNMZMFE-UHFFFAOYSA-N, JRWZLRBJNMZMFE-UHFFFAOYSA-N, JRWZLRBJNMZMFE-UHFFFAOYSA-N
NS-018	EC50	1762.1	-2.5	100	14.5	1	10000	5.3	106.1	100	99.7	83.4	14.5	64.7		7.4	3.1	UQTPDWDAYHAZNT-AWEZNQCLSA-N
Tapentadol (hydrochloride)	EC50	10000	-2.5	100	96.3	1	10000	11.3	102.9	108.3	97.3	97.1	96.3	7.9		0	4.4
1,2,3,4,5,6-hexabromocyclohexane	EC50	10000	-2.5	100	93.9	1	10000	4280.5	99.7	106.9	100.8	105.4	93.9	2.1		0	4.4	QFQZKISCBJKVHI-UHFFFAOYSA-N, QFQZKISCBJKVHI-UHFFFAOYSA-N
GSK2830371	EC50	10000	-2.5	100	91.5	1	10000	56.7	107.2	94.7	104.4	98	91.6	6.8		0	5	IVDUVEGCMXCMSO-FQEVSTJZSA-N, IVDUVEGCMXCMSO-FQEVSTJZSA-N
BRD4770	EC50	10000	-1	100	90.1	1	10000	1.8	102.7	97.4	98	96.6	90.1	9.3		0	2.1	UCGWYCMPZXDHNR-UHFFFAOYSA-N, UCGWYCMPZXDHNR-UHFFFAOYSA-N
ML297	EC50	10000	-2.5	100	98.2	1	10000	122420	104.2	99.5	98.2	102	99.5	0.2		0	2.5	IEKSMUSSYJUQMY-UHFFFAOYSA-N, IEKSMUSSYJUQMY-UHFFFAOYSA-N
CPI-0610	EC50	449.3	-1.3	100	16.2	1	10000	0.4	111	107.9	88.4	38.5	16.2	113.3		13	7	GCWIQUVXWZWCLE-INIZCTEOSA-N, GCWIQUVXWZWCLE-INIZCTEOSA-N
evatanepag	EC50	10000	-2.5	100	93.5	1	10000	11	107.8	103.5	102	97.4	93.5	6.1		0	4.4	WOHRHWDYFNWPNG-UHFFFAOYSA-N
danirixin	EC50	10000	-1	100	98.2	1	10000	850.9	106	106.5	105.9	98.2	100.1	0.5		0	5.4	NGYNBSHYFOFVLS-LBPRGKRZSA-N
dinoprostone	EC50	10000	-2.5	100	94.9	1	10000	3958.7	101.4	107.4	100.6	103.1	94.9	1.8		0	4.1	XEYBRNLFEZDVAW-ARSRFYASSA-N, XEYBRNLFEZDVAW-ARSRFYASSA-N
KG-5	EC50	2538.8	-2.5	100	33.1	1	10000	30.7	98.9	103.3	105.3	94.8	33.1	40.2		4.5	3.4	CMYHZFCJPORPHY-UHFFFAOYSA-N, CMYHZFCJPORPHY-UHFFFAOYSA-N
efinaconazole	EC50	10000	-0.1	100	100	1	10000	353.1	100	100	100	100	100	0.1		0	0	NFEZZTICAUWDHU-KDOFPFPSSA-N
plerixafor	EC50	10000	-2.5	100	99.1	1	10000	284535	104.1	99.1	104.2	100.9	100	0.1		0	3	YIQPUIGJQJDJOS-UHFFFAOYSA-N, YIQPUIGJQJDJOS-UHFFFAOYSA-N, YIQPUIGJQJDJOS-UHFFFAOYSA-N, YIQPUIGJQJDJOS-UHFFFAOYSA-N
JNJ-42165279	EC50	10000	-2.5	100	92.4	1	10000	889.8	107.6	103.1	103.1	100.1	92.4	3.8		0	4.4	YWGYNGCRVZLMCS-UHFFFAOYSA-N
SJ-172550	EC50	10000	-2.5	100	97.7	1	10000	11112	103.6	105.6	103.3	102.3	97.7	0.8		0	3.9	RKKFQJXGAQWHBZ-LICLKQGHSA-N, RKKFQJXGAQWHBZ-LICLKQGHSA-N, RKKFQJXGAQWHBZ-LICLKQGHSA-N
2'-MeCCPA	EC50	10000	-0.5	100	98.7	1	10000	321.8	104.9	98.7	100.4	98.9	102.4	0.8		0	3	MMPAUXMIDJWGFO-ROMFRFKVSA-N, MMPAUXMIDJWGFO-ROMFRFKVSA-N, MMPAUXMIDJWGFO-ROMFRFKVSA-N
schisandrol-B	EC50	10000	-2.5	100	97.8	1	10000	1057	102.2	102.1	101.8	100	97.8	1.1		0	1.7	ZWRRJEICIPUPHZ-MYODQAERSA-N, ZWRRJEICIPUPHZ-MYODQAERSA-N
laropiprant	EC50	10000	-2.5	100	91.9	1	10000	46.4	102.3	99.6	106.4	98.2	91.9	6.3		0	3.4	NXFFJDQHYLNEJK-CYBMUJFWSA-N, NXFFJDQHYLNEJK-CYBMUJFWSA-N
flupirtine	EC50	10000	-1.2	100	97	1	10000	7.7	104.1	111	98.2	98.6	97	3.2		0	5.9	JUUFBMODXQKSTD-UHFFFAOYSA-N, JUUFBMODXQKSTD-UHFFFAOYSA-N, JUUFBMODXQKSTD-UHFFFAOYSA-N, JUUFBMODXQKSTD-UHFFFAOYSA-N, JUUFBMODXQKSTD-UHFFFAOYSA-N
SX-011	EC50	10000	-2.5	100	89.2	1	10000	4.1	110.5	94.6	100.3	93.2	89.2	11.8		0.1	5.9	GUTYHDCSDBBMGW-UHFFFAOYSA-N, GUTYHDCSDBBMGW-UHFFFAOYSA-N
CPI-360	EC50	10000	-0.8	100	96.3	1	10000	339.8	108.1	102	107.9	96.3	104.5	1.3		0	6.8	PFPSFENQCNMITC-MRXNPFEDSA-N
INT-767	EC50	10000	-0.1	100	100	1	10000	353.1	100	100	100	100	100	0.1		0	0	XGIYOABXZNJOHV-APIYUPOTSA-N
torcitabine	EC50	10000	-0.1	100	90.2	1	10000	858.3	104.2	95.7	90.2	95.2	100.8	13.4		0	5.4	CKTSBUTUHBMZGZ-SHYZEUOFSA-N, CKTSBUTUHBMZGZ-SHYZEUOFSA-N
acalabrutinib	EC50	10000	-1	100	91.4	1	10000	188.6	91.4	99.7	93.1	96.7	98.2	2.6		0	5.8	WDENQIQQYWYTPO-IBGZPJMESA-N
EVP-6124	EC50	10000	-1	100	92.2	1	10000	184.6	95.6	92.2	97.8	96	92.9	2.3		0	5.1	SSRDSYXGYPJKRR-ZDUSSCGKSA-N, SSRDSYXGYPJKRR-ZDUSSCGKSA-N
K02288	EC50	10000	-2.5	100	97.4	1	10000	115663	99.7	103.3	97.4	105.6	99	0.3		0	3.5	CJLMANFTWLNAKC-UHFFFAOYSA-N, CJLMANFTWLNAKC-UHFFFAOYSA-N, CJLMANFTWLNAKC-UHFFFAOYSA-N
SDZ-WAG-994	EC50	10000	-0.1	100	94.7	1	10000	5325.1	99.5	94.7	97.1	95.2	109	8.3		0	6.3	JAKAFSGZUXCHLF-LSCFUAHRSA-N, JAKAFSGZUXCHLF-LSCFUAHRSA-N, JAKAFSGZUXCHLF-LSCFUAHRSA-N
BNC105	EC50	1	-2.5	100	22.6	1	10000	14786.7	34.9	22.7	22.8	27.9	30.4	300.3		38.3	14	RADMJHVVIZTENA-UHFFFAOYSA-N, RADMJHVVIZTENA-UHFFFAOYSA-N
brexpiprazole	EC50	10000	-1	100	94.3	1	10000	0.4	99.1	97.5	94.5	94.5	94.3	16.7		0	0.3	ZKIAIYBUSXZPLP-UHFFFAOYSA-N, ZKIAIYBUSXZPLP-UHFFFAOYSA-N
tipiracil	EC50	10000	-0.1	100	92.6	1	10000	2578.9	97.6	95.9	94.9	92.6	103.9	11.8		0	4.6	QQHMKNYGKVVGCZ-UHFFFAOYSA-N, QQHMKNYGKVVGCZ-UHFFFAOYSA-N
TAK-063	EC50	10000	-0.1	100	90	1	10000	3177.3	91.7	97.3	103.2	90	104.2	15.5		0	7	KVHRYLNQDWXAGI-UHFFFAOYSA-N
tozadenant	EC50	10000	-0.1	100	90.6	1	10000	1549.8	94.5	106.2	90.6	94.3	101.1	13.5		0	6.4	XNBRWUQWSKXMPW-UHFFFAOYSA-N, XNBRWUQWSKXMPW-UHFFFAOYSA-N
WH-4-023	EC50	10000	-0.6	100	84.8	1	10000	3.3	95.4	97.4	96.7	93.7	84.8	19.6		0.2	2.8	NBTNHSGBRGTFJS-UHFFFAOYSA-N, NBTNHSGBRGTFJS-UHFFFAOYSA-N
suplatast	EC50	10000	-0.1	100	87.8	1	10000	2491.3	87.8	98.2	93.3	94.8	103.6	19		0	6.7	DYZJXZOQQRXDLE-CQSZACIVSA-O, DYZJXZOQQRXDLE-CQSZACIVSA-O, DYZJXZOQQRXDLE-CQSZACIVSA-O, DYZJXZOQQRXDLE-CQSZACIVSA-O, DYZJXZOQQRXDLE-CQSZACIVSA-O
AZD9272	EC50	10000	-0.1	100	89.5	1	10000	3235.6	96.7	95.2	95.8	89.5	108.4	16.3		0	7.5	RBSPCALDSNXWEP-UHFFFAOYSA-N, RBSPCALDSNXWEP-UHFFFAOYSA-N
RP67580	EC50	10000	-0.1	100	94.3	1	10000	5778.9	94.3	101.2	94.7	95.9	110.3	8.9		0	7.3	VWBOQFANCXZMAU-LOSJGSFVSA-N, VWBOQFANCXZMAU-LOSJGSFVSA-N
imiloxan	EC50	10000	-0.1	100	90.7	1	10000	2453.7	92.5	99.8	95.9	90.7	102.2	14.6		0	5.2	UXABARREKCJULM-NSHDSACASA-N, UXABARREKCJULM-NSHDSACASA-N
CYM-5442	EC50	10000	-0.1	100	84.5	1	10000	2130.9	90.7	101.8	84.5	94.7	99.1	24.1		0	7.3	NUIKTBLZSPQGCP-LJQANCHMSA-N, NUIKTBLZSPQGCP-LJQANCHMSA-N
N6-cyclopentyladenosine	EC50	10000	-0.1	100	91.4	1	10000	2650.3	92.4	91.4	92.2	93.9	102.1	20.9		0	5	SQMWSBKSHWARHU-SDBHATRESA-N, SQMWSBKSHWARHU-SDBHATRESA-N
CJ-033466	EC50	10000	-0.1	100	88	1	10000	1985.2	88	100.8	90.2	96.5	99.2	19.4		0	6.2	ISKHMDNIWXPUGR-UHFFFAOYSA-N, ISKHMDNIWXPUGR-UHFFFAOYSA-N
ML228	EC50	338.5	-2.5	100	4.5	1	10000	0.4	93.1	92.3	97	9.5	4.5	140.4		16.9	5.2	QNRODODTMXCRKU-UHFFFAOYSA-N, QNRODODTMXCRKU-UHFFFAOYSA-N
GANT-58	EC50	10000	-0.1	100	91.7	1	10000	5204	93	105.9	91.7	96.4	111.4	13		0	9.6	USWLOKMMUTWFMD-UHFFFAOYSA-N, USWLOKMMUTWFMD-UHFFFAOYSA-N
exo-IWR-1	EC50	10000	-0.1	100	92.2	1	10000	3156.3	94.2	93.1	92.2	97.1	106.5	12.6		0	6.4	ZGSXEXBYLJIOGF-BTYSMDAFSA-N, ZGSXEXBYLJIOGF-BTYSMDAFSA-N
SB-218795	EC50	10000	-0.1	100	91.3	1	10000	2288.5	92.6	91.3	91.5	92.7	100.2	21.3		0	4.4	IUMQXQJZIHWLIN-HSZRJFAPSA-N, IUMQXQJZIHWLIN-HSZRJFAPSA-N, IUMQXQJZIHWLIN-HSZRJFAPSA-N
erdafitinib	EC50	3038.9	-2.5	100	35.9	1	10000	98.6	94	99	92	98.9	35.9	33.7		3.6	5.4	OLAHOMJCDNXHFI-UHFFFAOYSA-N
felbamate	EC50	10000	-0.1	100	87.8	1	10000	1113.1	87.8	89.8	99.6	90.3	103.9	22.4		0	7.9	WKGXYQFOCVYPAC-UHFFFAOYSA-N, WKGXYQFOCVYPAC-UHFFFAOYSA-N, WKGXYQFOCVYPAC-UHFFFAOYSA-N, WKGXYQFOCVYPAC-UHFFFAOYSA-N, WKGXYQFOCVYPAC-UHFFFAOYSA-N
AGN-194310	EC50	19.7	-0.7	100	74.9	1	10000	1	98.5	89.8	81.2	74.9	80.6	66.4		6.1	2.9	LHUPKWKWYWOMSK-UHFFFAOYSA-N
IBC-293	EC50	10000	-2.5	100	96.6	1	10000	76330	96.6	98.5	102.2	104.1	99.5	0.4		0	3	RUTVRAJKELSHCC-UHFFFAOYSA-N, RUTVRAJKELSHCC-UHFFFAOYSA-N
GW-4064	EC50	10000	-0.2	100	93.8	1	10000	160.7	95.5	99.8	94	93.8	95.7	17.1		0	2.2	BYTNEISLBIENSA-MDZDMXLPSA-N, BYTNEISLBIENSA-MDZDMXLPSA-N, BYTNEISLBIENSA-MDZDMXLPSA-N
GSK2879552	EC50	10000	-2.5	100	90.9	1	10000	2.3	100	103.4	99.2	90.9	95.2	14.7		0	2.8	LRULVYSBRWUVGR-FCHUYYIVSA-N
calcipotriol	EC50	10000	-0.4	100	91.9	1	10000	4.4	97.5	96.7	98.2	92.3	91.9	17.6		0	1.8	LWQQLNNNIPYSNX-UROSTWAQSA-N, LWQQLNNNIPYSNX-UROSTWAQSA-N, LWQQLNNNIPYSNX-UROSTWAQSA-N
lemborexant	EC50	10000	-2.5	100	92.5	1	10000	26679	97.4	98.1	96.8	101.1	96.2	0.9		0	2.3	MUGXRYIUWFITCP-PGRDOPGGSA-N
Ko143	EC50	10000	-0.2	100	93	1	10000	182.4	99.3	96.7	101	93	97.7	9.9		0	2.8	NXNRAECHCJZNRF-JBACZVJFSA-N, NXNRAECHCJZNRF-JBACZVJFSA-N
MI-14	EC50	10000	-0.2	100	93.2	1	10000	52.5	95.6	98	96.5	93.2	93.5	18.2		0	1.5	PSTAJIONBVMKLA-UHFFFAOYSA-N, PSTAJIONBVMKLA-UHFFFAOYSA-N
dihydroxyphenylglycine	EC50	10000	-1	100	92.5	1	10000	195.7	95.4	92.6	97.1	95.8	92.5	2.3		0	5.2	HOOWCUZPEFNHDT-SSDOTTSWSA-N, HOOWCUZPEFNHDT-SSDOTTSWSA-N
RU-28318	EC50	10000	-1	100	89.1	1	10000	187.9	94.6	91	97.6	89.1	95.4	3.3		0	7.3	DNHCHRGCTVRAFT-JEHIOXJOSA-N, DNHCHRGCTVRAFT-JEHIOXJOSA-N
DHBP	EC50	10000	-2.5	100	76.3	1	10000	58.6	93.9	92.3	95.4	96.6	76.3	16.5		1.4	5.4	XJGZGUSMZSXHJI-UHFFFAOYSA-N, XJGZGUSMZSXHJI-UHFFFAOYSA-N
GTP-14564	EC50	10000	-0.1	100	90.1	1	10000	2462.3	91	96.4	91.7	90.1	101.8	24.1		0	5.4	DZQLVVLATXPWBK-UHFFFAOYSA-N, DZQLVVLATXPWBK-UHFFFAOYSA-N, DZQLVVLATXPWBK-UHFFFAOYSA-N
SR-3677	EC50	613.2	-1	100	68.8	1	10000	0.5	96.5	95.9	95.7	81.4	68.8	38.6		3.3	2.7	OQWZIAVXCYIZNN-OAQYLSRUSA-N, OQWZIAVXCYIZNN-OAQYLSRUSA-N
SR-2640	EC50	10000	-1	100	86.9	1	10000	140.4	92	98.9	92.9	95	86.9	3.9		0	6.6	LMPZHLXYBWGGNT-UHFFFAOYSA-N, LMPZHLXYBWGGNT-UHFFFAOYSA-N, LMPZHLXYBWGGNT-UHFFFAOYSA-N
DVD-111	EC50	10000	-2.5	100	98.8	1	10000	280869	102.9	105.3	98.8	104.1	101.4	0.1		0	3.8	PJNSMUBMSNAEEN-AWEZNQCLSA-N, PJNSMUBMSNAEEN-AWEZNQCLSA-N
oxiracetam	EC50	10000	-2.5	100	97.1	1	10000	60.7	98.1	101.2	103.7	99.2	97.1	2.4		0	2.2	IHLAQQPQKRMGSS-SCSAIBSYSA-N, IHLAQQPQKRMGSS-SCSAIBSYSA-N
MN-64	EC50	2754.2	-2.5	100	61.5	1	10000	75	96.6	94.2	98.9	98	61.5	21.8		2.2	3.5	PYTOHIUBXSJKQH-UHFFFAOYSA-N, PYTOHIUBXSJKQH-UHFFFAOYSA-N
cariprazine	EC50	10000	-2.5	100	90.6	1	10000	27970	97.3	98.6	96.8	104.3	95.3	1.1		0	3.1	KPWSJANDNDDRMB-QAQDUYKDSA-N
gefitinib	EC50	604.9	-0.8	100	29.5	1	10000	0.7	94.3	93.2	83.9	63.1	29.5	90.1		9.3	5.6	XGALLCVXEZPNRQ-UHFFFAOYSA-N, XGALLCVXEZPNRQ-UHFFFAOYSA-N, XGALLCVXEZPNRQ-UHFFFAOYSA-N, XGALLCVXEZPNRQ-UHFFFAOYSA-N
pitolisant	EC50	10000	-0.2	100	89.4	1	10000	31.6	95	94.9	95.6	93.2	89.4	25.1		0	1.6	NNACHAUCXXVJSP-UHFFFAOYSA-N, NNACHAUCXXVJSP-UHFFFAOYSA-N, NNACHAUCXXVJSP-UHFFFAOYSA-N
indatraline	EC50	10000	-0.2	100	89.5	1	10000	85.7	99.4	95.4	96.4	99.4	91.7	13.6		0	2.6	SVFXPTLYMIXFRX-XJKSGUPXSA-N, SVFXPTLYMIXFRX-XJKSGUPXSA-N, SVFXPTLYMIXFRX-XJKSGUPXSA-N
otenzepad	EC50	10000	-1	100	92.4	1	10000	175.1	97.8	97	95.7	92.4	99.5	2.3		0	4.8	UBRKDAVQCKZSPO-GOSISDBHSA-N, UBRKDAVQCKZSPO-GOSISDBHSA-N, UBRKDAVQCKZSPO-GOSISDBHSA-N
castanospermine	EC50	10000	-2.5	100	91	1	10000	2895.8	97.4	99.3	91	102.2	91.8	3.2		0	4.8	JDVVGAQPNNXQDW-TVNFTVLESA-N, JDVVGAQPNNXQDW-TVNFTVLESA-N
BU226	EC50	10000	-1	100	94.6	1	10000	198.2	96.6	97.1	96.5	94.6	98.7	1.6		0	3.8	ZXRSVNHYTSSFMN-UHFFFAOYSA-N, ZXRSVNHYTSSFMN-UHFFFAOYSA-N
ceftibuten	EC50	10000	-2.5	100	96.1	1	10000	53640.5	99.5	103.5	96.1	103.9	97.8	0.5		0	3.3	UNJFKXSSGBWRBZ-BJCIPQKHSA-N, UNJFKXSSGBWRBZ-BJCIPQKHSA-N, UNJFKXSSGBWRBZ-BJCIPQKHSA-N, UNJFKXSSGBWRBZ-BJCIPQKHSA-N, UNJFKXSSGBWRBZ-BJCIPQKHSA-N
FK-888	EC50	10000	-2.5	100	95.2	1	10000	5	104.6	103.3	101.3	95.2	99	6.7		0	3.5	BFNKQTIJVFGCKQ-PDJGWCFMSA-N, BFNKQTIJVFGCKQ-PDJGWCFMSA-N, BFNKQTIJVFGCKQ-PDJGWCFMSA-N
TRAM-34	EC50	10000	-2.5	100	97.6	1	10000	223067	104.4	110.6	97.6	104	98.9	0.3		0	6.2	KBFUQFVFYYBHBT-UHFFFAOYSA-N, KBFUQFVFYYBHBT-UHFFFAOYSA-N
PHTPP	EC50	10000	-2.5	100	95.8	1	10000	19538.2	104.6	108.9	95.8	104.6	96.5	1.1		0	5.9	AEZPAUSGTAHLOQ-UHFFFAOYSA-N, AEZPAUSGTAHLOQ-UHFFFAOYSA-N, AEZPAUSGTAHLOQ-UHFFFAOYSA-N
PK-THPP	EC50	10000	-2.5	100	98.3	1	10000	22824.9	102.3	105.2	99.7	104.2	98.3	0.5		0	3.6	CJZGRIRZVHNUSM-UHFFFAOYSA-N, CJZGRIRZVHNUSM-UHFFFAOYSA-N
dihydroergocristine	EC50	10000	-1	100	99	1	10000	36.1	102.1	100.5	101.7	99	99.5	0.7		0	1.4	DEQITUUQPICUMR-HJPBWRTMSA-N, DEQITUUQPICUMR-HJPBWRTMSA-N, DEQITUUQPICUMR-HJPBWRTMSA-N
SR-140333	EC50	10000	-2.5	100	95.8	1	10000	1.8	100.8	98.2	100.3	95.8	97	6.1		0	1.2	RPDFDSQFBCJTDY-GAQXSTBRSA-N, RPDFDSQFBCJTDY-GAQXSTBRSA-N
L-689560	EC50	10000	-0.5	100	96.7	1	10000	145.8	105.5	100.4	100.1	96.7	99.8	2.1		0	3.1	UCKHICKHGAOGAP-UONOGXRCSA-N, UCKHICKHGAOGAP-UONOGXRCSA-N, UCKHICKHGAOGAP-UONOGXRCSA-N
atipamezole	EC50	10000	-0.1	100	100	1	10000	353.1	100	100	100	100	100	0.1		0	0	HSWPZIDYAHLZDD-UHFFFAOYSA-N, HSWPZIDYAHLZDD-UHFFFAOYSA-N, HSWPZIDYAHLZDD-UHFFFAOYSA-N
BVT-2733	EC50	10000	-2.5	100	92.8	1	10000	9674.2	103.2	100.9	106.6	101.7	94.6	1.7		0	3.8	YDPRNGAPPNPYQQ-UHFFFAOYSA-N
unbs-5162	EC50	10000	-2.5	100	90.8	1	10000	1.1	108.1	101	106.9	95.1	90.8	9.3		0	5.3	WCKZRLOUKYFJDY-UHFFFAOYSA-N, WCKZRLOUKYFJDY-UHFFFAOYSA-N
irsogladine	EC50	10000	-0.1	100	100	1	10000	353.1	100	100	100	100	100	0.1		0	0	ATCGGEJZONJOCL-UHFFFAOYSA-N, ATCGGEJZONJOCL-UHFFFAOYSA-N, ATCGGEJZONJOCL-UHFFFAOYSA-N, ATCGGEJZONJOCL-UHFFFAOYSA-N
pardoprunox	EC50	10000	-0.1	100	100	1	10000	353.1	100	100	100	100	100	0.1		0	0	YVPUUUDAZYFFQT-UHFFFAOYSA-N
arglabin	EC50	10000	-2.5	100	99.2	1	10000	751571	109.5	99.2	109.9	102.7	103.5	0.1		0	7.2	UVJYAKBJSGRTHA-CUZKYEQNSA-N, UVJYAKBJSGRTHA-CUZKYEQNSA-N
LXR-623	EC50	10000	-2.5	100	98	1	10000	14.8	105.2	105.3	101.9	98	98.6	2.7		0	3.9	KYWWJENKIMRJBI-UHFFFAOYSA-N, KYWWJENKIMRJBI-UHFFFAOYSA-N
m-3M3FBS	EC50	10000	-0.1	100	100	1	10000	353.1	100	100	100	100	100	0.1		0	0	ZIIUUSVHCHPIQD-UHFFFAOYSA-N, ZIIUUSVHCHPIQD-UHFFFAOYSA-N
4BP-TQS	EC50	10000	-2.5	100	99.1	1	10000	272764	103.6	99.1	102.2	103.5	100.1	0.1		0	2.8	YNCXHXYZTLIZTO-RLFYNMQTSA-N, YNCXHXYZTLIZTO-RLFYNMQTSA-N
AZD6482	EC50	347.1	-0.7	100	67.6	1	10000	1	107.6	96.5	89.3	79.8	67.6	48.6		4.1	4.4	IRTDIKMSKMREGO-OAHLLOKOSA-N, IRTDIKMSKMREGO-OAHLLOKOSA-N
OLDA	EC50	3015.8	-2.5	100	61.7	1	10000	98.4	106.1	100.9	99	99.2	61.7	20.3		2	3.3	QQBPLXNESPTPNU-KTKRTIGZSA-N, QQBPLXNESPTPNU-KTKRTIGZSA-N
SDZ-205-557	EC50	10000	-2.5	100	94.8	1	10000	7.7	106.3	104.5	99	94.8	97.3	9.1		0	4.1	FFNWMBDISAYHDC-UHFFFAOYSA-N, FFNWMBDISAYHDC-UHFFFAOYSA-N
GBR-13069	EC50	10000	-2.5	100	86.7	1	10000	10.8	99.6	105.7	101.1	96	86.7	11.3		0.4	2.9	DASHZBBQOARCMQ-QPJJXVBHSA-N, DASHZBBQOARCMQ-QPJJXVBHSA-N
dynole-34-2	EC50	10000	-2.5	100	91.2	1	10000	68.5	104.3	102.1	102.5	98.6	91.2	6.3		0	2.7	MYIMRONQBLZJFI-DYTRJAOYSA-N, MYIMRONQBLZJFI-DYTRJAOYSA-N
Y-11	EC50	10000	-0.7	100	96.2	1	10000	144.3	102	99.1	106	96.2	100.1	1.6		0	3.8	SQWGHMPVSMSPNY-UHFFFAOYSA-N, SQWGHMPVSMSPNY-UHFFFAOYSA-N
rolipram	EC50	10000	-2.5	100	96.7	1	10000	2643	104.2	103.1	99	100.8	96.7	1.3		0	2.7	HJORMJIFDVBMOB-GFCCVEGCSA-N, HJORMJIFDVBMOB-GFCCVEGCSA-N, HJORMJIFDVBMOB-GFCCVEGCSA-N, HJORMJIFDVBMOB-GFCCVEGCSA-N
A-366	EC50	10000	-2.5	100	93.6	1	10000	2.9	100.9	98.1	93.6	94.4	97.8	18.1		0	2.1	BKCDJTRMYWSXMC-UHFFFAOYSA-N, BKCDJTRMYWSXMC-UHFFFAOYSA-N, BKCDJTRMYWSXMC-UHFFFAOYSA-N, BKCDJTRMYWSXMC-UHFFFAOYSA-N, BKCDJTRMYWSXMC-UHFFFAOYSA-N
triciribine	EC50	10000	-0.1	100	91.9	1	10000	3083.7	91.9	98.6	94.6	94	104.6	12.6		0	5.5	HOGVTUZUJGHKPL-HTVVRFAVSA-N, HOGVTUZUJGHKPL-HTVVRFAVSA-N, HOGVTUZUJGHKPL-HTVVRFAVSA-N, HOGVTUZUJGHKPL-HTVVRFAVSA-N, HOGVTUZUJGHKPL-HTVVRFAVSA-N
SC-51089	EC50	10000	-0.2	100	94.9	1	10000	573.6	100.2	98.4	100.7	94.9	108.7	5.5		0	6	XDJPQOUDGROSEU-UHFFFAOYSA-N, XDJPQOUDGROSEU-UHFFFAOYSA-N
ESI-09	EC50	10000	-1	100	83.3	1	10000	140.8	90	94.2	91	99.3	83.3	5		0	8.4	DXEATJQGQHDURZ-DEDYPNTBSA-N, DXEATJQGQHDURZ-DEDYPNTBSA-N
PHCCC	EC50	10000	-0.3	100	91.5	1	10000	265.9	107.3	91.5	102.3	92.8	102.6	8.1		0	7.1	FPXPIEZPAXSELW-RGNAGUPPSA-N
L-755507	EC50	10000	-0.1	100	91	1	10000	4063.7	92.7	95.8	91	96.2	109.9	14		0	8.1	NYYJKMXNVNFOFQ-MHZLTWQESA-N, NYYJKMXNVNFOFQ-MHZLTWQESA-N, NYYJKMXNVNFOFQ-MHZLTWQESA-N
LY266097	EC50	10000	-2.5	100	76.5	1	10000	0.8	99	93.2	101.4	89.1	76.5	22.9		2.1	3.5	NJLHHCITDFZZSE-QGZVFWFLSA-N, NJLHHCITDFZZSE-QGZVFWFLSA-N
TMN-355	EC50	10000	-0.9	100	91.9	1	10000	171.8	100.3	91.9	103.8	98.4	105.5	2.7		0	6.6	SFNLLCUAISZNRV-UHFFFAOYSA-N, SFNLLCUAISZNRV-UHFFFAOYSA-N
butabindide	EC50	10000	-0.1	100	88.4	1	10000	2268.8	98.7	88.4	98.9	91.7	101.2	18.1		0	5.8	HAQIRIMIVLFYIX-ZFWWWQNUSA-N, HAQIRIMIVLFYIX-ZFWWWQNUSA-N
oncrasin-1	EC50	10000	-0.1	100	90.4	1	10000	2776	90.4	102.4	94.1	95.9	102.6	14.9		0	5.9	ZDRQMXCSSAPUMM-UHFFFAOYSA-N, ZDRQMXCSSAPUMM-UHFFFAOYSA-N
NNC-63-0532	EC50	10000	-0.1	100	90.2	1	10000	1344.3	90.2	97.3	96.5	90.7	103	17.3		0	5.8	AQMPIDSGLFVVPL-UHFFFAOYSA-N, AQMPIDSGLFVVPL-UHFFFAOYSA-N, AQMPIDSGLFVVPL-UHFFFAOYSA-N
UAMC-00039	EC50	10000	-0.1	100	91	1	10000	2871.7	94.1	99.3	91	100.5	103.4	13.9		0	5.7	DNVZYSMOLXCOLY-HNNXBMFYSA-N, DNVZYSMOLXCOLY-HNNXBMFYSA-N
CHPG	EC50	10000	-0.1	100	92.2	1	10000	2886.6	94.9	93.4	92.2	94.6	107.8	13		0	6.8	UNIDAFCQFPGYJJ-SSDOTTSWSA-N, UNIDAFCQFPGYJJ-SSDOTTSWSA-N
quipazine	EC50	10000	-0.1	100	90.8	1	10000	385.6	90.8	96.3	92.1	96.7	101.2	18.4		0	4.8	XRXDAJYKGWNHTQ-UHFFFAOYSA-N, XRXDAJYKGWNHTQ-UHFFFAOYSA-N, XRXDAJYKGWNHTQ-UHFFFAOYSA-N, XRXDAJYKGWNHTQ-UHFFFAOYSA-N
L-cysteinesulfinic-acid	EC50	10000	-0.1	100	91	1	10000	432.5	91	95.8	93.2	95.1	102.1	18.4		0	4.9	ADVPTQAUNPRNPO-REOHCLBHSA-N, ADVPTQAUNPRNPO-REOHCLBHSA-N
baicalein	EC50	10000	-0.1	100	91.4	1	10000	2806.1	91.4	98.3	93.1	97	103.5	13.3		0	5.3	WTNAEULBGCSUSK-UHFFFAOYSA-N, WTNAEULBGCSUSK-UHFFFAOYSA-N, WTNAEULBGCSUSK-UHFFFAOYSA-N
daunorubicin	EC50	963.2	-1.1	100	4.6	1	10000	0.3	93.7	97.8	87.9	54.3	4.6	99.4		10.8	5.4	STQGQHZAVUOBTE-VGBVRHCVSA-N, STQGQHZAVUOBTE-VGBVRHCVSA-N, STQGQHZAVUOBTE-VGBVRHCVSA-N, STQGQHZAVUOBTE-VGBVRHCVSA-N
TCS-2210	EC50	10000	-0.1	100	87.5	1	10000	1606.5	87.5	96.1	89	98.4	101.2	21.3		0	6.8	ZOFZKGFBKISZRI-UHFFFAOYSA-N, ZOFZKGFBKISZRI-UHFFFAOYSA-N
SC-236	EC50	10000	-0.1	100	91.6	1	10000	2113.2	94.7	93.3	91.6	91.6	100.1	20.5		0	3.9	NSQNZEUFHPTJME-UHFFFAOYSA-N, NSQNZEUFHPTJME-UHFFFAOYSA-N
naltriben	EC50	10000	-0.1	100	90.9	1	10000	3692	90.9	100.8	93.3	96.4	107.8	14.2		0	7.4	ZHVWWEYETMPAMX-IFKAHUTRSA-N
OMDM-2	EC50	10000	-0.1	100	92	1	10000	4300.6	92.4	92	97.4	93.7	108.9	12.5		0	7.6	ICDMLAQPOAVWNH-HAAQQRBASA-N, ICDMLAQPOAVWNH-HAAQQRBASA-N
BINA	EC50	10000	-0.3	100	85.8	1	10000	8.9	92.6	97.5	96.3	90.7	85.8	27.7		0.1	3.4	KMKBEESNZAPKMP-AREMUKBSSA-N
olomoucine	EC50	10000	-0.1	100	93	1	10000	3210.3	93	98.1	96	99.7	104.5	10.9		0	5	GTVPOLSIJWJJNY-UHFFFAOYSA-N, GTVPOLSIJWJJNY-UHFFFAOYSA-N
MIRA-1	EC50	10000	-0.1	100	91.8	1	10000	3758.7	95.8	91.8	99.8	92	107.1	12.8		0	6.8	YXEWPGYLMHXLPS-UHFFFAOYSA-N
beta-CCB	EC50	10000	-0.1	100	97.3	1	10000	3794.5	99.5	97.3	100.7	98.7	102.4	4.1		0	2.2	WGNGIELOOKACSB-UHFFFAOYSA-N, WGNGIELOOKACSB-UHFFFAOYSA-N
ME0328	EC50	10000	-0.3	100	94.1	1	10000	12.2	98.6	98.3	98.1	98.5	94.1	8.9		0	1.3	QIHBWVVVRYYYRO-CYBMUJFWSA-N
GR-144053	EC50	10000	-0.2	100	93.5	1	10000	39.3	97.9	98.6	99.2	93.5	96.9	11.1		0	1.9	QGEGSJUSWLLZLH-UHFFFAOYSA-N, QGEGSJUSWLLZLH-UHFFFAOYSA-N
ZM-39923	EC50	10000	-2.3	100	87	1	10000	6.8	96.2	98.7	99	96.3	87	10.7		0.3	2.1	JSASWRWALCMOQP-UHFFFAOYSA-N, JSASWRWALCMOQP-UHFFFAOYSA-N, JSASWRWALCMOQP-UHFFFAOYSA-N, JSASWRWALCMOQP-UHFFFAOYSA-N, JSASWRWALCMOQP-UHFFFAOYSA-N
ambenonium	EC50	10000	-1	100	93.1	1	10000	178.6	96.4	95.5	97.9	93.1	95.3	2.1		0	4.4	OMHBPUNFVFNHJK-UHFFFAOYSA-P, OMHBPUNFVFNHJK-UHFFFAOYSA-P
DAU-5884	EC50	10000	-0.3	100	87.9	1	10000	28.2	100.8	94.6	97.9	96.8	91.3	14.1		0	2.4	NWXCDQHBVVPPTL-WDNDVIMCSA-N, NWXCDQHBVVPPTL-WDNDVIMCSA-N, NWXCDQHBVVPPTL-WDNDVIMCSA-N
GW-627368	EC50	10000	-0.1	100	89.1	1	10000	1896	96	95.1	97.9	89.1	100.8	17		0	4.6	XREWXJVMYAXCJV-UHFFFAOYSA-N, XREWXJVMYAXCJV-UHFFFAOYSA-N
5,7-dichlorokynurenic-acid	EC50	10000	-0.1	100	95.3	1	10000	596.5	95.3	96.4	100	98.6	98.3	8.9		0	2.2	BGKFPRIGXAVYNX-UHFFFAOYSA-N, BGKFPRIGXAVYNX-UHFFFAOYSA-N, BGKFPRIGXAVYNX-UHFFFAOYSA-N
AZ-10417808	EC50	10000	-1	100	92.4	1	10000	222.6	92.4	94.3	92.9	97.5	97.7	2.3		0	6	VUBILPOZTRGZJK-UHFFFAOYSA-N, VUBILPOZTRGZJK-UHFFFAOYSA-N
BAY-11-7082	EC50	2471.6	-2.5	100	12.9	1	10000	24.2	95.5	94.4	99.7	92.6	12.9	53.3		6	3.8	DOEWDSDBFRHVAP-KRXBUXKQSA-N, DOEWDSDBFRHVAP-KRXBUXKQSA-N, DOEWDSDBFRHVAP-KRXBUXKQSA-N
raclopride	EC50	10000	-0.2	100	93	1	10000	546.6	100.7	100.3	94.7	93	100.1	9.2		0	3.4	WAOQONBSWFLFPE-VIFPVBQESA-N, WAOQONBSWFLFPE-VIFPVBQESA-N
alda-1	EC50	10000	-0.2	100	91.2	1	10000	326.7	94.2	104.7	98.8	91.2	98.3	10		0	5	NMKJFZCBCIUYHI-UHFFFAOYSA-N, NMKJFZCBCIUYHI-UHFFFAOYSA-N
pirinixic-acid	EC50	10000	-0.1	100	95.3	1	10000	1879.1	100.5	95.3	98.8	95.9	100	7.7		0	2.4	SZRPDCCEHVWOJX-UHFFFAOYSA-N, SZRPDCCEHVWOJX-UHFFFAOYSA-N, SZRPDCCEHVWOJX-UHFFFAOYSA-N, SZRPDCCEHVWOJX-UHFFFAOYSA-N
SU16f	EC50	10000	-1	100	87	1	10000	156.9	92.9	93.3	93.8	92.8	87	3.9		0	7.3	APYYTEJNOZQZNA-MOSHPQCFSA-N, APYYTEJNOZQZNA-MOSHPQCFSA-N
JAK3-inhibitor-V	EC50	10000	-2.5	100	99.5	1	10000	750990	99.5	106.6	99.8	104.5	100.7	0.1		0	4	FOTCGZPFSUWZBN-UHFFFAOYSA-N, FOTCGZPFSUWZBN-UHFFFAOYSA-N
A-769662	EC50	10000	-2.5	100	95.4	1	10000	3.6	104.9	101	97.3	95.4	99	9.5		0	3.1	CTESJDQKVOEUOY-UHFFFAOYSA-N, CTESJDQKVOEUOY-UHFFFAOYSA-N, CTESJDQKVOEUOY-UHFFFAOYSA-N
rimcazole	EC50	10000	-2.5	100	81.7	1	10000	80.6	97.9	97.9	94.4	98.2	81.7	11.6		0.7	3.2	GUDVQJXODNJRIJ-CALCHBBNSA-N
YIL-781	EC50	10000	-0.3	100	88.3	1	10000	13.9	93.8	98.3	96.4	94.3	88.3	21.6		0	2.9	FRKXOBMDEXCHHD-SFHVURJKSA-N, FRKXOBMDEXCHHD-SFHVURJKSA-N
erbstatin-analog	EC50	1405.9	-2.1	100	22.6	1	10000	1	98.8	96.1	94.7	74.8	22.6	66.2		7.6	3.3	BQCNSTFWSKOWMA-GORDUTHDSA-N
U-0124	EC50	10000	-0.2	100	91.1	1	10000	119.4	99.1	100.4	91.1	97.4	95.4	13.5		0	3.3	GXGXSVFKGDVBMD-UHFFFAOYSA-N, GXGXSVFKGDVBMD-UHFFFAOYSA-N
CGP-55845	EC50	10000	-1	100	94.8	1	10000	162.7	99.4	96.8	98.1	94.8	98.1	1.6		0	3	ZODSPDOOCZZEIM-BBRMVZONSA-N, ZODSPDOOCZZEIM-BBRMVZONSA-N
PD-166285	EC50	464.9	-1.3	100	0	1	10000	0.1	95	95.3	88.9	26.6	-0.1	133.8		15.3	3.3	IFPPYSWJNWHOLQ-UHFFFAOYSA-N, IFPPYSWJNWHOLQ-UHFFFAOYSA-N
IPAG	EC50	1928	-2.5	100	63.8	1	10000	21	95.7	101.7	94.5	94.2	63.8	26		2.7	3.6	UUKPIWYXWLJPJF-UHFFFAOYSA-N, UUKPIWYXWLJPJF-UHFFFAOYSA-N
A740003	EC50	10000	-0.2	100	91.1	1	10000	619.4	103.2	97	91.1	96.9	99.8	11.7		0	4.4	PUHSRMSFDASMAE-DEOSSOPVSA-N, PUHSRMSFDASMAE-DEOSSOPVSA-N, PUHSRMSFDASMAE-DEOSSOPVSA-N
BMS-470539	EC50	10000	-2.5	100	97.1	1	10000	3173.4	102.1	100.9	98.7	102.1	97.1	1		0	1.7	GULVVTHHUIIMRL-WUFINQPMSA-N, GULVVTHHUIIMRL-WUFINQPMSA-N
CP-775146	EC50	10000	-2.5	100	96.8	1	10000	9.4	106.3	102.6	100.9	97.4	96.8	3.9		0	3.4	OISHBINQIFNIPV-JOCHJYFZSA-N, OISHBINQIFNIPV-JOCHJYFZSA-N
anpirtoline	EC50	10000	-1.3	100	96.5	1	10000	3.2	101.7	104.5	99.1	98.4	96.5	3.5		0	2.5	GGALEXMXDMUMDM-UHFFFAOYSA-N, GGALEXMXDMUMDM-UHFFFAOYSA-N, GGALEXMXDMUMDM-UHFFFAOYSA-N
RX-821002	EC50	10000	-0.2	100	93.3	1	10000	592.2	103.4	96	93.3	100.4	98.2	8.6		0	3.9	HQGWKNGAKBPTBX-LBPRGKRZSA-N, HQGWKNGAKBPTBX-LBPRGKRZSA-N, HQGWKNGAKBPTBX-LBPRGKRZSA-N
3-alpha-bis-(4-fluorophenyl)-methoxytropane	EC50	10000	-2.5	100	86.1	1	10000	25.6	101.6	102.6	100.4	97.9	86.1	9.9		0.3	1.5	MHNSOBBJZCWUGS-PMOLBWCYSA-N
L-152804	EC50	10000	-2.5	100	98	1	10000	95724.7	101.8	98	102.6	102.1	100.1	0.2		0	2.2	XQDXIHYKAGHZRX-LJQANCHMSA-N, XQDXIHYKAGHZRX-LJQANCHMSA-N, XQDXIHYKAGHZRX-LJQANCHMSA-N
diarylpropionitrile	EC50	10000	-2.5	100	94.8	1	10000	1964.8	99.4	104.2	99.1	102.3	94.8	2		0	2.5	GHZHWDWADLAOIQ-ZDUSSCGKSA-N, GHZHWDWADLAOIQ-ZDUSSCGKSA-N
ubenimex	EC50	10000	-0.7	100	98.7	1	10000	174.6	101.1	98.8	102.1	98.7	100.7	0.6		0	1.6	VGGGPCQERPFHOB-RDBSUJKOSA-N, VGGGPCQERPFHOB-RDBSUJKOSA-N, VGGGPCQERPFHOB-RDBSUJKOSA-N
TWS-119	EC50	1593.7	-2.5	100	24.9	1	10000	6.3	110	100.7	100.6	82.2	24.9	60		7	5.1	VPVLEBIVXZSOMQ-UHFFFAOYSA-N, VPVLEBIVXZSOMQ-UHFFFAOYSA-N, VPVLEBIVXZSOMQ-UHFFFAOYSA-N
vanoxerine	EC50	2821.6	-2.5	100	35.3	1	10000	63.5	107.1	103.5	103.6	97.1	35.3	36		3.9	4.6	NAUWTFJOPJWYOT-UHFFFAOYSA-N, NAUWTFJOPJWYOT-UHFFFAOYSA-N, NAUWTFJOPJWYOT-UHFFFAOYSA-N
eticlopride	EC50	10000	-2.5	100	94.7	1	10000	3592.1	107.1	101.7	105.7	102.2	94.7	2		0	4.8	AADCDMQTJNYOSS-LBPRGKRZSA-N, AADCDMQTJNYOSS-LBPRGKRZSA-N
PP-121	EC50	1430.6	-2.5	100	9.3	1	10000	1.4	99.5	104	102.1	73.7	9.3	76.8		8.9	2.3	NVRXTLZYXZNATH-UHFFFAOYSA-N, NVRXTLZYXZNATH-UHFFFAOYSA-N, NVRXTLZYXZNATH-UHFFFAOYSA-N
MDL-73005EF	EC50	10000	-2.5	100	92.6	1	10000	4.3	99.4	101	106.2	92.6	97.8	9.8		0	4.2	BVMYCHKQPGEOSI-HNNXBMFYSA-N, BVMYCHKQPGEOSI-HNNXBMFYSA-N
AZ20	EC50	1571.1	-2.5	100	40	1	10000	2.1	101.8	98.2	98.5	85.4	40	48.3		5.6	1.5	SCGCBAAYLFTIJU-CQSZACIVSA-N, SCGCBAAYLFTIJU-CQSZACIVSA-N
terreic-acid-(-)	EC50	10000	-2.5	100	95.9	1	10000	1.9	103.3	99.4	100.3	98.1	95.9	4		0	1.7	NYFMSQHOGRWGFD-OOVQLBIQSA-N
NU-1025	EC50	10000	-2.5	100	98.1	1	10000	989.8	99.7	101.9	98.7	100.1	98.1	0.9		0	1.2	YJDAOHJWLUNFLX-UHFFFAOYSA-N, YJDAOHJWLUNFLX-UHFFFAOYSA-N, YJDAOHJWLUNFLX-UHFFFAOYSA-N
dihydroxyphenylglycine	EC50	10000	-2.5	100	99.1	1	10000	43087.8	103.4	102.5	99.8	103.4	99.1	0.2		0	2.7	HOOWCUZPEFNHDT-SSDOTTSWSA-N, HOOWCUZPEFNHDT-SSDOTTSWSA-N
CP-316819	EC50	10000	-0.5	100	94.2	1	10000	105.5	105.5	100.8	102.6	94.2	100.7	3.5		0	4.3	WEQLRDLTRCEUHG-PKOBYXMFSA-N, WEQLRDLTRCEUHG-PKOBYXMFSA-N
YM-511	EC50	10000	-2.5	100	93.2	1	10000	42600.4	102.8	98	100.3	105.7	96.6	0.8		0	3.4	GGPPBTSXFROGAE-UHFFFAOYSA-N, GGPPBTSXFROGAE-UHFFFAOYSA-N
dexrazoxane	EC50	10000	-0.5	100	93.8	1	10000	96.4	105.1	100.9	102.8	93.8	99.7	3.7		0	4.1	BMKDZUISNHGIBY-ZETCQYMHSA-N, BMKDZUISNHGIBY-ZETCQYMHSA-N, BMKDZUISNHGIBY-ZETCQYMHSA-N
desmethylclozapine	EC50	10000	-2.5	100	93	1	10000	2325.3	103.3	106.8	94.2	102	93	2.8		0	4.9	JNNOSTQEZICQQP-UHFFFAOYSA-N
ABT-724	EC50	10000	-0.1	100	100	1	10000	353.1	100	100	100	100	100	0.1		0	0	FRPJGTNLZNXQEX-UHFFFAOYSA-N, FRPJGTNLZNXQEX-UHFFFAOYSA-N
oleoylethanolamide	EC50	10000	-0.7	100	96.4	1	10000	193.3	105.9	101.8	104.7	96.4	102.6	1.5		0	4.8	BOWVQLFMWHZBEF-KTKRTIGZSA-N
FR-122047	EC50	10000	-2.5	100	95.6	1	10000	5413.1	107.1	104	101.9	103.2	95.6	1.6		0	4.5	UBHKJRYGKOSQDJ-UHFFFAOYSA-N, UBHKJRYGKOSQDJ-UHFFFAOYSA-N
flurbiprofen-(+/-)	EC50	10000	-0.2	100	91.1	1	10000	115	99	99.3	96.5	91.1	98.1	13.2		0	3	SYTBZMRGLBWNTM-SNVBAGLBSA-N, SYTBZMRGLBWNTM-SNVBAGLBSA-N, SYTBZMRGLBWNTM-SNVBAGLBSA-N
MJ-15	EC50	10000	-1	100	90.2	1	10000	198.5	92.5	96.4	94.8	90.2	99.2	2.9		0	6.9	PJEIKJFNEFJFLA-UHFFFAOYSA-N, PJEIKJFNEFJFLA-UHFFFAOYSA-N
gaboxadol	EC50	10000	-0.1	100	94.6	1	10000	4140.5	96.6	95.8	96.2	94.6	106	8.4		0	4.9	ZXRVKCBLGJOCEE-UHFFFAOYSA-N, ZXRVKCBLGJOCEE-UHFFFAOYSA-N, ZXRVKCBLGJOCEE-UHFFFAOYSA-N, ZXRVKCBLGJOCEE-UHFFFAOYSA-N
3,4-DCPG-(+/-)	EC50	10000	-0.1	100	93.5	1	10000	3284.5	94.8	97.2	93.5	98.7	104.4	10.1		0	4.7	IJVMOGKBEVRBPP-SSDOTTSWSA-N, IJVMOGKBEVRBPP-SSDOTTSWSA-N
blebbistatin-(+/-)	EC50	10000	-0.1	100	92.8	1	10000	2244.7	99.3	93.4	99.5	92.8	100.6	11.4		0	3.8	LZAXPYOBKSJSEX-GOSISDBHSA-N
cilostamide	EC50	10000	-0.1	100	89.8	1	10000	2828.2	91.7	98.3	89.8	98.1	104	15.8		0	6.3	UIAYVIIHMORPSJ-UHFFFAOYSA-N, UIAYVIIHMORPSJ-UHFFFAOYSA-N
ACDPP	EC50	10000	-0.1	100	95.1	1	10000	1537.4	101.6	95.3	98.3	95.1	99.9	8		0	2.8	RNGRUHWJJPTYNR-UHFFFAOYSA-N, RNGRUHWJJPTYNR-UHFFFAOYSA-N
roquinimex	EC50	10000	-0.2	100	93.6	1	10000	1080.7	103	93.6	98.2	97.1	105	8.6		0	5.2	SGOOQMRIPALTEL-UHFFFAOYSA-N, SGOOQMRIPALTEL-UHFFFAOYSA-N
tyrphostin-AG-835	EC50	10000	-0.2	100	84.6	1	10000	37.7	98	90.4	98.5	89.6	89.6	26.8		0	3.7	UMGQVUWXNOJOSJ-DGGAMASNSA-N, UMGQVUWXNOJOSJ-DGGAMASNSA-N
SB-205384	EC50	10000	-1	100	88.6	1	10000	198.6	91.6	97	88.6	93.2	98.9	3.4		0	8.1	JDTZAGLGBRRCJT-JTQLQIEISA-N, JDTZAGLGBRRCJT-JTQLQIEISA-N, JDTZAGLGBRRCJT-JTQLQIEISA-N
anisomycin	EC50	61.4	-1.2	100	0.4	1	10000	0.2	94.1	93	34.1	9.8	0.4	220.1		25.9	4.4	YKJYKKNCCRKFSL-RDBSUJKOSA-N, YKJYKKNCCRKFSL-RDBSUJKOSA-N
L-701252	EC50	10000	-0.1	100	90.1	1	10000	3754.8	90.4	98.6	90.1	95.9	108.6	15.4		0	8.2	MXEFWCFPCLDOOG-UHFFFAOYSA-N
SCH-23390	EC50	10000	-0.1	100	85.1	1	10000	1909.1	95.6	95	93.5	85.1	101.9	23.2		0	6.3	GOTMKOSCLKVOGG-OAHLLOKOSA-N, GOTMKOSCLKVOGG-OAHLLOKOSA-N
alpha-methylhistamine-dihydrobromide-(S)-(+)	EC50	10000	-0.1	100	92.7	1	10000	3148.3	94.7	96.5	92.7	96.5	104.8	11.4		0	5.1	XNQIOISZPFVUFG-YFKPBYRVSA-N, XNQIOISZPFVUFG-YFKPBYRVSA-N
A-987306	EC50	10000	-0.3	100	88.5	1	10000	9.9	96.3	93	93.6	88.5	90	31.3		0.1	1.4	DJKJVWJQAVGLHJ-YPMHNXCESA-N, DJKJVWJQAVGLHJ-YPMHNXCESA-N
BRL-50481	EC50	10000	-0.1	100	92.8	1	10000	4357.2	92.8	97.9	95.6	93.1	108.5	11.1		0	6.9	IFIUFCJFLGCQPH-UHFFFAOYSA-N, IFIUFCJFLGCQPH-UHFFFAOYSA-N, IFIUFCJFLGCQPH-UHFFFAOYSA-N
TMS	EC50	2081.3	-2.5	100	35	1	10000	21	93.6	95.5	94.7	91.3	35	44.6		5	4.8	JDBCWSHYEQUBLW-AATRIKPKSA-N, JDBCWSHYEQUBLW-AATRIKPKSA-N, JDBCWSHYEQUBLW-AATRIKPKSA-N
DNQX	EC50	10000	-0.1	100	86.8	1	10000	1343.4	86.8	96.1	89.2	95.8	102.3	23.1		0	7.1	RWVIMCIPOAXUDG-UHFFFAOYSA-N, RWVIMCIPOAXUDG-UHFFFAOYSA-N, RWVIMCIPOAXUDG-UHFFFAOYSA-N, RWVIMCIPOAXUDG-UHFFFAOYSA-N
DRF053-(R)	EC50	10000	-0.2	100	81.7	1	10000	18.6	92	92.3	92.7	89.8	81.7	40.3		1	3	LWANFAFTTOKZAX-QGZVFWFLSA-N, LWANFAFTTOKZAX-QGZVFWFLSA-N, LWANFAFTTOKZAX-QGZVFWFLSA-N
NAN-190	EC50	10000	-0.1	100	91.5	1	10000	2233.3	99.4	94.5	91.5	94.3	103.1	13.7		0	4.9	SJDOMIRMMUGQQK-UHFFFAOYSA-N, SJDOMIRMMUGQQK-UHFFFAOYSA-N
alpha-methylserotonin	EC50	10000	-0.1	100	90.3	1	10000	1158.6	91.1	94.5	94.4	90.3	104.1	21.1		0	6	LYPCGXKCQDYTFV-SSDOTTSWSA-N
BAY-11-7085	EC50	2354.7	-2.5	100	0	1	10000	27.9	92.7	95.9	91.8	90.3	-0.3	63.3		7.1	6.1	VHKZGNPOHPFPER-ONNFQVAWSA-N
L-655,708	EC50	10000	-0.1	100	92.3	1	10000	4657	94.6	95	92.3	97.9	110.7	12		0	7.9	YKYOQIXTECBVBB-AWEZNQCLSA-N, YKYOQIXTECBVBB-AWEZNQCLSA-N, YKYOQIXTECBVBB-AWEZNQCLSA-N
Ro-106-9920	EC50	2276.6	-2.5	100	12.1	1	10000	15.7	97.7	95.6	95.9	90.5	12.1	56.9		6.4	3.4	JFSXSNSCPNFCDM-KRWDZBQOSA-N, JFSXSNSCPNFCDM-KRWDZBQOSA-N
SB-228357	EC50	10000	-1	100	95.1	1	10000	160.9	96.9	96.1	99.4	99.9	95.1	1.5		0	2.8	RRJLJKRFFRZRAF-UHFFFAOYSA-N, RRJLJKRFFRZRAF-UHFFFAOYSA-N
PI-103	EC50	156.7	-2.5	100	50.5	1	10000	0.5	98.3	96.2	87.9	50.5	53	89.3		11	2.4	TUVCWJQQGGETHL-UHFFFAOYSA-N, TUVCWJQQGGETHL-UHFFFAOYSA-N, TUVCWJQQGGETHL-UHFFFAOYSA-N
SB-612111	EC50	1489.9	-1.6	100	70	1	10000	1.5	99.2	104.5	95	90.2	70	25.1		2.2	3.3	OHRDCQFCAWLDBP-SBUREZEXSA-N, OHRDCQFCAWLDBP-SBUREZEXSA-N
BRL-54443	EC50	10000	-0.4	100	91.7	1	10000	114.7	105.4	102.4	98.8	91.7	100.6	6.3		0	4.9	WKNFADCGOAHBPG-UHFFFAOYSA-N, WKNFADCGOAHBPG-UHFFFAOYSA-N, WKNFADCGOAHBPG-UHFFFAOYSA-N
kartogenin	EC50	10000	-2.5	100	97.7	1	10000	11.1	102.6	99	105.1	97.7	98.1	2.8		0	2.9	SLUINPGXGFUMLL-UHFFFAOYSA-N, SLUINPGXGFUMLL-UHFFFAOYSA-N
MRK-016	EC50	10000	-1	100	94.5	1	10000	1.4	100.2	102.2	98.5	97.6	94.5	5.7		0	1.3	QYSYOGCIDRANAR-UHFFFAOYSA-N, QYSYOGCIDRANAR-UHFFFAOYSA-N
AH11110	EC50	10000	-0.1	100	96.6	1	10000	3878.1	97.5	102.1	96.6	96.8	102.1	5.3		0	2.9	HSVZQQYIMKLNLN-GOSISDBHSA-N, HSVZQQYIMKLNLN-GOSISDBHSA-N
mifepristone	EC50	10000	-2.5	100	96.8	1	10000	0.7	98	101	98.4	96.8	97.6	6.4		0	1.2	VKHAHZOOUSRJNA-GCNJZUOMSA-N, VKHAHZOOUSRJNA-GCNJZUOMSA-N, VKHAHZOOUSRJNA-GCNJZUOMSA-N, VKHAHZOOUSRJNA-GCNJZUOMSA-N, VKHAHZOOUSRJNA-GCNJZUOMSA-N, VKHAHZOOUSRJNA-GCNJZUOMSA-N
CBiPES	EC50	10000	-2.5	100	85.9	1	10000	12.7	103.1	96.7	100.9	96.4	85.9	11.5		0.5	2.3	HDVYXILCBYGKGU-UHFFFAOYSA-N, HDVYXILCBYGKGU-UHFFFAOYSA-N
VU0364739	EC50	10000	-2.2	100	84.8	1	10000	11.8	102.7	95.6	97.4	96.4	84.8	11.9		0.5	2.9	MSTXJJGAXXJCBY-UHFFFAOYSA-N, MSTXJJGAXXJCBY-UHFFFAOYSA-N
CGP-13501	EC50	10000	-0.1	100	97.1	1	10000	4342	97.1	97.8	103.4	98.4	100.7	4.5		0	2.8	XGWATTXMMMANFJ-UHFFFAOYSA-N, XGWATTXMMMANFJ-UHFFFAOYSA-N
5'-chloro-5'-deoxy-ENBA-(+/-)	EC50	10000	-0.4	100	91.5	1	10000	4.1	96.7	97.2	94.3	91.9	91.5	22.4		0	1	PVJGDYDNVNCGBT-CYDCOVMPSA-N
EB-47	EC50	10000	-1.2	100	92.4	1	10000	1.7	102.3	98.6	94.7	92.4	97.6	17.6		0	2.8	DDFLFKTXUWPNMV-LFALDJFMSA-N, DDFLFKTXUWPNMV-LFALDJFMSA-N
CL316243	EC50	10000	-1	100	93.1	1	10000	171.1	97.5	97.2	93.1	96.4	97.9	2.1		0	4.2	JEDJMKTVUPSHFW-ABAIWWIYSA-N
PACOCF3	EC50	10000	-2.5	100	96.6	1	10000	66949.9	101.4	101.1	96.6	102	101.3	0.4		0	2.6	MAHYXYTYTLCTQD-UHFFFAOYSA-N, MAHYXYTYTLCTQD-UHFFFAOYSA-N
reversan	EC50	10000	-2.5	100	82.6	1	10000	383	97.8	100.4	102.7	102.8	82.6	7.5		0.3	2.5	JTRXWCLQFAZHGP-UHFFFAOYSA-N, JTRXWCLQFAZHGP-UHFFFAOYSA-N
L-733060	EC50	10000	-2.5	100	89.4	1	10000	114.2	96.7	102.1	102.2	99.1	89.4	6.5		0	2.3	FCDRFVCGMLUYPG-ROUUACIJSA-N, FCDRFVCGMLUYPG-ROUUACIJSA-N
XE-991	EC50	10000	-1.3	100	91.1	1	10000	1.3	94.5	100.7	98.8	93.3	91.1	12.3		0	2.8	KHJFBUUFMUBONL-UHFFFAOYSA-N, KHJFBUUFMUBONL-UHFFFAOYSA-N
BCTC	EC50	10000	-2.5	100	86.1	1	10000	0.7	99	100.7	100.3	94.4	86.1	12.9		0.5	0.7	ROGUAPYLUCHQGK-UHFFFAOYSA-N, ROGUAPYLUCHQGK-UHFFFAOYSA-N
ginkgolide-B	EC50	10000	-0.2	100	97.1	1	10000	296.5	100.4	100.6	97.1	98.9	100.1	3.3		0	1.5	SQOJOAFXDQDRGF-AIQFLADASA-N, SQOJOAFXDQDRGF-AIQFLADASA-N, SQOJOAFXDQDRGF-AIQFLADASA-N, SQOJOAFXDQDRGF-AIQFLADASA-N
cabozantinib	EC50	3069	-2.5	100	48	1	10000	57	100.8	98	97.2	99.3	48	27.1		2.8	2.5	ONIQOQHATWINJY-UHFFFAOYSA-N, ONIQOQHATWINJY-UHFFFAOYSA-N, ONIQOQHATWINJY-UHFFFAOYSA-N
dorsomorphin	EC50	2902.1	-2.5	100	9.1	1	10000	42.5	98.5	94.5	102.3	96.8	9.1	49.6		5.5	3.9	XHBVYDAKJHETMP-UHFFFAOYSA-N, XHBVYDAKJHETMP-UHFFFAOYSA-N
levcromakalim	EC50	10000	-1	100	92.1	1	10000	170	92.1	96.6	97.1	97.2	93.7	2.4		0	4.8	TVZCRIROJQEVOT-CABCVRRESA-N, TVZCRIROJQEVOT-CABCVRRESA-N, TVZCRIROJQEVOT-CABCVRRESA-N, TVZCRIROJQEVOT-CABCVRRESA-N
A-1120	EC50	10000	-2.5	100	93.1	1	10000	1.2	101	100	93.1	95.4	93.5	17.2		0	1.3	MEAQCLPMSVEOQF-UHFFFAOYSA-N, MEAQCLPMSVEOQF-UHFFFAOYSA-N
indirubin-3-monoxime	EC50	10000	-2.5	100	78.5	1	10000	800.1	101.4	104	99.5	107.4	78.5	8.5		0.4	4.7	HBDSHCUSXQATPO-BGBJRWHRSA-N, HBDSHCUSXQATPO-BGBJRWHRSA-N
naltrindole	EC50	10000	-2.5	100	92.1	1	10000	2.3	95.9	101.8	105.4	95.4	92.1	8.3		0	3.5	WIYUZYBFCWCCQJ-IFKAHUTRSA-N
CID-2745687	EC50	10000	-2.5	100	95.9	1	10000	6.2	105.9	101.2	95.9	96.1	98.8	9.8		0	3.3	CYNLZIBKERMMOA-AWQFTUOYSA-N, CYNLZIBKERMMOA-AWQFTUOYSA-N
ZD-7114	EC50	10000	-2.5	100	96.5	1	10000	6052.5	102.8	100.9	96.7	104.2	96.5	1.1		0	3.1	RVMBDLSFFNKKLG-SFHVURJKSA-N, RVMBDLSFFNKKLG-SFHVURJKSA-N
rac-BHFF	EC50	10000	-2.5	100	99	1	10000	22400.8	99	103.3	99.3	102.6	99	0.3		0	2.2	RVNOANDLZIIFHB-MRXNPFEDSA-N, RVNOANDLZIIFHB-MRXNPFEDSA-N
saclofen	EC50	10000	-2.5	100	98.6	1	10000	230166	105.6	98.6	103.4	100.8	102.8	0.2		0	3.8	JYLNVJYYQQXNEK-QMMMGPOBSA-N, JYLNVJYYQQXNEK-QMMMGPOBSA-N
linopirdine	EC50	10000	-2.5	100	96.9	1	10000	12.3	106.2	97.3	105.5	96.9	99.2	3.9		0	4.5	YEJCDKJIEMIWRQ-UHFFFAOYSA-N, YEJCDKJIEMIWRQ-UHFFFAOYSA-N, YEJCDKJIEMIWRQ-UHFFFAOYSA-N
SB-243213	EC50	10000	-0.1	100	100	1	10000	353.1	100	100	100	100	100	0.1		0	0	ZETBBVYSBABLHL-UHFFFAOYSA-N, ZETBBVYSBABLHL-UHFFFAOYSA-N
TC-A-2317	EC50	1395	-2.4	100	22	1	10000	1.8	105.3	103.8	96.4	75.7	22	66.9		7.8	3.7	XHHRGYCOEVNAKV-ZDUSSCGKSA-N, XHHRGYCOEVNAKV-ZDUSSCGKSA-N
BNTX	EC50	2880	-2.5	100	0.4	1	10000	38	105	101.6	102.9	96.2	0.4	54.6		6.1	3.9	WXOUFNFMPVMGFZ-BDQAUFNLSA-N
3-MPPI	EC50	10000	-1	100	99.4	1	10000	1396.4	103.8	103.8	101.5	99.4	102.7	0.2		0	3.2	AQASGOHUMGAWJJ-UHFFFAOYSA-N, AQASGOHUMGAWJJ-UHFFFAOYSA-N
SKF-83566	EC50	10000	-0.8	100	96.7	1	10000	11.5	99.5	105.6	96.8	99.5	96.7	3.3		0	3.2	XFTVOHWWEQGXLS-HNNXBMFYSA-N, XFTVOHWWEQGXLS-HNNXBMFYSA-N
NS-5806	EC50	10000	-2.5	100	98.8	1	10000	206763	98.8	99.2	104.6	102.5	101.8	0.1		0	3	UZWJWROOLOOCPQ-UHFFFAOYSA-N, UZWJWROOLOOCPQ-UHFFFAOYSA-N
SB-297006	EC50	10000	-0.1	100	100	1	10000	353.1	100	100	100	100	100	0.1		0	0	BEZXGSZPWXRHIN-INIZCTEOSA-N, BEZXGSZPWXRHIN-INIZCTEOSA-N
SKF-81297	EC50	10000	-2.5	100	98.6	1	10000	31124	103.5	106	102.9	103.7	98.6	0.4		0	4.2	GHWJEDJMOVUXEC-UHFFFAOYSA-N, GHWJEDJMOVUXEC-UHFFFAOYSA-N
ANR-94	EC50	10000	-0.1	100	100	1	10000	353.1	100	100	100	100	100	0.1		0	0	QUGDTMONBLMLLD-UHFFFAOYSA-N, QUGDTMONBLMLLD-UHFFFAOYSA-N
SKF-77434	EC50	10000	-0.1	100	100	1	10000	353.1	100	100	100	100	100	0.1		0	0	QBUVZVXIRYFENV-KRWDZBQOSA-N, QBUVZVXIRYFENV-KRWDZBQOSA-N
U-99194	EC50	10000	-2.5	100	99	1	10000	24018.2	103.4	103	103.1	101.6	99	0.3		0	2.9	UOLJKAPABHXFRE-UHFFFAOYSA-N
S-sulfo-L-cysteine	EC50	10000	-0.1	100	96.2	1	10000	4051.2	98.3	96.2	103	97.5	102.5	5.9		0	3.4	NOKPBJYHPHHWAN-REOHCLBHSA-N
amisulpride	EC50	10000	-2.5	100	98.5	1	10000	17.7	98.6	105.8	99.4	98.5	98.8	2.9		0	3	NTJOBXMMWNYJFB-GFCCVEGCSA-N, NTJOBXMMWNYJFB-GFCCVEGCSA-N
TCN238	EC50	10000	-0.4	100	97.7	1	10000	221.2	104	98.6	100.7	97.7	103	1.6		0	3.1	LNUXNUNUGIHCPA-VOTSOKGWSA-N, LNUXNUNUGIHCPA-VOTSOKGWSA-N
Ro-60-0175	EC50	10000	-2.5	100	95.3	1	10000	3.1	103.9	98.4	100.5	95.3	96	6.7		0	2.2	XJJZQXUGLLXTHO-ZETCQYMHSA-N, XJJZQXUGLLXTHO-ZETCQYMHSA-N, XJJZQXUGLLXTHO-ZETCQYMHSA-N
GR-127935	EC50	2789.9	-2.5	100	31.6	1	10000	55.1	106.4	100.8	105	96.6	31.6	38.4		4.2	4.4	YDBCEBYHYKAFRX-UHFFFAOYSA-N, YDBCEBYHYKAFRX-UHFFFAOYSA-N
remoxipride	EC50	10000	-2.5	100	91.4	1	10000	2.1	96.2	100.1	94.3	91.4	91.7	18.2		0	1.9	GUJRSXAPGDDABA-NSHDSACASA-N, GUJRSXAPGDDABA-NSHDSACASA-N
PRIMA1	EC50	10000	-1	100	87	1	10000	211.6	87	92.6	89.6	94.2	99.5	3.9		0	9.8	RFBVBRVVOPAAFS-UHFFFAOYSA-N, RFBVBRVVOPAAFS-UHFFFAOYSA-N
formoterol	EC50	10000	-0.1	100	91.5	1	10000	2050.8	93.9	91.5	97.2	95.3	103.6	14.1		0	5.2	BPZSYCZIITTYBL-ORAYPTAESA-N, BPZSYCZIITTYBL-ORAYPTAESA-N, BPZSYCZIITTYBL-ORAYPTAESA-N, BPZSYCZIITTYBL-ORAYPTAESA-N, BPZSYCZIITTYBL-ORAYPTAESA-N
GSK9027	EC50	10000	-0.1	100	91.1	1	10000	4086.2	96	94.2	91.1	95.2	110.2	13.8		0	8	DXBJGDVBQPEMOB-UHFFFAOYSA-N, DXBJGDVBQPEMOB-UHFFFAOYSA-N
AG-490	EC50	10000	-1.5	100	86.6	1	10000	1.6	94.1	98.2	98.7	94.7	86.6	12.1		0.2	3.1	TUCIOBMMDDOEMM-RIYZIHGNSA-N, TUCIOBMMDDOEMM-RIYZIHGNSA-N, TUCIOBMMDDOEMM-RIYZIHGNSA-N, TUCIOBMMDDOEMM-RIYZIHGNSA-N
FIPI	EC50	10000	-0.1	100	95	1	10000	3320.6	95	95.9	99	96.6	103.2	7.8		0	3.7	LHABRXRGDLASIH-UHFFFAOYSA-N, LHABRXRGDLASIH-UHFFFAOYSA-N
APcK-110	EC50	10000	-0.1	100	89.9	1	10000	3457.5	99.1	89.9	97.1	93.3	108.5	15.8		0	7.7	CAMGZGMEPKFVMF-UHFFFAOYSA-N, CAMGZGMEPKFVMF-UHFFFAOYSA-N
TC-F-2	EC50	10000	-0.2	100	96.1	1	10000	427.7	103.3	99.5	96.1	96.6	101.7	4.3		0	3.1	NXTBLPPTZRPJCA-IBGZPJMESA-N, NXTBLPPTZRPJCA-IBGZPJMESA-N
SANT-2	EC50	10000	-1	100	92.6	1	10000	167.9	97.4	93.7	99.4	95.2	92.6	2.2		0	4.4	VQOJFGFKIVFMDH-UHFFFAOYSA-N, VQOJFGFKIVFMDH-UHFFFAOYSA-N, VQOJFGFKIVFMDH-UHFFFAOYSA-N
ZD-7155	EC50	10000	-0.1	100	91.6	1	10000	530.1	92.5	96.2	91.6	97.1	102.2	16.2		0	4.8	BFVNEYDCFJNLGN-UHFFFAOYSA-N, BFVNEYDCFJNLGN-UHFFFAOYSA-N
GBR-12783	EC50	10000	-0.5	100	91.6	1	10000	1.8	98	97	95.8	91.7	91.6	20.2		0	1	XFBDGHFDKJITGC-JLHYYAGUSA-N, XFBDGHFDKJITGC-JLHYYAGUSA-N
IT1t	EC50	10000	-1	100	92.1	1	10000	186.1	94.5	95.7	92.1	99.4	96.9	2.4		0	5.3	OOSUDWRRWZVFEB-UHFFFAOYSA-N, OOSUDWRRWZVFEB-UHFFFAOYSA-N
Ro-20-1724	EC50	10000	-0.1	100	94.8	1	10000	2034.7	95.4	94.8	100.6	95.1	99.1	12.4		0	2.9	PDMUULPVBYQBBK-LBPRGKRZSA-N, PDMUULPVBYQBBK-LBPRGKRZSA-N, PDMUULPVBYQBBK-LBPRGKRZSA-N
TCS-5861528	EC50	10000	-0.1	100	92.6	1	10000	3466.6	96	98.3	92.6	94	106	11.5		0	5.6	ZUTUWJYMCADJHD-GFCCVEGCSA-N, ZUTUWJYMCADJHD-GFCCVEGCSA-N
purvalanol-B	EC50	10000	-0.1	100	94	1	10000	1063.3	94	96.4	95.9	94.9	103.3	12.8		0	4.1	ZKDXRFMOHZVXSG-HNNXBMFYSA-N, ZKDXRFMOHZVXSG-HNNXBMFYSA-N, ZKDXRFMOHZVXSG-HNNXBMFYSA-N
bicuculline-(+)	EC50	10000	-2.5	100	94.7	1	10000	79426.9	95.2	98.6	94.7	101.5	103.7	0.6		0	4.9	IYGYMKDQCDOMRE-ZWKOTPCHSA-N
BMS-182874	EC50	10000	-0.1	100	90.5	1	10000	1109.2	102.9	92.8	98.3	90.5	102.9	13.3		0	5.8	MJRGSRRZKSJHOE-UHFFFAOYSA-N, MJRGSRRZKSJHOE-UHFFFAOYSA-N, MJRGSRRZKSJHOE-UHFFFAOYSA-N
PD-168568	EC50	10000	-0.1	100	90.8	1	10000	4227.2	90.8	97.7	93.4	98.7	110.6	14.3		0	8.6	WQEPZBNLBWDIRZ-OAQYLSRUSA-N, WQEPZBNLBWDIRZ-OAQYLSRUSA-N
GANT-61	EC50	10000	-2.5	100	95	1	10000	2.8	97.7	101.3	96	95.6	95	11.1		0	1.4	KVQOGDQTWWCZFX-UHFFFAOYSA-N, KVQOGDQTWWCZFX-UHFFFAOYSA-N
flecainide	EC50	10000	-1	100	90	1	10000	217.7	90	99.6	90.1	93.8	99.1	3		0	7.7	DJBNUMBKLMJRSA-UHFFFAOYSA-N, DJBNUMBKLMJRSA-UHFFFAOYSA-N, DJBNUMBKLMJRSA-UHFFFAOYSA-N
SB-239063	EC50	10000	-0.1	100	87.5	1	10000	373.8	94.7	94.3	92.7	87.5	100.9	24.2		0	5.1	ZQUSFAUAYSEREK-WKILWMFISA-N, ZQUSFAUAYSEREK-WKILWMFISA-N
XAV-939	EC50	1463.6	-2	100	69.6	1	10000	2.2	94.6	98.5	97	90.4	69.6	25.5		2.4	3.2	KLGQSVMIPOVQAX-UHFFFAOYSA-N, KLGQSVMIPOVQAX-UHFFFAOYSA-N, KLGQSVMIPOVQAX-UHFFFAOYSA-N
beta-funaltrexamine	EC50	10000	-2.5	100	92.4	1	10000	72350.7	92.4	96.1	93.1	104.6	101	0.9		0	6.4	PQKHESYTSKMWFP-WZJCLRDWSA-N, PQKHESYTSKMWFP-WZJCLRDWSA-N, PQKHESYTSKMWFP-WZJCLRDWSA-N
ZM-226600	EC50	10000	-1	100	89.6	1	10000	161.3	98.4	93.1	97.9	89.6	95.3	3.1		0	6	LJLXQHHFAKVTNP-OAHLLOKOSA-N, LJLXQHHFAKVTNP-OAHLLOKOSA-N
6-chloromelatonin	EC50	10000	-0.1	100	89.9	1	10000	1982.9	97.8	93.8	96.2	89.9	102.1	16		0	4.8	LUINDDOUWHRIPW-UHFFFAOYSA-N, LUINDDOUWHRIPW-UHFFFAOYSA-N, LUINDDOUWHRIPW-UHFFFAOYSA-N
GSK2606414	EC50	3927	-2.5	100	67.1	1	10000	506.9	95.3	94	96.6	106.6	67.1	13.9		1.2	5.8	SIXVRXARNAVBTC-UHFFFAOYSA-N, SIXVRXARNAVBTC-UHFFFAOYSA-N, SIXVRXARNAVBTC-UHFFFAOYSA-N
MM-11253	EC50	10000	-0.1	100	95.8	1	10000	376.5	95.8	98.7	96.6	98	100.3	8.5		0	2.1	DPVGXUNWCVEIGT-UHFFFAOYSA-N, DPVGXUNWCVEIGT-UHFFFAOYSA-N
macelignan	EC50	10000	-0.4	100	95.4	1	10000	130.7	100.1	105.9	98.9	95.4	100.7	3.1		0	3.8	QDDILOVMGWUNGD-UONOGXRCSA-N
GR-159897	EC50	10000	-2.5	100	92.5	1	10000	5763.7	102.6	100.7	92.5	101.6	93.8	2.1		0	4.1	BANYJBHWTOJQDU-GDLZYMKVSA-N, BANYJBHWTOJQDU-GDLZYMKVSA-N, BANYJBHWTOJQDU-GDLZYMKVSA-N
SQ-22536	EC50	10000	-0.8	100	95.6	1	10000	112.4	95.6	102.3	101.1	98.8	100.1	1.6		0	2.8	UKHMZCMKHPHFOT-ZCFIWIBFSA-N, UKHMZCMKHPHFOT-ZCFIWIBFSA-N
GR-113808	EC50	10000	-0.4	100	95.1	1	10000	6.7	100.6	96.8	100	95.1	96.5	8.9		0	1.8	MOZPSIXKYJUTKI-UHFFFAOYSA-N, MOZPSIXKYJUTKI-UHFFFAOYSA-N
PD-102807	EC50	10000	-0.7	100	80.1	1	10000	1.7	101.5	104	92	91.5	80.1	24.6		1.1	3.8	VDDUJINYXKGZLV-JOCHJYFZSA-N, VDDUJINYXKGZLV-JOCHJYFZSA-N, VDDUJINYXKGZLV-JOCHJYFZSA-N
SB-334867	EC50	10000	-2.5	100	90.9	1	10000	9369.9	97.6	98.8	90.9	101.9	93.2	2.1		0	4.9	AKMNUCBQGHFICM-UHFFFAOYSA-N, AKMNUCBQGHFICM-UHFFFAOYSA-N
ML161	EC50	10000	-1	100	96.1	1	10000	73.2	100.1	96.1	102.8	98.9	97.7	1.7		0	2.4	DFOVLSMXPWPCFH-UHFFFAOYSA-N, DFOVLSMXPWPCFH-UHFFFAOYSA-N
FR-139317	EC50	10000	-0.1	100	95	1	10000	1995.4	95	97	100.2	98.9	98.5	7.8		0	2.3	LIOKMIQQPDDTNO-UPRLRBBYSA-N, LIOKMIQQPDDTNO-UPRLRBBYSA-N, LIOKMIQQPDDTNO-UPRLRBBYSA-N
L-745870	EC50	10000	-0.1	100	94.9	1	10000	3299.8	94.9	102.4	97.4	96.2	102.1	7.9		0	3.7	OGJGQVFWEPNYSB-UHFFFAOYSA-N, OGJGQVFWEPNYSB-UHFFFAOYSA-N
SB-216763	EC50	10000	-1	100	96.2	1	10000	172.6	99.1	98	98.4	96.2	99.8	1.2		0	2.4	JCSGFHVFHSKIJH-UHFFFAOYSA-N, JCSGFHVFHSKIJH-UHFFFAOYSA-N
A77636	EC50	3239.5	-2.5	100	58.8	1	10000	149.9	94	97.3	96	100.5	58.8	20.6		2	4.2	QLJOSZATCBCBDR-KLONBWLYSA-N, QLJOSZATCBCBDR-KLONBWLYSA-N
EC-23	EC50	10000	-2.5	100	94.2	1	10000	1.2	102.2	99.6	100	97.4	94.2	5.6		0	1.1	OQVLOWLEEHYBJH-UHFFFAOYSA-N, OQVLOWLEEHYBJH-UHFFFAOYSA-N
oxotremorine-M	EC50	10000	-0.2	100	93.5	1	10000	156.6	94.5	93.5	93.5	96	95.7	19.1		0	2.1	CANZROMYQDHYHR-UHFFFAOYSA-N, CANZROMYQDHYHR-UHFFFAOYSA-N
GR-79236	EC50	10000	-1	100	97.3	1	10000	4.6	102.7	101.9	98.9	99	97.3	2.6		0	1.7	GYWXTRVEUURNEW-TVDBPQCTSA-N, GYWXTRVEUURNEW-TVDBPQCTSA-N
BU-224	EC50	10000	-2.5	100	97.3	1	10000	60301.5	98.7	99.5	97.3	102.2	99	0.3		0	1.9	OSUVWJGCKQEMHK-UHFFFAOYSA-N
dimetindene	EC50	10000	-2.5	100	91.5	1	10000	53675	91.5	99	99.6	100.1	102.1	1		0	5.3	MVMQESMQSYOVGV-OAHLLOKOSA-N
UBP-310	EC50	10000	-0.2	100	97.3	1	10000	155.4	97.3	100.8	98.3	97.6	97.3	6.6		0	1.4	ZTAZUCRXCRXNSU-VIFPVBQESA-N, ZTAZUCRXCRXNSU-VIFPVBQESA-N
parthenolide-(alternate-stereo)	EC50	3019.5	-2.5	100	66.8	1	10000	94	102	96.6	103.2	99.3	66.8	17.5		1.6	2.7	KTEXNACQROZXEV-PVLRGYAZSA-N, KTEXNACQROZXEV-PVLRGYAZSA-N
ZCL-278	EC50	10000	-2.5	100	93.4	1	10000	24756.3	93.4	97.5	101.3	102.7	95.9	1.1		0	3.8	XKZDWYDHEBCGCG-UHFFFAOYSA-N, XKZDWYDHEBCGCG-UHFFFAOYSA-N, XKZDWYDHEBCGCG-UHFFFAOYSA-N, XKZDWYDHEBCGCG-UHFFFAOYSA-N
SC-560	EC50	3179.5	-2.5	100	44.3	1	10000	122.4	98.2	104.7	92.6	100.2	44.3	28.2		3	5	PQUGCKBLVKJMNT-UHFFFAOYSA-N, PQUGCKBLVKJMNT-UHFFFAOYSA-N, PQUGCKBLVKJMNT-UHFFFAOYSA-N
4-P-PDOT	EC50	10000	-0.1	100	95.9	1	10000	1355.2	95.9	97.4	100.5	96.1	98.5	9.3		0	2	RCYLUNPFECYGDW-AEFFLSMTSA-N
4-iodo-6-phenylpyrimidine	EC50	10000	-2.5	100	95.5	1	10000	5333.6	104.6	102.5	97.7	104.6	95.5	1.5		0	3.7	ZTCJXHNJVLUUMR-UHFFFAOYSA-N
ifenprodil	EC50	10000	-2.5	100	97.6	1	10000	2.2	101.2	103.2	101.6	98.8	97.6	2.4		0	1.9	UYNVMODNBIQBMV-KKSFZXQISA-N
KW-3902	EC50	10000	-0.1	100	100	1	10000	353.1	100	100	100	100	100	0.1		0	0	PJBFVWGQFLYWCB-XEDLVCFGSA-N, PJBFVWGQFLYWCB-XEDLVCFGSA-N
homoquinolinic-acid	EC50	10000	-2.5	100	94	1	10000	3072.5	104.7	105.5	102.4	103	94	2.2		0	4.2	HQPMJFFEXJELOQ-UHFFFAOYSA-N, HQPMJFFEXJELOQ-UHFFFAOYSA-N
PP-1	EC50	3659.3	-2.5	100	48.7	1	10000	265.5	107.2	104.5	102.7	105.4	48.7	23.1		2.3	6.1	ZVPDNRVYHLRXLX-UHFFFAOYSA-N, ZVPDNRVYHLRXLX-UHFFFAOYSA-N, ZVPDNRVYHLRXLX-UHFFFAOYSA-N
Ro-25-6981	EC50	10000	-2.5	100	99.7	1	10000	1.22463e+06	102.7	101.7	103.3	106.6	99.8	0		0	4	WVZSEUPGUDIELE-HTAPYJJXSA-N, WVZSEUPGUDIELE-HTAPYJJXSA-N, WVZSEUPGUDIELE-HTAPYJJXSA-N
TCS-2314	EC50	10000	-2.5	100	94.3	1	10000	1540.3	107.1	99.5	101.9	100.7	94.3	2.5		0	3.7	ITXAAOWFOURIHK-DEOSSOPVSA-N, ITXAAOWFOURIHK-DEOSSOPVSA-N
MRK-560	EC50	10000	-0.1	100	100	1	10000	353.1	100	100	100	100	100	0.1		0	0	WDZVWDXOIGQJIO-UJKQEGAGSA-N, WDZVWDXOIGQJIO-UJKQEGAGSA-N
A-582941	EC50	10000	-0.1	100	100	1	10000	353.1	100	100	100	100	100	0.1		0	0	GTMRUYCIJSNXGB-GASCZTMLSA-N, GTMRUYCIJSNXGB-GASCZTMLSA-N
monastrol	EC50	10000	-2.5	100	97.6	1	10000	15	104	108	102.3	97.6	97.9	3.1		0	4.6	LOBCDGHHHHGHFA-GFCCVEGCSA-N, LOBCDGHHHHGHFA-GFCCVEGCSA-N
ONO-4817	EC50	10000	-2.5	100	91.5	1	10000	787.8	103	101.8	103.3	101.3	91.5	3.7		0	2.6	HDWWQELUBWGQGA-WMZOPIPTSA-N
MRS-1334	EC50	10000	-0.1	100	100	1	10000	353.1	100	100	100	100	100	0.1		0	0	QFLOJAMZLQXHFS-AREMUKBSSA-N, QFLOJAMZLQXHFS-AREMUKBSSA-N
A-839977	EC50	10000	-0.1	100	100	1	10000	353.1	100	100	100	100	100	0.1		0	0	GMVNBKZQJFRFAR-UHFFFAOYSA-N, GMVNBKZQJFRFAR-UHFFFAOYSA-N
PF-4708671	EC50	10000	-2.5	100	89.9	1	10000	444.5	99.5	103.5	100.9	101.1	89.9	4.5		0	2	FBLPQCAQRNSVHB-UHFFFAOYSA-N, FBLPQCAQRNSVHB-UHFFFAOYSA-N
semaxanib	EC50	10000	-2.5	100	98.7	1	10000	298482	102.9	102.5	98.7	104.6	105.6	0.2		0	4.4	WUWDLXZGHZSWQZ-WQLSENKSSA-N, WUWDLXZGHZSWQZ-WQLSENKSSA-N, WUWDLXZGHZSWQZ-WQLSENKSSA-N, WUWDLXZGHZSWQZ-WQLSENKSSA-N, WUWDLXZGHZSWQZ-WQLSENKSSA-N
CP-94253	EC50	10000	-0.1	100	100	1	10000	353.1	100	100	100	100	100	0.1		0	0	KWQWBZIGHIOKIO-UHFFFAOYSA-N, KWQWBZIGHIOKIO-UHFFFAOYSA-N
GR125487	EC50	10000	-2.5	100	97.3	1	10000	14331.5	102.6	108.5	101.9	104	97.3	0.8		0	5	SSPCCAYAIDNNJX-UHFFFAOYSA-N, SSPCCAYAIDNNJX-UHFFFAOYSA-N
SU4312	EC50	10000	-2.5	100	89.3	1	10000	1144.8	106	99.6	103.2	102.8	89.3	4.4		0	3.8	UAKWLVYMKBWHMX-PTNGSMBKSA-N, UAKWLVYMKBWHMX-PTNGSMBKSA-N
GDC-0879	EC50	10000	-0.1	100	100	1	10000	353.1	100	100	100	100	100	0.1		0	0	DEZZLWQELQORIU-RELWKKBWSA-N, DEZZLWQELQORIU-RELWKKBWSA-N, DEZZLWQELQORIU-RELWKKBWSA-N
dizocilpine-(-)	EC50	10000	-0.1	100	100	1	10000	353.1	100	100	100	100	100	0.1		0	0	LBOJYSIDWZQNJS-JKSUJKDBSA-N, LBOJYSIDWZQNJS-JKSUJKDBSA-N, LBOJYSIDWZQNJS-JKSUJKDBSA-N
SB-772077B	EC50	1444.7	-2	100	52.2	1	10000	2.2	107.4	106	95.3	84.6	52.2	40.4		4.4	5.3	PHWHNHYZZNJPLB-QMMMGPOBSA-N, PHWHNHYZZNJPLB-QMMMGPOBSA-N
ORG-25543	EC50	10000	-1.7	100	94.8	1	10000	870	104.3	99.9	107.2	99.4	95.8	1.5		0	4.2	ZCYOBMASPXQBSZ-UHFFFAOYSA-N, ZCYOBMASPXQBSZ-UHFFFAOYSA-N
robalzotan	EC50	10000	-0.7	100	94.4	1	10000	134.7	101.8	99.8	107.4	94.4	102.8	2.5		0	5.3	MQTUXRKNJYPMCG-CYBMUJFWSA-N, MQTUXRKNJYPMCG-CYBMUJFWSA-N
endo-IWR-1	EC50	682.3	-1.5	100	66.7	1	10000	0.6	110.2	105.2	97.6	78.8	66.7	39		3.9	5.8	ZGSXEXBYLJIOGF-ALFLXDJESA-N, ZGSXEXBYLJIOGF-ALFLXDJESA-N, ZGSXEXBYLJIOGF-ALFLXDJESA-N
MDL-72832	EC50	10000	-2.5	100	97	1	10000	4	102.8	100.7	101.1	97	98.6	4.1		0	1.7	HCVRCHQFYYZPHT-KRWDZBQOSA-N, HCVRCHQFYYZPHT-KRWDZBQOSA-N
WYE-687	EC50	925.3	-1	100	37.6	1	10000	0.5	94.2	95.9	89.3	71.3	37.6	67.3		6.9	5.2	VDOCQQKGPJENHJ-UHFFFAOYSA-N, VDOCQQKGPJENHJ-UHFFFAOYSA-N
BAY-K-8644-(+/-)	EC50	10000	-2.5	100	94.3	1	10000	79512.8	94.3	98.9	96.2	101.5	105	0.7		0	5.3	ZFLWDHHVRRZMEI-CYBMUJFWSA-N
EMD-66684	EC50	10000	-2.5	100	95.2	1	10000	127468	99.1	102	95.2	101.1	110.9	0.6		0	7.2	CQVJTTOZTTVVBK-UHFFFAOYSA-N, CQVJTTOZTTVVBK-UHFFFAOYSA-N, CQVJTTOZTTVVBK-UHFFFAOYSA-N
PD-123319	EC50	10000	-0.1	100	90.4	1	10000	2583.3	96.5	90.4	99.3	96.5	103.4	14.9		0	5.4	YSTVFDAKLDMYCR-NDEPHWFRSA-N, YSTVFDAKLDMYCR-NDEPHWFRSA-N, YSTVFDAKLDMYCR-NDEPHWFRSA-N
ERK5-IN-1	EC50	2313.4	-2.5	100	19.1	1	10000	18.2	95.9	96.1	103.2	91.6	19.1	51.8		5.9	3.4	DDTPGANIPBKTNU-UHFFFAOYSA-N
CP-93129	EC50	10000	-0.2	100	91.2	1	10000	352.4	105	91.2	99.4	97	101.8	9.8		0	5.7	PJYVGMRFPFNZCT-UHFFFAOYSA-N, PJYVGMRFPFNZCT-UHFFFAOYSA-N
N-methyllidocaine-iodide	EC50	10000	-2.5	100	96.2	1	10000	62938.7	98.7	96.2	99.2	102.5	101	0.5		0	2.8	HFRFLLYLVAKRMZ-UHFFFAOYSA-O
9-anthracenecarboxylic-acid	EC50	10000	-0.1	100	94.7	1	10000	2680.3	98.4	97.1	98	94.7	102.7	8.2		0	3.1	XGWFJBFNAQHLEF-UHFFFAOYSA-N, XGWFJBFNAQHLEF-UHFFFAOYSA-N
zoniporide	EC50	10000	-0.1	100	92.7	1	10000	3205.7	92.7	101.6	94.9	97.5	103.9	11.3		0	5.2	GDXBRVCQGGKXJY-UHFFFAOYSA-N, GDXBRVCQGGKXJY-UHFFFAOYSA-N
CV-1808	EC50	10000	-1	100	93	1	10000	222.5	94	93	94.5	96.3	97.2	2.1		0	5.6	SCNILGOVBBRMBK-SDBHATRESA-N, SCNILGOVBBRMBK-SDBHATRESA-N
SMER-28	EC50	10000	-0.1	100	93.6	1	10000	2471.5	93.6	98.3	95.8	99.8	101	9.9		0	3.5	BCPOLXUSCUFDGE-UHFFFAOYSA-N, BCPOLXUSCUFDGE-UHFFFAOYSA-N
ibudilast	EC50	10000	-0.1	100	94.7	1	10000	2760.5	96.8	97.4	98.9	94.7	102.7	8.3		0	3.2	ZJVFLBOZORBYFE-UHFFFAOYSA-N, ZJVFLBOZORBYFE-UHFFFAOYSA-N, ZJVFLBOZORBYFE-UHFFFAOYSA-N
zardaverine	EC50	10000	-2.5	100	92.6	1	10000	3.2	95.5	100.7	94.5	93	92.6	16.2		0	2.3	HJMQDJPMQIHLPB-UHFFFAOYSA-N, HJMQDJPMQIHLPB-UHFFFAOYSA-N, HJMQDJPMQIHLPB-UHFFFAOYSA-N
SDZ-220-581	EC50	10000	-0.1	100	92.7	1	10000	3884.8	95.8	101.9	92.7	95.9	106.9	11.3		0	6.2	VBRJFXSFCYEZMQ-HNNXBMFYSA-N, VBRJFXSFCYEZMQ-HNNXBMFYSA-N, VBRJFXSFCYEZMQ-HNNXBMFYSA-N
KU14R	EC50	10000	-0.1	100	91.6	1	10000	2831.6	92.6	99	91.6	99	102.7	13		0	5.2	JCWVNNMJXQJVNC-ZDUSSCGKSA-N, JCWVNNMJXQJVNC-ZDUSSCGKSA-N, JCWVNNMJXQJVNC-ZDUSSCGKSA-N
ML10302	EC50	10000	-1	100	96.3	1	10000	187.3	96.3	97.3	98.7	99.3	99.5	1.1		0	2.5	RVFIAQAAZUEPPE-UHFFFAOYSA-N, RVFIAQAAZUEPPE-UHFFFAOYSA-N
CP-339818	EC50	10000	-0.1	100	90.6	1	10000	1091.4	94.9	100.5	90.6	99.2	94.2	16.4		0	4	MMGAVKCAGQCFHS-LSDHQDQOSA-N
NS-8593	EC50	10000	-1	100	87.4	1	10000	120.5	94	95.1	95.6	98.4	87.4	3.8		0	5.4	XZIZUQSOFMLIIR-CQSZACIVSA-N, XZIZUQSOFMLIIR-CQSZACIVSA-N
AZM-475271	EC50	1490.4	-1.7	100	27.3	1	10000	1.2	95.5	99.3	89.7	76.6	27.3	60.7		6.7	5.5	WPOXAFXHRJYEIC-UHFFFAOYSA-N, WPOXAFXHRJYEIC-UHFFFAOYSA-N
1-deoxymannojirimycin	EC50	10000	-0.1	100	93	1	10000	3822.3	99.1	93	98.2	96.8	107.2	10.8		0	5.9	LXBIFEVIBLOUGU-KVTDHHQDSA-N, LXBIFEVIBLOUGU-KVTDHHQDSA-N
DUP-697	EC50	10000	-0.1	100	93.4	1	10000	344.7	95.6	100.6	93.4	96.5	97.8	12.9		0	2.7	AJFTZWGGHJXZOB-UHFFFAOYSA-N, AJFTZWGGHJXZOB-UHFFFAOYSA-N, AJFTZWGGHJXZOB-UHFFFAOYSA-N
P7C3	EC50	10000	-2.5	100	99.6	1	10000	356871	99.6	99.7	99.6	102.7	102.3	0.1		0	1.9	FZHHRERIIVOATI-KRWDZBQOSA-N, FZHHRERIIVOATI-KRWDZBQOSA-N
terazosin	EC50	10000	-0.1	100	92.9	1	10000	2909.7	96.4	95.4	97	92.9	104.2	11.1		0	4.6	VCKUSRYTPJJLNI-CQSZACIVSA-N
EIPA	EC50	10000	-0.1	100	94.2	1	10000	3756.9	102.9	94.2	96.2	94.2	103.7	9		0	4.8	QDERNBXNXJCIQK-UHFFFAOYSA-N, QDERNBXNXJCIQK-UHFFFAOYSA-N
acifran	EC50	10000	-1	100	96.1	1	10000	185.9	98.9	96.1	96.9	98.5	98	1.2		0	2.6	DFDGRKNOFOJBAJ-LBPRGKRZSA-N, DFDGRKNOFOJBAJ-LBPRGKRZSA-N, DFDGRKNOFOJBAJ-LBPRGKRZSA-N
purvalanol-A	EC50	10000	-2.3	100	77.3	1	10000	16.2	100.2	97.4	93.7	95.5	77.3	17		1.4	3.4	PMXCMJLOPOFPBT-HNNXBMFYSA-N, PMXCMJLOPOFPBT-HNNXBMFYSA-N, PMXCMJLOPOFPBT-HNNXBMFYSA-N
ibotenic-acid	EC50	10000	-0.4	100	99.1	1	10000	209.7	101.7	100.7	99.1	99.4	100.4	0.6		0	1.1	IRJCBFDCFXCWGO-SCSAIBSYSA-N, IRJCBFDCFXCWGO-SCSAIBSYSA-N
PD-81723	EC50	10000	-0.1	100	96.9	1	10000	365	98.1	96.9	98	99.3	100.1	6.1		0	1.5	KKDKAWKYGCUOGR-UHFFFAOYSA-N, KKDKAWKYGCUOGR-UHFFFAOYSA-N
atiprimod	EC50	2383.7	-2.5	100	16.9	1	10000	10	97.9	98.7	100.6	92.1	16.9	52.1		5.9	1.7	SERHTTSLBVGRBY-UHFFFAOYSA-N
BIRT-377	EC50	10000	-0.2	100	95.3	1	10000	474.7	98.7	96.8	103.8	95.3	100.6	5.4		0	3.5	FJNJHZQMQRVZEE-GOSISDBHSA-N, FJNJHZQMQRVZEE-GOSISDBHSA-N
priralfinamide	EC50	10000	-0.5	100	91.7	1	10000	3.7	99.5	95.3	99.4	92.3	91.7	16.2		0	2.4	BHJIBOFHEFDSAU-LBPRGKRZSA-N, BHJIBOFHEFDSAU-LBPRGKRZSA-N
BS-181	EC50	10000	-1.7	100	86.1	1	10000	0.8	98.5	97.6	99	94.6	86.1	12.5		0.4	1.5	DNYBIOICMDTDAP-UHFFFAOYSA-N, DNYBIOICMDTDAP-UHFFFAOYSA-N, DNYBIOICMDTDAP-UHFFFAOYSA-N, DNYBIOICMDTDAP-UHFFFAOYSA-N
GW-6471	EC50	10000	-0.3	100	89.3	1	10000	7.9	98.6	97.6	96.1	89.3	94.8	19.6		0	2.6	TYEFSRMOUXWTDN-DYQICHDWSA-N, TYEFSRMOUXWTDN-DYQICHDWSA-N, TYEFSRMOUXWTDN-DYQICHDWSA-N
etazolate	EC50	10000	-2.5	100	85.1	1	10000	164.2	96.9	93.5	96.5	98.9	85.1	9		0.3	4	OPQRBXUBWHDHPQ-UHFFFAOYSA-N, OPQRBXUBWHDHPQ-UHFFFAOYSA-N
DMH4	EC50	10000	-0.2	100	91.4	1	10000	293.9	97.1	100.6	100.9	91.4	103.5	9.3		0	5.2	SKZQZGSPYYHTQG-UHFFFAOYSA-N, SKZQZGSPYYHTQG-UHFFFAOYSA-N
ER-50891	EC50	10000	-0.3	100	83.9	1	10000	14	95.6	94	86.7	83.9	91.3	41.5		1.4	3.6	LSGNKLDHMQVTEK-UHFFFAOYSA-N, LSGNKLDHMQVTEK-UHFFFAOYSA-N
BW-723C86	EC50	10000	-1	100	89.1	1	10000	130.8	96	94.9	95.1	96.1	89.1	3.3		0	5.1	ALFGDCNSEBJYSP-LLVKDONJSA-N, ALFGDCNSEBJYSP-LLVKDONJSA-N, ALFGDCNSEBJYSP-LLVKDONJSA-N
8-bromo-cGMP	EC50	10000	-0.1	100	100	1	10000	353.1	100	100	100	100	100	0.1		0	0	YUFCOOWNNHGGOD-UMMCILCDSA-N, YUFCOOWNNHGGOD-UMMCILCDSA-N
CPP	EC50	10000	-2.5	100	99.2	1	10000	249148	99.2	103.3	99.8	102.5	101.9	0.1		0	2.4	CUVGUPIVTLGRGI-SSDOTTSWSA-N, CUVGUPIVTLGRGI-SSDOTTSWSA-N
R-96544	EC50	10000	-2.5	100	84.9	1	10000	119.1	105	102	97.5	98.8	84.9	9.1		0.3	3	AFZLABYDOCWQBQ-WOJBJXKFSA-N, AFZLABYDOCWQBQ-WOJBJXKFSA-N, AFZLABYDOCWQBQ-WOJBJXKFSA-N
cinanserin	EC50	10000	-2.5	100	87.9	1	10000	349.8	99.4	99.9	97	101.4	87.9	5.4		0	1.8	RSUVYMGADVXGOU-BUHFOSPRSA-N, RSUVYMGADVXGOU-BUHFOSPRSA-N
S-trityl-L-cysteine	EC50	3068.4	-2.5	100	45	1	10000	48.4	98.5	100.1	102	99.2	45	28.7		3	2.2	DLMYFMLKORXJPO-HXUWFJFHSA-N, DLMYFMLKORXJPO-HXUWFJFHSA-N, DLMYFMLKORXJPO-HXUWFJFHSA-N
TAK-715	EC50	10000	-0.7	100	82.2	1	10000	1.7	93.5	101.6	94.8	90.6	82.2	23.4		0.8	3.7	HEKAIDKUDLCBRU-UHFFFAOYSA-N, HEKAIDKUDLCBRU-UHFFFAOYSA-N, HEKAIDKUDLCBRU-UHFFFAOYSA-N
RWJ-50271	EC50	10000	-2.5	100	90.2	1	10000	24.1	98.1	95.9	102	97.7	90.3	7.8		0	2.5	HOFGTYCLOKDAES-UHFFFAOYSA-N, HOFGTYCLOKDAES-UHFFFAOYSA-N
YS-035	EC50	10000	-0.1	100	97.8	1	10000	891.7	100.2	99.9	98.3	97.8	100.6	3.1		0	1.3	OXZMQFKVNVQMLI-UHFFFAOYSA-N, OXZMQFKVNVQMLI-UHFFFAOYSA-N
homoharringtonine	EC50	272.9	-1.5	100	0.5	1	10000	0.2	92.4	103.3	82.1	12.8	0.5	155.7		18.2	4.3	HYFHYPWGAURHIV-JFIAXGOJSA-N, HYFHYPWGAURHIV-JFIAXGOJSA-N
BP-554	EC50	10000	-2.5	100	94.5	1	10000	27463.2	94.5	94.6	94.7	96.2	96	21.2		0	1.8	VUSNBQDZGKZEDL-UHFFFAOYSA-N, VUSNBQDZGKZEDL-UHFFFAOYSA-N, VUSNBQDZGKZEDL-UHFFFAOYSA-N
cinalukast	EC50	10000	-2.5	100	96.6	1	10000	2.3	101.2	109	101.4	98.2	96.6	3.4		0	4.6	BZMKNPGKXJAIDV-VAWYXSNFSA-N, BZMKNPGKXJAIDV-VAWYXSNFSA-N, BZMKNPGKXJAIDV-VAWYXSNFSA-N
BMY-45778	EC50	10000	-2.5	100	99	1	10000	275492	99	104.1	102.1	104.5	100.9	0.1		0	3.3	DSRSEEYZGWTODH-UHFFFAOYSA-N, DSRSEEYZGWTODH-UHFFFAOYSA-N
3-carboxy-4-hydroxyphenylglycine-(S)	EC50	10000	-2.5	100	97.3	1	10000	117250	98.7	103.9	97.3	103.7	102.8	0.3		0	3.7	CHZBCZTXSTWCIG-ZETCQYMHSA-N, CHZBCZTXSTWCIG-ZETCQYMHSA-N
SB-258585	EC50	10000	-2.5	100	92.2	1	10000	713.4	103.4	107.4	101.5	100	92.2	4		0	4.1	BDHMSYNBSBZCAF-UHFFFAOYSA-N, BDHMSYNBSBZCAF-UHFFFAOYSA-N
L-741742	EC50	10000	-2.5	100	90.3	1	10000	51.7	104.7	99.4	103.2	98.3	90.3	7.2		0	2.9	QDMAKDIDFJTXEL-UHFFFAOYSA-N, QDMAKDIDFJTXEL-UHFFFAOYSA-N
CaCCinh-A01	EC50	2728.4	-2.5	100	72.9	1	10000	86.2	98.8	98.8	105.5	98.5	72.9	15.4		1.3	2.9	ACLUEOBQFRYTQS-JTQLQIEISA-N, ACLUEOBQFRYTQS-JTQLQIEISA-N
PK-44	EC50	10000	-0.9	100	98.4	1	10000	376.8	102.4	103.1	103.9	98.4	100.2	0.5		0	2.9	LIPWZZYFIVYJSI-MRVPVSSYSA-N, LIPWZZYFIVYJSI-MRVPVSSYSA-N
LY225910	EC50	10000	-2.5	100	99.3	1	10000	10.1	101.5	101	100.3	99.7	99.3	0.7		0	0.9	KUECXUACQOYKNB-UHFFFAOYSA-N, KUECXUACQOYKNB-UHFFFAOYSA-N, KUECXUACQOYKNB-UHFFFAOYSA-N
ZK-93426	EC50	10000	-0.1	100	100	1	10000	353.1	100	100	100	100	100	0.1		0	0	VMDUABMKBUKKPG-UHFFFAOYSA-N, VMDUABMKBUKKPG-UHFFFAOYSA-N, VMDUABMKBUKKPG-UHFFFAOYSA-N
nisoxetine	EC50	10000	-2.5	100	95.6	1	10000	4678.4	107.1	103.6	101.4	102.7	95.6	1.6		0	4.3	ITJNARMNRKSWTA-OAHLLOKOSA-N
PRE-084	EC50	10000	-2.5	100	99.7	1	10000	983544	100.4	99.7	105.8	102	104.6	0		0	3.9	RQHKZUBCUZVZEF-UHFFFAOYSA-N, RQHKZUBCUZVZEF-UHFFFAOYSA-N, RQHKZUBCUZVZEF-UHFFFAOYSA-N
AMD-3465	EC50	10000	-0.1	100	100	1	10000	353.1	100	100	100	100	100	0.1		0	0	CWJJHESJXJQCJA-UHFFFAOYSA-N, CWJJHESJXJQCJA-UHFFFAOYSA-N
telcagepant	EC50	10000	-0.1	100	100	1	10000	353.1	100	100	100	100	100	0.1		0	0	CGDZXLJGHVKVIE-DNVCBOLYSA-N, CGDZXLJGHVKVIE-DNVCBOLYSA-N
PD-173212	EC50	10000	-2.5	100	95.7	1	10000	2.2	103.4	102.6	106	97.8	95.7	4.3		0	3.7	GCDHMGROXQUFNR-HEVIKAOCSA-N, GCDHMGROXQUFNR-HEVIKAOCSA-N
8-bromo-cAMP	EC50	10000	-2.5	100	96	1	10000	2545	100.2	101.5	103	102.4	96	1.4		0	2.1	DVKQVRZMKBDMDH-UUOKFMHZSA-N, DVKQVRZMKBDMDH-UUOKFMHZSA-N
NSC-625987	EC50	10000	-2.5	100	96.2	1	10000	4.9	99.4	103.5	102.3	97.2	96.2	4.5		0	2.1	KFAKESMKRPNZTM-UHFFFAOYSA-N, KFAKESMKRPNZTM-UHFFFAOYSA-N
SDZ-220-040	EC50	10000	-2.5	100	98.7	1	10000	247279	98.7	102.1	105.9	104	100.5	0.2		0	3.8	NYZFUZCCDOSQBG-AWEZNQCLSA-N, NYZFUZCCDOSQBG-AWEZNQCLSA-N
BW-373U86	EC50	10000	-0.6	100	94.9	1	10000	140.2	105	100	104.9	94.9	103.9	2.5		0	5.3	LBLDMHBSVIVJPM-YZIHRLCOSA-N, LBLDMHBSVIVJPM-YZIHRLCOSA-N
chromanol-(+/-)	EC50	10000	-2.5	100	95.6	1	10000	2185.5	101.2	101.6	100.9	102.9	95.6	1.6		0	1.9	VCIPBXUEKWCJAU-DZYJZKBLSA-N
MCOPPB	EC50	10000	-2.5	100	98.8	1	10000	19.9	100.6	101	105.7	99	98.9	1.4		0	2.9	CYYNMPPFEJPBJD-OAQYLSRUSA-N, CYYNMPPFEJPBJD-OAQYLSRUSA-N
isradipine	EC50	10000	-0.1	100	100	1	10000	353.1	100	100	100	100	100	0.1		0	0	HMJIYCCIJYRONP-MRXNPFEDSA-N, HMJIYCCIJYRONP-MRXNPFEDSA-N, HMJIYCCIJYRONP-MRXNPFEDSA-N, HMJIYCCIJYRONP-MRXNPFEDSA-N
CYM-50358	EC50	10000	-2.5	100	96.6	1	10000	7.9	103.3	97.5	104.9	96.6	96.8	4.3		0	3.3	QWJOPXDAQCDRRM-UHFFFAOYSA-N, QWJOPXDAQCDRRM-UHFFFAOYSA-N
LY2090314	EC50	217.6	-2.5	100	66.1	1	10000	1.7	105.1	105.3	95.9	66.1	77.9	56.3		6.6	7	HRJWTAWVFDCTGO-UHFFFAOYSA-N, HRJWTAWVFDCTGO-UHFFFAOYSA-N
CP-471474	EC50	10000	-0.1	100	100	1	10000	353.1	100	100	100	100	100	0.1		0	0	QCOQJYRPDUMCNP-UHFFFAOYSA-N, QCOQJYRPDUMCNP-UHFFFAOYSA-N
IB-MECA	EC50	10000	-0.2	100	97	1	10000	454.2	103.1	97.1	99.8	97	102.2	3.2		0	2.9	HUJXGQILHAUCCV-MOROJQBDSA-N, HUJXGQILHAUCCV-MOROJQBDSA-N
SANT-1	EC50	10000	-2.5	100	94.6	1	10000	85657.3	98.1	99.7	94.6	101.6	106.3	0.7		0	5.4	FOORCIAZMIWALX-JJIBRWJFSA-N, FOORCIAZMIWALX-JJIBRWJFSA-N, FOORCIAZMIWALX-JJIBRWJFSA-N, FOORCIAZMIWALX-JJIBRWJFSA-N
RS-100329	EC50	10000	-0.2	100	96.2	1	10000	945.8	102	96.2	99.2	98.7	105.3	4.7		0	4.1	RCOBWVAGWYRNHZ-UHFFFAOYSA-N, RCOBWVAGWYRNHZ-UHFFFAOYSA-N
verteporfin	EC50	10000	-0.4	100	95.9	1	10000	12.4	102	95.9	97.9	98.3	96.3	8.3		0	2	VLGTZPSSBIXGAI-SUPIZNKRSA-N, VLGTZPSSBIXGAI-SUPIZNKRSA-N, VLGTZPSSBIXGAI-SUPIZNKRSA-N, VLGTZPSSBIXGAI-SUPIZNKRSA-N, VLGTZPSSBIXGAI-SUPIZNKRSA-N, VLGTZPSSBIXGAI-SUPIZNKRSA-N
SYM-2206	EC50	10000	-1	100	88.9	1	10000	170.4	98.5	92.5	97.9	88.9	98.6	3.3		0	6.7	OFUDZKKOKPGXOH-LBPRGKRZSA-N, OFUDZKKOKPGXOH-LBPRGKRZSA-N
GW-5074	EC50	10000	-0.1	100	95.8	1	10000	6086.9	97	97.3	95.8	96	108.4	6.5		0	5.6	LMXYVLFTZRPNRV-UHFFFAOYSA-N, LMXYVLFTZRPNRV-UHFFFAOYSA-N, LMXYVLFTZRPNRV-UHFFFAOYSA-N, LMXYVLFTZRPNRV-UHFFFAOYSA-N
RN-1747	EC50	10000	-0.1	100	92.2	1	10000	2027.8	99.5	92.2	93.4	96.1	102.3	12.9		0	4.5	ZNLVYSJQUMALEO-UHFFFAOYSA-N, ZNLVYSJQUMALEO-UHFFFAOYSA-N, ZNLVYSJQUMALEO-UHFFFAOYSA-N
TTP-22	EC50	10000	-2.5	100	94	1	10000	63353.8	97.1	94	101.7	101.4	102.4	0.7		0	4.4	RAOULLCLLOGTDA-UHFFFAOYSA-N, RAOULLCLLOGTDA-UHFFFAOYSA-N
naloxone-benzoylhydrazone	EC50	10000	-0.5	100	97.2	1	10000	225.7	97.9	101.8	102	97.2	106.8	1.5		0	4.6	AKXCFAYOTIEFOH-XTNAHFASSA-N, AKXCFAYOTIEFOH-XTNAHFASSA-N, AKXCFAYOTIEFOH-XTNAHFASSA-N
L-760735	EC50	10000	-2.5	100	82.8	1	10000	49.1	91	101.8	95	96.9	82.8	12.7		0.7	5.2	USRYEHHMJIRICK-ZNZBMKLDSA-N, USRYEHHMJIRICK-ZNZBMKLDSA-N
amsacrine	EC50	677	-1.1	100	41.7	1	10000	0.5	93	89.3	94.6	65.2	41.7	69.3		7.4	6.3	XCPGHVQEEXUHNC-UHFFFAOYSA-N, XCPGHVQEEXUHNC-UHFFFAOYSA-N
hyperin	EC50	10000	-0.1	100	94	1	10000	4379.9	98	97.2	94	97.7	107.9	9.3		0	5.8	OVSQVDMCBVZWGM-FHYQVQSVSA-N
alfaxalone	EC50	10000	-0.1	100	94.3	1	10000	4146.2	99.6	95.9	99.7	94.3	106.6	8.9		0	5.2
methylprednisolone-aceponate	EC50	10000	-0.1	100	88	1	10000	2770	88	100.4	92.6	98.3	104	18.6		0	7.3	DALKLAYLIPSCQL-YPYQNWSCSA-N, DALKLAYLIPSCQL-YPYQNWSCSA-N
PQ-401	EC50	10000	-1	100	90.8	1	10000	161.7	96.4	95.3	92.8	96.4	90.8	2.8		0	5.3	YBLWOZUPHDKFOT-UHFFFAOYSA-N, YBLWOZUPHDKFOT-UHFFFAOYSA-N, YBLWOZUPHDKFOT-UHFFFAOYSA-N, YBLWOZUPHDKFOT-UHFFFAOYSA-N
cytisine	EC50	10000	-0.1	100	88.2	1	10000	3220.2	88.2	98.6	92.5	97.3	107.8	18.4		0	8.4	ANJTVLIZGCUXLD-DTWKUNHWSA-N, ANJTVLIZGCUXLD-DTWKUNHWSA-N, ANJTVLIZGCUXLD-DTWKUNHWSA-N, ANJTVLIZGCUXLD-DTWKUNHWSA-N
sulfanitran	EC50	10000	-0.1	100	94.5	1	10000	3210.7	100.8	94.5	97	97.1	103.7	8.6		0	3.9	GWBPFRGXNGPPMF-UHFFFAOYSA-N, GWBPFRGXNGPPMF-UHFFFAOYSA-N
oxethazaine	EC50	10000	-0.1	100	93.7	1	10000	2629	94.8	97.7	93.7	99.8	101.3	9.8		0	3.7	FTLDJPRFCGDUFH-UHFFFAOYSA-N, FTLDJPRFCGDUFH-UHFFFAOYSA-N, FTLDJPRFCGDUFH-UHFFFAOYSA-N
monobenzone	EC50	10000	-0.1	100	95.8	1	10000	2380.1	95.8	97.4	97.3	100.2	100.4	6.6		0	2.3	VYQNWZOUAUKGHI-UHFFFAOYSA-N, VYQNWZOUAUKGHI-UHFFFAOYSA-N, VYQNWZOUAUKGHI-UHFFFAOYSA-N, VYQNWZOUAUKGHI-UHFFFAOYSA-N
methiazole	EC50	1610.7	-2.2	100	47.5	1	10000	5.5	91.9	102.6	92.6	86.6	47.5	41.8		4.7	5.6	SXJIZQPZESTWLD-UHFFFAOYSA-N
BAY-W-9798	EC50	10000	-0.1	100	92.5	1	10000	2645.9	93.7	92.5	94.2	96.3	106.7	12.6		0	6.3	AVFYPHPSIBAAME-UHFFFAOYSA-N
RHC-80267	EC50	10000	-2.5	100	98.8	1	10000	225887	98.8	103.2	99.5	100.4	104.7	0.1		0	3.2	RXSVYGIGWRDVQC-UHFFFAOYSA-N, RXSVYGIGWRDVQC-UHFFFAOYSA-N, RXSVYGIGWRDVQC-UHFFFAOYSA-N
pyrazolanthrone	EC50	10000	-2.5	100	94.7	1	10000	91207.9	94.7	101.6	99.8	105.5	105.4	0.6		0	5.6	ACPOUJIDANTYHO-UHFFFAOYSA-N, ACPOUJIDANTYHO-UHFFFAOYSA-N, ACPOUJIDANTYHO-UHFFFAOYSA-N
talniflumate	EC50	10000	-0.4	100	91	1	10000	5.8	99	97.6	96.8	91	95.3	16.9		0	2	ANMLJLFWUCQGKZ-HXUWFJFHSA-N, ANMLJLFWUCQGKZ-HXUWFJFHSA-N, ANMLJLFWUCQGKZ-HXUWFJFHSA-N
GW-0742	EC50	10000	-0.1	100	96.3	1	10000	1014.7	96.3	101.1	96.7	98.3	99	6.8		0	2	HWVNEWGKWRGSRK-UHFFFAOYSA-N, HWVNEWGKWRGSRK-UHFFFAOYSA-N, HWVNEWGKWRGSRK-UHFFFAOYSA-N, HWVNEWGKWRGSRK-UHFFFAOYSA-N
daidzein	EC50	10000	-2.5	100	90.8	1	10000	1246.3	97.9	101.3	99.8	104.4	90.8	3.5		0	2.7	ZQSIJRDFPHDXIC-UHFFFAOYSA-N, ZQSIJRDFPHDXIC-UHFFFAOYSA-N, ZQSIJRDFPHDXIC-UHFFFAOYSA-N, ZQSIJRDFPHDXIC-UHFFFAOYSA-N, ZQSIJRDFPHDXIC-UHFFFAOYSA-N
UB-165	EC50	10000	-0.4	100	95.6	1	10000	158.5	101.2	101.7	95.6	100.5	102.7	3.4		0	3.4	TVSNVPGPFGAKPT-JQWIXIFHSA-N, TVSNVPGPFGAKPT-JQWIXIFHSA-N
TC-O-9311	EC50	10000	-2.5	100	94.1	1	10000	2.8	102.4	101.6	94.9	94.1	96	13.4		0	1.7	KPTMSQHTGZMEFU-UHFFFAOYSA-N, KPTMSQHTGZMEFU-UHFFFAOYSA-N
AS-1269574	EC50	10000	-0.6	100	84.6	1	10000	2.1	101.6	100.9	93.1	93.9	84.6	20.2		0.3	2.8	DUKPGOOUJNUIOI-UHFFFAOYSA-N, DUKPGOOUJNUIOI-UHFFFAOYSA-N
AMG-487-(+/-)	EC50	10000	-0.7	100	95.5	1	10000	140.6	95.5	99.3	102.6	98.2	103.8	1.8		0	4.1	WQTKNBPCJKRYPA-OAQYLSRUSA-N, WQTKNBPCJKRYPA-OAQYLSRUSA-N
Ro-3306	EC50	10000	-2	100	80.9	1	10000	2.4	97	97.4	98.5	93.8	80.9	16.3		1.1	2.1	XOLMRFUGOINFDQ-YBEGLDIGSA-N, XOLMRFUGOINFDQ-YBEGLDIGSA-N
methantheline	EC50	10000	-0.3	100	93.2	1	10000	51.1	95.3	97	94.4	93.2	93.8	20.6		0	1.1	GZHFODJQISUKAY-UHFFFAOYSA-N, GZHFODJQISUKAY-UHFFFAOYSA-N
EDTMP	EC50	10000	-2.5	100	91	1	10000	32.8	96.1	99.8	101.6	98.2	91	6.9		0	2.1	NFDRPXJGHKJRLJ-UHFFFAOYSA-N, NFDRPXJGHKJRLJ-UHFFFAOYSA-N
3-bromo-7-nitroindazole	EC50	10000	-0.7	100	91.2	1	10000	1.4	100.4	97.5	98.6	95.8	91.2	10.6		0	1.3	NFSTZPMYAZRZPC-UHFFFAOYSA-N, NFSTZPMYAZRZPC-UHFFFAOYSA-N, NFSTZPMYAZRZPC-UHFFFAOYSA-N
tetroquinone	EC50	10000	-0.7	100	95.1	1	10000	1.7	98.3	100.5	97.6	96.7	95.1	8.4		0	1	GQPHQLHUIDOQTA-UHFFFAOYSA-N, GQPHQLHUIDOQTA-UHFFFAOYSA-N
methapyrilene	EC50	10000	-2.5	100	96.3	1	10000	1.9	98.1	99.9	100.6	96.4	96.3	5.2		0	1	HNJJXZKZRAWDPF-UHFFFAOYSA-N, HNJJXZKZRAWDPF-UHFFFAOYSA-N
dicyclohexylamine	EC50	10000	-0.1	100	96.3	1	10000	520.9	99.1	96.3	97.3	100.1	97.5	7.8		0	1.6	XBPCUCUWBYBCDP-UHFFFAOYSA-N, XBPCUCUWBYBCDP-UHFFFAOYSA-N
colforsin-daproate	EC50	10000	-0.9	100	77	1	10000	1.2	98	93.9	96.5	90.5	77	24.1		1.3	3.5	RSOZZQTUMVBTMR-XGUNBQNXSA-N
BYK-204165	EC50	3937.5	-2.5	100	71.4	1	10000	607.4	104	107.5	104.4	105.8	71.4	12		0.9	6	BTYSIDSTHDDAJW-LCYFTJDESA-N, BTYSIDSTHDDAJW-LCYFTJDESA-N, BTYSIDSTHDDAJW-LCYFTJDESA-N
3,4-DCPG-(+/-)	EC50	10000	-2.5	100	98.6	1	10000	190275	103.5	102.2	98.6	103.9	101	0.2		0	3.1	IJVMOGKBEVRBPP-SSDOTTSWSA-N, IJVMOGKBEVRBPP-SSDOTTSWSA-N
gabazine	EC50	10000	-2.5	100	95.9	1	10000	0.9	99.5	100.5	98.9	95.9	96	7.6		0	0.4	ACVGNKYJVGNLIL-UHFFFAOYSA-N, ACVGNKYJVGNLIL-UHFFFAOYSA-N, ACVGNKYJVGNLIL-UHFFFAOYSA-N
allopregnanolone	EC50	10000	-2.5	100	95.6	1	10000	2093.6	98	104.5	97.5	101.2	95.6	1.8		0	2.9
chloroxine	EC50	10000	-2.5	100	93.5	1	10000	1.2	100.1	105	96.9	93.5	96.7	12.8		0	2.9	WDFKMLRRRCGAKS-UHFFFAOYSA-N, WDFKMLRRRCGAKS-UHFFFAOYSA-N, WDFKMLRRRCGAKS-UHFFFAOYSA-N
AEG3482	EC50	10000	-0.3	100	92.1	1	10000	6.2	97.2	97	96.1	94.8	92.1	17.8		0	0.9	MQUYTXDAVCOCMX-UHFFFAOYSA-N, MQUYTXDAVCOCMX-UHFFFAOYSA-N, MQUYTXDAVCOCMX-UHFFFAOYSA-N
OR-486	EC50	10000	-2.5	100	94	1	10000	25514.3	97.6	99	102.4	100.2	97	0.7		0	1.8	VDCDWNDTNSWDFJ-UHFFFAOYSA-N, VDCDWNDTNSWDFJ-UHFFFAOYSA-N
tiracizine	EC50	10000	-2.1	100	97.3	1	10000	0.8	99.8	99.2	97.3	97.9	97.8	7.7		0	0.4	KJAMZCVTJDTESW-UHFFFAOYSA-N
isoguvacine	EC50	10000	-2.5	100	98.2	1	10000	38.6	101.2	103	100.1	99.4	98.2	1.5		0	1.6	KRVDMABBKYMBHG-UHFFFAOYSA-N, KRVDMABBKYMBHG-UHFFFAOYSA-N
fulvestrant	EC50	10000	-0.4	100	96.9	1	10000	88.6	100.5	102	100.3	96.9	99.6	2		0	1.7	VWUXBMIQPBEWFH-CIAKRVSBSA-N, VWUXBMIQPBEWFH-CIAKRVSBSA-N, VWUXBMIQPBEWFH-CIAKRVSBSA-N, VWUXBMIQPBEWFH-CIAKRVSBSA-N
TC-G-1004	EC50	10000	-2.5	100	86.7	1	10000	1141.4	103	106.7	100.8	104.1	86.7	5.3		0.1	4.4	JENSDTKXNVHSSN-UHFFFAOYSA-N, JENSDTKXNVHSSN-UHFFFAOYSA-N
YM-90709	EC50	10000	-0.5	100	92.2	1	10000	136.6	107.7	102.2	103.5	92.2	106.7	4.4		0	7.6	HIXSPVQXXDULHS-UHFFFAOYSA-N, HIXSPVQXXDULHS-UHFFFAOYSA-N, HIXSPVQXXDULHS-UHFFFAOYSA-N
PF-670462	EC50	10000	-2.5	100	79.8	1	10000	1080	105.3	102.6	99.2	108.3	79.8	7.7		0.4	5.4	WUDBUIUHVNECTM-UHFFFAOYSA-N, WUDBUIUHVNECTM-UHFFFAOYSA-N
doxofylline	EC50	10000	-2.5	100	96.5	1	10000	40392.1	100.8	107.4	96.5	103.2	97.6	0.6		0	4.4	HWXIGFIVGWUZAO-UHFFFAOYSA-N, HWXIGFIVGWUZAO-UHFFFAOYSA-N, HWXIGFIVGWUZAO-UHFFFAOYSA-N
imidurea	EC50	10000	-0.1	100	100	1	10000	353.1	100	100	100	100	100	0.1		0	0	ZCTXEAQXZGPWFG-RFZPGFLSSA-N
CU-T12-9	EC50	10000	-2.5	100	96.4	1	10000	75930.5	103	96.4	100	101.3	102.3	0.4		0	3.2	LITXVDAFEYLWQE-UHFFFAOYSA-N, LITXVDAFEYLWQE-UHFFFAOYSA-N
clofoctol	EC50	10000	-1.4	100	99.8	1	10000	16337.7	106.7	100.8	102.5	99.8	102.2	0.1		0	3.8	HQVZOORKDNCGCK-UHFFFAOYSA-N, HQVZOORKDNCGCK-UHFFFAOYSA-N
S-07662	EC50	10000	-2.5	100	96.9	1	10000	9.7	103	107.1	102	96.9	97.9	4.1		0	4	UITFWLJMEZPXOF-UHFFFAOYSA-N, UITFWLJMEZPXOF-UHFFFAOYSA-N
VU1545	EC50	10000	-2.5	100	99.9	1	10000	5.67543e+06	111.1	105.3	107.3	108.5	99.9	0		0	8.3	BRAZLURTFMCAHU-UHFFFAOYSA-N, BRAZLURTFMCAHU-UHFFFAOYSA-N
SKI-II	EC50	10000	-2.5	100	97.5	1	10000	17633.7	102.4	103.9	99.2	106.6	97.5	0.7		0	4.1	ZFGXZJKLOFCECI-UHFFFAOYSA-N, ZFGXZJKLOFCECI-UHFFFAOYSA-N, ZFGXZJKLOFCECI-UHFFFAOYSA-N
WAY-200070	EC50	10000	-2.5	100	95.6	1	10000	144168	110.2	95.6	109.7	101.1	98.9	0.5		0	7.4	BAAILVWEAXFTSF-UHFFFAOYSA-N, BAAILVWEAXFTSF-UHFFFAOYSA-N, BAAILVWEAXFTSF-UHFFFAOYSA-N
FPA-124	EC50	10000	-0.1	100	100	1	10000	353.1	100	100	100	100	100	0.1		0	0	HZRXQEVFXXQYFS-VBPDOGLUSA-L, HZRXQEVFXXQYFS-VBPDOGLUSA-L
alpha-methylhistamine-dihydrobromide-(S)-(+)	EC50	10000	-0.1	100	100	1	10000	353.1	100	100	100	100	100	0.1		0	0	XNQIOISZPFVUFG-YFKPBYRVSA-N, XNQIOISZPFVUFG-YFKPBYRVSA-N
N-acetylglycyl-D-glutamic-acid	EC50	10000	-0.6	100	97	1	10000	223.2	108.8	99.9	102.9	97	99.6	1.4		0	4.8	CQTYJLQESPLSOP-ZCFIWIBFSA-N, CQTYJLQESPLSOP-ZCFIWIBFSA-N
SBHA	EC50	10000	-2.5	100	80.4	1	10000	429.9	106.2	99.8	99.6	102.4	80.4	8.7		0.4	3.6	IDQPVOFTURLJPT-UHFFFAOYSA-N, IDQPVOFTURLJPT-UHFFFAOYSA-N
mefloquine	EC50	10000	-2.5	100	78.7	1	10000	440.2	100.9	106.5	102.5	102.6	78.7	9.5		0.5	4	XEEQGYMUWCZPDN-DOMZBBRYSA-N
anthraquinone	EC50	10000	-2.5	100	99.8	1	10000	2447790	105.4	106	99.8	103.6	100.6	0		0	4.4	RZVHIXYEVGDQDX-UHFFFAOYSA-N, RZVHIXYEVGDQDX-UHFFFAOYSA-N
O-1918	EC50	10000	-1.4	100	99.5	1	10000	8025.7	106	102.4	105.5	99.5	101.8	0.1		0	4.4	ICHJMVMWPKLUKT-JKSUJKDBSA-N, ICHJMVMWPKLUKT-JKSUJKDBSA-N, ICHJMVMWPKLUKT-JKSUJKDBSA-N
SB-222200	EC50	10000	-2.5	100	96.7	1	10000	9024.2	103.3	108.8	102.3	102.9	96.7	1.1		0	5	MQNYRKWJSMQECI-QFIPXVFZSA-N, MQNYRKWJSMQECI-QFIPXVFZSA-N, MQNYRKWJSMQECI-QFIPXVFZSA-N
bromhexine	EC50	10000	-2.5	100	97.9	1	10000	260828	110.5	97.9	105.7	102.2	103.2	0.3		0	6.5	OJGDCBLYJGHCIH-UHFFFAOYSA-N, OJGDCBLYJGHCIH-UHFFFAOYSA-N, OJGDCBLYJGHCIH-UHFFFAOYSA-N
alcuronium	EC50	10000	-0.1	100	100	1	10000	353.1	100	100	100	100	100	0.1		0	0	MUQUYTSLDVKIOF-JGNNFNAWSA-N
DMPS	EC50	10000	-0.1	100	100	1	10000	353.1	100	100	100	100	100	0.1		0	0	JLVSRWOIZZXQAD-VKHMYHEASA-N
apafant	EC50	10000	-2.5	100	99.7	1	10000	726539	110.7	104.7	103.9	105.1	99.7	0.1		0	6.7	JGPJQFOROWSRRS-UHFFFAOYSA-N, JGPJQFOROWSRRS-UHFFFAOYSA-N, JGPJQFOROWSRRS-UHFFFAOYSA-N
PDP-EA	EC50	10000	-0.1	100	100	1	10000	353.1	100	100	100	100	100	0.1		0	0	BIOVSNWTCKRADD-UHFFFAOYSA-N, BIOVSNWTCKRADD-UHFFFAOYSA-N
relcovaptan	EC50	10000	-0.3	100	92.4	1	10000	129.1	103.3	99.8	92.4	97.2	97.5	9.1		0	3.6	CEBYCSRFKCEUSW-NAYZPBBASA-N, CEBYCSRFKCEUSW-NAYZPBBASA-N, CEBYCSRFKCEUSW-NAYZPBBASA-N
thiamphenicol	EC50	10000	-1	100	92.3	1	10000	169.2	95.8	99.3	92.3	96.8	98.1	2.3		0	4.7	OTVAEFIXJLOWRX-NXEZZACHSA-N, OTVAEFIXJLOWRX-NXEZZACHSA-N, OTVAEFIXJLOWRX-NXEZZACHSA-N
nomegestrol-acetate	EC50	10000	-0.1	100	96.3	1	10000	7813.3	100.4	96.3	99.3	98.6	110.6	5.8		0	6.4	IIVBFTNIGYRNQY-YQLZSBIMSA-N, IIVBFTNIGYRNQY-YQLZSBIMSA-N, IIVBFTNIGYRNQY-YQLZSBIMSA-N
piretanide	EC50	10000	-0.1	100	93.3	1	10000	1228.4	98.5	100.3	93.3	100.7	105.1	9.3		0	5.2	UJEWTUDSLQGTOA-UHFFFAOYSA-N
cordycepin	EC50	10000	-0.1	100	96.2	1	10000	589.8	96.6	97	96.2	98.1	102.9	7.6		0	3	OFEZSBMBBKLLBJ-BAJZRUMYSA-N, OFEZSBMBBKLLBJ-BAJZRUMYSA-N, OFEZSBMBBKLLBJ-BAJZRUMYSA-N
GSK2193874	EC50	3092.1	-2.5	100	38.4	1	10000	85.4	93.3	98.3	102.5	99.3	38.4	32		3.4	4.2	UIVOZBSCHXCGPS-UHFFFAOYSA-N, UIVOZBSCHXCGPS-UHFFFAOYSA-N
T-5601640	EC50	10000	-0.1	100	96.7	1	10000	3229.5	100.3	99.4	96.7	97.3	102.8	5.2		0	2.6	XVOKFRPKSAWELK-UHFFFAOYSA-N, XVOKFRPKSAWELK-UHFFFAOYSA-N
mitoxantrone	EC50	350.2	-0.6	100	13.6	1	10000	0.8	98.8	96	66.5	51.4	13.6	130.8		13.9	7.4	KKZJGLLVHKMTCM-UHFFFAOYSA-N, KKZJGLLVHKMTCM-UHFFFAOYSA-N, KKZJGLLVHKMTCM-UHFFFAOYSA-N
heptaminol	EC50	10000	-0.1	100	94.3	1	10000	1299.3	95.1	95.7	97.3	94.3	104.3	10.5		0	4.4	LREQLEBVOXIEOM-SSDOTTSWSA-N, LREQLEBVOXIEOM-SSDOTTSWSA-N
caramiphen	EC50	10000	-2.5	100	92.5	1	10000	68586.4	92.5	99.8	94.8	103.8	103.1	0.9		0	6	OFAIGZWCDGNZGT-UHFFFAOYSA-N
tridihexethyl	EC50	10000	-0.1	100	93.6	1	10000	2806.5	96.4	93.6	97.2	97.6	103.2	9.9		0	3.9	NPRHVSBSZMAEIN-NRFANRHFSA-N
YM-58483	EC50	10000	-1	100	94.7	1	10000	213.5	95.9	96.2	94.7	97.8	95.6	1.6		0	4	XPRZIORDEVHURQ-UHFFFAOYSA-N, XPRZIORDEVHURQ-UHFFFAOYSA-N
APY-29	EC50	1974.8	-2.5	100	13.8	1	10000	12.1	101.1	94.1	93.5	86.9	13.8	61		7	4.5	WJNBSTLIALIIEW-UHFFFAOYSA-N, WJNBSTLIALIIEW-UHFFFAOYSA-N
MTPG	EC50	10000	-0.1	100	87.8	1	10000	2760.2	90.4	97.8	87.8	96.8	104.8	19		0	7.4	OZBFBAYESADVDX-JTQLQIEISA-N, OZBFBAYESADVDX-JTQLQIEISA-N
BTB1	EC50	10000	-0.1	100	93.9	1	10000	929.6	97	94.4	93.9	97.9	100.6	13.4		0	3.1	VZDUQPHKUBZMLW-UHFFFAOYSA-N, VZDUQPHKUBZMLW-UHFFFAOYSA-N
levosimendan	EC50	10000	-2.5	100	85.7	1	10000	49328.3	95.6	101.5	85.7	102.6	99	1.7		0	8.2	WHXMKTBCFHIYNQ-SECBINFHSA-N, WHXMKTBCFHIYNQ-SECBINFHSA-N, WHXMKTBCFHIYNQ-SECBINFHSA-N
floxuridine	EC50	134	-0.7	100	42.2	1	10000	0.2	97.2	91.8	74.6	53.6	42.2	108.8		11.8	1.4	ODKNJVUHOIMIIZ-RRKCRQDMSA-N, ODKNJVUHOIMIIZ-RRKCRQDMSA-N
rimexolone	EC50	10000	-0.1	100	90	1	10000	605.2	93.8	95.2	90	94.7	100.1	21.4		0	4.2	QTTRZHGPGKRAFB-OOKHYKNYSA-N, QTTRZHGPGKRAFB-OOKHYKNYSA-N
isometheptene-mucate	EC50	10000	-0.1	100	91.1	1	10000	2165.7	91.1	96.2	92.5	97	103.8	14.7		0	5.6	XVQUOJBERHHONY-VIFPVBQESA-N
ganaxolone	EC50	10000	-0.1	100	89.8	1	10000	3530.1	89.8	103.3	91.2	95.7	106.3	15.9		0	8	PGTVWKLGGCQMBR-FLBATMFCSA-N, PGTVWKLGGCQMBR-FLBATMFCSA-N
icilin	EC50	10000	-0.1	100	91.9	1	10000	892.6	91.9	94.3	94	94.9	105.5	15.4		0	6	RCEFMOGVOYEGJN-UHFFFAOYSA-N
bacampicillin	EC50	10000	-1	100	91.8	1	10000	162.5	91.8	96.7	97.9	98.1	98.6	2.5		0	4.8	PFOLLRNADZZWEX-XIJZRVNUSA-N, PFOLLRNADZZWEX-XIJZRVNUSA-N, PFOLLRNADZZWEX-XIJZRVNUSA-N
cyclobenzaprine	EC50	10000	-2.5	100	92.2	1	10000	66093.2	100	99.6	92.2	107.4	101.4	0.9		0	6	JURKNVYFZMSNLP-UHFFFAOYSA-N, JURKNVYFZMSNLP-UHFFFAOYSA-N
clofarabine	EC50	1499.8	-2.3	100	55.9	1	10000	5.5	96.2	91.5	96.6	87.8	55.9	36.4		4	4.9	WDDPHFBMKLOVOX-AYQXTPAHSA-N, WDDPHFBMKLOVOX-AYQXTPAHSA-N, WDDPHFBMKLOVOX-AYQXTPAHSA-N
altretamine	EC50	10000	-0.2	100	93	1	10000	395.5	103.7	98.3	95.5	93	100.7	8.3		0	4	UUVWYPNAQBNQJQ-UHFFFAOYSA-N, UUVWYPNAQBNQJQ-UHFFFAOYSA-N
methyldopate	EC50	10000	-2.5	100	97.4	1	10000	23788.5	99.6	98.4	97.4	106.6	97.7	0.6		0	3.7	SVEBYYWCXTVYCR-LBPRGKRZSA-N
GSK2837808A	EC50	10000	-2.5	100	99.9	1	10000	2033950	101.4	100.8	99.9	104.3	101.3	0		0	2.4	RZBCPMYJIARMGV-UHFFFAOYSA-N, RZBCPMYJIARMGV-UHFFFAOYSA-N
LE-135	EC50	10000	-1.3	100	78.7	1	10000	0.2	99	101.5	98.2	87.3	78.7	24.4		1.7	1	YZZAIQOVMHVWBS-UHFFFAOYSA-N, YZZAIQOVMHVWBS-UHFFFAOYSA-N
thalidomide	EC50	10000	-2.5	100	93.9	1	10000	3.4	103	101.6	93.9	97.3	96.1	14.6		0	2.7	UEJJHQNACJXSKW-VIFPVBQESA-N, UEJJHQNACJXSKW-VIFPVBQESA-N
benfotiamine	EC50	10000	-0.5	100	96.2	1	10000	2.3	100.2	98.3	98.9	97.4	96.2	6.9		0	0.6	BTNNPSLJPBRMLZ-LGMDPLHJSA-N, BTNNPSLJPBRMLZ-LGMDPLHJSA-N, BTNNPSLJPBRMLZ-LGMDPLHJSA-N, BTNNPSLJPBRMLZ-LGMDPLHJSA-N
iopromide	EC50	10000	-0.2	100	93.9	1	10000	386.8	100.4	104	93.9	94.9	103.8	6.5		0	5	DGAIEPBNLOQYER-RKDXNWHRSA-N, DGAIEPBNLOQYER-RKDXNWHRSA-N, DGAIEPBNLOQYER-RKDXNWHRSA-N
2-TEDC	EC50	10000	-0.1	100	93.6	1	10000	2400.8	98.5	97.9	96.7	93.6	102.5	9.9		0	3.4	KCGLTUBCAGZLHP-XYOKQWHBSA-N, KCGLTUBCAGZLHP-XYOKQWHBSA-N
GSK-LSD-1	EC50	10000	-2.5	100	95.6	1	10000	1565.7	97.1	99.4	96.4	100.9	95.6	1.8		0	2.4	BASFYRLYJAZPPL-UONOGXRCSA-N, BASFYRLYJAZPPL-UONOGXRCSA-N
tetramisole	EC50	10000	-0.1	100	91.9	1	10000	2409.7	91.9	97.3	98.6	96.4	102.1	12.6		0	4.3	HLFSDGLLUJUHTE-SNVBAGLBSA-N, HLFSDGLLUJUHTE-SNVBAGLBSA-N
lupanine	EC50	10000	-1	100	92.1	1	10000	182.8	92.1	97.9	93.8	98.1	95.7	2.4		0	5.2	JYIJIIVLEOETIQ-XDQVBPFNSA-N
desoxycortone	EC50	10000	-0.1	100	93.6	1	10000	870.5	101.2	99.2	93.6	95.8	100.7	8.9		0	3.3	ZESRJSPZRDMNHY-YFWFAHHUSA-N
FGIN-1-27	EC50	10000	-0.5	100	92.8	1	10000	9.1	98.6	94.5	94	95.2	92.8	21.4		0	1.2	VUWXAQFLTSBUDB-UHFFFAOYSA-N, VUWXAQFLTSBUDB-UHFFFAOYSA-N
MRS-1845	EC50	10000	-1	100	94.1	1	10000	154.3	94.1	99.6	98	99.3	99	1.8		0	3.3	BITHABUTZRAUGT-IBGZPJMESA-N, BITHABUTZRAUGT-IBGZPJMESA-N
retinyl-acetate	EC50	10000	-0.7	100	98	1	10000	196.4	103.2	102.7	101.8	98	101.7	0.9		0	2.8	QGNJRVVDBSJHIZ-QHLGVNSISA-N, QGNJRVVDBSJHIZ-QHLGVNSISA-N
lofexidine	EC50	10000	-2.5	100	95.7	1	10000	72676	101.4	100.6	95.7	102.8	102.8	0.5		0	3.7	KSMAGQUYOIHWFS-SSDOTTSWSA-N, KSMAGQUYOIHWFS-SSDOTTSWSA-N, KSMAGQUYOIHWFS-SSDOTTSWSA-N
levopropoxyphene	EC50	10000	-2.5	100	95.4	1	10000	1656.6	100.2	100.4	96	101.4	95.4	1.8		0	2.2	XLMALTXPSGQGBX-HXBUSHRASA-N
trazodone	EC50	10000	-2.5	100	95.6	1	10000	60862.1	98.8	101.1	95.6	102.7	100.9	0.5		0	3.1	PHLBKPHSAVXXEF-UHFFFAOYSA-N, PHLBKPHSAVXXEF-UHFFFAOYSA-N
moracizine	EC50	10000	-0.2	100	96.2	1	10000	81.5	97.1	100.7	96.9	98.8	96.2	8.1		0	1.7	FUBVWMNBEHXPSU-UHFFFAOYSA-N, FUBVWMNBEHXPSU-UHFFFAOYSA-N
zamifenacin	EC50	10000	-0.6	100	94.9	1	10000	6.9	96.9	102.4	96.7	98.3	94.9	7.1		0	2.4	BDNFQGRSKSQXRI-XMMPIXPASA-N, BDNFQGRSKSQXRI-XMMPIXPASA-N, BDNFQGRSKSQXRI-XMMPIXPASA-N
benzoic-acid	EC50	10000	-0.1	100	97.1	1	10000	3596.6	97.1	97.6	100.2	97.7	102	4.5		0	2.3	WPYMKLBDIGXBTP-UHFFFAOYSA-N, WPYMKLBDIGXBTP-UHFFFAOYSA-N, WPYMKLBDIGXBTP-UHFFFAOYSA-N
lypressin	EC50	10000	-0.1	100	95.4	1	10000	2372.9	97.4	101.1	95.4	99.1	100	7.1		0	2.4	BJFIDCADFRDPIO-KKSWSVFASA-N, BJFIDCADFRDPIO-KKSWSVFASA-N
methazolamide	EC50	10000	-2.2	100	92.7	1	10000	18.7	97	99	98.2	98.4	92.7	5.6		0	1.8	FLOSMHQXBMRNHR-UHFFFAOYSA-N
metamizole	EC50	10000	-2.5	100	95.6	1	10000	65572.5	97.5	97.1	95.6	102	100.6	0.5		0	3.4	LVWZTYCIRDMTEY-UHFFFAOYSA-N
teroxirone	EC50	10000	-2.5	100	80.8	1	10000	361.4	100	104.9	98.5	102.2	80.8	8.6		0.4	3	OUPZKGBUJRBPGC-CIUDSAMLSA-N, OUPZKGBUJRBPGC-CIUDSAMLSA-N
alfadolone-acetate	EC50	10000	-2.5	100	97.3	1	10000	11445.6	105.8	104.4	98.3	103.7	97.3	0.9		0	4.2	QRJOQYLXZPQQMX-FWROMSNXSA-N
cimaterol	EC50	10000	-2.5	100	96.6	1	10000	96568.1	104.7	104	96.6	103	99.2	0.4		0	3.9	BUXRLJCGHZZYNE-GFCCVEGCSA-N, BUXRLJCGHZZYNE-GFCCVEGCSA-N
levocabastine	EC50	10000	-2.5	100	100	1	10000	3.92253e+07	102.2	106.4	100	103.9	100.1	0		0	3.9	ZCGOMHNNNFPNMX-KYTRFIICSA-N
LY456236	EC50	10000	-2.5	100	85.2	1	10000	355	101.5	105.9	99.6	100.5	85.2	7.2		0.2	3.1	XPJOMFBGKIABQW-UHFFFAOYSA-N, XPJOMFBGKIABQW-UHFFFAOYSA-N, XPJOMFBGKIABQW-UHFFFAOYSA-N
thonzylamine	EC50	10000	-2.5	100	95.9	1	10000	4675.4	101.7	102.5	98.1	104.4	95.9	1.3		0	2.9	GULNIHOSWFYMRN-UHFFFAOYSA-N, GULNIHOSWFYMRN-UHFFFAOYSA-N
levobunolol	EC50	10000	-0.4	100	88.3	1	10000	69.6	108.9	96.6	99.6	88.3	98	11.5		0	6.6	IXHBTMCLRNMKHZ-LBPRGKRZSA-N, IXHBTMCLRNMKHZ-LBPRGKRZSA-N, IXHBTMCLRNMKHZ-LBPRGKRZSA-N
TC-S-7004	EC50	10000	-2.5	100	95	1	10000	790.4	103.5	101.4	102.1	100.3	95	2.4		0	2.2	CQKBSRPVZZLCJE-UHFFFAOYSA-N, CQKBSRPVZZLCJE-UHFFFAOYSA-N
chromocarb	EC50	10000	-0.1	100	100	1	10000	353.1	100	100	100	100	100	0.1		0	0	RVMGXWBCQGAWBR-UHFFFAOYSA-N, RVMGXWBCQGAWBR-UHFFFAOYSA-N, RVMGXWBCQGAWBR-UHFFFAOYSA-N
mephentermine	EC50	10000	-2.5	100	97	1	10000	165608	107.8	97.3	97	104.6	104.3	0.4		0	5.7	RXQCGGRTAILOIN-UHFFFAOYSA-N, RXQCGGRTAILOIN-UHFFFAOYSA-N
tocainide	EC50	10000	-0.1	100	100	1	10000	353.1	100	100	100	100	100	0.1		0	0	BUJAGSGYPOAWEI-SECBINFHSA-N
PK-11195	EC50	10000	-2.5	100	99.4	1	10000	610016	99.4	105.2	100.5	102	106.8	0.1		0	4.5	RAVIZVQZGXBOQO-CQSZACIVSA-N, RAVIZVQZGXBOQO-CQSZACIVSA-N
NALTREXONE HYDROCHLORIDE	EC50	10000	-2.5	100	98.1	1	10000	192612	98.1	106.4	100.4	103.4	102.8	0.2		0	4.2
hexamethonium	EC50	10000	-0.1	100	100	1	10000	353.1	100	100	100	100	100	0.1		0	0	VZJFGSRCJCXDSG-UHFFFAOYSA-N, VZJFGSRCJCXDSG-UHFFFAOYSA-N, VZJFGSRCJCXDSG-UHFFFAOYSA-N, VZJFGSRCJCXDSG-UHFFFAOYSA-N
dipyrocetyl	EC50	10000	-1.1	100	99.4	1	10000	2062.9	100.6	105.4	102.6	99.4	100.8	0.2		0	3.1	NYIZXMGNIUSNKL-UHFFFAOYSA-N, NYIZXMGNIUSNKL-UHFFFAOYSA-N
ioxaglic-acid	EC50	10000	-0.1	100	100	1	10000	353.1	100	100	100	100	100	0.1		0	0	TYYBFXNZMFNZJT-UHFFFAOYSA-N, TYYBFXNZMFNZJT-UHFFFAOYSA-N
SB-221284	EC50	10000	-2.5	100	96.5	1	10000	91586.5	101.9	104.3	96.5	102	102.3	0.4		0	3.7	OQZOXHCRSXYSPM-UHFFFAOYSA-N, OQZOXHCRSXYSPM-UHFFFAOYSA-N
UF-010	EC50	3457.2	-2.5	100	69.6	1	10000	172.6	104.2	98.9	100.8	101.7	69.6	14.4		1.2	2.9	BVQCFCYPFJOOAV-UHFFFAOYSA-N, BVQCFCYPFJOOAV-UHFFFAOYSA-N
bucladesine	EC50	10000	-2.5	100	95.2	1	10000	3753.1	98.5	104.4	97.8	103.8	95.2	1.7		0	3.3	CJGYSWNGNKCJSB-YVLZZHOMSA-N, CJGYSWNGNKCJSB-YVLZZHOMSA-N, CJGYSWNGNKCJSB-YVLZZHOMSA-N, CJGYSWNGNKCJSB-YVLZZHOMSA-N
cyclopenthiazide	EC50	10000	-0.1	100	91	1	10000	1385.8	102.1	91	98.9	94.9	99.9	13.3		0	4.6	BKYKPTRYDKTTJY-CYBMUJFWSA-N, BKYKPTRYDKTTJY-CYBMUJFWSA-N
Y-134	EC50	10000	-2.5	100	82.8	1	10000	470.4	101.2	103.9	101.7	103	82.8	7.3		0.3	3	LQEOPHGPHCWOAC-UHFFFAOYSA-N, LQEOPHGPHCWOAC-UHFFFAOYSA-N, LQEOPHGPHCWOAC-UHFFFAOYSA-N
azelaic-acid	EC50	10000	-0.1	100	100	1	10000	353.1	100	100	100	100	100	0.1		0	0	BDJRBEYXGGNYIS-UHFFFAOYSA-N
metaraminol	EC50	10000	-1	100	97.5	1	10000	514.9	105.2	101.3	107.9	97.5	101.7	0.8		0	5.1	WXFIGDLSSYIKKV-RCOVLWMOSA-N, WXFIGDLSSYIKKV-RCOVLWMOSA-N, WXFIGDLSSYIKKV-RCOVLWMOSA-N
enoxacin	EC50	10000	-2.5	100	97.6	1	10000	16237.5	100.7	109.8	102.6	103.3	97.6	0.8		0	5.3	IDYZIJYBMGIQMJ-UHFFFAOYSA-N, IDYZIJYBMGIQMJ-UHFFFAOYSA-N, IDYZIJYBMGIQMJ-UHFFFAOYSA-N, IDYZIJYBMGIQMJ-UHFFFAOYSA-N
tioxolone	EC50	10000	-0.2	100	94.2	1	10000	279	101.1	98.1	99.9	94.2	101.3	6.5		0	3.1	SLYPOVJCSQHITR-UHFFFAOYSA-N, SLYPOVJCSQHITR-UHFFFAOYSA-N, SLYPOVJCSQHITR-UHFFFAOYSA-N
zuclopenthixol	EC50	10000	-0.4	100	79.2	1	10000	8.1	95.2	95	93	93.7	79.2	31.4		0.8	4.1	WFPIAZLQTJBIFN-DVZOWYKESA-N, WFPIAZLQTJBIFN-DVZOWYKESA-N
1,3-dipropyl-8-phenylxanthine	EC50	10000	-0.3	100	94	1	10000	37.3	96.6	95.4	94	95.7	94.9	19		0	0.9	CLIGSMOZKDCDRZ-UHFFFAOYSA-N, CLIGSMOZKDCDRZ-UHFFFAOYSA-N
BAZ2-ICR	EC50	10000	-0.2	100	92.6	1	10000	751.5	99	102.5	92.6	95.9	104.1	9.6		0	5.2	RRZVGDGTWNQAPW-UHFFFAOYSA-N, RRZVGDGTWNQAPW-UHFFFAOYSA-N
IKK-2-inhibitor-V	EC50	875.9	-2	100	16.3	1	10000	0.2	100.2	90.5	98.8	52.6	16.3	88.6		10.3	4.8	CHILCFMQWMQVAL-UHFFFAOYSA-N, CHILCFMQWMQVAL-UHFFFAOYSA-N
benzoyl-peroxide	EC50	10000	-0.1	100	92	1	10000	3018.4	95.6	98.8	92	95	105	12.5		0	5.4	OMPJBNCRMGITSC-UHFFFAOYSA-N, OMPJBNCRMGITSC-UHFFFAOYSA-N
labetalol	EC50	10000	-0.1	100	92	1	10000	2262	97.3	97.2	96.3	92	102.6	12.5		0	4	SGUAFYQXFOLMHL-SCLBCKFNSA-N
isosteviol	EC50	10000	-0.1	100	97.5	1	10000	7359.7	97.8	99.6	98.5	97.5	106.5	3.8		0	4	KFVUFODCZDRVSS-XGBBNYNSSA-N
hexylcaine	EC50	10000	-0.1	100	93.1	1	10000	1340.2	97.3	101.7	96.8	93.1	105.3	9.6		0	5.2	DKLKMKYDWHYZTD-ZDUSSCGKSA-N, DKLKMKYDWHYZTD-ZDUSSCGKSA-N
coenzyme-I	EC50	10000	-0.1	100	89.3	1	10000	2834.7	93	96.4	89.3	97.2	105.4	16.6		0	6.7	BOPGDPNILDQYTO-NNYOXOHSSA-N, BOPGDPNILDQYTO-NNYOXOHSSA-N
irinotecan	EC50	10000	-2.5	100	75.2	1	10000	29.9	94.3	97.4	95.6	95.8	75.2	18.1		1.6	3.8	UWKQSNNFCGGAFS-XIFFEERXSA-N, UWKQSNNFCGGAFS-XIFFEERXSA-N, UWKQSNNFCGGAFS-XIFFEERXSA-N, UWKQSNNFCGGAFS-XIFFEERXSA-N, UWKQSNNFCGGAFS-XIFFEERXSA-N, UWKQSNNFCGGAFS-XIFFEERXSA-N, UWKQSNNFCGGAFS-XIFFEERXSA-N
U-18666A	EC50	2315.9	-2.5	100	24.6	1	10000	37.8	93.9	104.1	89.3	92.3	24.6	48.2		5.4	6.6	DMZCCFMMPHJWQY-BKWLFHPQSA-N, DMZCCFMMPHJWQY-BKWLFHPQSA-N
meclofenoxate	EC50	10000	-0.1	100	92.8	1	10000	5002.4	95.5	93.4	95.3	92.8	110.8	11.2		0	7.9	XZTYGFHCIAKPGJ-UHFFFAOYSA-N, XZTYGFHCIAKPGJ-UHFFFAOYSA-N
cyclothiazide	EC50	10000	-0.1	100	91.2	1	10000	3305.2	94.4	102.1	91.2	92.5	105	13.7		0	6.4	BOCUKUHCLICSIY-JWUFEOHASA-N, BOCUKUHCLICSIY-JWUFEOHASA-N, BOCUKUHCLICSIY-JWUFEOHASA-N, BOCUKUHCLICSIY-JWUFEOHASA-N, BOCUKUHCLICSIY-JWUFEOHASA-N
combretastatin-A-4	EC50	10.7	-1.8	100	22.5	1	10000	0.1	97.1	63.9	22.5	22.8	25.1	229.8		28.4	1.7	HVXBOLULGPECHP-WAYWQWQTSA-N, HVXBOLULGPECHP-WAYWQWQTSA-N
tribenoside	EC50	10000	-0.1	100	91.6	1	10000	4627.5	91.6	94.8	91.6	93.7	110.6	13.1		0	8.6	ULLNJSBQMBKOJH-JPHCZMGXSA-N, ULLNJSBQMBKOJH-JPHCZMGXSA-N
levobunolol	EC50	10000	-0.1	100	91.6	1	10000	884.7	100.3	92.6	91.6	92.7	103.4	15.9		0	5.6	IXHBTMCLRNMKHZ-LBPRGKRZSA-N, IXHBTMCLRNMKHZ-LBPRGKRZSA-N, IXHBTMCLRNMKHZ-LBPRGKRZSA-N
GNF-7	EC50	234.5	-2.5	100	11.3	1	10000	0.3	95.2	103.1	91	12	11.3	144.6		17.5	3	SZNYUUZOQHNEKB-UHFFFAOYSA-N, SZNYUUZOQHNEKB-UHFFFAOYSA-N
ML-213	EC50	10000	-0.1	100	90.3	1	10000	964.2	93.3	98.4	96.3	90.3	100	17.1		0	4.2
TC-I-2014	EC50	10000	-0.3	100	89.5	1	10000	16.3	95.6	98.8	90.1	94.8	89.5	24.8		0	3	VSMFCZZEKTVDHM-UHFFFAOYSA-N, VSMFCZZEKTVDHM-UHFFFAOYSA-N
bendroflumethiazide	EC50	10000	-0.1	100	91.7	1	10000	1272.7	92.4	94.9	91.7	92.4	109.1	15.7		0	7.9	HDWIHXWEUNVBIY-CQSZACIVSA-N, HDWIHXWEUNVBIY-CQSZACIVSA-N, HDWIHXWEUNVBIY-CQSZACIVSA-N
Isoquinoline,-6,7-dimethoxy-1-methyl-1,2,3,4-tetrahydro,	EC50	10000	-0.1	100	96.5	1	10000	5608.7	97.3	96.5	96.8	96.5	105.9	5.4		0	4.3	HMYJLVDKPJHJCF-QMMMGPOBSA-N, HMYJLVDKPJHJCF-QMMMGPOBSA-N
chlorotrianisene	EC50	10000	-0.1	100	91.8	1	10000	3751.3	93.8	103.1	91.8	99.5	105.9	12.8		0	6.8	BFPSDSIWYFKGBC-UHFFFAOYSA-N, BFPSDSIWYFKGBC-UHFFFAOYSA-N
vinpocetine	EC50	10000	-0.1	100	87.7	1	10000	2996.4	98.8	87.7	95.9	91.8	107.4	19.1		0	8.1	DDNCQMVWWZOMLN-IRLDBZIGSA-N, DDNCQMVWWZOMLN-IRLDBZIGSA-N, DDNCQMVWWZOMLN-IRLDBZIGSA-N, DDNCQMVWWZOMLN-IRLDBZIGSA-N
nifurtimox	EC50	10000	-0.2	100	92.3	1	10000	378.9	100.2	100.7	92.3	98.4	99.2	9.4		0	3.5	ARFHIAQFJWUCFH-KIFNTFBYSA-N
ML365	EC50	10000	-2.5	100	95	1	10000	5.5	101.8	100.2	101.4	98.2	95	4.6		0	1.1	UTAJHKSGYJSZBR-UHFFFAOYSA-N, UTAJHKSGYJSZBR-UHFFFAOYSA-N
AJ76-(+)	EC50	10000	-2.5	100	91.3	1	10000	317.4	97.8	104.5	96.6	99.6	91.3	4.8		0	3.1	YGHLYBIUVOLKCV-SMDDNHRTSA-N, YGHLYBIUVOLKCV-SMDDNHRTSA-N
triflupromazine	EC50	10000	-1.2	100	89.3	1	10000	1.8	100.4	106	97.4	95.7	89.3	10.3		0	3.2	XSCGXQMFQXDFCW-UHFFFAOYSA-N, XSCGXQMFQXDFCW-UHFFFAOYSA-N, XSCGXQMFQXDFCW-UHFFFAOYSA-N
trimipramine	EC50	10000	-1.4	100	89.8	1	10000	2	102.7	100.6	97.6	96.8	89.8	8.6		0	1.8	ZSCDBOWYZJWBIY-INIZCTEOSA-N
eucatropine	EC50	10000	-2.5	100	97.8	1	10000	70242	97.8	102.4	98.2	102	98.8	0.3		0	2.1	QSAVEGSLJISCDF-QEJZJMRPSA-N, QSAVEGSLJISCDF-QEJZJMRPSA-N
caffeic-acid-phenethyl-ester	EC50	10000	-0.6	100	90.6	1	10000	3.1	96.9	101.1	96.4	96.4	90.6	11.8		0	2.2	SWUARLUWKZWEBQ-VQHVLOKHSA-N, SWUARLUWKZWEBQ-VQHVLOKHSA-N, SWUARLUWKZWEBQ-VQHVLOKHSA-N
decitabine	EC50	10000	-2.5	100	93	1	10000	2.6	103.1	102.1	95.1	93	93.2	15		0	1.9	XAUDJQYHKZQPEU-KVQBGUIXSA-N, XAUDJQYHKZQPEU-KVQBGUIXSA-N, XAUDJQYHKZQPEU-KVQBGUIXSA-N, XAUDJQYHKZQPEU-KVQBGUIXSA-N
fipexide	EC50	10000	-2.5	100	95.2	1	10000	25017.7	97.6	99.9	100.9	101.1	97.6	0.6		0	1.4	BFUJHVVEMMWLHC-UHFFFAOYSA-N
propidium-iodide	EC50	10000	-0.2	100	95.7	1	10000	63.9	96.8	99.5	98.3	96	95.7	10.7		0	1.4	ZDWVWKDAWBGPDN-UHFFFAOYSA-O, ZDWVWKDAWBGPDN-UHFFFAOYSA-O
SD-169	EC50	10000	-0.4	100	89.8	1	10000	8.5	98.8	99.1	92.6	97.6	89.8	17.2		0	2.9	GQMYQEAXTITUAE-UHFFFAOYSA-N
AH6809	EC50	10000	-0.1	100	89.8	1	10000	669.2	96.5	102.3	95.3	89.8	98.9	13.9		0	4.5	AQFFXPQJLZFABJ-UHFFFAOYSA-N, AQFFXPQJLZFABJ-UHFFFAOYSA-N, AQFFXPQJLZFABJ-UHFFFAOYSA-N
CC4	EC50	10000	-0.1	100	92.8	1	10000	1431.4	97.4	94.6	98.8	92.8	100.9	12.2		0	3.5	LEXDAVFCJPDCNA-VNTMZGSJSA-N, LEXDAVFCJPDCNA-VNTMZGSJSA-N
pempidine	EC50	10000	-0.5	100	94.4	1	10000	4.8	97.4	100	95.1	95.7	94.4	13.6		0	1.5	XULIXFLCVXWHRF-UHFFFAOYSA-N
dinitolmide	EC50	10000	-1	100	97.4	1	10000	2.1	101.6	101	98.8	98.3	97.4	4		0	1	ZEFNOZRLAWVAQF-UHFFFAOYSA-N, ZEFNOZRLAWVAQF-UHFFFAOYSA-N
2-aminobenzenesulfonamide	EC50	10000	-2.5	100	93.7	1	10000	29.7	99.5	98.2	101.1	98.9	93.7	4.7		0	1.1	YAZSBRQTAHVVGE-UHFFFAOYSA-N, YAZSBRQTAHVVGE-UHFFFAOYSA-N
alprostadil	EC50	10000	-2.5	100	96.1	1	10000	646.1	100.6	101	98.7	100.6	96.1	1.7		0	1	GMVPRGQOIOIIMI-DWKJAMRDSA-N, GMVPRGQOIOIIMI-DWKJAMRDSA-N, GMVPRGQOIOIIMI-DWKJAMRDSA-N
3-alpha-hydroxy-5-beta-androstan-17-one	EC50	10000	-2.5	100	93.3	1	10000	2287.6	97.7	101.7	99.9	104.8	93.3	2.4		0	2.9	QGXBDMJGAMFCBF-BNSUEQOYSA-N
TC-S-7009	EC50	10000	-0.6	100	95.8	1	10000	8.5	102.2	101.9	96.4	99.5	95.8	5		0	2.2	CDQUJZKBRAFWNG-UHFFFAOYSA-N, CDQUJZKBRAFWNG-UHFFFAOYSA-N
edoxudine	EC50	10000	-0.9	100	92.4	1	10000	0.9	101.5	100.8	98	96	92.4	9.3		0	1.1	XACKNLSZYYIACO-DJLDLDEBSA-N, XACKNLSZYYIACO-DJLDLDEBSA-N
cyclic-AMP	EC50	10000	-0.3	100	93.9	1	10000	233.8	102.5	98.6	93.9	101.7	98.9	6.3		0	3.5	IVOMOUWHDPKRLL-DEGSGYPDSA-N
3-amino-benzamide	EC50	10000	-2.5	100	95.7	1	10000	73451.7	95.7	102.1	102	102.1	102.7	0.5		0	3.7	GSCPDZHWVNUUFI-UHFFFAOYSA-N, GSCPDZHWVNUUFI-UHFFFAOYSA-N
4-aminohippuric-acid	EC50	10000	-2.5	100	92.6	1	10000	14732.1	97.5	99.1	100.8	100.3	96.2	0.9		0	1.4	HSMNQINEKMPTIC-UHFFFAOYSA-N, HSMNQINEKMPTIC-UHFFFAOYSA-N, HSMNQINEKMPTIC-UHFFFAOYSA-N, HSMNQINEKMPTIC-UHFFFAOYSA-N, HSMNQINEKMPTIC-UHFFFAOYSA-N
parthenolide-(alternate-stereo)	EC50	3254.1	-2.5	100	41.2	1	10000	70	98.7	99.8	98.2	100.9	41.2	29.3		3.1	2.8	KTEXNACQROZXEV-PVLRGYAZSA-N, KTEXNACQROZXEV-PVLRGYAZSA-N
CID-5458317	EC50	2398.4	-2.5	100	10.5	1	10000	24.6	93.6	95.2	96.9	91.7	10.5	55.9		6.3	4.5	BJJVCNWHNQAAGB-HMMYKYKNSA-N
UCL-2077	EC50	10000	-0.1	100	100	1	10000	353.1	100	100	100	100	100	0.1		0	0	PQFNWDHABGBCHB-UHFFFAOYSA-N, PQFNWDHABGBCHB-UHFFFAOYSA-N, PQFNWDHABGBCHB-UHFFFAOYSA-N
difloxacin	EC50	10000	-2.5	100	96.7	1	10000	144366	108.6	101.4	96.7	106	99.1	0.4		0	5.6	NOCJXYPHIIZEHN-UHFFFAOYSA-N, NOCJXYPHIIZEHN-UHFFFAOYSA-N, NOCJXYPHIIZEHN-UHFFFAOYSA-N
CCG-1423	EC50	10000	-2.5	100	99	1	10000	90968.6	101.3	99.4	99	105.2	99.2	0.2		0	2.7	DSMXVSGJIDFLKP-SECBINFHSA-N, DSMXVSGJIDFLKP-SECBINFHSA-N
BRL-52537	EC50	10000	-2.5	100	98.7	1	10000	34015.3	102.5	103.9	99.5	104.8	98.7	0.3		0	3.4	GHCCBWMZKJQGLS-OAHLLOKOSA-N, GHCCBWMZKJQGLS-OAHLLOKOSA-N
iocetamic-acid	EC50	10000	-2.5	100	97.3	1	10000	155226	106.7	103	97.3	105.3	100.9	0.3		0	4.8	GSVQIUGOUKJHRC-YFKPBYRVSA-N
SDZ-NKT-343	EC50	10000	-2.5	100	97.7	1	10000	12.8	101.5	98.7	106.1	97.7	99.2	2.8		0	3.3	PCVSIMQAFWRUEC-JDXGNMNLSA-N, PCVSIMQAFWRUEC-JDXGNMNLSA-N, PCVSIMQAFWRUEC-JDXGNMNLSA-N
nifenazone	EC50	10000	-2.5	100	97.2	1	10000	4270.6	105	101	99.3	101.4	97.2	1		0	2.7	BRZANEXCSZCZCI-UHFFFAOYSA-N, BRZANEXCSZCZCI-UHFFFAOYSA-N, BRZANEXCSZCZCI-UHFFFAOYSA-N
VP-20629	EC50	10000	-2.5	100	97.3	1	10000	98024.4	97.3	99.5	103.6	101.9	102.5	0.3		0	3.1	GOLXRNDWAUTYKT-UHFFFAOYSA-N
acetylsalicylsalicylic-acid	EC50	10000	-0.5	100	95.9	1	10000	82.5	100.7	101.1	102.1	95.9	99.9	2.5		0	2.3	DDSFKIFGAPZBSR-UHFFFAOYSA-N, DDSFKIFGAPZBSR-UHFFFAOYSA-N
ICI-199441	EC50	10000	-2.5	100	88.1	1	10000	924.3	104.4	100.6	107.2	101.7	88.1	5.2		0	4.4	AEJOEPSMZCEYJN-HXUWFJFHSA-N, AEJOEPSMZCEYJN-HXUWFJFHSA-N, AEJOEPSMZCEYJN-HXUWFJFHSA-N
CO-102862	EC50	10000	-2.5	100	86.6	1	10000	343	104.6	101.4	103.5	100.2	86.6	6.6		0.1	3	MHUUDVZSPFRUSK-RQZCQDPDSA-N
pipenzolate	EC50	10000	-2.5	100	93.9	1	10000	44082.8	104.7	101.1	105.1	103	96.7	0.8		0	3.8	WPUKUEMZZRVAKZ-REWPJTCUSA-N, WPUKUEMZZRVAKZ-REWPJTCUSA-N, WPUKUEMZZRVAKZ-REWPJTCUSA-N
alclometasone-dipropionate	EC50	10000	-0.8	100	98	1	10000	529.5	107.9	100.8	104.2	98	105.5	0.7		0	5.6	DJHCCTTVDRAMEH-FQEREKBASA-N
amiprilose	EC50	10000	-0.1	100	100	1	10000	353.1	100	100	100	100	100	0.1		0	0	YXBQLONCIPUQKO-UJPOAAIJSA-N
ADX-10059	EC50	10000	-2.5	100	90.8	1	10000	1334.7	99.5	105.5	98.6	103.2	90.8	3.6		0	3.4	MEDCLNYIYBERKO-UHFFFAOYSA-N, MEDCLNYIYBERKO-UHFFFAOYSA-N
gluconolactone	EC50	10000	-0.1	100	100	1	10000	353.1	100	100	100	100	100	0.1		0	0	PHOQVHQSTUBQQK-KLVWXMOXSA-N
amifostine	EC50	10000	-0.9	100	97.3	1	10000	473.7	104	107.6	106.3	97.3	102	0.9		0	5.7	JKOQGQFVAUAYPM-UHFFFAOYSA-N
thiocolchicoside	EC50	10000	-2.5	100	99.1	1	10000	414899	102.3	103.8	99.1	106.2	103.1	0.1		0	4.2	LEQAKWQJCITZNK-AXHKHJLKSA-N, LEQAKWQJCITZNK-AXHKHJLKSA-N
PNU-142633	EC50	10000	-1.1	100	99.1	1	10000	2250.5	105	102.2	104.3	99.1	107	0.2		0	5.1	PNTVCCRNJOGKGA-QFIPXVFZSA-N
casin	EC50	10000	-2.5	100	77.7	1	10000	173.6	102	105.5	106.4	98.9	77.7	12.4		0.9	4.4	RXIUMAOXORBRCY-IBGZPJMESA-N, RXIUMAOXORBRCY-IBGZPJMESA-N
thiotepa	EC50	10000	-0.8	100	97.3	1	10000	377.2	108	98.9	106.1	97.3	102.5	1		0	5.5	FOCVUCIESVLUNU-UHFFFAOYSA-N, FOCVUCIESVLUNU-UHFFFAOYSA-N, FOCVUCIESVLUNU-UHFFFAOYSA-N
mepazine	EC50	10000	-2.5	100	94.8	1	10000	1.1	100.7	101.2	103	97.1	94.8	5.4		0	1.7	CBHCDHNUZWWAPP-OAHLLOKOSA-N
prenylamine	EC50	10000	-2.5	100	89.3	1	10000	1638.9	103.3	110.5	101.6	102.5	89.3	4.4		0	5.8	IFFPICMESYHZPQ-FQEVSTJZSA-N
dimethisoquin	EC50	10000	-0.8	100	94.3	1	10000	3.9	106.4	97.5	97.3	96.1	94.3	10.5		0	3.4	XNMYNYSCEJBRPZ-UHFFFAOYSA-N, XNMYNYSCEJBRPZ-UHFFFAOYSA-N
NNC-05-2090	EC50	373.9	-0.3	100	74.5	1	10000	10.4	90.9	97.5	88.1	92.1	74.5	41.7		1.9	5.9	XZZYCJOGZYEPPW-UHFFFAOYSA-N, XZZYCJOGZYEPPW-UHFFFAOYSA-N, XZZYCJOGZYEPPW-UHFFFAOYSA-N
LY364947	EC50	10000	-0.1	100	89.3	1	10000	2607.4	94.1	99.4	99.4	89.3	104	16.6		0	6.1	IBCXZJCWDGCXQT-UHFFFAOYSA-N, IBCXZJCWDGCXQT-UHFFFAOYSA-N, IBCXZJCWDGCXQT-UHFFFAOYSA-N
citiolone	EC50	10000	-2.5	100	94.7	1	10000	88564.2	99.9	94.7	95.6	101.5	105.8	0.6		0	5.5	NRFJZTXWLKPZAV-YFKPBYRVSA-N
BETAMETHASONE 17,21-DIPROPIONATE	EC50	10000	-0.2	100	91.2	1	10000	111.2	102.6	95.2	91.2	92.9	99.1	16.2		0	4.4
ipidacrine	EC50	10000	-0.1	100	94.7	1	10000	4964.8	96.5	96.4	95.8	94.7	108	8.2		0	5.8	YLUSMKAJIQOXPV-UHFFFAOYSA-N
isoflupredone-acetate	EC50	10000	-0.2	100	94.5	1	10000	849	100.5	100.9	96	94.5	107.1	6.8		0	5.5	ZOCUOMKMBMEYQV-GSLJADNHSA-N, ZOCUOMKMBMEYQV-GSLJADNHSA-N
merbarone	EC50	10000	-0.1	100	91.6	1	10000	3559.2	100.2	91.6	93.9	92.7	106.5	13.1		0	6.6	GFYRZTLCYQQVHZ-UHFFFAOYSA-N, GFYRZTLCYQQVHZ-UHFFFAOYSA-N
LSN-2463359	EC50	10000	-0.1	100	92.2	1	10000	1968.5	100.5	96.1	92.2	94.5	101.1	12.6		0	3.9	STAFRSGTRKNXHF-UHFFFAOYSA-N, STAFRSGTRKNXHF-UHFFFAOYSA-N
HA-966-(S)-(-)	EC50	10000	-0.1	100	90.2	1	10000	3201.6	90.2	95.3	93.1	100	105.7	15.2		0	6.9	HCKUBNLZMKAEIN-VKHMYHEASA-N, HCKUBNLZMKAEIN-VKHMYHEASA-N
AC-7954-(+/-)	EC50	10000	-0.1	100	88.3	1	10000	1202.3	91.4	94.8	88.3	92.8	100.4	26.6		0	5.1	HIVBATDUVFEJFZ-IBGZPJMESA-N, HIVBATDUVFEJFZ-IBGZPJMESA-N, HIVBATDUVFEJFZ-IBGZPJMESA-N
oxibendazole	EC50	540.2	-1	100	41.9	1	10000	0.3	95.1	96.3	90.2	63.8	41.9	75.1		7.9	3.2	RAOCRURYZCVHMG-UHFFFAOYSA-N, RAOCRURYZCVHMG-UHFFFAOYSA-N
aminohydroxybutyric-acid	EC50	10000	-0.1	100	91.9	1	10000	1158.3	98.6	91.9	93.3	92.4	102.4	17.7		0	4.8	YQGDEPYYFWUPGO-VKHMYHEASA-N, YQGDEPYYFWUPGO-VKHMYHEASA-N
4-propylbenzoic-acid	EC50	10000	-0.1	100	91.9	1	10000	1995.2	93.2	97.4	91.9	92.2	102.7	18.8		0	5	ATZHGRNFEFVDDJ-UHFFFAOYSA-N
norcyclobenzaprine	EC50	10000	-1	100	92.6	1	10000	190.1	95.9	97.5	92.6	94.5	95.2	2.2		0	5.1	XECQQDXTQRYYBH-UHFFFAOYSA-N, XECQQDXTQRYYBH-UHFFFAOYSA-N
PD-166793	EC50	10000	-0.1	100	87.7	1	10000	702.3	93.2	95.9	87.7	92.2	102.4	22.9		0	6	GJOCABIDMCKCEG-INIZCTEOSA-N, GJOCABIDMCKCEG-INIZCTEOSA-N, GJOCABIDMCKCEG-INIZCTEOSA-N
kenpaullone	EC50	10000	-0.1	100	90.1	1	10000	5006.5	93.4	93.6	90.1	101.4	114.6	15.3		0	10.9	QQUXFYAWXPMDOE-UHFFFAOYSA-N, QQUXFYAWXPMDOE-UHFFFAOYSA-N
U-54494A	EC50	10000	-0.1	100	91.5	1	10000	3698.3	91.5	97.3	91.5	97.4	107	13.2		0	6.9	JUBNVWGVNWIXMB-SJORKVTESA-N, JUBNVWGVNWIXMB-SJORKVTESA-N
sulfanilate-zinc	EC50	10000	-1	100	91.8	1	10000	235.4	92.7	97.4	91.8	91.9	98.9	2.5		0	6.9	RIUORJCWAHCMSA-UHFFFAOYSA-L
amrinone	EC50	10000	-0.1	100	86.6	1	10000	2784.4	95.5	96.2	86.6	100	106.2	20.9		0	8.2	RNLQIBCLLYYYFJ-UHFFFAOYSA-N, RNLQIBCLLYYYFJ-UHFFFAOYSA-N
N-acetylmannosamine	EC50	10000	-0.1	100	92.1	1	10000	3851.4	97	95.9	92.1	92.8	107.9	12.3		0	6.7	OVRNDRQMDRJTHS-SHGPDSBTSA-N
lazabemide	EC50	10000	-0.1	100	90.8	1	10000	2033.9	95.6	99.2	90.8	91	104	15.4		0	5.9	JZXRLKWWVNUZRB-UHFFFAOYSA-N, JZXRLKWWVNUZRB-UHFFFAOYSA-N
L-NAME	EC50	10000	-0.1	100	96.6	1	10000	4632.6	97.7	96.6	99.9	98.6	104.6	5.3		0	3.5	KCWZGJVSDFYRIX-YFKPBYRVSA-N, KCWZGJVSDFYRIX-YFKPBYRVSA-N, KCWZGJVSDFYRIX-YFKPBYRVSA-N
deptropine	EC50	10000	-2.5	100	77.3	1	10000	10.5	96.4	93.8	98.8	93.8	77.3	18.9		1.6	3.6	ZWPODSUQWXAZNC-PMOLBWCYSA-N
CGP-71683	EC50	2442.9	-2.5	100	4	1	10000	16.3	97	95.8	99.9	91.6	4	59.3		6.7	3	UULIGRNKXHCLQN-WGSAOQKQSA-N, UULIGRNKXHCLQN-WGSAOQKQSA-N, UULIGRNKXHCLQN-WGSAOQKQSA-N
UNC3230	EC50	2916.8	-2.5	100	70.8	1	10000	135.9	99.1	92.6	98.1	99	70.8	15.8		1.4	3.9	RZCNASHHHSKTGP-UHFFFAOYSA-N, RZCNASHHHSKTGP-UHFFFAOYSA-N
pridinol	EC50	10000	-2.5	100	93.8	1	10000	2.9	99.8	103	100.2	93.8	98.5	9.1		0	2.8	RQXCLMGKHJWMOA-UHFFFAOYSA-N, RQXCLMGKHJWMOA-UHFFFAOYSA-N, RQXCLMGKHJWMOA-UHFFFAOYSA-N
2,3-cis/exo-pinanediol	EC50	10000	-0.3	100	93.1	1	10000	176.8	100.5	99.9	99.3	93.1	100.3	7.1		0	3	MOILFCKRQFQVFS-VUMZSGCYSA-N
dipivefrine	EC50	10000	-0.2	100	93.3	1	10000	327.8	100.2	100.2	93.3	98.3	97.4	8.8		0	2.6	OCUJLLGVOUDECM-CYBMUJFWSA-N, OCUJLLGVOUDECM-CYBMUJFWSA-N
ZM-336372	EC50	10000	-2.5	100	98.4	1	10000	90448.1	101.2	99.8	98.4	101	101.7	0.2		0	1.7	PYEFPDQFAZNXLI-UHFFFAOYSA-N, PYEFPDQFAZNXLI-UHFFFAOYSA-N, PYEFPDQFAZNXLI-UHFFFAOYSA-N, PYEFPDQFAZNXLI-UHFFFAOYSA-N
PFI-4	EC50	10000	-1	100	89	1	10000	0.7	99.2	101.9	96.2	92.2	89	17.1		0	1.3	QCIJLRJBZDBVDB-UHFFFAOYSA-N, QCIJLRJBZDBVDB-UHFFFAOYSA-N
nimesulide	EC50	10000	-0.3	100	91.5	1	10000	172.4	101.2	102.2	96.9	91.5	100.7	8.3		0	4.2	HYWYRSMBCFDLJT-UHFFFAOYSA-N, HYWYRSMBCFDLJT-UHFFFAOYSA-N, HYWYRSMBCFDLJT-UHFFFAOYSA-N, HYWYRSMBCFDLJT-UHFFFAOYSA-N
CPI-1189	EC50	10000	-0.5	100	91.8	1	10000	7.9	96	99.6	97.8	97.2	91.8	11.1		0	2.2	DJKNRCWSXSZACF-UHFFFAOYSA-N, DJKNRCWSXSZACF-UHFFFAOYSA-N
pifithrin-mu	EC50	10000	-2.5	100	77.9	1	10000	102	100.2	95.5	94.4	98.4	77.9	13.2		1	3.6	ZZUZYEMRHCMVTB-UHFFFAOYSA-N, ZZUZYEMRHCMVTB-UHFFFAOYSA-N, ZZUZYEMRHCMVTB-UHFFFAOYSA-N
QX-314	EC50	10000	-1	100	93.6	1	10000	182.1	95.9	99.2	93.7	97.8	93.6	1.9		0	4.2	PYEBKOFMWAMBFV-UHFFFAOYSA-O, PYEBKOFMWAMBFV-UHFFFAOYSA-O, PYEBKOFMWAMBFV-UHFFFAOYSA-O
levomenthol	EC50	10000	-2.5	100	91.2	1	10000	3.6	95.3	107.6	100.7	91.2	94.9	12.7		0	4.9	NOOLISFMXDJSKH-KXUCPTDWSA-N, NOOLISFMXDJSKH-KXUCPTDWSA-N
traxoprodil	EC50	10000	-0.1	100	95.3	1	10000	416.6	98.2	95.3	95.7	100	98.7	9.7		0	2.3	QEMSVZNTSXPFJA-HNAYVOBHSA-N
beta-amyloid-synthesis-inhibitor	EC50	10000	-1	100	92.4	1	10000	188.6	92.4	97.3	93.8	98	95.5	2.3		0	5.1	GYNDFOLSPPBBIK-UHFFFAOYSA-N, GYNDFOLSPPBBIK-UHFFFAOYSA-N
sulmazole	EC50	10000	-0.1	100	97.8	1	10000	2506.8	98	102.1	98.5	97.8	101.4	3.3		0	2.1	XMFCOYRWYYXZMY-HXUWFJFHSA-N, XMFCOYRWYYXZMY-HXUWFJFHSA-N
C34	EC50	10000	-1	100	95.5	1	10000	219.8	96.2	96.2	97.1	96.6	95.5	1.4		0	3.5	KMIQMFHPUJUDMC-HHARLNAUSA-N, KMIQMFHPUJUDMC-HHARLNAUSA-N
CO-101244	EC50	10000	-2.5	100	93.1	1	10000	184.1	103	101.2	99.4	99.6	93.1	4		0	1.7	VKMFDKYCIKEDMR-UHFFFAOYSA-N, VKMFDKYCIKEDMR-UHFFFAOYSA-N, VKMFDKYCIKEDMR-UHFFFAOYSA-N
urethane	EC50	10000	-0.1	100	96.7	1	10000	4479.1	98.9	96.7	98	100	104.3	5.1		0	3.2	JOYRKODLDBILNP-UHFFFAOYSA-N, JOYRKODLDBILNP-UHFFFAOYSA-N
AD-5467	EC50	10000	-0.1	100	93.5	1	10000	537.9	95.7	102.3	93.5	99.3	95.1	11.1		0	3.5	CLDJCRWXLDLJLO-CQSZACIVSA-N, CLDJCRWXLDLJLO-CQSZACIVSA-N
sanazole	EC50	10000	-2.5	100	95.7	1	10000	6813.2	99.5	99.1	95.7	101.4	96.6	1.1		0	2.3	YKDRHKCETNMLHL-UHFFFAOYSA-N
prilocaine	EC50	10000	-0.2	100	92.2	1	10000	371.2	101.3	98.9	92.2	99.8	96.9	9.7		0	3.4	MVFGUOIZUNYYSO-NSHDSACASA-N, MVFGUOIZUNYYSO-NSHDSACASA-N
pirenperone	EC50	10000	-0.1	100	92.6	1	10000	2252.8	92.6	100.7	95.6	100.3	97.2	11.6		0	3.7	HXCNRYXBZNHDNE-UHFFFAOYSA-N, HXCNRYXBZNHDNE-UHFFFAOYSA-N
lofepramine	EC50	10000	-2.5	100	97.2	1	10000	70871.6	99	102.2	97.2	101	101.3	0.3		0	2.3	SAPNXPWPAUFAJU-UHFFFAOYSA-N, SAPNXPWPAUFAJU-UHFFFAOYSA-N
rilmenidine	EC50	10000	-0.1	100	95.3	1	10000	383.4	95.9	99.1	95.3	100.7	97.4	9.3		0	2.4	CQXADFVORZEARL-UHFFFAOYSA-N, CQXADFVORZEARL-UHFFFAOYSA-N
cinnarazine	EC50	10000	-2.5	100	97.2	1	10000	1189.4	105.4	98.5	100.9	99.8	97.3	1.5		0	2.8	DERZBLKQOCDDDZ-JLHYYAGUSA-N, DERZBLKQOCDDDZ-JLHYYAGUSA-N, DERZBLKQOCDDDZ-JLHYYAGUSA-N
BP-897	EC50	10000	-2.5	100	90.5	1	10000	1093.2	98.5	103.2	98.5	103.6	90.5	3.7		0	2.7	MNHDKMDLOJSCGN-UHFFFAOYSA-N, MNHDKMDLOJSCGN-UHFFFAOYSA-N
dibekacin	EC50	10000	-2.5	100	98.1	1	10000	112438	102.6	103	98.1	100.7	101.3	0.2		0	2.5	JJCQSGDBDPYCEO-XVZSLQNASA-N
PSNCBAM-1	EC50	10000	-2.5	100	91.8	1	10000	3142.8	107.6	96.7	102.1	105.3	91.8	2.9		0	5.1	HDAYFSFWIPRJSO-UHFFFAOYSA-N, HDAYFSFWIPRJSO-UHFFFAOYSA-N
CD-437	EC50	1479.9	-2.5	100	54.7	1	10000	5.9	107.4	99.1	103.6	87.6	54.7	37.7		4.2	4.1	LDGIHZJOIQSHPB-UHFFFAOYSA-N, LDGIHZJOIQSHPB-UHFFFAOYSA-N
prolylleucylglycinamide	EC50	10000	-2.5	100	98.2	1	10000	14812.7	101.5	104.6	102.2	103.1	98.2	0.5		0	3.1	NOOJLZTTWSNHOX-NXEZZACHSA-N
enflurane	EC50	10000	-2.5	100	94.7	1	10000	75582.9	94.7	103.3	98.4	104	102.8	0.6		0	4.7	JPGQOUSTVILISH-PVQJCKRUSA-N, JPGQOUSTVILISH-PVQJCKRUSA-N
2-pyridylethylamine	EC50	10000	-2.5	100	94.6	1	10000	32341.6	95.2	104.6	104.8	102.1	96.6	0.9		0	4.2	XPQIPUZPSLAZDV-UHFFFAOYSA-N, XPQIPUZPSLAZDV-UHFFFAOYSA-N
niclosamide	EC50	3341.2	-2.5	100	20	1	10000	83	101.3	99.7	101.6	102.5	20	39		4.2	4.1	RJMUSRYZPJIFPJ-UHFFFAOYSA-N, RJMUSRYZPJIFPJ-UHFFFAOYSA-N
WAY-208466	EC50	10000	-2.5	100	95.5	1	10000	56950.6	98.6	102.2	100.8	105.3	97.7	0.5		0	3	SFSFIDVAEMDPIP-UHFFFAOYSA-N, SFSFIDVAEMDPIP-UHFFFAOYSA-N
etanidazole	EC50	10000	-2.5	100	97.7	1	10000	6061.6	102.9	103.9	105.9	100.8	97.7	0.9		0	3.9	WCDWBPCFGJXFJZ-UHFFFAOYSA-N, WCDWBPCFGJXFJZ-UHFFFAOYSA-N
ONO-8130	EC50	10000	-2.5	100	97	1	10000	13.4	107.3	102.2	99.3	97	98.6	5.2		0	3.9	IOXMDBQCUCDLAF-UHFFFAOYSA-N, IOXMDBQCUCDLAF-UHFFFAOYSA-N
[truncated: 3,280 more rows]
