# Supplementary material for: A host-centric morphological profiling approach to identify repurposed antiviral drugs
Source: iScience. 2026 Jul 10;29(8):116673. doi: 10.1016/j.isci.2026.116673 (PMC13380429; doi:10.1016/j.isci.2026.116673)
Supplement: Table S5. Viability screen results in Caco2 cells with the full drug repurposing library in five doses, related to Figure 2 [file mmc6.xlsx]

## Sheet: Caco2
DRUG_NAME	ANALYSIS_NAME	EC50	SLOPE	MAX	MIN	Min.Conc.tested	Max.Conc.tested	EC50_std_error	D1	D2	D3	D4	D5	AUC	GRAPH	DSS	SE_of_estimate	InChI
GPBAR-A	EC50	10000	-2.5	100	86.9	1	10000	652.2	101.6	101.6	106.5	101.6	86.9	5.8		0.1	3.6	ZIXNJVGTAXRKAP-UHFFFAOYSA-N, ZIXNJVGTAXRKAP-UHFFFAOYSA-N
CR8-(R)	EC50	171.6	-2.5	100	34.1	1	10000	0.2	101.1	97.1	86.5	34.5	34.1	116.4		14.3	1.5	HOCBJBNQIQQQGT-LJQANCHMSA-N, HOCBJBNQIQQQGT-LJQANCHMSA-N, HOCBJBNQIQQQGT-LJQANCHMSA-N
SB-747651A	EC50	10000	-2.5	100	80.4	1	10000	905.3	93.6	95.1	104.9	105	80.4	8		0.4	5.6	MBCJUIJWPYUEBX-UHFFFAOYSA-N, MBCJUIJWPYUEBX-UHFFFAOYSA-N
2-methoxyestradiol	EC50	939.6	-2.5	100	58.1	1	10000	0.2	99.1	104.9	101.1	77.4	58.1	43.1		4.9	2.6	CQOQDQWUFQDJMK-SSTWWWIQSA-N, CQOQDQWUFQDJMK-SSTWWWIQSA-N, CQOQDQWUFQDJMK-SSTWWWIQSA-N
BMS-345541	EC50	3515	-2.5	100	66	1	10000	241.1	95.8	95.9	95.8	102.3	66	15.9		1.4	4.2	PSPFQEBFYXJZEV-UHFFFAOYSA-N, PSPFQEBFYXJZEV-UHFFFAOYSA-N, PSPFQEBFYXJZEV-UHFFFAOYSA-N
imipenem	EC50	10000	-0.1	100	92.6	1	10000	3308	97.2	98.4	98.2	92.6	106.2	11.5		0	5.4	ZSKVGTPCRGIANV-ZXFLCMHBSA-N, ZSKVGTPCRGIANV-ZXFLCMHBSA-N
colistimethate	EC50	10000	-2.5	100	94.9	1	10000	125943	94.9	101.1	100.2	103.6	111.1	0.6		0	7.6	PTQGBRPUALXNCZ-INRRNNIXSA-N
bicuculline-methochloride-(-)	EC50	10000	-2.5	100	81.9	1	10000	5.3	101	118.5	98	81.9	97.3	29.7		2.5	12.1	WDIQXKYUSINZME-RBUKOAKNSA-N
BETP	EC50	10000	-2.5	100	80.7	1	10000	5563.9	89.2	96.9	98.4	102.5	85.7	4.4		0.1	5.9	NTDFYGSSDDMNHI-NDEPHWFRSA-N
CYM-50260	EC50	10000	-2.5	100	77	1	10000	3.8	92.7	92.8	107	90.5	77	21.5		1.9	6.2	FHPOTBQOUBMMCI-UHFFFAOYSA-N, FHPOTBQOUBMMCI-UHFFFAOYSA-N
muscimol	EC50	10000	-0.1	100	94.7	1	10000	3051.5	94.7	96.5	98.4	99.5	102.8	8.2		0	3.6	ZJQHPWUVQPJPQT-UHFFFAOYSA-N, ZJQHPWUVQPJPQT-UHFFFAOYSA-N
TCS-PIM-1-1	EC50	10000	-2.5	100	88.8	1	10000	25	96.7	101	104.1	97.5	88.8	8.8		0.1	2.7	SVSYJTYGPLVUOZ-UHFFFAOYSA-N, SVSYJTYGPLVUOZ-UHFFFAOYSA-N
norethisterone-enanthate	EC50	2319.7	-2.5	100	58.5	1	10000	11.1	99.9	101.8	99.8	95.8	58.5	26.5		2.8	1.1	APTGJECXMIKIET-WOSSHHRXSA-N
CHLORTETRACYCLINE HYDROCHLORIDE	EC50	10000	-0.8	100	93.5	1	10000	107.1	93.5	99.3	102.5	98.4	99.7	2.4		0	3.8
spiperone	EC50	2995.1	-2.5	100	71.9	1	10000	165.5	99.3	92.7	96.2	99.3	71.9	14.9		1.3	4.2	DKGZKTPJOSAWFA-UHFFFAOYSA-N, DKGZKTPJOSAWFA-UHFFFAOYSA-N
medetomidine	EC50	10000	-2.5	100	86.7	1	10000	50158	97.6	86.7	102.9	102.2	100.2	1.6		0	7.8	CUHVIMMYOGQXCV-LLVKDONJSA-N, CUHVIMMYOGQXCV-LLVKDONJSA-N, CUHVIMMYOGQXCV-LLVKDONJSA-N, CUHVIMMYOGQXCV-LLVKDONJSA-N
TTNPB	EC50	10000	-0.3	100	91.9	1	10000	12.5	98.1	95.1	95	95.3	91.9	19.8		0	1.1	FOIVPCKZDPCJJY-JQIJEIRASA-N, FOIVPCKZDPCJJY-JQIJEIRASA-N, FOIVPCKZDPCJJY-JQIJEIRASA-N
RS-102895	EC50	10000	-2.5	100	78.6	1	10000	199	93.3	97.2	94.7	99.2	78.6	11.8		0.8	4.5	HIDWEYPGMLIQSN-UHFFFAOYSA-N, HIDWEYPGMLIQSN-UHFFFAOYSA-N, HIDWEYPGMLIQSN-UHFFFAOYSA-N
5-BDBD	EC50	10000	-2.5	100	96.6	1	10000	14520.3	101.4	96.6	101.7	106.2	97	0.9		0	3.7	NKYMVQPXXTZHSF-UHFFFAOYSA-N, NKYMVQPXXTZHSF-UHFFFAOYSA-N, NKYMVQPXXTZHSF-UHFFFAOYSA-N
dexniguldipine	EC50	1962.2	-2.5	100	46.2	1	10000	7	100	100.5	103.1	91.7	46.2	38.2		4.3	1.7	SVJMLYUFVDMUHP-MGBGTMOVSA-N
cinoxacin	EC50	10000	-2.5	100	96.6	1	10000	80782.6	99.3	100.3	100.2	106.3	98.3	0.4		0	3.2	VDUWPHTZYNWKRN-UHFFFAOYSA-N, VDUWPHTZYNWKRN-UHFFFAOYSA-N
PCI-29732	EC50	1678.2	-2.5	100	70.1	1	10000	21	109.2	96.7	95.7	93.6	70.1	23.2		2.3	5.3	GMJUPMONHWAZCP-UHFFFAOYSA-N, GMJUPMONHWAZCP-UHFFFAOYSA-N
NGD-94-1	EC50	10000	-2.5	100	91.9	1	10000	97687.5	99.7	105.7	91.9	102.2	111.3	1		0	9.2	OTVQCHUIPJYASM-UHFFFAOYSA-N, OTVQCHUIPJYASM-UHFFFAOYSA-N
SD-2590	EC50	10000	-0.2	100	95.9	1	10000	969.4	97.8	103	95.9	98.8	107.2	5		0	5.3	NXUHVWMBPOFLMA-UHFFFAOYSA-N, NXUHVWMBPOFLMA-UHFFFAOYSA-N
Y-27632	EC50	10000	-2.5	100	95.3	1	10000	111547	100.7	95.3	96.2	104.2	107.5	0.6		0	6.1	IYOZTVGMEWJPKR-IJLUTSLNSA-N, IYOZTVGMEWJPKR-IJLUTSLNSA-N, IYOZTVGMEWJPKR-IJLUTSLNSA-N
DDR1-IN-1	EC50	1452.6	-2.5	100	58	1	10000	3.9	101.7	94.8	101	88.1	58	35.3		3.9	2.8	AOZPVMOOEJAZGK-UHFFFAOYSA-N, AOZPVMOOEJAZGK-UHFFFAOYSA-N
pirlindole	EC50	10000	-2.5	100	90.9	1	10000	58752.8	90.9	101.3	97.9	100.8	103.6	1.1		0	6.2	IWVRVEIKCBFZNF-ZDUSSCGKSA-N
paracetamol	EC50	10000	-0.1	100	91.7	1	10000	2475.1	91.7	102.8	94.7	98.2	98.8	12.9		0	4.5	RZVAJINKPMORJF-UHFFFAOYSA-N, RZVAJINKPMORJF-UHFFFAOYSA-N, RZVAJINKPMORJF-UHFFFAOYSA-N, RZVAJINKPMORJF-UHFFFAOYSA-N
mifobate	EC50	10000	-2.5	100	94.5	1	10000	102946	106.2	94.5	98	106.9	104.7	0.7		0	6.6	VQHUQHAPWMNBLP-LLVKDONJSA-N
GR-135531	EC50	10000	-0.1	100	94.6	1	10000	3798.9	96.3	95.8	94.6	98.9	104.9	8.3		0	4.5	MPZVHKLZCUEJFO-UHFFFAOYSA-N, MPZVHKLZCUEJFO-UHFFFAOYSA-N
3-methyl-GABA	EC50	10000	-0.1	100	84.6	1	10000	1794.9	85.9	94.9	84.6	100.7	88.8	36.7		0.1	7.2	CZGLBWZXGIAIBU-SCSAIBSYSA-N, CZGLBWZXGIAIBU-SCSAIBSYSA-N
PIM-1-Inhibitor-2	EC50	10000	-2.5	100	91.9	1	10000	49416.5	98	97	91.9	101.9	98.2	1		0	4.7	AQVFETGXIRKVAQ-UHFFFAOYSA-N, AQVFETGXIRKVAQ-UHFFFAOYSA-N, AQVFETGXIRKVAQ-UHFFFAOYSA-N
deslanoside	EC50	131	-1.9	100	18.6	1	10000	0.1	98.3	95	69.8	18.6	20	153.3		18.5	2.6	OBATZBGFDSVCJD-LALPQLPRSA-N
BVT-948	EC50	2091.3	-2.5	100	0.9	1	10000	13.4	92.1	104.1	99.6	86.8	0.9	67.7		7.7	4.5	LLPBUXODFQZPFH-UHFFFAOYSA-N
AL-8697	EC50	10000	-1	100	93.4	1	10000	220	95.4	93.5	97.7	93.4	95.3	2		0	5.2	ZVBTZTQYHOXIBC-UHFFFAOYSA-N, ZVBTZTQYHOXIBC-UHFFFAOYSA-N
JZL-195	EC50	10000	-0.3	100	86.7	1	10000	65.5	106.6	94.7	86.7	93.7	95.4	20.9		0	6.5	QNYRAEKLMNDRFY-UHFFFAOYSA-N, QNYRAEKLMNDRFY-UHFFFAOYSA-N
miocamycin	EC50	10000	-2	100	85.6	1	10000	6.7	98.4	102.1	96.5	96.5	85.6	11.1		0.4	2.2	GQNZGCARKRHPOH-XUDBFGHTSA-N
cyclizine	EC50	10000	-0.1	100	94.9	1	10000	3417.8	95.7	100.6	99.9	94.9	103.3	7.9		0	3.8	UVKZSORBKUEBAZ-UHFFFAOYSA-N, UVKZSORBKUEBAZ-UHFFFAOYSA-N, UVKZSORBKUEBAZ-UHFFFAOYSA-N
NSC-405020	EC50	10000	-2.5	100	93.8	1	10000	34964.8	119.7	98	103.9	117.3	94.5	1.5		0	13.3	ARDYECYBETXQFD-MRVPVSSYSA-N, ARDYECYBETXQFD-MRVPVSSYSA-N, ARDYECYBETXQFD-MRVPVSSYSA-N
fludarabine	EC50	10000	-1.8	100	94.1	1	10000	4165.6	94.1	103.6	101.7	99.9	101.5	1		0	4.2	HBUBKKRHXORPQB-FJFJXFQQSA-N, HBUBKKRHXORPQB-FJFJXFQQSA-N, HBUBKKRHXORPQB-FJFJXFQQSA-N
cutamesine	EC50	10000	-1	100	92.9	1	10000	179.8	97.9	95.6	96	92.9	98	2.1		0	4.6	UVSWWUWQVAQPJR-UHFFFAOYSA-N, UVSWWUWQVAQPJR-UHFFFAOYSA-N, UVSWWUWQVAQPJR-UHFFFAOYSA-N
NSC-23766	EC50	10000	-0.2	100	95	1	10000	642.4	101.7	97.2	99.5	95	104.8	6.1		0	4.2	DEFBCZWQLILOJF-MRXNPFEDSA-N, DEFBCZWQLILOJF-MRXNPFEDSA-N, DEFBCZWQLILOJF-MRXNPFEDSA-N, DEFBCZWQLILOJF-MRXNPFEDSA-N
UNC2327	EC50	10000	-2.5	100	95.3	1	10000	6789.5	95.3	102.4	95.4	105.1	95.4	1.5		0	4.4	MYTRGTBDVGKKRO-UHFFFAOYSA-N, MYTRGTBDVGKKRO-UHFFFAOYSA-N
amantadine	EC50	10000	-2.5	100	98.9	1	10000	157140	99	99.4	98.9	103.3	100.9	0.1		0	2	DKNWSYNQZKUICI-UHFFFAOYSA-N, DKNWSYNQZKUICI-UHFFFAOYSA-N
ditolylguanidine	EC50	10000	-2.5	100	88.3	1	10000	4.3	96.5	100.2	102.8	95.6	88.3	10.6		0.2	2.2	OPNUROKCUBTKLF-UHFFFAOYSA-N, OPNUROKCUBTKLF-UHFFFAOYSA-N
YM-750	EC50	3223.6	-2.5	100	55	1	10000	83.9	98.6	100.2	96.6	100.5	55	22.6		2.3	2.6	FMLJREWZCZHGGW-UHFFFAOYSA-N, FMLJREWZCZHGGW-UHFFFAOYSA-N
MR-16728	EC50	10000	-2.5	100	94.3	1	10000	9774.3	101.3	101.4	105	107.1	95	1.5		0	4.5	AGKAAJMNNVUNDK-JOCHJYFZSA-N, AGKAAJMNNVUNDK-JOCHJYFZSA-N
2-methyl-5-hydroxytryptamine	EC50	10000	-2.5	100	98.3	1	10000	194948	104	105.1	98.3	102.5	101.9	0.2		0	3.8	WYWNEDARFVJQSG-UHFFFAOYSA-N, WYWNEDARFVJQSG-UHFFFAOYSA-N
zaldaride	EC50	10000	-0.3	100	88.1	1	10000	26.4	99.6	91.6	101.1	88.1	93.1	21.2		0	4.8	HTGCJAAPDHZCHL-SANMLTNESA-N, HTGCJAAPDHZCHL-SANMLTNESA-N, HTGCJAAPDHZCHL-SANMLTNESA-N
TRAM-39	EC50	10000	-1	100	90.8	1	10000	200.4	94.3	93.2	90.8	96.9	92.6	2.8		0	6.6	JHNRTPKGSCVKKC-UHFFFAOYSA-N, JHNRTPKGSCVKKC-UHFFFAOYSA-N
ethyl-paraben	EC50	10000	-0.8	100	94.3	1	10000	93.2	101.3	94.3	101.2	99.2	100.3	2.3		0	3.4	NUVBSKCKDOMJSU-UHFFFAOYSA-N, NUVBSKCKDOMJSU-UHFFFAOYSA-N
COR-170	EC50	10000	-2.5	100	90.9	1	10000	46776	90.9	102.8	100.2	100.4	98.3	1.1		0	5	MSJISJDTJJYBFT-UHFFFAOYSA-N, MSJISJDTJJYBFT-UHFFFAOYSA-N
sal003	EC50	1294.4	-2.5	100	74.1	1	10000	2.9	97.6	96	101.2	91.1	74.1	23.1		2.2	2.4	TVNBASWNLOIQML-RFKZRZAASA-N, TVNBASWNLOIQML-RFKZRZAASA-N, TVNBASWNLOIQML-RFKZRZAASA-N, TVNBASWNLOIQML-RFKZRZAASA-N
INH1	EC50	10000	-0.9	100	85.8	1	10000	1	97.2	103.6	96.1	91.5	85.8	18.6		0.4	2.6	JPMOKRWIYQGMJL-UHFFFAOYSA-N, JPMOKRWIYQGMJL-UHFFFAOYSA-N
ZK-164015	EC50	2581.9	-2.5	100	55.5	1	10000	103.1	86.2	98.7	97.7	96.8	55.5	26.4		2.8	7.1	LYJSJVYJLZOMCD-UHFFFAOYSA-N, LYJSJVYJLZOMCD-UHFFFAOYSA-N, LYJSJVYJLZOMCD-UHFFFAOYSA-N
cloxyquin	EC50	10000	-2.5	100	94.9	1	10000	3.6	96.1	98.1	103.5	96.9	95	5.4		0	2.8	CTQMJYWDVABFRZ-UHFFFAOYSA-N, CTQMJYWDVABFRZ-UHFFFAOYSA-N
SKF-38393	EC50	10000	-0.1	100	100	1	10000	353.1	100	100	100	100	100	0.1		0	0	JUDKOGFHZYMDMF-AWEZNQCLSA-N, JUDKOGFHZYMDMF-AWEZNQCLSA-N
ETP-45658	EC50	937.7	-1.4	100	25.2	1	10000	0.2	99.9	108.2	94.5	61.5	25.2	77.6		8.7	4.5	BJVRNXSHJLDZJR-UHFFFAOYSA-N, BJVRNXSHJLDZJR-UHFFFAOYSA-N
compound-401	EC50	10000	-2.5	100	85.8	1	10000	244.2	96.8	108.2	96.4	99.1	85.8	8.3		0.2	4.8	BVRDQVRQVGRNHG-UHFFFAOYSA-N, BVRDQVRQVGRNHG-UHFFFAOYSA-N
guacetisal	EC50	10000	-0.1	100	100	1	10000	353.1	100	100	100	100	100	0.1		0	0	HSJFYRYGGKLQBT-UHFFFAOYSA-N
H-89	EC50	10000	-2.5	100	89.6	1	10000	190.5	99.9	102.7	98.7	99.9	89.6	5.4		0	1.5	ZKZXNDJNWUTGDK-NSCUHMNNSA-N, ZKZXNDJNWUTGDK-NSCUHMNNSA-N, ZKZXNDJNWUTGDK-NSCUHMNNSA-N
CGP-54626	EC50	10000	-1	100	91.4	1	10000	188.4	96.1	92.1	93.9	99.5	91.4	2.6		0	5.8	JGGVBBYJRQOPPA-BBRMVZONSA-N, JGGVBBYJRQOPPA-BBRMVZONSA-N, JGGVBBYJRQOPPA-BBRMVZONSA-N
IKK-2-inhibitor	EC50	10000	-0.8	100	96.6	1	10000	150.1	96.6	103.4	99.2	99.5	102.5	1.4		0	3.2	BMUACLADCKCNKZ-UHFFFAOYSA-N, BMUACLADCKCNKZ-UHFFFAOYSA-N, BMUACLADCKCNKZ-UHFFFAOYSA-N
VUF11207	EC50	10000	-2.5	100	88.5	1	10000	10475.7	97.4	98.7	99.7	102.8	93.5	1.6		0	2	JVRRRKAXHMGUHZ-JIKIWWBOSA-N, JVRRRKAXHMGUHZ-JIKIWWBOSA-N
chloramphenicol	EC50	10000	-2.5	100	94.1	1	10000	527.2	103.8	100.7	101	100.1	94.1	2.9		0	2	WIIZWVCIJKGZOK-RKDXNWHRSA-N, WIIZWVCIJKGZOK-RKDXNWHRSA-N
JNJ-10397049	EC50	10000	-2.5	100	85.8	1	10000	799	94.5	98.8	95.3	102.8	85.8	6		0.1	4	RBKIJGLHFFQHBE-IRXDYDNUSA-N, RBKIJGLHFFQHBE-IRXDYDNUSA-N
EBPC	EC50	10000	-1	100	94.2	1	10000	219.7	96.5	94.2	94.4	98.6	99.5	1.7		0	4.5	FQMSSTZJKSWSMP-LLVKDONJSA-N
A-939572	EC50	10000	-2.5	100	82.7	1	10000	654	94.3	100	93.2	102.2	82.7	7.6		0.3	4.7	DPYTYQFYDLYWHZ-UHFFFAOYSA-N, DPYTYQFYDLYWHZ-UHFFFAOYSA-N
aminomethyltransferase	EC50	10000	-0.2	100	93.4	1	10000	485.5	105.6	99.3	93.4	94.6	106.2	7.2		0	6.4	BATVOUKHGLKDGQ-BYPYZUCNSA-N, BATVOUKHGLKDGQ-BYPYZUCNSA-N
nolatrexed	EC50	10000	-2.5	100	80.3	1	10000	459	98.2	98.7	101.2	104.5	80.3	8.2		0.4	3	XHWRWCSCBDLOLM-UHFFFAOYSA-N
TMPH	EC50	10000	-2.5	100	99.3	1	10000	411785	106	99.4	99.3	102.8	101.5	0.1		0	3.5	PWWKJRFUJIFGGD-UHFFFAOYSA-N, PWWKJRFUJIFGGD-UHFFFAOYSA-N, PWWKJRFUJIFGGD-UHFFFAOYSA-N
tyrphostin-AG-494	EC50	10000	-2.5	100	88.3	1	10000	11.3	109.6	99.8	103.9	95.7	88.3	10.5		0.2	5.2	HKHOVJYOELRGMV-XYOKQWHBSA-N, HKHOVJYOELRGMV-XYOKQWHBSA-N
RS-16566	EC50	10000	-2.5	100	94.4	1	10000	4280.9	105.8	105.9	94.4	100.9	94.9	2		0	5	OGXMGJGFLBSEJW-HNNXBMFYSA-N
EXO-1	EC50	10000	-2.5	100	93	1	10000	52811.1	99.5	93	100.2	103.3	100.2	0.8		0	4.3	KIAPWMKFHIKQOZ-UHFFFAOYSA-N, KIAPWMKFHIKQOZ-UHFFFAOYSA-N, KIAPWMKFHIKQOZ-UHFFFAOYSA-N
CH223191	EC50	10000	-1	100	90.6	1	10000	195.3	90.6	94	97.9	93.8	91.5	2.8		0	6.6	LKTNEXPODAWWFM-GHVJWSGMSA-N
secoisolariciresinol-diglucoside	EC50	10000	-0.1	100	93.6	1	10000	4466	100.2	93.6	96.7	99.4	108.2	9.9		0	6.3	SBVBJPHMDABKJV-PGCJWIIOSA-N
adelmidrol	EC50	10000	-2.5	100	93.1	1	10000	57857	93.1	98.7	96.2	104.2	98.9	0.8		0	4.7	PAHZPHDAJQIETD-UHFFFAOYSA-N, PAHZPHDAJQIETD-UHFFFAOYSA-N
CZC24832	EC50	10000	-0.1	100	87.7	1	10000	3454.7	95.6	91.8	105.6	87.7	107.2	19.1		0	9.3	RXRZPHQBTHQXSV-UHFFFAOYSA-N, RXRZPHQBTHQXSV-UHFFFAOYSA-N
PPY-A	EC50	10000	-2.5	100	88.4	1	10000	90977.9	88.4	119.2	102.4	105.5	102.2	1.4		0	12.3	GYQRHHQPEMOLKH-UHFFFAOYSA-N, GYQRHHQPEMOLKH-UHFFFAOYSA-N
CMPD-1	EC50	4328.7	-2.5	100	71.9	1	10000	1119.8	95.6	92.4	97.5	111.7	71.9	10.8		0.8	7.8	ODYAQBDIXCVKAE-UHFFFAOYSA-N, ODYAQBDIXCVKAE-UHFFFAOYSA-N
ANA-12	EC50	10000	-2.5	100	90.9	1	10000	55252.8	90.9	97.4	96.1	105.6	96.4	1.1		0	5.9	TUSCYCAIGRVBMD-KRWDZBQOSA-N, TUSCYCAIGRVBMD-KRWDZBQOSA-N
C-021	EC50	2465.1	-2.5	100	23.4	1	10000	30.4	100.7	101.2	108	93.4	23.4	47		5.3	4.3	WYVBISCFCHREDA-UHFFFAOYSA-N, WYVBISCFCHREDA-UHFFFAOYSA-N
vindesine	EC50	12.1	-0.9	100	40.3	1	10000	0	93.8	72.7	48.5	41.2	40.3	171.1		20.6	0.2	HHJUWIANJFBDHT-KOTLKJBCSA-N
ciclopirox	EC50	1308.3	-1.8	100	38.7	1	10000	0.9	99.9	90.1	96	77	38.7	54.5		6.1	5.3	SCKYRAXSEDYPSA-UHFFFAOYSA-N, SCKYRAXSEDYPSA-UHFFFAOYSA-N, SCKYRAXSEDYPSA-UHFFFAOYSA-N, SCKYRAXSEDYPSA-UHFFFAOYSA-N, SCKYRAXSEDYPSA-UHFFFAOYSA-N, SCKYRAXSEDYPSA-UHFFFAOYSA-N
SB-202190	EC50	10000	-0.1	100	88.1	1	10000	1235.4	88.1	103.9	100	95	91.1	17.2		0	6.4	QHKYPYXTTXKZST-UHFFFAOYSA-N, QHKYPYXTTXKZST-UHFFFAOYSA-N, QHKYPYXTTXKZST-UHFFFAOYSA-N
BRL-15572	EC50	10000	-0.1	100	93.3	1	10000	3741.4	93.3	100.8	101	94.4	105	10.3		0	5.5	QJHCTHPYUOXOGM-DEOSSOPVSA-N, QJHCTHPYUOXOGM-DEOSSOPVSA-N
SM-21	EC50	10000	-1	100	92.5	1	10000	194.2	99.8	92.5	93.5	96.3	95.2	2.3		0	5.2	WTPAXDRULIZRDJ-ABFRBSLYSA-N
NTNCB	EC50	1258.8	-2.1	100	64.8	1	10000	1.5	93.7	95.2	98.8	86.6	64.8	31.8		3.3	4	ISSSVYKMIIAPTH-ACRUOGEOSA-N, ISSSVYKMIIAPTH-ACRUOGEOSA-N
MY-5445	EC50	10000	-2.5	100	93	1	10000	64853.6	93	104.4	94.7	103.5	97.9	0.8		0	5.3	CEHQLKSLMFIHBF-UHFFFAOYSA-N, CEHQLKSLMFIHBF-UHFFFAOYSA-N, CEHQLKSLMFIHBF-UHFFFAOYSA-N
hesperadin	EC50	511.6	-0.8	100	48.4	1	10000	0.6	95.1	91.8	90.7	68.7	48.4	68.7		6.9	4.5	GLDSKRNGVVYJAB-DQSJHHFOSA-N, GLDSKRNGVVYJAB-DQSJHHFOSA-N, GLDSKRNGVVYJAB-DQSJHHFOSA-N
cytarabine	EC50	10000	-0.8	100	80.6	1	10000	1.1	105.8	97	90.7	85.9	80.6	35.6		2.1	3.3	UHDGCWIWMRVCDJ-CCXZUQQUSA-N
NS-3623	EC50	10000	-0.1	100	97.8	1	10000	3281.2	98	99.8	100.5	97.8	101.1	3.4		0	1.6	JXPULDIATMTIIN-UHFFFAOYSA-N, JXPULDIATMTIIN-UHFFFAOYSA-N
2-iodomelatonin	EC50	10000	-2.5	100	94.6	1	10000	21524.6	98.5	105.8	94.6	104	96.2	1.1		0	4.5	FJDDSMSDZHURBJ-UHFFFAOYSA-N, FJDDSMSDZHURBJ-UHFFFAOYSA-N
AIM-100	EC50	3716.6	-2.5	100	71.3	1	10000	729.1	114.9	92.6	96.6	103.6	71.3	12.7		1	8.9	XNFHHOXCDUAYSR-SFHVURJKSA-N, XNFHHOXCDUAYSR-SFHVURJKSA-N
7-chlorokynurenic-acid	EC50	10000	-0.1	100	96.1	1	10000	5244.9	101.8	96.1	97.1	99.1	108.8	5.9		0	5.8	UAWVRVFHMOSAPU-UHFFFAOYSA-N, UAWVRVFHMOSAPU-UHFFFAOYSA-N, UAWVRVFHMOSAPU-UHFFFAOYSA-N
N-acetyltryptamine	EC50	10000	-0.1	100	93.5	1	10000	2506.7	93.5	94.7	99.4	96.5	102	10.3		0	4	NVUGEQAEQJTCIX-UHFFFAOYSA-N, NVUGEQAEQJTCIX-UHFFFAOYSA-N, NVUGEQAEQJTCIX-UHFFFAOYSA-N
DSR-6434	EC50	10000	-0.1	100	92.7	1	10000	696.4	93.3	98.6	92.7	100.1	95.9	15.5		0	3.5	SSZHESNDOMBSRV-UHFFFAOYSA-N, SSZHESNDOMBSRV-UHFFFAOYSA-N
UNC0224	EC50	10000	-0.2	100	89.9	1	10000	805.3	99.3	101.1	89.9	95.8	103.3	13.7		0	5.7	XIVUGRBSBIXXJE-UHFFFAOYSA-N, XIVUGRBSBIXXJE-UHFFFAOYSA-N
SCS	EC50	1603.4	-2.4	100	3.6	1	10000	4.6	97	97.6	88.6	76.5	3.6	76.9		8.8	6	OMCYEZUIYGPHDJ-OQLLNIDSSA-N, OMCYEZUIYGPHDJ-OQLLNIDSSA-N, OMCYEZUIYGPHDJ-OQLLNIDSSA-N
BIIB021	EC50	746.4	-1.1	100	39.5	1	10000	0.3	91	100.8	92.8	65.8	39.5	69.4		7.5	4.9	QULDDKSCVCJTPV-UHFFFAOYSA-N, QULDDKSCVCJTPV-UHFFFAOYSA-N
BHQ	EC50	10000	-2.5	100	88.9	1	10000	3.2	100.7	96.9	101.7	95.7	88.9	10.2		0.1	1.8	JZODKRWQWUWGCD-UHFFFAOYSA-N, JZODKRWQWUWGCD-UHFFFAOYSA-N
SB-743921	EC50	468.6	-0.5	100	5.6	1	10000	3.7	98.9	78.2	62	66.1	5.6	139.8		14.3	15.3	PGXYIBJJCLWJST-MUUNZHRXSA-N, PGXYIBJJCLWJST-MUUNZHRXSA-N
MMPX	EC50	10000	-1	100	91.8	1	10000	212.4	91.8	91.8	96.9	95.7	96.3	2.5		0	6.2	NBLBCGUCPBXKOV-UHFFFAOYSA-N, NBLBCGUCPBXKOV-UHFFFAOYSA-N
chlorpromazine	EC50	10000	-2.5	100	83.9	1	10000	6783	96.3	97.3	96.5	105.4	88.9	3.2		0	4	ZPEIMTDSQAKGNT-UHFFFAOYSA-N, ZPEIMTDSQAKGNT-UHFFFAOYSA-N, ZPEIMTDSQAKGNT-UHFFFAOYSA-N
CCMI	EC50	10000	-0.2	100	88	1	10000	763.1	98.4	93	103.8	88	100.1	16.3		0	6.4	VMAKIACTLSBBIY-UHFFFAOYSA-N, VMAKIACTLSBBIY-UHFFFAOYSA-N, VMAKIACTLSBBIY-UHFFFAOYSA-N
impentamine	EC50	10000	-0.3	100	91.3	1	10000	12.3	98	97.9	91.6	97	91.3	19.6		0	2.6	MZCJWLAXZRFUPI-UHFFFAOYSA-N, MZCJWLAXZRFUPI-UHFFFAOYSA-N
SCH-221510	EC50	10000	-0.1	100	92.8	1	10000	377.7	98	92.8	103.3	94.3	94.7	13.3		0	4.1	LOSJNRBXNQTUNT-FOURXJPJSA-N
trepibutone	EC50	10000	-2.5	100	93.5	1	10000	22444.9	98.6	98.4	102.5	100.9	96.7	0.8		0	1.7	YPTFHLJNWSJXKG-UHFFFAOYSA-N
PG-9	EC50	10000	-1.1	100	88.6	1	10000	2	102.1	108.4	95.9	92.8	88.6	15.7		0.1	4.6	GHDWIFTUSXQYGK-FWYOQMDTSA-N
FRAX486	EC50	842.3	-1.3	100	63.4	1	10000	0.5	94.9	92.4	97.7	80	63.4	39.9		3.9	4.6	DHKFOIHIUYFSOF-UHFFFAOYSA-N, DHKFOIHIUYFSOF-UHFFFAOYSA-N
QX-222	EC50	10000	-2.5	100	97	1	10000	217794	106.9	97	99.1	100.4	111.8	0.4		0	7.7	QYUXPWDVDMSTKR-UHFFFAOYSA-O
YM-244769	EC50	4055.4	-2.5	100	71.2	1	10000	682.7	100	101.5	91.5	107.4	71.2	11.8		0.9	6.1	JZMLHJRKSJXARY-UHFFFAOYSA-N, JZMLHJRKSJXARY-UHFFFAOYSA-N
acetohydroxamic-acid	EC50	10000	-0.1	100	94.9	1	10000	6978.8	96.3	97.6	94.9	95.5	112.5	8		0	7.9	RRUDCFGSUDOHDG-UHFFFAOYSA-N
SB-706375	EC50	10000	-2.5	100	95.9	1	10000	1.7	101.7	100.2	101	95.9	95.9	5.7		0	1	BPOWQJYAMDEAFF-CYBMUJFWSA-N, BPOWQJYAMDEAFF-CYBMUJFWSA-N
micronomicin	EC50	10000	-0.1	100	96	1	10000	2226	98.4	96.1	104.2	96	97.5	6.1		0	3.4	DNYGXMICFMACRA-XHEDQWPISA-N, DNYGXMICFMACRA-XHEDQWPISA-N
SKF-86002	EC50	10000	-2.5	100	89.4	1	10000	1.2	99.6	101.1	90.9	89.4	92	24.3		0.2	1.4	YOELZIQOLWZLQC-UHFFFAOYSA-N, YOELZIQOLWZLQC-UHFFFAOYSA-N
NS-11021	EC50	1555.7	-2.2	100	57.9	1	10000	4.8	96.6	106.4	95.3	88.7	57.9	34.2		3.7	4.3	MDKAFDIKYQMOMF-UHFFFAOYSA-N, MDKAFDIKYQMOMF-UHFFFAOYSA-N
dehydroacetic-acid	EC50	10000	-2.5	100	91.9	1	10000	27940.8	100.8	107.4	91.9	103.5	94.9	1.4		0	5.8	PKLPQOJFHFGVBS-UHFFFAOYSA-N, PKLPQOJFHFGVBS-UHFFFAOYSA-N
8-hydroxy-PIPAT	EC50	10000	-0.3	100	93.8	1	10000	230.5	107.3	95.3	100.4	93.8	101.4	5.5		0	5.3	QBXHUZJZYDSLRH-MDDUGHTDSA-N, QBXHUZJZYDSLRH-MDDUGHTDSA-N
luzindole	EC50	10000	-2.5	100	97.4	1	10000	156486	97.4	105.4	105.7	103	101.9	0.3		0	4.7	WVVXBPKOIZGVNS-UHFFFAOYSA-N, WVVXBPKOIZGVNS-UHFFFAOYSA-N, WVVXBPKOIZGVNS-UHFFFAOYSA-N
L-694247	EC50	10000	-1	100	97.9	1	10000	467.4	97.9	101.3	105.1	98.5	103.5	0.7		0	3.7	HKXMQLISPYELRD-UHFFFAOYSA-N, HKXMQLISPYELRD-UHFFFAOYSA-N
minodronic-acid	EC50	10000	-2.5	100	96.4	1	10000	67728.3	98.1	102.9	96.4	102.7	98.6	0.4		0	2.9	VMMKGHQPQIEGSQ-UHFFFAOYSA-N, VMMKGHQPQIEGSQ-UHFFFAOYSA-N
2-APB	EC50	10000	-0.1	100	91	1	10000	2715.4	91	93.3	98.5	94.3	103.6	14.2		0	5.7	BLZVCIGGICSWIG-UHFFFAOYSA-N, BLZVCIGGICSWIG-UHFFFAOYSA-N
AM-404	EC50	10000	-1.6	100	93.9	1	10000	330.3	95.3	98.2	102.6	100.4	95	1.8		0	2.9	IJBZOOZRAXHERC-DOFZRALJSA-N, IJBZOOZRAXHERC-DOFZRALJSA-N
GNF-5837	EC50	10000	-2.5	100	75.7	1	10000	12.8	104.8	97.6	102.7	94.5	75.7	19.2		1.7	3	YYDUWLSETXNJJT-MTJSOVHGSA-N, YYDUWLSETXNJJT-MTJSOVHGSA-N
L-165041	EC50	10000	-0.1	100	88.8	1	10000	1593.2	97.2	90.6	88.8	95.7	103.4	19.2		0	6.3	HBBVCKCCQCQCTJ-UHFFFAOYSA-N, HBBVCKCCQCQCTJ-UHFFFAOYSA-N, HBBVCKCCQCQCTJ-UHFFFAOYSA-N
efonidipine-monoethanolate	EC50	10000	-0.4	100	87.7	1	10000	7	96.8	100.1	91.3	96	87.7	21.4		0	3.3
L-670596	EC50	10000	-0.6	100	96	1	10000	30.5	97.6	96.4	96.5	96	97.7	14.2		0	0.9	GMJWAIMJHBTYPD-CQSZACIVSA-N, GMJWAIMJHBTYPD-CQSZACIVSA-N
BTT-3033	EC50	10000	-2.5	100	96.3	1	10000	210439	100.7	115	96.3	109	100.2	0.4		0	9	NSLIQOPYDUKWTA-UHFFFAOYSA-N, NSLIQOPYDUKWTA-UHFFFAOYSA-N
GNF-2	EC50	10000	-2.5	100	83.7	1	10000	1.5	102.5	101.6	104.5	87.1	83.7	19.8		1.3	2.8	WEVYNIUIFUYDGI-UHFFFAOYSA-N, WEVYNIUIFUYDGI-UHFFFAOYSA-N, WEVYNIUIFUYDGI-UHFFFAOYSA-N
potassium-p-aminobenzoate	EC50	10000	-2.5	100	95.1	1	10000	76140.4	95.6	97.1	95.1	102	102	0.6		0	4.3	ALYNCZNDIQEVRV-UHFFFAOYSA-N, ALYNCZNDIQEVRV-UHFFFAOYSA-N
TRIM	EC50	10000	-0.4	100	93.5	1	10000	182.4	106.4	103.6	98.6	93.5	107.7	4.5		0	7.1	WZBWBNCQUTXYEL-UHFFFAOYSA-N
altinicline	EC50	10000	-0.2	100	92.9	1	10000	313.6	100.6	92.9	102.2	98.7	97.7	8.1		0	3.7	NUPUDYKEEJNZRG-LBPRGKRZSA-N, NUPUDYKEEJNZRG-LBPRGKRZSA-N
AM-251	EC50	10000	-2.5	100	77.6	1	10000	362.8	96.8	109.6	87.8	99.3	77.6	12.1		0.8	8	BUZAJRPLUGXRAB-UHFFFAOYSA-N, BUZAJRPLUGXRAB-UHFFFAOYSA-N, BUZAJRPLUGXRAB-UHFFFAOYSA-N
Ro-04-5595	EC50	10000	-0.2	100	94.4	1	10000	749.8	102.1	97.2	94.4	100	101.6	7.3		0	3.6	DSTWURHEHMZWEI-KRWDZBQOSA-N, DSTWURHEHMZWEI-KRWDZBQOSA-N, DSTWURHEHMZWEI-KRWDZBQOSA-N
chloramphenicol-sodium-succinate	EC50	10000	-0.2	100	95.1	1	10000	446.1	103.2	95.1	98.2	100	103	5.5		0	4	LIRCDOVJWUGTMW-ZWNOBZJWSA-N
edaglitazone	EC50	10000	-0.5	100	87.2	1	10000	4.8	103.7	98.6	90.4	96.1	87.2	21.1		0.1	4.1	HAAXAFNSRADSMK-FQEVSTJZSA-N
BD-1063	EC50	10000	-2.5	100	91.3	1	10000	0.6	98.6	100.5	95	91.3	92.2	17.9		0	0.9	SUIZRDJCBVPASY-UHFFFAOYSA-N
I-CBP-112	EC50	10000	-2.5	100	94.7	1	10000	23.1	100.9	99.9	103.4	98.6	94.7	4.4		0	1.8	YKNAKDFZAWQEEO-IBGZPJMESA-N, YKNAKDFZAWQEEO-IBGZPJMESA-N
benproperine	EC50	10000	-2.5	100	83.4	1	10000	493.5	90.6	106.3	96.4	100.1	83.4	8.4		0.3	6	JTUQXGZRVLWBCR-SFHVURJKSA-N
dapsone	EC50	10000	-2.5	100	88.6	1	10000	7149.3	105.8	95.6	104.2	100.3	91.7	2.6		0	4.2	MQJKPEGWNLWLTK-UHFFFAOYSA-N, MQJKPEGWNLWLTK-UHFFFAOYSA-N
A-438079	EC50	10000	-2.5	100	91.1	1	10000	44.6	97.6	103.6	99.1	98.4	91.1	6.6		0	2.2	MMPAULQSJLVKHP-UHFFFAOYSA-N, MMPAULQSJLVKHP-UHFFFAOYSA-N
LM-22A4	EC50	10000	-1	100	96.1	1	10000	215.8	96.8	96.1	97.3	99.2	100	1.2		0	3	RGWJKANXFYJKHN-UHFFFAOYSA-N, RGWJKANXFYJKHN-UHFFFAOYSA-N
lylamine	EC50	3034.9	-2.5	100	16.7	1	10000	86.1	109	103.4	105.6	98.4	16.7	43.9		4.8	6.2	JVVXZOOGOGPDRZ-SLFFLAALSA-N, JVVXZOOGOGPDRZ-SLFFLAALSA-N
CE3F4	EC50	10000	-2.5	100	88.8	1	10000	1649.4	104.8	99.9	91.9	103.6	88.8	4.4		0	5.2	ZZLQPWXVZCPUGC-LURJTMIESA-N, ZZLQPWXVZCPUGC-LURJTMIESA-N
beclomethasone	EC50	10000	-0.2	100	88.6	1	10000	667.3	107.8	88.6	95.2	98.4	112.1	13.4		0	11.2	NBMKJKDGKREAPL-DGLOSGAVSA-N
amikacin	EC50	10000	-2.5	100	95.7	1	10000	93159.1	95.7	102.6	99.5	104.4	104.4	0.5		0	4.7	LKCWBDHBTVXHDL-RMDFUYIESA-N, LKCWBDHBTVXHDL-RMDFUYIESA-N, LKCWBDHBTVXHDL-RMDFUYIESA-N, LKCWBDHBTVXHDL-RMDFUYIESA-N, LKCWBDHBTVXHDL-RMDFUYIESA-N, LKCWBDHBTVXHDL-RMDFUYIESA-N
cirazoline	EC50	10000	-0.1	100	90.4	1	10000	4537.7	97.1	95	101.6	90.4	112.8	14.9		0	9.6	YAORIDZYZDUZCM-UHFFFAOYSA-N, YAORIDZYZDUZCM-UHFFFAOYSA-N
JNJ-17203212	EC50	10000	-0.5	100	92.1	1	10000	2.6	97.9	99.3	97	96	92.1	12.4		0	1.2	JFRYYGVYCWYIDQ-UHFFFAOYSA-N, JFRYYGVYCWYIDQ-UHFFFAOYSA-N, JFRYYGVYCWYIDQ-UHFFFAOYSA-N
SN-2	EC50	10000	-2.5	100	92.2	1	10000	79178.5	101.8	92.2	109.4	102.7	102.9	0.9		0	7.2	WKLZNTYMDOPBSE-IARIHHJXSA-N
RU-SKI-43	EC50	10000	-2.5	100	83.2	1	10000	1479.8	98.8	103.2	90.4	106.8	83.2	6.5		0.2	6.3	AEENEMOEBJOKGN-UZLBHIALSA-N, AEENEMOEBJOKGN-UZLBHIALSA-N
CFM-2	EC50	10000	-0.1	100	93.1	1	10000	2393.8	93.1	102.5	98.7	95.5	98	10.7		0	3.6	MJKADKZSYQWGLL-UHFFFAOYSA-N, MJKADKZSYQWGLL-UHFFFAOYSA-N
pyrintegrin	EC50	10000	-2.5	100	86.2	1	10000	2113	98.1	101.7	100.5	110.1	86.2	4.8		0	5.4	QRJTZIJWDLJKQO-UHFFFAOYSA-N, QRJTZIJWDLJKQO-UHFFFAOYSA-N
cortisone-acetate	EC50	10000	-0.4	100	95.4	1	10000	244.1	107.8	95.4	100.6	96.3	103.4	3.6		0	5.5	ITRJWOMZKQRYTA-RFZYENFJSA-N, ITRJWOMZKQRYTA-RFZYENFJSA-N, ITRJWOMZKQRYTA-RFZYENFJSA-N, ITRJWOMZKQRYTA-RFZYENFJSA-N
colforsin	EC50	10000	-2.5	100	96	1	10000	153168	96	98.4	97.6	104.4	110.6	0.5		0	7.1	OHCQJHSOBUTRHG-KGGHGJDLSA-N
GSK0660	EC50	10000	-2.5	100	86.2	1	10000	51163.3	96.8	86.2	103.9	104.6	98.9	1.7		0	8.3	NDFKBGWLUHKMFY-UHFFFAOYSA-N, NDFKBGWLUHKMFY-UHFFFAOYSA-N, NDFKBGWLUHKMFY-UHFFFAOYSA-N
tosedostat	EC50	10000	-0.9	100	84.1	1	10000	2	90	105	93.6	88.6	84.1	25.5		1.1	5.8	FWFGIHPGRQZWIW-SQNIBIBYSA-N, FWFGIHPGRQZWIW-SQNIBIBYSA-N, FWFGIHPGRQZWIW-SQNIBIBYSA-N, FWFGIHPGRQZWIW-SQNIBIBYSA-N, FWFGIHPGRQZWIW-SQNIBIBYSA-N
KL-001	EC50	10000	-2.5	100	94.1	1	10000	3.2	95.6	98.5	102.3	94.1	94.6	8		0	2.7	OQAFDLPAPSSOHY-MRXNPFEDSA-N, OQAFDLPAPSSOHY-MRXNPFEDSA-N
cis-ACPD	EC50	10000	-2.5	100	89.6	1	10000	24667	102.2	94.7	100.9	103.9	94.5	1.3		0	3.5	YFYNOWXBIBKGHB-CLZZGJSISA-N
SKF-89976A	EC50	10000	-2.5	100	94.8	1	10000	4	95.9	98.7	102.1	95.7	94.9	6.5		0	2.4	TXQKSMSLZVKQBI-FQEVSTJZSA-N, TXQKSMSLZVKQBI-FQEVSTJZSA-N, TXQKSMSLZVKQBI-FQEVSTJZSA-N
cycloserine-(D)	EC50	10000	-0.1	100	89.5	1	10000	3009.1	89.5	96.2	100.1	98.7	105.2	16.3		0	6.9	DYDCUQKUCUHJBH-UWTATZPHSA-N, DYDCUQKUCUHJBH-UWTATZPHSA-N, DYDCUQKUCUHJBH-UWTATZPHSA-N, DYDCUQKUCUHJBH-UWTATZPHSA-N, DYDCUQKUCUHJBH-UWTATZPHSA-N
NAV-26	EC50	10000	-0.2	100	90.6	1	10000	278.1	100.3	90.6	104.8	96.8	99.2	10		0	5.7	ICGMZCVSHDKQTE-IBGZPJMESA-N, ICGMZCVSHDKQTE-IBGZPJMESA-N
BIO-5192	EC50	10000	-1	100	90.5	1	10000	149	98	97.3	90.5	99.5	96.8	2.9		0	5.1	MNQBPRHHZPXCKZ-ZDCRTTOTSA-N, MNQBPRHHZPXCKZ-ZDCRTTOTSA-N
BD-1008	EC50	10000	-1	100	93.8	1	10000	0.9	101	96.7	95.5	93.8	94.2	17.3		0	0.9	ASGIQUHBAVIOTI-UHFFFAOYSA-N
eliprodil	EC50	10000	-2.5	100	96.2	1	10000	89524.5	100.1	96.2	101	103	104.3	0.5		0	4	GGUSQTSTQSHJAH-FQEVSTJZSA-N, GGUSQTSTQSHJAH-FQEVSTJZSA-N
PF-477736	EC50	3478.2	-2.5	100	25.9	1	10000	139.6	105.7	98.2	97.8	104.4	25.9	34.9		3.7	5.5	NDEXUOWTGYUVGA-LJQANCHMSA-N, NDEXUOWTGYUVGA-LJQANCHMSA-N, NDEXUOWTGYUVGA-LJQANCHMSA-N, NDEXUOWTGYUVGA-LJQANCHMSA-N
tiotidine	EC50	10000	-2.5	100	94.4	1	10000	113558	102.4	94.4	103.7	103.9	109.7	0.7		0	7.5	YDDXVAXDYKBWDX-UHFFFAOYSA-N
PSB-36	EC50	10000	-2.5	100	91.9	1	10000	797.1	96.5	102.5	98	101.3	91.9	3.5		0	2.5	CIBIXJYFYPFMTN-FZUGUKJMSA-N
acetazolamide	EC50	10000	-0.3	100	92.4	1	10000	8.7	97.5	97.7	95.2	96.6	92.4	16.2		0	1.3	BZKPWHYZMXOIDC-UHFFFAOYSA-N
kynurenic-acid	EC50	10000	-1	100	94.9	1	10000	299.7	94.9	100.9	99.6	99.6	106.1	1.5		0	5	HCZHHEIFKROPDY-UHFFFAOYSA-N, HCZHHEIFKROPDY-UHFFFAOYSA-N, HCZHHEIFKROPDY-UHFFFAOYSA-N
CGP-37157	EC50	10000	-0.1	100	90.1	1	10000	288.6	92.3	100.7	92.2	98.6	90.1	20.6		0	4.5	KQEPIRKXSUIUTH-HNNXBMFYSA-N, KQEPIRKXSUIUTH-HNNXBMFYSA-N, KQEPIRKXSUIUTH-HNNXBMFYSA-N
AG-556	EC50	3264.6	-2.5	100	50.1	1	10000	143.5	94	94.2	101.2	100.8	50.1	24.8		2.5	4.8	GWCNJMUSWLTSCW-SFQUDFHCSA-N, GWCNJMUSWLTSCW-SFQUDFHCSA-N
AS-1892802	EC50	10000	-0.9	100	95.3	1	10000	0.8	99.4	98.6	96.1	95.3	96.4	12.5		0	0.6	WDTFYYZHMRBVHK-LJQANCHMSA-N, WDTFYYZHMRBVHK-LJQANCHMSA-N
dapiprazole	EC50	10000	-0.3	100	86.9	1	10000	57.9	105.5	99.9	86.9	98	92.5	16.2		0	6.2	RFWZESUMWJKKRN-UHFFFAOYSA-N
clotrimazole	EC50	1566.4	-2.1	100	71	1	10000	3.7	96	97.1	96.2	91.9	71	23.5		2.2	3.1	VNFPBHJOKIVQEB-UHFFFAOYSA-N, VNFPBHJOKIVQEB-UHFFFAOYSA-N, VNFPBHJOKIVQEB-UHFFFAOYSA-N, VNFPBHJOKIVQEB-UHFFFAOYSA-N
rosmarinic-acid	EC50	10000	-0.2	100	87.7	1	10000	111	91.5	102.4	87.7	99.1	88	24.7		0	6.4	DOUMFZQKYFQNTF-WUTVXBCWSA-N, DOUMFZQKYFQNTF-WUTVXBCWSA-N
DS2-(806622)	EC50	10000	-0.6	100	95	1	10000	111.8	99	95	104.3	97.5	101.6	2.3		0	4.1	AZKMWHRDICVYEI-UHFFFAOYSA-N, AZKMWHRDICVYEI-UHFFFAOYSA-N, AZKMWHRDICVYEI-UHFFFAOYSA-N
Vinflunine Ditartrate	EC50	213.2	-0.9	100	41.2	1	10000	0.7	88.1	103.6	77.4	55.2	41.2	98.9		10.9	7
coumarin	EC50	10000	-1	100	95.5	1	10000	189.3	96.5	97.6	99.2	95.9	95.5	1.4		0	3	ZYGHJZDHTFUPRJ-UHFFFAOYSA-N, ZYGHJZDHTFUPRJ-UHFFFAOYSA-N
4-acetyl-1,1-dimethylpiperazinium	EC50	10000	-2.5	100	97.9	1	10000	0.9	100.4	100.2	98.7	98.2	97.9	4.4		0	0.3	MSBLMBWXUVQCDY-UHFFFAOYSA-N, MSBLMBWXUVQCDY-UHFFFAOYSA-N
RS-45041-190	EC50	10000	-0.3	100	95.6	1	10000	28.1	100.5	100.5	95.6	98.8	97.3	6.4		0	1.8	IVCMOOBKRRDNHX-UHFFFAOYSA-N, IVCMOOBKRRDNHX-UHFFFAOYSA-N
licarbazepine	EC50	10000	-2.5	100	91.5	1	10000	245	98.3	99.5	97.8	100.1	91.5	4.3		0	1.4	BMPDWHIDQYTSHX-CQSZACIVSA-N, BMPDWHIDQYTSHX-CQSZACIVSA-N, BMPDWHIDQYTSHX-CQSZACIVSA-N
VU29	EC50	10000	-2.5	100	95	1	10000	5.5	106.3	96.2	101.9	95	96.6	6.8		0	3.9	KIALCSMRIHRFPL-UHFFFAOYSA-N, KIALCSMRIHRFPL-UHFFFAOYSA-N
CI-966	EC50	10000	-2.5	100	90.4	1	10000	471.2	101.4	101	104.9	100.4	90.4	4.6		0	2.6	CMHQDSBIBSKHFP-UHFFFAOYSA-N, CMHQDSBIBSKHFP-UHFFFAOYSA-N, CMHQDSBIBSKHFP-UHFFFAOYSA-N
SB-399885	EC50	10000	-0.9	100	92.9	1	10000	1.3	101.9	97.9	97.9	92.9	94.7	13.1		0	1.7	ATKZKAYWARYLBW-UHFFFAOYSA-N, ATKZKAYWARYLBW-UHFFFAOYSA-N
antalarmin	EC50	1428.7	-2.5	100	70.3	1	10000	8.4	105.2	92.9	102.4	91.4	70.3	25.1		2.5	4.6	IXPROWGEHNVJOY-UHFFFAOYSA-N, IXPROWGEHNVJOY-UHFFFAOYSA-N
dexniguldipine	EC50	2065.3	-2.5	100	35.3	1	10000	16.7	99.6	99.5	92.3	91.1	35.3	44.6		5	3.9	SVJMLYUFVDMUHP-MGBGTMOVSA-N
pirfenidone	EC50	10000	-1.5	100	93.6	1	10000	800.8	99.3	93.6	101.7	99.7	100.3	1.3		0	3.8	ISWRGOKTTBVCFA-UHFFFAOYSA-N, ISWRGOKTTBVCFA-UHFFFAOYSA-N, ISWRGOKTTBVCFA-UHFFFAOYSA-N
HKI-357	EC50	1625.1	-2.4	100	6	1	10000	6.2	94.4	95.3	88.1	77.9	6	74.4		8.6	7	NERXPXBELDBEPZ-RMKNXTFCSA-N, NERXPXBELDBEPZ-RMKNXTFCSA-N
harmane	EC50	10000	-2.5	100	92.7	1	10000	1759.9	95.1	101.2	104.8	101.5	93	2.9		0	3.6	PSFDQSOCUJVVGF-UHFFFAOYSA-N
palmitoylcarnitine	EC50	10000	-2.5	100	92.5	1	10000	5.1	110.5	101.8	102.4	92.5	93	10.3		0	5.5	XOMRRQXKHMYMOC-NRFANRHFSA-O, XOMRRQXKHMYMOC-NRFANRHFSA-O
PD-128907	EC50	10000	-2.5	100	97.8	1	10000	374346	101.1	116.2	97.8	109.3	101.9	0.3		0	9.5	YOILXOMTHPUMRG-TZMCWYRMSA-N, YOILXOMTHPUMRG-TZMCWYRMSA-N, YOILXOMTHPUMRG-TZMCWYRMSA-N
chlorthalidone	EC50	10000	-0.2	100	84.5	1	10000	402.4	107.1	84.5	96.8	98.6	99	18.5		0	8.8	JIVPVXMEBJLZRO-AWEZNQCLSA-N, JIVPVXMEBJLZRO-AWEZNQCLSA-N
1-acetyl-4-methylpiperazine	EC50	10000	-0.1	100	93.6	1	10000	1442.2	100.5	93.6	100.8	95.7	97.3	9.8		0	3	YSDBJKNOEWSFGA-UHFFFAOYSA-N, YSDBJKNOEWSFGA-UHFFFAOYSA-N
BTS	EC50	10000	-0.1	100	90	1	10000	872.9	95.1	99.3	100.9	90	99.9	14		0	4.7	WTHKAJZQYNKTCJ-UHFFFAOYSA-N, WTHKAJZQYNKTCJ-UHFFFAOYSA-N, WTHKAJZQYNKTCJ-UHFFFAOYSA-N
AZ-12080282	EC50	10000	-2.5	100	85.2	1	10000	20.2	101.4	100.7	105	96.7	85.2	11.6		0.5	2.6	KMSKKYBHDQYHMC-UHFFFAOYSA-N, KMSKKYBHDQYHMC-UHFFFAOYSA-N
KU-55933	EC50	1705.1	-2.5	100	67.8	1	10000	8.3	103.3	102	98.2	93.3	67.8	24.8		2.5	2.1	XRKYMMUGXMWDAO-UHFFFAOYSA-N, XRKYMMUGXMWDAO-UHFFFAOYSA-N
ufenamate	EC50	10000	-2.5	100	93.7	1	10000	4.4	96.2	102	94.4	93.7	98.1	14.4		0	3.1	JDLSRXWHEBFHNC-UHFFFAOYSA-N
captamine	EC50	10000	-0.4	100	96.1	1	10000	130.8	102.6	102	96.1	99.9	101.2	2.8		0	2.9	DENMGZODXQRYAR-UHFFFAOYSA-N, DENMGZODXQRYAR-UHFFFAOYSA-N
CID-16020046	EC50	10000	-0.1	100	87	1	10000	2223.6	93.4	99.2	87	100.2	100	20.3		0	6.4	VGUQVYZXABOXCX-QHCPKHFHSA-N
TAK-960	EC50	194.6	-0.7	100	40.9	1	10000	1.4	98.5	107.9	64.6	64.9	40.9	102.4		10.9	10.9	GWRSATNRNFYMDI-UHFFFAOYSA-N, GWRSATNRNFYMDI-UHFFFAOYSA-N
propiverine	EC50	10000	-2.5	100	89.7	1	10000	1.7	101.9	102.2	102.5	95.5	89.7	9.8		0	1.9	QPCVHQBVMYCJOM-UHFFFAOYSA-N
SKA-31	EC50	10000	-2.5	100	93.9	1	10000	4030.5	99.6	103.7	97.5	106.1	93.9	2		0	3.9	FECQXVPRUCCUIL-UHFFFAOYSA-N, FECQXVPRUCCUIL-UHFFFAOYSA-N, FECQXVPRUCCUIL-UHFFFAOYSA-N
4-carboxy-3-hydroxyphenylglycine-(RS)	EC50	10000	-0.1	100	100	1	10000	353.1	100	100	100	100	100	0.1		0	0	GXZSAQLJWLCLOX-SSDOTTSWSA-N, GXZSAQLJWLCLOX-SSDOTTSWSA-N
PhiKan-083	EC50	10000	-2.5	100	100	1	10000	1.52164e+07	102	100	102.1	105	107.8	0		0	4.9	LBPNOEAFWYTTEB-UHFFFAOYSA-N, LBPNOEAFWYTTEB-UHFFFAOYSA-N
S-isopropylisothiourea	EC50	10000	-2.5	100	88.4	1	10000	8854.9	99	95	96.7	105.1	91.9	2.3		0	4	XSSNABKEYXKKMK-UHFFFAOYSA-N, XSSNABKEYXKKMK-UHFFFAOYSA-N
clofibric-acid	EC50	10000	-0.9	100	95.5	1	10000	133.1	95.5	96.6	101.3	99.3	99.1	1.5		0	2.9	TXCGAZHTZHNUAI-UHFFFAOYSA-N, TXCGAZHTZHNUAI-UHFFFAOYSA-N, TXCGAZHTZHNUAI-UHFFFAOYSA-N, TXCGAZHTZHNUAI-UHFFFAOYSA-N
GNTI	EC50	10000	-0.1	100	95.2	1	10000	2724.6	99.7	95.2	99.4	95.6	101.5	7.5		0	2.9	VLNHDKDBGWXJEE-GYHUNEDQSA-N, VLNHDKDBGWXJEE-GYHUNEDQSA-N
TC-I-2000	EC50	10000	-0.7	100	93.3	1	10000	5.5	101.5	102.8	95.9	98.7	93.3	6.9		0	2.5	ADCDUDFEGFKKQH-NRFANRHFSA-N, ADCDUDFEGFKKQH-NRFANRHFSA-N
WIN-64338	EC50	10000	-2.5	100	81.4	1	10000	980.8	90.8	100.3	87.9	102.3	81.4	8.3		0.4	7.8	UKMJWGFHXMGRNG-QLKFWGTOSA-O, UKMJWGFHXMGRNG-QLKFWGTOSA-O, UKMJWGFHXMGRNG-QLKFWGTOSA-O
PF-750	EC50	10000	-2.5	100	88.3	1	10000	968.4	106.3	99.4	94.5	101.9	88.3	5.1		0	4.4	BIODYGOZWZNCAG-UHFFFAOYSA-N, BIODYGOZWZNCAG-UHFFFAOYSA-N
GSK650394	EC50	10000	-2.5	100	92.8	1	10000	6180.6	92.8	106.6	100.6	104.8	93.5	2.2		0	5.5	WVSBGSNVCDAMCF-UHFFFAOYSA-N, WVSBGSNVCDAMCF-UHFFFAOYSA-N, WVSBGSNVCDAMCF-UHFFFAOYSA-N
ICI-89406	EC50	10000	-0.3	100	91.4	1	10000	217.5	101.3	101.9	91.4	99.5	101.3	8.7		0	4.9	HTLWRKRZKFAAAH-KRWDZBQOSA-N, HTLWRKRZKFAAAH-KRWDZBQOSA-N
LY255283	EC50	10000	-2.5	100	92.1	1	10000	19402.1	102.3	92.1	99.5	106.8	94.5	1.5		0	5.3	WCGXJPFHTHQNJL-UHFFFAOYSA-N, WCGXJPFHTHQNJL-UHFFFAOYSA-N, WCGXJPFHTHQNJL-UHFFFAOYSA-N
Ro-19-4605	EC50	10000	-2.5	100	98.8	1	10000	150804	98.8	101.7	101.2	100.2	102.7	0.1		0	2	ZIGMMUKDYCABPW-UHFFFAOYSA-N, ZIGMMUKDYCABPW-UHFFFAOYSA-N, ZIGMMUKDYCABPW-UHFFFAOYSA-N
RS-23597-190	EC50	10000	-1	100	98.3	1	10000	1462.2	115.9	108.5	104.1	98.3	107.3	0.5		0	10.2	RLSGBCUXLRMTPF-UHFFFAOYSA-N
rifamycin-sv	EC50	10000	-2.5	100	92.1	1	10000	170.3	102.1	101.9	100.6	99.7	92.1	4.4		0	1.5	HJYYPODYNSCCOU-WURVRSKISA-N
1-(1,2-diphenylethyl)piperidine-(+/-)	EC50	10000	-2.5	100	91.2	1	10000	63604.3	91.2	93.9	101.1	100.1	102.9	1.1		0	6.5	JQWJJJYHVHNXJH-LJQANCHMSA-N, JQWJJJYHVHNXJH-LJQANCHMSA-N
daminozide	EC50	10000	-0.1	100	93.5	1	10000	866.1	93.5	96.3	96.5	98.3	100.4	11.8		0	3.1	NOQGZXFMHARMLW-UHFFFAOYSA-N, NOQGZXFMHARMLW-UHFFFAOYSA-N
GW-583340	EC50	230.6	-0.7	100	73.1	1	10000	0.4	97.1	97.5	90.5	80.8	73.1	44.8		3.5	1.5	MNNXRVSQOABRRP-UHFFFAOYSA-N, MNNXRVSQOABRRP-UHFFFAOYSA-N, MNNXRVSQOABRRP-UHFFFAOYSA-N
G-1	EC50	2810.1	-2.5	100	58.2	1	10000	82	96.8	93.4	101.5	98	58.2	23.3		2.4	3.9	VHSVKVWHYFBIFJ-HKZYLEAXSA-N, VHSVKVWHYFBIFJ-HKZYLEAXSA-N
IKK-16	EC50	1643.7	-2.5	100	9.4	1	10000	2.1	97.6	102.1	98.9	79.8	9.4	71.2		8.2	1.8	BWZJBXAPRCVCKQ-UHFFFAOYSA-N, BWZJBXAPRCVCKQ-UHFFFAOYSA-N, BWZJBXAPRCVCKQ-UHFFFAOYSA-N, BWZJBXAPRCVCKQ-UHFFFAOYSA-N
ceforanide	EC50	10000	-1.3	100	88.4	1	10000	442.5	88.4	92.9	101.8	99.3	100.4	2.7		0	7.5	SLAYUXIURFNXPG-CRAIPNDOSA-N, SLAYUXIURFNXPG-CRAIPNDOSA-N
D-(+)-maltose	EC50	10000	-1	100	95	1	10000	212.5	95.2	99.2	95	97.3	99.5	1.5		0	3.8	GUBGYTABKSRVRQ-QUYVBRFLSA-N, GUBGYTABKSRVRQ-QUYVBRFLSA-N
bosutinib	EC50	1638.4	-2.5	100	42.6	1	10000	7.8	95.2	99.1	106.8	87.1	42.6	45.2		5.2	4.2	UBPYILGKFZZVDX-UHFFFAOYSA-N, UBPYILGKFZZVDX-UHFFFAOYSA-N, UBPYILGKFZZVDX-UHFFFAOYSA-N
SKF-96365	EC50	2059.8	-2.5	100	52.6	1	10000	24.3	93.4	95	100.2	93.5	52.6	32.7		3.6	4.2	HLMBXBGDBBCYII-QFIPXVFZSA-N
ASP3026	EC50	1639.6	-2.4	100	68.6	1	10000	6.2	101.8	100.6	95.7	92.7	68.6	24.7		2.5	2.3	MGGBYMDAPCCKCT-UHFFFAOYSA-N, MGGBYMDAPCCKCT-UHFFFAOYSA-N, MGGBYMDAPCCKCT-UHFFFAOYSA-N
1-phenylbiguanide	EC50	10000	-1	100	92.4	1	10000	198.2	96.3	94.8	95.5	92.4	98.8	2.3		0	5.4	CUQCMXFWIMOWRP-UHFFFAOYSA-N, CUQCMXFWIMOWRP-UHFFFAOYSA-N
CPSI-1306-(+/-)	EC50	10000	-0.6	100	90.9	1	10000	117.1	93.7	105.1	107.2	90.9	103.5	4.9		0	7.8	GUWOSEVHCSNYFK-LLVKDONJSA-N, GUWOSEVHCSNYFK-LLVKDONJSA-N
ferrostatin-1	EC50	10000	-2.5	100	86.1	1	10000	357.8	99.8	99.9	102	102.4	86.1	6		0.1	1.8	UJHBVMHOBZBWMX-UHFFFAOYSA-N, UJHBVMHOBZBWMX-UHFFFAOYSA-N, UJHBVMHOBZBWMX-UHFFFAOYSA-N, UJHBVMHOBZBWMX-UHFFFAOYSA-N
chlorhexidine	EC50	3185.5	-2.5	100	16.4	1	10000	100.1	99.3	90	98.1	100.3	16.4	42.3		4.6	6.1	GHXZTYHSJHQHIJ-UHFFFAOYSA-N, GHXZTYHSJHQHIJ-UHFFFAOYSA-N
alantolactone	EC50	10000	-2.5	100	89.7	1	10000	293	94.9	99	100.6	99.8	89.7	5.4		0	2.6	PXOYOCNNSUAQNS-AGNJHWRGSA-N, PXOYOCNNSUAQNS-AGNJHWRGSA-N
4-HQN	EC50	10000	-2.5	100	86.3	1	10000	69514.3	86.3	94.6	91	101.3	107	1.6		0	11.1	QMNUDYFKZYBWQX-UHFFFAOYSA-N, QMNUDYFKZYBWQX-UHFFFAOYSA-N
adiporon	EC50	10000	-1	100	91.6	1	10000	204.5	95.2	92.7	99	91.6	91.9	2.5		0	6.2	SHHUPGSHGSNPDB-UHFFFAOYSA-N, SHHUPGSHGSNPDB-UHFFFAOYSA-N, SHHUPGSHGSNPDB-UHFFFAOYSA-N, SHHUPGSHGSNPDB-UHFFFAOYSA-N
YZ9	EC50	10000	-0.8	100	94.3	1	10000	97.7	98.6	94.3	102.2	98.8	99.5	2.2		0	3.4	IETDBZQIWIJQJG-UHFFFAOYSA-N, IETDBZQIWIJQJG-UHFFFAOYSA-N
VUF10460	EC50	10000	-1	100	91.8	1	10000	202.2	92.8	99	95.1	91.8	93	2.5		0	5.9	NIJGWJIOMPHDBP-UHFFFAOYSA-N, NIJGWJIOMPHDBP-UHFFFAOYSA-N
elinogrel	EC50	10000	-0.1	100	95.7	1	10000	3281	95.7	102.9	97.2	98.3	100.9	6.7		0	3.1	LGSDFTPAICUONK-UHFFFAOYSA-N, LGSDFTPAICUONK-UHFFFAOYSA-N
cloxacillin	EC50	10000	-2.5	100	91.6	1	10000	46361.5	101.7	99.7	98.5	108.7	95.8	1		0	4.5	LQOLIRLGBULYKD-JKIFEVAISA-N, LQOLIRLGBULYKD-JKIFEVAISA-N, LQOLIRLGBULYKD-JKIFEVAISA-N, LQOLIRLGBULYKD-JKIFEVAISA-N
alverine	EC50	10000	-0.2	100	91.2	1	10000	257.8	101.1	93.6	99.2	97.8	94.8	10.7		0	2.8	ZPFXAOWNKLFJDN-UHFFFAOYSA-N, ZPFXAOWNKLFJDN-UHFFFAOYSA-N, ZPFXAOWNKLFJDN-UHFFFAOYSA-N
salvianolic-acid-B	EC50	10000	-2.5	100	96.6	1	10000	80089.2	99.2	97.1	96.6	103.5	101.2	0.4		0	3.2	SNKFFCBZYFGCQN-PDVBOLEISA-N
TCS2002	EC50	10000	-2.5	100	96.7	1	10000	168665	103.1	96.7	98.5	107.6	107.7	0.4		0	6.5
A66	EC50	10000	-0.3	100	78.2	1	10000	14.8	98.5	87.5	95.8	92	78.9	35.8		1	5.5	HBPXWEPKNBHKAX-NSHDSACASA-N, HBPXWEPKNBHKAX-NSHDSACASA-N
BAX-channel-blocker	EC50	2061.3	-2.5	100	10.4	1	10000	12.1	100.2	104.3	93.6	87.7	10.4	61.8		7	3.9	KUUJEXLRLIPQQJ-HNNXBMFYSA-N
BD-1047	EC50	10000	-1	100	91.8	1	10000	1.5	95.4	101.6	98.3	94.6	91.8	10.9		0	2.5	MGVRNMUKTZOQOW-UHFFFAOYSA-N, MGVRNMUKTZOQOW-UHFFFAOYSA-N
midecamycin	EC50	10000	-2.5	100	91.4	1	10000	2.8	94.4	99.1	103.1	91.8	91.4	11.5		0	3.3	DMUAPQTXSSNEDD-RVVOCHMRSA-N
SNS-314	EC50	587.8	-0.6	100	69	1	10000	1.8	92.8	99	90.4	85.8	69	41		2.9	4.6	FAYAUAZLLLJJGH-UHFFFAOYSA-N, FAYAUAZLLLJJGH-UHFFFAOYSA-N
kaempferol	EC50	10000	-2.4	100	82.4	1	10000	7.2	98.5	99.9	97.5	95.9	82.4	13.8		0.9	1.5	IYRMWMYZSQPJKC-UHFFFAOYSA-N, IYRMWMYZSQPJKC-UHFFFAOYSA-N, IYRMWMYZSQPJKC-UHFFFAOYSA-N, IYRMWMYZSQPJKC-UHFFFAOYSA-N
NGD-98-2	EC50	10000	-0.3	100	81.6	1	10000	8.2	94.8	92.9	96.3	90.9	81.6	32.4		0.6	3.6	PSUFQBRCUSJTDO-UHFFFAOYSA-N, PSUFQBRCUSJTDO-UHFFFAOYSA-N
DH-97	EC50	10000	-2.5	100	92.3	1	10000	1.8	101.8	100.9	96.8	92.3	96	14.9		0	2.1	HDOIPCLEKCEANF-UHFFFAOYSA-N, HDOIPCLEKCEANF-UHFFFAOYSA-N, HDOIPCLEKCEANF-UHFFFAOYSA-N
AZ-628	EC50	990.6	-1.6	100	63.8	1	10000	0.2	95.8	101.8	98.2	81.9	63.8	36.6		3.7	2.4	ZGBGPEDJXCYQPH-UHFFFAOYSA-N, ZGBGPEDJXCYQPH-UHFFFAOYSA-N, ZGBGPEDJXCYQPH-UHFFFAOYSA-N, ZGBGPEDJXCYQPH-UHFFFAOYSA-N
VU0361737	EC50	10000	-0.5	100	90.8	1	10000	2.8	100.4	94.5	95.3	90.8	92.3	23		0	1.7	ARYUXFNGXHNNDM-UHFFFAOYSA-N, ARYUXFNGXHNNDM-UHFFFAOYSA-N, ARYUXFNGXHNNDM-UHFFFAOYSA-N, ARYUXFNGXHNNDM-UHFFFAOYSA-N
BI-78D3	EC50	2139	-2.5	100	7	1	10000	11.3	99.2	101.6	94	88.3	7	62.7		7.1	3.3	QFRLDZGQEZCCJZ-UHFFFAOYSA-N, QFRLDZGQEZCCJZ-UHFFFAOYSA-N, QFRLDZGQEZCCJZ-UHFFFAOYSA-N
2-PMDQ	EC50	10000	-0.1	100	88.4	1	10000	1055.4	97.1	101.3	88.4	96.7	97.8	16.9		0	4.8	ONSOQRPYFKDOEB-INIZCTEOSA-N, ONSOQRPYFKDOEB-INIZCTEOSA-N
PNU-74654	EC50	10000	-2.5	100	88.7	1	10000	2.1	96	99.6	100.2	95.2	88.7	10.7		0.1	2	JJEDWBQZCRESJL-DEDYPNTBSA-N, JJEDWBQZCRESJL-DEDYPNTBSA-N, JJEDWBQZCRESJL-DEDYPNTBSA-N
clidinium	EC50	10000	-0.8	100	95.4	1	10000	267.1	102.2	111.7	105.6	95.4	103.4	1.8		0	7.5	HOOSGZJRQIVJSZ-WEQDKIBNSA-N, HOOSGZJRQIVJSZ-WEQDKIBNSA-N
3-MATIDA	EC50	10000	-0.8	100	96.9	1	10000	13	96.9	105	97.3	99.4	96.9	3.1		0	3.2	KOMWRBFEDDEWEP-RXMQYKEDSA-N, KOMWRBFEDDEWEP-RXMQYKEDSA-N
GPP-78	EC50	352.3	-2.5	100	3.6	1	10000	0.5	108.9	97.9	106.1	4	3.6	140.1		16.8	7.5	SJOLTIOPWDLDEB-UHFFFAOYSA-N, SJOLTIOPWDLDEB-UHFFFAOYSA-N
dehydrocholate-acid	EC50	10000	-0.1	100	94.7	1	10000	3550.1	94.7	97.7	100.2	98.9	104.2	8.2		0	4.1	OHXPGWPVLFPUSM-KLRNGDHRSA-N, OHXPGWPVLFPUSM-KLRNGDHRSA-N
ITD-1	EC50	2152.7	-2.5	100	71.6	1	10000	45.2	95.1	104	95.4	96.5	71.6	19.1		1.8	3.9	ULFUJLFTRWWLPO-XMMPIXPASA-N, ULFUJLFTRWWLPO-XMMPIXPASA-N
thioperamide	EC50	10000	-2.5	100	90.8	1	10000	38006.6	98.7	99.4	92.7	103.4	95.4	1.1		0	4.1	JFAYRTHYLOZRNL-CQSZACIVSA-N
chlorpropamide	EC50	10000	-0.2	100	87.1	1	10000	653.3	92.6	107.5	87.1	99.1	95.2	16.6		0	7.7	RKWGIWYCVPQPMF-UHFFFAOYSA-N, RKWGIWYCVPQPMF-UHFFFAOYSA-N, RKWGIWYCVPQPMF-UHFFFAOYSA-N
PD-160170	EC50	10000	-2.4	100	89.8	1	10000	6.8	98.7	101.8	99.1	97.3	89.8	8.4		0	1.2	YUVNGBZROXQYQH-UHFFFAOYSA-N, YUVNGBZROXQYQH-UHFFFAOYSA-N, YUVNGBZROXQYQH-UHFFFAOYSA-N
cyclophosphamide	EC50	10000	-0.2	100	86.7	1	10000	178.8	100.4	100.1	95.6	86.7	98.6	15.9		0	5.2	CMSMOCZEIVJLDB-CQSZACIVSA-N, CMSMOCZEIVJLDB-CQSZACIVSA-N, CMSMOCZEIVJLDB-CQSZACIVSA-N
ML281	EC50	10000	-2.5	100	93.5	1	10000	1205.1	101.7	101.6	96.5	101.8	93.5	2.6		0	2.4	HWOYIOLMBQSTQS-UHFFFAOYSA-N, HWOYIOLMBQSTQS-UHFFFAOYSA-N
dihydrexidine	EC50	10000	-0.3	100	92.6	1	10000	34.6	102.4	97.7	99.6	92.6	97.9	9.1		0	3	BGOQGUHWXBGXJW-RHSMWYFYSA-N, BGOQGUHWXBGXJW-RHSMWYFYSA-N
2-hydroxysaclofen	EC50	10000	-1	100	91.4	1	10000	154.9	98.4	96.2	91.4	98.6	96.3	2.6		0	4.8	WBSMZVIMANOCNX-SECBINFHSA-N, WBSMZVIMANOCNX-SECBINFHSA-N
SNAP-94847	EC50	2813.3	-2.5	100	62.8	1	10000	114.8	90.7	101.4	98.4	98.3	62.8	20.8		2	4.8	VMLZFUVIKCGATC-UHFFFAOYSA-N, VMLZFUVIKCGATC-UHFFFAOYSA-N, VMLZFUVIKCGATC-UHFFFAOYSA-N
SC-19220	EC50	10000	-0.7	100	95.5	1	10000	157.3	105.4	100.2	106.6	95.5	99.7	1.9		0	4.8	KNURFLJTOUGOOQ-UHFFFAOYSA-N, KNURFLJTOUGOOQ-UHFFFAOYSA-N, KNURFLJTOUGOOQ-UHFFFAOYSA-N
CHC	EC50	10000	-0.4	100	87.6	1	10000	116.3	107.5	98.5	102	87.6	101.6	9.5		0	7.3	AFVLVVWMAFSXCK-VMPITWQZSA-N, AFVLVVWMAFSXCK-VMPITWQZSA-N
mubritinib	EC50	10000	-2.5	100	81.6	1	10000	1.8	97.5	108.6	92.5	81.6	84.9	35.5		3.1	4.8	ZTFBIUXIQYRUNT-MDWZMJQESA-N, ZTFBIUXIQYRUNT-MDWZMJQESA-N, ZTFBIUXIQYRUNT-MDWZMJQESA-N, ZTFBIUXIQYRUNT-MDWZMJQESA-N
R-59022	EC50	10000	-1	100	86.7	1	10000	156.6	95.3	86.7	97	98.4	97.2	4		0	7.4	MFVJXLPANKSLLD-UHFFFAOYSA-N, MFVJXLPANKSLLD-UHFFFAOYSA-N
Cilastatin Sodium	EC50	10000	-1.1	100	99	1	10000	1990.1	100.9	107.1	104.7	99	101.7	0.3		0	4.4
colchicine	EC50	41.9	-2.5	100	41.1	1	10000	0.5	97.2	102.9	45.8	46.1	41.1	140		17.5	3.7	IAKHMKGGTNLKSZ-INIZCTEOSA-N, IAKHMKGGTNLKSZ-INIZCTEOSA-N
GR46611	EC50	10000	-0.3	100	93.8	1	10000	86.7	105.9	95	93.8	96.6	98.7	9.9		0	4.5	LBVZWEWTNUDWNS-YRNVUSSQSA-N, LBVZWEWTNUDWNS-YRNVUSSQSA-N, LBVZWEWTNUDWNS-YRNVUSSQSA-N
NS-3861	EC50	10000	-2.5	100	92.4	1	10000	63548.2	100.6	102.9	92.4	105.8	101.4	0.9		0	5.7	ZJCNRVHZJADROC-VHSXEESVSA-N
JW-55	EC50	10000	-0.3	100	91.6	1	10000	21.1	100.7	91.6	97.8	92.1	93.6	20.3		0	3.3	ZJZWZIXSGNFWQQ-UHFFFAOYSA-N, ZJZWZIXSGNFWQQ-UHFFFAOYSA-N
cyclopentolate	EC50	10000	-0.1	100	93	1	10000	2542.2	96.9	97.6	93	100.3	102	10.9		0	3.9	SKYSRIRYMSLOIN-OAHLLOKOSA-N, SKYSRIRYMSLOIN-OAHLLOKOSA-N
CU-CPT-4a	EC50	10000	-0.1	100	91.1	1	10000	884.2	99.3	102	91.1	93.5	101.7	12.2		0	5	IAASQMCXDRISAV-CYBMUJFWSA-N, IAASQMCXDRISAV-CYBMUJFWSA-N
Gue-1654	EC50	10000	-0.9	100	80.5	1	10000	1.2	100	100.4	94.7	93.6	80.5	18.6		0.7	2.5	UFOBDFMYJABXGK-UHFFFAOYSA-N, UFOBDFMYJABXGK-UHFFFAOYSA-N
ML786	EC50	1424.7	-2.5	100	68.5	1	10000	10	108.3	92.7	104	90.8	68.5	26.7		2.7	5.9	GXEGTVQATHKFDH-OAQYLSRUSA-N, GXEGTVQATHKFDH-OAQYLSRUSA-N
AMG-548	EC50	1285	-2.5	100	69.9	1	10000	6.2	96.8	87.9	101.6	89.5	69.9	26.9		2.8	6.3	RQVKVJIRFKVPBF-VWLOTQADSA-N, RQVKVJIRFKVPBF-VWLOTQADSA-N
FPL-62064	EC50	10000	-0.4	100	89.4	1	10000	5.9	101.8	98.5	90	97.4	89.4	19.8		0	3.9	WKLGNFJHVJIZPK-UHFFFAOYSA-N
adenosine	EC50	10000	-0.2	100	93.8	1	10000	549.9	101.6	96.6	99.2	93.8	101.3	7.9		0	3.3	OIRDTQYFTABQOQ-KQYNXXCUSA-N, OIRDTQYFTABQOQ-KQYNXXCUSA-N
Lu-AA-47070	EC50	10000	-2.5	100	92.3	1	10000	2983.3	97.9	108.7	99.4	104.2	92.3	2.9		0	5	MSWIQSFUBYCFJE-PGMHBOJBSA-N, MSWIQSFUBYCFJE-PGMHBOJBSA-N
ML179	EC50	10000	-1	100	95.5	1	10000	202.8	95.5	96.8	97.2	98	96.5	1.3		0	3.2	MFABFKUNLDYKGH-UHFFFAOYSA-N, MFABFKUNLDYKGH-UHFFFAOYSA-N
JTE-607	EC50	10000	-2.5	100	76.1	1	10000	577.5	90.9	95.5	99.8	103.3	76.1	10.5		0.7	5.6	IPSSXIMJJXSJQB-FQEVSTJZSA-N, IPSSXIMJJXSJQB-FQEVSTJZSA-N, IPSSXIMJJXSJQB-FQEVSTJZSA-N
cromoglicic-acid	EC50	10000	-2.5	100	92.3	1	10000	707.5	97	100.1	98.6	101.5	92.3	3.3		0	1.9	IMZMKUWMOSJXDT-UHFFFAOYSA-N, IMZMKUWMOSJXDT-UHFFFAOYSA-N, IMZMKUWMOSJXDT-UHFFFAOYSA-N
CCMQ	EC50	10000	-2.5	100	98.2	1	10000	29.4	105.8	111.1	103.2	98.2	98.4	2.3		0	6.4	IFXJDEHFADWURH-UHFFFAOYSA-N, IFXJDEHFADWURH-UHFFFAOYSA-N
SB-216641	EC50	1904.8	-2.5	100	54	1	10000	10.2	101.2	102	103.9	92.4	54	33.2		3.7	2.3	JRNUKVFYILMMLX-UHFFFAOYSA-N
2-[1-(4-piperonyl)piperazinyl]benzothiazole	EC50	10000	-0.1	100	90.3	1	10000	951.2	103.1	92.2	98.9	90.3	100.2	13.5		0	5.4	BYHKGNWKJMGHGE-UHFFFAOYSA-N, BYHKGNWKJMGHGE-UHFFFAOYSA-N
GNF-5	EC50	10000	-2.5	100	78.5	1	10000	1132.6	94.1	92.7	95.3	107.3	78.5	8.5		0.4	6.7	IIQUYGWWHIHOCF-UHFFFAOYSA-N, IIQUYGWWHIHOCF-UHFFFAOYSA-N
AEE788	EC50	10000	-0.3	100	78	1	10000	13	89.5	91.9	94.8	81.9	78	48.9		2.4	4.9	OONFNUWBHFSNBT-HXUWFJFHSA-N, OONFNUWBHFSNBT-HXUWFJFHSA-N, OONFNUWBHFSNBT-HXUWFJFHSA-N, OONFNUWBHFSNBT-HXUWFJFHSA-N
N-benzylnaltrindole	EC50	10000	-1	100	86.9	1	10000	184.5	88.7	99.7	88.5	99	86.9	4		0	8.7	PSPANKCQVWSVHM-OUDZLNJNSA-N
amiloride	EC50	10000	-2.5	100	93.6	1	10000	6.5	106.8	93.6	103.4	94.3	94	8.1		0	5	XSDQTOBWRPYKKA-UHFFFAOYSA-N, XSDQTOBWRPYKKA-UHFFFAOYSA-N, XSDQTOBWRPYKKA-UHFFFAOYSA-N, XSDQTOBWRPYKKA-UHFFFAOYSA-N, XSDQTOBWRPYKKA-UHFFFAOYSA-N
LY2365109	EC50	10000	-1.2	100	89.8	1	10000	1.1	104.2	102.4	94.2	92.8	89.8	19.5		0	2.9	FKPLJWGRBCQLTL-UHFFFAOYSA-N, FKPLJWGRBCQLTL-UHFFFAOYSA-N
CGP-12177	EC50	10000	-0.1	100	96.5	1	10000	1142.9	96.7	100.2	96.5	97	97.9	9		0	1.5	UMQUQWCJKFOUGV-SECBINFHSA-N, UMQUQWCJKFOUGV-SECBINFHSA-N
BMS-649	EC50	10000	-0.1	100	92.7	1	10000	666.4	92.7	95.5	93.1	100.3	100.7	14		0	4.4	ZZUKALQMHNSWTK-UHFFFAOYSA-N, ZZUKALQMHNSWTK-UHFFFAOYSA-N, ZZUKALQMHNSWTK-UHFFFAOYSA-N
SUN-11602	EC50	10000	-0.1	100	92.7	1	10000	5077.8	98.7	99.6	92.7	96.6	111.9	11.3		0	8.2	KCODNOOPOPTZMO-UHFFFAOYSA-N, KCODNOOPOPTZMO-UHFFFAOYSA-N
trans-4-hydroxycrotonic-acid	EC50	10000	-2.5	100	93.5	1	10000	58490.2	96.2	93.5	97.6	102.6	99.8	0.8		0	4.4	RMQJECWPWQIIPW-OWOJBTEDSA-N, RMQJECWPWQIIPW-OWOJBTEDSA-N
clemastine	EC50	10000	-2.5	100	88.2	1	10000	2062.3	91.2	104.1	97	105.3	88.2	4.5		0	5.8	YNNUSGIPVFPVBX-NHCUHLMSSA-N, YNNUSGIPVFPVBX-NHCUHLMSSA-N, YNNUSGIPVFPVBX-NHCUHLMSSA-N, YNNUSGIPVFPVBX-NHCUHLMSSA-N, YNNUSGIPVFPVBX-NHCUHLMSSA-N
TC-ASK-10	EC50	10000	-2.5	100	81.8	1	10000	1247.4	96.1	101	99.3	108.9	81.8	6.8		0.2	5.2	SMJAMOAYGIVKRI-UHFFFAOYSA-N, SMJAMOAYGIVKRI-UHFFFAOYSA-N
Epirubicin Hydrochloride	EC50	266.3	-1.5	100	32.1	1	10000	0.2	99.9	92.5	88	39.9	32.1	106.9		12.6	3.6
ICI-192605	EC50	10000	-0.1	100	90.3	1	10000	618.5	91.4	90.3	104.8	96.9	92.6	18.8		0	6.2	WHUIENZXNGAHQI-GKZDNZBASA-N, WHUIENZXNGAHQI-GKZDNZBASA-N, WHUIENZXNGAHQI-GKZDNZBASA-N
AC-186	EC50	10000	-0.2	100	95	1	10000	805.1	103.7	95	98.2	96.2	102.2	6.4		0	3.9	HSMUKSLNDJOZQG-UHFFFAOYSA-N, HSMUKSLNDJOZQG-UHFFFAOYSA-N
DR-4485	EC50	2500.9	-2.5	100	4.8	1	10000	19	102.8	95.3	99.6	92.3	4.8	57.8		6.5	3.1	SBTRHJHOLCAPFT-AREMUKBSSA-N, SBTRHJHOLCAPFT-AREMUKBSSA-N
NVP-ADW742	EC50	1228.5	-2.3	100	34.1	1	10000	0.5	98.9	96.1	98.4	74.6	34.1	60.2		7	2.1	LSFLAQVDISHMNB-AFARHQOCSA-N, LSFLAQVDISHMNB-AFARHQOCSA-N, LSFLAQVDISHMNB-AFARHQOCSA-N, LSFLAQVDISHMNB-AFARHQOCSA-N
revaprazan	EC50	2465.8	-2.5	100	71.6	1	10000	54	98.3	96.7	104.1	97.6	71.6	17.4		1.6	2.8	LECZXZOBEZITCL-MRXNPFEDSA-N
clomifene	EC50	2393.6	-2.5	100	61.1	1	10000	98.7	84.4	100.3	99.1	96.4	61.1	24.3		2.5	7.8	GKIRPKYJQBWNGO-QPLCGJKRSA-N, GKIRPKYJQBWNGO-QPLCGJKRSA-N, GKIRPKYJQBWNGO-QPLCGJKRSA-N
hydrocortisone-hemisuccinate	EC50	10000	-2.5	100	98.7	1	10000	429701	104.2	98.7	101.4	105.6	110.7	0.2		0	6.8	VWQWXZAWFPZJDA-CGVGKPPMSA-N
FLI-06	EC50	2987.8	-2.5	100	19.1	1	10000	36.1	102.2	100.9	100.1	98	19.1	43.1		4.7	2.7	DUGBYNJMBYPWGS-FOIFJWKZSA-N, DUGBYNJMBYPWGS-FOIFJWKZSA-N, DUGBYNJMBYPWGS-FOIFJWKZSA-N, DUGBYNJMBYPWGS-FOIFJWKZSA-N
AM-281	EC50	10000	-0.1	100	96.2	1	10000	5632.2	96.8	100.3	96.2	96.2	106.7	6		0	4.8	AJFFBPZYXRNAIC-UHFFFAOYSA-N, AJFFBPZYXRNAIC-UHFFFAOYSA-N
SEN-1269	EC50	10000	-2.5	100	82.3	1	10000	16.7	96.5	102.2	102.4	96.3	82.3	13.7		0.9	2.4	MFPAAKZZUIRMKR-UHFFFAOYSA-N, MFPAAKZZUIRMKR-UHFFFAOYSA-N
SHA-68	EC50	10000	-0.5	100	85	1	10000	2.8	100.9	100.6	89.1	93.6	85	25.9		0.5	3.7	SFRQIPRTNYHJHP-QHCPKHFHSA-N, SFRQIPRTNYHJHP-QHCPKHFHSA-N
faropenem	EC50	10000	-2.5	100	91	1	10000	35412.3	95	91	100.8	100	95	1.3		0	5.2	HGGAKXAHAYOLDJ-OJKLQORTSA-N
danazol	EC50	10000	-2.5	100	82.9	1	10000	261.5	102.9	101.4	95.5	100.4	82.9	8.5		0.4	2.9	POZRVZJJTULAOH-LHZXLZLDSA-N
BAY-K-8644-(+/-)	EC50	10000	-2.5	100	90.9	1	10000	58501.4	90.9	96.1	93	102.7	95.8	1.1		0	6.2	ZFLWDHHVRRZMEI-CYBMUJFWSA-N
nTZDpa	EC50	10000	-2.5	100	90.4	1	10000	9.8	97.1	97	104.9	96.6	90.4	8.6		0	3.2	VUPOTURDKDMIGQ-UHFFFAOYSA-N, VUPOTURDKDMIGQ-UHFFFAOYSA-N, VUPOTURDKDMIGQ-UHFFFAOYSA-N
H2L-5765834	EC50	10000	-0.1	100	92.5	1	10000	2461.9	92.5	101.7	98	94.7	100.2	11.7		0	4.1	HFYPTENHTPNXGP-UHFFFAOYSA-N, HFYPTENHTPNXGP-UHFFFAOYSA-N
sulbactam-pivoxil	EC50	10000	-0.1	100	90.6	1	10000	2280.9	99.3	90.6	93.5	98.6	100.8	14.6		0	4.7	OHPVYKXTRACOSQ-NXEZZACHSA-N
chlorzoxazone	EC50	10000	-0.1	100	92	1	10000	3153.8	92	96.6	95.8	95	105.4	12.5		0	5.6	TZFWDZFKRBELIQ-UHFFFAOYSA-N, TZFWDZFKRBELIQ-UHFFFAOYSA-N, TZFWDZFKRBELIQ-UHFFFAOYSA-N
VU152100	EC50	10000	-1	100	93.5	1	10000	199.7	95.8	96.7	93.6	97.1	93.5	1.9		0	4.6	MDNWGCQSCGNTKH-UHFFFAOYSA-N, MDNWGCQSCGNTKH-UHFFFAOYSA-N
LMK-235	EC50	1218.7	-2	100	0.9	1	10000	0.7	106.6	86.9	96.4	60.3	0.9	90.9		10.4	7.5	VRYZCEONIWEUAV-UHFFFAOYSA-N, VRYZCEONIWEUAV-UHFFFAOYSA-N
CYM-50769	EC50	10000	-2.5	100	88.7	1	10000	545.9	98.7	95	97	100.8	88.7	5.2		0	3.1	QHVSQUYCVUHYKT-UHFFFAOYSA-N, QHVSQUYCVUHYKT-UHFFFAOYSA-N
dacarbazine	EC50	10000	-2.5	100	92.1	1	10000	3362	100	97.8	97	103.3	93.4	2.2		0	2.5	FDKXTQMXEQVLRF-ZHACJKMWSA-N, FDKXTQMXEQVLRF-ZHACJKMWSA-N
zotarolimus	EC50	2	-0.6	100	52.9	1	10000	6.3	82.5	63.1	60	52.9	60.3	157.2		19.5	4.2	CGTADGCBEXYWNE-GYKXXMIGSA-N
EC-144	EC50	188.7	-2.5	100	33.1	1	10000	0.6	104.7	97.3	88.8	33.1	39.9	115.3		14.2	4.3	VOASEWXFCTZRDF-UHFFFAOYSA-N, VOASEWXFCTZRDF-UHFFFAOYSA-N
ITE	EC50	10000	-2.5	100	89.2	1	10000	33917.8	96.1	104.7	101.4	108	94.2	1.4		0	5.1	KDDXOGDIPZSCTM-UHFFFAOYSA-N, KDDXOGDIPZSCTM-UHFFFAOYSA-N
cyclopiazonic-acid	EC50	10000	-2.5	100	81.9	1	10000	1107.6	99.9	106	107.3	105.6	81.9	7.2		0.3	5.7	SZINUGQCTHLQAZ-DQYPLSBCSA-N, SZINUGQCTHLQAZ-DQYPLSBCSA-N
WAY-629	EC50	10000	-0.4	100	90	1	10000	39.2	112.8	90.6	100.3	90	97.1	12.8		0	8.6	OIGHTPDWPMLMGT-UHFFFAOYSA-N, OIGHTPDWPMLMGT-UHFFFAOYSA-N
Rec-15/2615	EC50	10000	-2.5	100	84.3	1	10000	3.7	84.3	101.7	100.7	90.1	84.4	17.2		1	7.9	ZZMFJJDBKSYGRM-UHFFFAOYSA-N, ZZMFJJDBKSYGRM-UHFFFAOYSA-N
PCA-4248	EC50	10000	-2.5	100	84	1	10000	3.5	97.7	99.4	101.6	94.8	84	14		0.8	1.4	DHCNAWNKZMNTIS-GFCCVEGCSA-N, DHCNAWNKZMNTIS-GFCCVEGCSA-N, DHCNAWNKZMNTIS-GFCCVEGCSA-N
pifithrin-alpha	EC50	10000	-0.2	100	87.3	1	10000	186.4	101.7	89.9	97.1	99.3	90.1	17.3		0	5	OLTZHXYLLRJLST-UHFFFAOYSA-N, OLTZHXYLLRJLST-UHFFFAOYSA-N, OLTZHXYLLRJLST-UHFFFAOYSA-N
SB-525334	EC50	2138.1	-2.5	100	29.8	1	10000	13.6	103.9	98.1	103.8	91.1	29.8	47.3		5.4	3	DKPQHFZUICCZHF-UHFFFAOYSA-N, DKPQHFZUICCZHF-UHFFFAOYSA-N
gemfibrozil	EC50	10000	-0.7	100	93.8	1	10000	131	101.6	107.1	105.9	93.8	100.7	2.8		0	5.7	HEMJJKBWTPKOJG-UHFFFAOYSA-N, HEMJJKBWTPKOJG-UHFFFAOYSA-N
diflunisal	EC50	10000	-2.5	100	93.3	1	10000	86595.5	93.3	105.1	93.9	105.2	103.5	0.8		0	6.8	HUPFGZXOMWLGNK-UHFFFAOYSA-N
eact	EC50	10000	-0.2	100	84.3	1	10000	40.2	103.4	84.3	96.2	88.9	90.9	30		0.1	6.7	ZUXNHFFVQWADJL-UHFFFAOYSA-N, ZUXNHFFVQWADJL-UHFFFAOYSA-N
TC-G-1000	EC50	10000	-1.1	100	89.2	1	10000	148.6	106.2	93.3	100.3	99.2	94.6	3		0	4.6	RLKWQKZPCMICPS-UHFFFAOYSA-N, RLKWQKZPCMICPS-UHFFFAOYSA-N
NKY-80	EC50	10000	-0.2	100	86.4	1	10000	257	97	98.3	101.6	86.4	97.6	15.7		0	5.5	SOJUSNIBPPMLCC-SSDOTTSWSA-N, SOJUSNIBPPMLCC-SSDOTTSWSA-N
OXF-BD-02	EC50	10000	-2	100	80.3	1	10000	2.3	100.1	92	99.3	92.5	80.3	17.8		1.3	4	FEQUIPXIENTMJN-SFHVURJKSA-N, FEQUIPXIENTMJN-SFHVURJKSA-N
fosinoprilat	EC50	10000	-0.1	100	88.5	1	10000	3017.7	97.6	88.5	105.4	90.4	101.8	17.9		0	7.6	WOIWWYDXDVSWAZ-RTWAWAEBSA-N
apoptosis-activator-II	EC50	10000	-0.7	100	84.5	1	10000	5.7	91.6	103.7	93.3	96.7	84.5	15.5		0.2	5.7	KGRJPLRFGLMQMV-UHFFFAOYSA-N, KGRJPLRFGLMQMV-UHFFFAOYSA-N, KGRJPLRFGLMQMV-UHFFFAOYSA-N, KGRJPLRFGLMQMV-UHFFFAOYSA-N
CYM-5541	EC50	10000	-2.5	100	90	1	10000	227.2	94.9	97.8	97.5	99.4	90	5.8		0	3.1	NDKGACIWVAOUQH-UHFFFAOYSA-N, NDKGACIWVAOUQH-UHFFFAOYSA-N
hexylresorcinol	EC50	10000	-2.5	100	89.9	1	10000	19066.5	95.9	98.5	98.4	100	94.9	1.2		0	2.3	WFJIVOKAWHGMBH-UHFFFAOYSA-N, WFJIVOKAWHGMBH-UHFFFAOYSA-N
CF102	EC50	10000	-0.1	100	100	1	10000	353.1	100	100	100	100	100	0.1		0	0	IPSYPUKKXMNCNQ-PFHKOEEOSA-N, IPSYPUKKXMNCNQ-PFHKOEEOSA-N
GW-843682X	EC50	706.8	-2.5	100	62.3	1	10000	0.6	101.9	95.5	101.7	73.4	62.3	43.4		4.9	2.6	JSKUWFIZUALZLX-UHFFFAOYSA-N, JSKUWFIZUALZLX-UHFFFAOYSA-N, JSKUWFIZUALZLX-UHFFFAOYSA-N
FR-180204	EC50	10000	-0.7	100	84.3	1	10000	6.5	95.7	107.3	90.4	97.1	84.3	16.8		0.2	6.3	XVECMUKVOMUNLE-UHFFFAOYSA-N, XVECMUKVOMUNLE-UHFFFAOYSA-N, XVECMUKVOMUNLE-UHFFFAOYSA-N
acetylcysteine	EC50	10000	-0.2	100	87.1	1	10000	361.6	104.6	87.1	98.1	101.2	100.3	14.8		0	7.6	PWKSKIMOESPYIA-BYPYZUCNSA-N, PWKSKIMOESPYIA-BYPYZUCNSA-N, PWKSKIMOESPYIA-BYPYZUCNSA-N
5-carboxamidotryptamine	EC50	10000	-2.5	100	96.5	1	10000	61085.3	97.8	96.5	102	101.7	98.7	0.4		0	2.5	WKZLNEWVIAGNAW-UHFFFAOYSA-N, WKZLNEWVIAGNAW-UHFFFAOYSA-N
NCS-382	EC50	10000	-0.4	100	88.7	1	10000	7.1	98.6	99.3	91.8	97	88.7	19.2		0	3.1	UADPGHINQMWEAG-FROQITRMSA-N
TC-LPA5-4	EC50	10000	-0.1	100	87.4	1	10000	2185.6	87.4	93.6	96.4	97.7	100.7	19.6		0	6.1	BNALUYKEGYUHQC-UHFFFAOYSA-N, BNALUYKEGYUHQC-UHFFFAOYSA-N
iodophenpropit	EC50	10000	-0.3	100	95.4	1	10000	102.2	100.2	99.1	99.6	95.4	99	5.6		0	1.7	UBHYDQAARZKHEZ-UHFFFAOYSA-N
chlorphenamine	EC50	10000	-2.5	100	92.8	1	10000	1.1	104.8	102.4	101.7	96.1	92.8	7.4		0	2.8	SOYKEARSMXGVTM-HNNXBMFYSA-N
VU0238429	EC50	1664	-2.3	100	38.8	1	10000	7.7	90.2	100.4	89.8	85.5	38.8	47.8		5.4	7.1	CKLGZXFOLMHCMC-UHFFFAOYSA-N, CKLGZXFOLMHCMC-UHFFFAOYSA-N, CKLGZXFOLMHCMC-UHFFFAOYSA-N
GSK-3-inhibitor-IX	EC50	3703.1	-2.5	100	63.7	1	10000	259.7	95.2	98.8	99.1	104.3	63.7	16.1		1.4	4	DDLZLOKCJHBUHD-UJZLGWIISA-N, DDLZLOKCJHBUHD-UJZLGWIISA-N
BAG-956	EC50	139.3	-2.5	100	33.3	1	10000	0.2	97.8	100.8	79.7	33.5	33.3	123.8		15.3	1.2	GVPAGJWVBUZHNQ-UHFFFAOYSA-N, GVPAGJWVBUZHNQ-UHFFFAOYSA-N
PHT-427	EC50	10000	-0.1	100	95.2	1	10000	1014.9	95.2	95.3	101.1	98.1	97.4	10.4		0	2.6	BYWWNRBKPCPJMG-UHFFFAOYSA-N, BYWWNRBKPCPJMG-UHFFFAOYSA-N, BYWWNRBKPCPJMG-UHFFFAOYSA-N, BYWWNRBKPCPJMG-UHFFFAOYSA-N
cyclamic-acid	EC50	10000	-0.4	100	85.7	1	10000	107.5	107.1	106.2	85.7	98.4	93.5	11.8		0	8.1	HCAJEUSONLESMK-UHFFFAOYSA-N, HCAJEUSONLESMK-UHFFFAOYSA-N, HCAJEUSONLESMK-UHFFFAOYSA-N, HCAJEUSONLESMK-UHFFFAOYSA-N
hydrocortisone-phosphate	EC50	10000	-2.5	100	89.1	1	10000	34976	100.5	100.7	102.8	110.2	94.1	1.4		0	5.3	BGSOJVFOEQLVMH-SBXZOHCASA-N
methoxamine	EC50	10000	-0.1	100	100	1	10000	353.1	100	100	100	100	100	0.1		0	0	WJAJPNHVVFWKKL-UHFFFAOYSA-N, WJAJPNHVVFWKKL-UHFFFAOYSA-N, WJAJPNHVVFWKKL-UHFFFAOYSA-N
meclofenamic-acid	EC50	10000	-2.5	100	91.2	1	10000	1224.8	97.6	103	95.8	102.5	91.2	3.6		0	3.2	SBDNJUWAMKYJOX-UHFFFAOYSA-N, SBDNJUWAMKYJOX-UHFFFAOYSA-N
trimethobenzamide	EC50	10000	-1	100	87.8	1	10000	164.8	95.9	94.3	99.2	87.8	99.7	3.7		0	7.2	FEZBIKUBAYAZIU-UHFFFAOYSA-N, FEZBIKUBAYAZIU-UHFFFAOYSA-N
tramiprosate	EC50	10000	-1	100	86.1	1	10000	151	86.1	94.8	97.7	98.1	93	4.2		0	7.5	SNKZJIOFVMKAOJ-UHFFFAOYSA-N, SNKZJIOFVMKAOJ-UHFFFAOYSA-N
ronidazole	EC50	10000	-0.1	100	89.2	1	10000	3168.7	89.2	93.5	106.7	95.2	101	16.8		0	7.6	PQFRTXSWDXZRRS-UHFFFAOYSA-N, PQFRTXSWDXZRRS-UHFFFAOYSA-N, PQFRTXSWDXZRRS-UHFFFAOYSA-N
moxalactam	EC50	10000	-0.1	100	92.6	1	10000	3215.6	92.6	99.7	96.7	95.9	105	11.5		0	5.2	JWCSIUVGFCSJCK-UOXRKKOCSA-N, JWCSIUVGFCSJCK-UOXRKKOCSA-N
amlexanox	EC50	10000	-0.1	100	89.8	1	10000	3405.3	94	95.9	99.8	89.8	108.2	15.9		0	7.7	SGRYPYWGNKJSDL-UHFFFAOYSA-N, SGRYPYWGNKJSDL-UHFFFAOYSA-N, SGRYPYWGNKJSDL-UHFFFAOYSA-N
medrysone	EC50	10000	-2.5	100	90.4	1	10000	55988.2	90.4	97.5	98.2	101.4	102.5	1.2		0	6.3	GZENKSODFLBBHQ-ILSZZQPISA-N, GZENKSODFLBBHQ-ILSZZQPISA-N, GZENKSODFLBBHQ-ILSZZQPISA-N
sulfathiazole	EC50	10000	-1	100	93.6	1	10000	212	95.8	96.1	95.1	93.6	99	1.9		0	4.9	JNMRHUJNCSQMMB-UHFFFAOYSA-N, JNMRHUJNCSQMMB-UHFFFAOYSA-N, JNMRHUJNCSQMMB-UHFFFAOYSA-N
tobramycin	EC50	10000	-0.1	100	90.2	1	10000	3655.6	90.2	92.8	103.7	92.6	106.1	15.2		0	7.9	NLVFBUXFDBBNBW-PBSUHMDJSA-N, NLVFBUXFDBBNBW-PBSUHMDJSA-N
tolfenamic-acid	EC50	10000	-0.1	100	95.7	1	10000	5412.9	95.7	99	102.2	96.4	106.7	6.7		0	5.2	YEZNLOUZAIOMLT-UHFFFAOYSA-N, YEZNLOUZAIOMLT-UHFFFAOYSA-N, YEZNLOUZAIOMLT-UHFFFAOYSA-N
sulfachlorpyridazine	EC50	10000	-2.5	100	93.4	1	10000	92361.3	99.6	93.4	94.8	106.1	106.4	0.8		0	7.1	XOXHILFPRYWFOD-UHFFFAOYSA-N, XOXHILFPRYWFOD-UHFFFAOYSA-N
cetaben	EC50	10000	-0.6	100	93.7	1	10000	134.2	99.2	97.4	108.7	93.7	103	3		0	6.2	QXWKHSSBFQDQPR-UHFFFAOYSA-N
histamine	EC50	10000	-2.5	100	90.8	1	10000	76925.6	90.8	105.2	101.4	109.5	103.7	1.1		0	8.3	NTYJJOPFIAHURM-UHFFFAOYSA-N, NTYJJOPFIAHURM-UHFFFAOYSA-N, NTYJJOPFIAHURM-UHFFFAOYSA-N, NTYJJOPFIAHURM-UHFFFAOYSA-N, NTYJJOPFIAHURM-UHFFFAOYSA-N, NTYJJOPFIAHURM-UHFFFAOYSA-N
digoxin	EC50	113.7	-2.2	100	20.3	1	10000	0.1	97.7	99.5	65.7	21	20.3	154.9		18.9	1.1	LTMHDMANZUZIPE-SYUUTQQWSA-N
phenylephrine	EC50	10000	-1	100	91	1	10000	195	99.2	91	96.4	92.4	99.7	2.7		0	6.3	SONNWYBIRXJNDC-VIFPVBQESA-N, SONNWYBIRXJNDC-VIFPVBQESA-N, SONNWYBIRXJNDC-VIFPVBQESA-N
dextromethorphan	EC50	10000	-2.5	100	97.7	1	10000	7.3	98.1	98.9	103.5	97.7	97.7	3		0	2.1	MKXZASYAUGDDCJ-NJAFHUGGSA-N, MKXZASYAUGDDCJ-NJAFHUGGSA-N
spironolactone	EC50	10000	-0.1	100	95.1	1	10000	2950.3	95.1	96.7	100	99.6	101.9	7.7		0	3.2	LXMSZDCAJNLERA-ZHYRCANASA-N, LXMSZDCAJNLERA-ZHYRCANASA-N, LXMSZDCAJNLERA-ZHYRCANASA-N, LXMSZDCAJNLERA-ZHYRCANASA-N, LXMSZDCAJNLERA-ZHYRCANASA-N
suloctidil	EC50	10000	-2.5	100	91.4	1	10000	2188.5	105.1	97.3	99.4	100.7	92.6	2.9		0	2.9	BFCDFTHTSVTWOG-YLJYHZDGSA-N
pyrithione-zinc	EC50	137	-1.9	100	13.4	1	10000	0.4	91.4	94.5	69.8	13.4	22.9	161.3		19.5	6.9	KTIHEFSORPLWRR-UHFFFAOYSA-L, KTIHEFSORPLWRR-UHFFFAOYSA-L, KTIHEFSORPLWRR-UHFFFAOYSA-L, KTIHEFSORPLWRR-UHFFFAOYSA-L
JW-642	EC50	10000	-2.5	100	92.4	1	10000	685.5	98.3	105.8	99.4	100.3	92.4	3.7		0	3.1	AVSCNEOUWSVZEY-UHFFFAOYSA-N, AVSCNEOUWSVZEY-UHFFFAOYSA-N
hydrocortisone-acetate	EC50	10000	-0.9	100	92.6	1	10000	204.9	92.6	94.4	105.6	97.6	107.3	2.6		0	7.7	ALEXXDVDDISNDU-JZYPGELDSA-N
tiabendazole	EC50	10000	-2.5	100	99.9	1	10000	20051	100	100	100	100	100	0		0	0	WJCNZQLZVWNLKY-UHFFFAOYSA-N, WJCNZQLZVWNLKY-UHFFFAOYSA-N, WJCNZQLZVWNLKY-UHFFFAOYSA-N
oxytetracycline	EC50	10000	-2.5	100	90	1	10000	85601.2	94.3	90	94.9	105.3	109.5	1.2		0	10	KTUXFHGUHYRDNF-PXOLEDIWSA-N, KTUXFHGUHYRDNF-PXOLEDIWSA-N, KTUXFHGUHYRDNF-PXOLEDIWSA-N, KTUXFHGUHYRDNF-PXOLEDIWSA-N
procainamide	EC50	10000	-2.5	100	88.5	1	10000	55280.4	88.5	97.6	96.1	104.9	100.8	1.4		0	7.4	REQCZEXYDRLIBE-UHFFFAOYSA-N, REQCZEXYDRLIBE-UHFFFAOYSA-N
STREPTOMYCIN SULFATE [5mM; 10% aq DMSO + 5mM ethanolamine]	EC50	10000	-0.2	100	88.5	1	10000	673.9	95	106.2	88.5	95.7	98.1	15.1		0	6.4
ranitidine	EC50	10000	-2.5	100	98.5	1	10000	332775	107.4	98.5	106.9	104.5	101.3	0.2		0	5.7	SYNOVMDJYWJCON-UHFFFAOYSA-N
TUG-891	EC50	10000	-1	100	87.9	1	10000	184.3	93.8	91.7	87.9	98.5	92.4	3.6		0	8	LPGBXHWIQNZEJB-UHFFFAOYSA-N, LPGBXHWIQNZEJB-UHFFFAOYSA-N
guanaben-acetate	EC50	10000	-1	100	87.3	1	10000	166.6	94.3	95.8	87.3	95.4	90.7	3.8		0	7.6	WDZVGELJXXEGPV-YIXHJXPBSA-N, WDZVGELJXXEGPV-YIXHJXPBSA-N, WDZVGELJXXEGPV-YIXHJXPBSA-N, WDZVGELJXXEGPV-YIXHJXPBSA-N
procaine	EC50	10000	-1	100	92.7	1	10000	212.2	92.8	92.7	96.6	97	97.3	2.2		0	5.5	MFDFERRIHVXMIY-UHFFFAOYSA-N, MFDFERRIHVXMIY-UHFFFAOYSA-N
sulfadiazine	EC50	10000	-0.1	100	94	1	10000	2104.1	94	103.7	95.2	97.5	96.9	10		0	3.8	SEEPANYCNGTZFQ-UHFFFAOYSA-N, SEEPANYCNGTZFQ-UHFFFAOYSA-N, SEEPANYCNGTZFQ-UHFFFAOYSA-N, SEEPANYCNGTZFQ-UHFFFAOYSA-N
phenformin	EC50	10000	-0.2	100	81.5	1	10000	32.6	86.7	101.2	93.7	91.8	81.5	33.5		0.5	6.7	ICFJFFQQTFMIBG-UHFFFAOYSA-N, ICFJFFQQTFMIBG-UHFFFAOYSA-N, ICFJFFQQTFMIBG-UHFFFAOYSA-N, ICFJFFQQTFMIBG-UHFFFAOYSA-N
hexachlorophene	EC50	2286.9	-2.5	100	20.9	1	10000	25.6	95	97.1	92.3	91.6	20.9	51		5.8	4.9	ACGUYXCXAPNIKK-UHFFFAOYSA-N, ACGUYXCXAPNIKK-UHFFFAOYSA-N
indapamide	EC50	10000	-0.3	100	93.3	1	10000	53.7	94.8	96	94.3	94.8	93.3	20.1		0	1	NDDAHWYSQHTHNT-JTQLQIEISA-N, NDDAHWYSQHTHNT-JTQLQIEISA-N, NDDAHWYSQHTHNT-JTQLQIEISA-N
dicloxacillin	EC50	10000	-0.2	100	93.3	1	10000	630.5	100.4	99.6	93.3	98.2	100.9	8.8		0	3.3	YFAGHNZHGGCZAX-JKIFEVAISA-N, YFAGHNZHGGCZAX-JKIFEVAISA-N, YFAGHNZHGGCZAX-JKIFEVAISA-N, YFAGHNZHGGCZAX-JKIFEVAISA-N
lanatoside-C	EC50	116.1	-2.5	100	17.6	1	10000	0.1	102.2	99	66.4	17.6	18.4	159.5		19.5	1.2	JAYAGJDXJIDEKI-FUVOQQLASA-N
flunisolide	EC50	10000	-2.5	100	87.7	1	10000	5	105.1	103.3	91.5	87.7	98.5	26.3		1	6.2	XSFJVAJPIHIPKU-XWCQMRHXSA-N
naphazoline	EC50	10000	-2.5	100	90.1	1	10000	14913.8	95.6	102	90.1	101.3	93.2	2		0	5.6	CNIIGCLFLJGOGP-UHFFFAOYSA-N, CNIIGCLFLJGOGP-UHFFFAOYSA-N, CNIIGCLFLJGOGP-UHFFFAOYSA-N
metronidazole	EC50	10000	-0.1	100	94.4	1	10000	1971	100.4	94.4	100.7	94.9	98.4	9.1		0	2.9	VAOCPAMSLUNLGC-UHFFFAOYSA-N, VAOCPAMSLUNLGC-UHFFFAOYSA-N
1S,2R-phenylpropanolamine	EC50	10000	-2.5	100	97.4	1	10000	226188	98.5	106.6	97.4	101.7	110.2	0.3		0	6.8	DLNKOYKMWOXYQA-VXNVDRBHSA-N
hydrochlorothiazide	EC50	10000	-0.9	100	98.2	1	10000	753.6	112.9	101.2	104.2	98.2	99.6	0.6		0	6.8	JZUFKLXOESDKRF-UHFFFAOYSA-N, JZUFKLXOESDKRF-UHFFFAOYSA-N
diethylcarbamazine	EC50	10000	-1	100	88.5	1	10000	159.9	98.2	95.4	97.2	88.5	99.9	3.5		0	6.6	RCKMWOKWVGPNJF-UHFFFAOYSA-N, RCKMWOKWVGPNJF-UHFFFAOYSA-N
TRIAMCINOLONE ACETONIDE	EC50	10000	-1	100	89	1	10000	160.7	94.2	96.2	96.8	89	93.1	3.3		0	6.3
mycophenolic-acid	EC50	1132.1	-2.5	100	47	1	10000	0.8	93.1	101.9	103.3	77.5	47	50.2		5.8	4	HPNSFSBZBAHARI-RUDMXATFSA-N, HPNSFSBZBAHARI-RUDMXATFSA-N, HPNSFSBZBAHARI-RUDMXATFSA-N, HPNSFSBZBAHARI-RUDMXATFSA-N
methotrexate	EC50	277.3	-2.5	100	66	1	10000	0.2	98.3	99.6	97.6	67.1	66	53		6.1	0.9	FBOZXECLQNJBKD-ZDUSSCGKSA-N, FBOZXECLQNJBKD-ZDUSSCGKSA-N, FBOZXECLQNJBKD-ZDUSSCGKSA-N, FBOZXECLQNJBKD-ZDUSSCGKSA-N
manidipine	EC50	1946.6	-2.5	100	65.4	1	10000	23.1	98.4	93.9	103.6	94.5	65.4	24.7		2.5	3.6	ANEBWFXPVPTEET-JGCGQSQUSA-N
latrepirdine	EC50	10000	-0.9	100	91	1	10000	2.4	105.7	99.4	97.9	96	91	9.9		0	3	JNODQFNWMXFMEV-UHFFFAOYSA-N, JNODQFNWMXFMEV-UHFFFAOYSA-N, JNODQFNWMXFMEV-UHFFFAOYSA-N
phenacemide	EC50	10000	-0.2	100	94.4	1	10000	57.1	102.5	94.4	95.6	100.5	94.8	10.2		0	3.5	XPFRXWCVYUEORT-UHFFFAOYSA-N, XPFRXWCVYUEORT-UHFFFAOYSA-N
haloperidol	EC50	10000	-2.5	100	97.1	1	10000	169184	109.5	103.5	97.1	100.3	102.9	0.3		0	5.7	LNEPOXFFQSENCJ-UHFFFAOYSA-N, LNEPOXFFQSENCJ-UHFFFAOYSA-N, LNEPOXFFQSENCJ-UHFFFAOYSA-N
retinol	EC50	10000	-0.3	100	89.4	1	10000	106.1	108.3	89.4	96.7	97.8	93.2	13.1		0	6.5	FPIPGXGPPPQFEQ-OVSJKPMPSA-N, FPIPGXGPPPQFEQ-OVSJKPMPSA-N
sulfamethoxypyridazine	EC50	10000	-2.5	100	94.8	1	10000	47559.2	97.9	99.8	94.8	101	98.2	0.6		0	2.9	VLYWMPOKSSWJAL-UHFFFAOYSA-N, VLYWMPOKSSWJAL-UHFFFAOYSA-N, VLYWMPOKSSWJAL-UHFFFAOYSA-N
miconazole	EC50	851.9	-1	100	72.1	1	10000	0.4	96.3	98	96.2	85.9	72.1	30.8		2.4	2.4	BYBLEWFAAKGYCD-SFHVURJKSA-N, BYBLEWFAAKGYCD-SFHVURJKSA-N
pirenzepine	EC50	10000	-0.1	100	85.5	1	10000	2208	85.5	102.7	99.9	93.9	95	22.5		0	7.1	RMHMFHUVIITRHF-UHFFFAOYSA-N, RMHMFHUVIITRHF-UHFFFAOYSA-N
4-chlorophenylguanidine	EC50	10000	-2.5	100	95.1	1	10000	2.7	103.4	100.3	97	95.1	95.6	10.2		0	1.7	ZSJNJAJDBNFVCA-UHFFFAOYSA-N, ZSJNJAJDBNFVCA-UHFFFAOYSA-N
tolmetin	EC50	10000	-0.1	100	90.4	1	10000	764.6	90.4	94.6	94.6	90.7	105.1	20.1		0	6.6	UPSPUYADGBWSHF-UHFFFAOYSA-N, UPSPUYADGBWSHF-UHFFFAOYSA-N, UPSPUYADGBWSHF-UHFFFAOYSA-N
memantine	EC50	10000	-0.1	100	90.3	1	10000	738.6	101.9	91.8	90.3	96.9	96.9	18		0	4.6	BUGYDGFZZOZRHP-CDECOKDKSA-N
medroxyprogesterone-acetate	EC50	10000	-2.5	100	92.6	1	10000	37668.2	92.6	103	94.5	100.9	95.8	1.1		0	4.9	PSGAAPLEWMOORI-PEINSRQWSA-N
olsalazine	EC50	10000	-2.5	100	91.9	1	10000	3361.1	96.8	106.6	103.9	105.8	91.9	2.9		0	5.1	QQBDLJCYGRGAKP-FOCLMDBBSA-N, QQBDLJCYGRGAKP-FOCLMDBBSA-N, QQBDLJCYGRGAKP-FOCLMDBBSA-N
dicoumarol	EC50	10000	-2.5	100	98.4	1	10000	186598	98.9	105.7	98.4	102.2	101.7	0.2		0	3.4	DOBMPNYZJYQDGZ-UHFFFAOYSA-N, DOBMPNYZJYQDGZ-UHFFFAOYSA-N
aloxistatin	EC50	10000	-2.5	100	90.5	1	10000	46739.6	97.6	98.8	90.5	101.6	98	1.1		0	5.2	SRVFFFJZQVENJC-IHRRRGAJSA-N, SRVFFFJZQVENJC-IHRRRGAJSA-N, SRVFFFJZQVENJC-IHRRRGAJSA-N, SRVFFFJZQVENJC-IHRRRGAJSA-N
naproxen	EC50	10000	-2.5	100	94.9	1	10000	3.8	95.1	101.1	101.8	94.9	95.3	7		0	2.7	CMWTZPSULFXXJA-VIFPVBQESA-N, CMWTZPSULFXXJA-VIFPVBQESA-N, CMWTZPSULFXXJA-VIFPVBQESA-N, CMWTZPSULFXXJA-VIFPVBQESA-N
penicillin-v-potassium	EC50	10000	-0.4	100	90	1	10000	2.4	97.5	95.6	94.3	92.7	90	23.8		0	0.7	BPLBGHOLXOTWMN-MBNYWOFBSA-N, BPLBGHOLXOTWMN-MBNYWOFBSA-N
fluorometholone	EC50	10000	-0.1	100	94.1	1	10000	10400.5	94.1	96.2	96.4	99.7	123.6	9.2		0	13.5	FAOZLTXFLGPHNG-KNAQIMQKSA-N
suramin	EC50	10000	-1	100	90.9	1	10000	186.2	93.5	94.5	99	90.9	97.5	2.7		0	6.1	FIAFUQMPZJWCLV-UHFFFAOYSA-N, FIAFUQMPZJWCLV-UHFFFAOYSA-N
disulfiram	EC50	31.4	-1.8	100	9.6	1	10000	1.7	102.6	90.1	19.1	9.6	75.3	226.4		27.5	32.9	AUZONCFQVSMFAP-UHFFFAOYSA-N, AUZONCFQVSMFAP-UHFFFAOYSA-N, AUZONCFQVSMFAP-UHFFFAOYSA-N
guaifenesin	EC50	10000	-0.1	100	84.5	1	10000	1463.4	101.7	84.5	100.9	91.2	99.5	23		0	7.9	HSRJKNPTNIJEKV-QMMMGPOBSA-N, HSRJKNPTNIJEKV-QMMMGPOBSA-N, HSRJKNPTNIJEKV-QMMMGPOBSA-N
meclizine	EC50	10000	-2.5	100	85.8	1	10000	304.8	91.9	100.6	97.1	99.5	85.8	7.7		0.2	4.3	OCJYIGYOJCODJL-VWLOTQADSA-N
papaverine	EC50	10000	-0.4	100	77.8	1	10000	3.9	95	91.9	95.8	86.1	77.8	38.9		1.7	3.9	XQYZDYMELSJDRZ-UHFFFAOYSA-N
sulfameter	EC50	10000	-2.5	100	92.7	1	10000	63711	106.2	103.1	92.7	103.4	98.8	0.9		0	5.5	GPTONYMQFTZPKC-UHFFFAOYSA-N, GPTONYMQFTZPKC-UHFFFAOYSA-N, GPTONYMQFTZPKC-UHFFFAOYSA-N
minoxidil	EC50	10000	-0.1	100	90	1	10000	670.2	101.3	90	92.8	96.1	96.8	18.6		0	4.3	ZFMITUMMTDLWHR-UHFFFAOYSA-N, ZFMITUMMTDLWHR-UHFFFAOYSA-N, ZFMITUMMTDLWHR-UHFFFAOYSA-N, ZFMITUMMTDLWHR-UHFFFAOYSA-N, ZFMITUMMTDLWHR-UHFFFAOYSA-N
methylprednisolone	EC50	10000	-0.3	100	90.3	1	10000	189.1	96	108.1	90.3	99.3	98.4	8.8		0	6.6	VHRSUDSXCMQTMA-PJHHCJLFSA-N, VHRSUDSXCMQTMA-PJHHCJLFSA-N, VHRSUDSXCMQTMA-PJHHCJLFSA-N
sulfinpyrazone	EC50	10000	-2.5	100	90.5	1	10000	206.6	101.6	102.8	98.5	99.8	90.5	5.1		0	1.8	MBGGBVCUIVRRBF-LJAQVGFWSA-N
thioridazine	EC50	3809.5	-2.5	100	69.5	1	10000	527.6	109.7	100	104.7	104.7	69.5	13.2		1.1	6.2	KLBQZWRITKRQQV-UHFFFAOYSA-N, KLBQZWRITKRQQV-UHFFFAOYSA-N
sulfacetamide	EC50	10000	-2.5	100	87.3	1	10000	60741.7	92.8	90.8	87.3	102.6	98.1	1.5		0	9	SKIVFJLNDNKQPD-UHFFFAOYSA-N, SKIVFJLNDNKQPD-UHFFFAOYSA-N, SKIVFJLNDNKQPD-UHFFFAOYSA-N
molsidomine	EC50	10000	-0.1	100	94.4	1	10000	4642.5	94.4	96.5	105.9	95.1	103.7	8.7		0	5.7	XLFWDASMENKTKL-UHFFFAOYSA-O, XLFWDASMENKTKL-UHFFFAOYSA-O
ibuprofen	EC50	10000	-2.5	100	94.5	1	10000	86316.1	94.5	96.3	98.1	108	100.5	0.7		0	5.5	HEFNNWSXXWATRW-SNVBAGLBSA-N, HEFNNWSXXWATRW-SNVBAGLBSA-N
indoprofen	EC50	10000	-1	100	91.9	1	10000	157.4	91.9	97.8	99.5	96.5	93.8	2.4		0	4.5	RJMIEHBSYVWVIN-LLVKDONJSA-N, RJMIEHBSYVWVIN-LLVKDONJSA-N
tenofovir	EC50	10000	-0.1	100	89.2	1	10000	3233.5	97.8	89.2	96.9	99.6	107.4	16.8		0	7.7	SGOIRFVFHAKUTI-ZCFIWIBFSA-N, SGOIRFVFHAKUTI-ZCFIWIBFSA-N, SGOIRFVFHAKUTI-ZCFIWIBFSA-N
dicycloverine	EC50	10000	-0.1	100	95.6	1	10000	2613.4	99.3	95.6	97.2	98.1	101.7	6.8		0	2.5	CURUTKGFNZGFSE-UHFFFAOYSA-N, CURUTKGFNZGFSE-UHFFFAOYSA-N, CURUTKGFNZGFSE-UHFFFAOYSA-N
enalapril	EC50	10000	-0.1	100	84.1	1	10000	2339.1	92.4	97.1	84.1	102.3	100.4	24.7		0	8.2	GBXSMTUPTTWBMN-XIRDDKMYSA-N, GBXSMTUPTTWBMN-XIRDDKMYSA-N, GBXSMTUPTTWBMN-XIRDDKMYSA-N
erythromycin-estolate	EC50	10000	-0.1	100	96.2	1	10000	1982	96.2	101.9	97.5	99.4	97	6.4		0	2.3	TYQXKHPOXXXCTP-JKQIPHDKSA-N, TYQXKHPOXXXCTP-JKQIPHDKSA-N
vorapaxar	EC50	10000	-2.5	100	78	1	10000	4648.3	90	93.2	103	105.1	83	5.5		0.2	6.8	ZBGXUVOIWDMMJE-QHNZEKIYSA-N
norfloxacin	EC50	10000	-2.5	100	93.9	1	10000	83665.4	104.2	93.9	96.1	105.6	103.3	0.7		0	5.9	OGJPXUAPXNRGGI-UHFFFAOYSA-N, OGJPXUAPXNRGGI-UHFFFAOYSA-N, OGJPXUAPXNRGGI-UHFFFAOYSA-N, OGJPXUAPXNRGGI-UHFFFAOYSA-N
nitrofurazone	EC50	10000	-2.5	100	87.2	1	10000	456.5	93.8	100.8	98.8	100.6	87.2	6.1		0.1	3.2	IAIWVQXQOWNYOU-FPYGCLRLSA-N, IAIWVQXQOWNYOU-FPYGCLRLSA-N, IAIWVQXQOWNYOU-FPYGCLRLSA-N
benzylpenicillin	EC50	10000	-0.1	100	80.1	1	10000	2706.7	80.1	101.1	97.6	95.3	106.1	31		0	11.9	JGSARLDLIJGVTE-MBNYWOFBSA-N, JGSARLDLIJGVTE-MBNYWOFBSA-N, JGSARLDLIJGVTE-MBNYWOFBSA-N
17-hydroxyprogesterone-caproate	EC50	1725.4	-2.5	100	64.7	1	10000	21	92.7	95.9	107.4	92.8	64.7	27		2.8	5.6	DOMWKUIIPQCAJU-LJHIYBGHSA-N
niflumic-acid	EC50	10000	-0.4	100	96.2	1	10000	244.2	107.7	98.5	98.4	96.2	100.4	3.1		0	4.4	JZFPYUNJRRFVQU-UHFFFAOYSA-N, JZFPYUNJRRFVQU-UHFFFAOYSA-N, JZFPYUNJRRFVQU-UHFFFAOYSA-N
sulfaphenazole	EC50	10000	-2.5	100	94	1	10000	2	97.5	100.1	102	96.1	94	6.6		0	1.6	QWCJHSGMANYXCW-UHFFFAOYSA-N, QWCJHSGMANYXCW-UHFFFAOYSA-N
doxepin	EC50	10000	-2.5	100	90.4	1	10000	49655.4	90.4	100.3	97.4	102.4	99.6	1.2		0	5.6	ODQWQRRAPPTVAG-BOPFTXTBSA-N, ODQWQRRAPPTVAG-BOPFTXTBSA-N
bemesetron	EC50	10000	-2.5	100	82.2	1	10000	8.3	103.6	97.8	103	94.9	82.2	15		1	2.6	MNJNPLVXBISNSX-WDNDVIMCSA-N
dimenhydrinate	EC50	10000	-2.5	100	88.1	1	10000	66762.1	96.3	88.1	88.1	104.2	99.5	1.4		0	9.3	NFLLKCVHYJRNRH-UHFFFAOYSA-N, NFLLKCVHYJRNRH-UHFFFAOYSA-N, NFLLKCVHYJRNRH-UHFFFAOYSA-N
progesterone	EC50	10000	-1.4	100	82.9	1	10000	0.3	97.4	98.8	98.4	87.2	82.9	22.8		1.3	1.4	RJKFOVLPORLFTN-LEKSSAKUSA-N, RJKFOVLPORLFTN-LEKSSAKUSA-N
tranylcypromine	EC50	10000	-2.5	100	90.7	1	10000	71822.9	90.7	105.9	93.7	103.8	103.6	1.1		0	7.8	AELCINSCMGFISI-BDAKNGLRSA-N
proglumide	EC50	10000	-2.5	100	95.7	1	10000	89538.7	102	105.2	95.7	104	101.6	0.5		0	4.5	DGMKFQYCZXERLX-OAHLLOKOSA-N
fenspiride	EC50	10000	-0.3	100	91.2	1	10000	247.1	99	103.1	91.2	101.4	104.4	8.5		0	6.4	FVNFBBAOMBJTST-UHFFFAOYSA-N, FVNFBBAOMBJTST-UHFFFAOYSA-N, FVNFBBAOMBJTST-UHFFFAOYSA-N
pargyline	EC50	10000	-0.1	100	93	1	10000	2637.3	96	93	96.3	98.6	102.6	10.9		0	4.1	DPWPWRLQFGFJFI-UHFFFAOYSA-N, DPWPWRLQFGFJFI-UHFFFAOYSA-N
disopyramide	EC50	10000	-2.5	100	91.8	1	10000	1478.5	94.4	103.7	101.1	102.2	91.8	3.3		0	3.7	UVTNFZQICZKOEM-UHFFFAOYSA-N, UVTNFZQICZKOEM-UHFFFAOYSA-N, UVTNFZQICZKOEM-UHFFFAOYSA-N
AS-2034178	EC50	10000	-2.5	100	92.8	1	10000	56403.5	106.5	96.2	100.9	105.6	96.4	0.9		0	4.7	VENOXIKBBUVHRY-UHFFFAOYSA-N, VENOXIKBBUVHRY-UHFFFAOYSA-N
promazine	EC50	10000	-0.1	100	93.6	1	10000	1392.7	95.5	98.3	93.6	96.1	102.1	11.3		0	3.6	ZGUGWUXLJSTTMA-UHFFFAOYSA-N, ZGUGWUXLJSTTMA-UHFFFAOYSA-N
tolnaftate	EC50	10000	-1	100	93.3	1	10000	209.6	93.3	99.7	94	94.8	96.8	2		0	5	FUSNMLFNXJSCDI-UHFFFAOYSA-N, FUSNMLFNXJSCDI-UHFFFAOYSA-N, FUSNMLFNXJSCDI-UHFFFAOYSA-N
parachlorophenol	EC50	10000	-1	100	90.4	1	10000	208.2	94.2	91.5	99.7	90.4	100	2.9		0	7.1	WXNZTHHGJRFXKQ-UHFFFAOYSA-N, WXNZTHHGJRFXKQ-UHFFFAOYSA-N
hydrastine-(1R,9S)	EC50	10000	-0.3	100	91.4	1	10000	101.4	101.2	95.3	98.9	98.6	94.8	8.7		0	2.3	JZUTXVTYJDCMDU-MOPGFXCFSA-N, JZUTXVTYJDCMDU-MOPGFXCFSA-N
norepinephrine	EC50	10000	-0.1	100	88.9	1	10000	1947.1	88.9	95.9	101.3	93.2	97.5	17.6		0	5.2	SFLSHLFXELFNJZ-QMMMGPOBSA-N, SFLSHLFXELFNJZ-QMMMGPOBSA-N, SFLSHLFXELFNJZ-QMMMGPOBSA-N, SFLSHLFXELFNJZ-QMMMGPOBSA-N
mepenzolate	EC50	10000	-2.5	100	87.1	1	10000	58372.7	91.3	87.1	96.6	101.4	100.8	1.6		0	8.8	GKNPSSNBBWDAGH-IBGZPJMESA-N, GKNPSSNBBWDAGH-IBGZPJMESA-N, GKNPSSNBBWDAGH-IBGZPJMESA-N
sulfafurazole	EC50	10000	-0.1	100	94	1	10000	1854.5	95.7	94.2	96.6	94	103.2	13.5		0	4.1	NHUHCSRWZMLRLA-UHFFFAOYSA-N, NHUHCSRWZMLRLA-UHFFFAOYSA-N, NHUHCSRWZMLRLA-UHFFFAOYSA-N, NHUHCSRWZMLRLA-UHFFFAOYSA-N, NHUHCSRWZMLRLA-UHFFFAOYSA-N
sulfaquinoxaline	EC50	10000	-2.5	100	93	1	10000	56171.8	100.7	104.2	93	102.7	99.7	0.8		0	4.6	NHZLNPMOSADWGC-UHFFFAOYSA-N
APR-246	EC50	10000	-2	100	94.2	1	10000	29.5	99.5	94.7	95.1	94.2	94.6	20.3		0	0.5	BGBNULCRKBVAKL-SNVBAGLBSA-N
imipramine	EC50	10000	-2.5	100	97.3	1	10000	125	106.9	97.5	97.3	97.9	99.3	8.8		0	3.6	BCGWQEUPMDMJNV-UHFFFAOYSA-N, BCGWQEUPMDMJNV-UHFFFAOYSA-N, BCGWQEUPMDMJNV-UHFFFAOYSA-N
phenytoin	EC50	10000	-0.1	100	88.6	1	10000	2100.8	97.9	95.9	88.6	101	99.3	17.7		0	5.3	CXOFVDLJLONNDW-UHFFFAOYSA-N, CXOFVDLJLONNDW-UHFFFAOYSA-N, CXOFVDLJLONNDW-UHFFFAOYSA-N
isopropamide-iodide	EC50	10000	-0.1	100	93.9	1	10000	2621.9	102.2	94.2	98.1	93.9	101.3	9.4		0	3.9	JTPUMZTWMWIVPA-UHFFFAOYSA-O, JTPUMZTWMWIVPA-UHFFFAOYSA-O
mesna	EC50	10000	-0.8	100	97.2	1	10000	458	114	101.8	103.7	97.2	104.5	1.1		0	8	ZNEWHQLOPFWXOF-UHFFFAOYSA-N, ZNEWHQLOPFWXOF-UHFFFAOYSA-N, ZNEWHQLOPFWXOF-UHFFFAOYSA-N
pramoxine	EC50	10000	-2.5	100	95.8	1	10000	2.6	105.2	109.1	97.8	95.8	98	8.4		0	5.4	DQKXQSGTHWVTAD-UHFFFAOYSA-N, DQKXQSGTHWVTAD-UHFFFAOYSA-N, DQKXQSGTHWVTAD-UHFFFAOYSA-N
dibenzothiophene	EC50	10000	-0.3	100	91.1	1	10000	170.2	101.1	98.7	99.9	91.1	99.8	9		0	3.8	IYYZUPMFVPLQIF-UHFFFAOYSA-N, IYYZUPMFVPLQIF-UHFFFAOYSA-N, IYYZUPMFVPLQIF-UHFFFAOYSA-N
minaprine	EC50	10000	-1	100	89.3	1	10000	143	92	96	98.4	96.1	89.3	3.2		0	5.5	LDMWSLGGVTVJPG-UHFFFAOYSA-N, LDMWSLGGVTVJPG-UHFFFAOYSA-N
methyldopa	EC50	10000	-2.5	100	89.8	1	10000	55578.9	97.5	103	89.8	105.5	99.9	1.2		0	6.6	CJCSPKMFHVPWAR-JTQLQIEISA-N, CJCSPKMFHVPWAR-JTQLQIEISA-N, CJCSPKMFHVPWAR-JTQLQIEISA-N, CJCSPKMFHVPWAR-JTQLQIEISA-N, CJCSPKMFHVPWAR-JTQLQIEISA-N
tolbutamide	EC50	10000	-2.5	100	96.2	1	10000	26.8	101	96.7	96.2	96.3	96.3	12.4		0	0.5	JLRGJRBPOGGCBT-UHFFFAOYSA-N, JLRGJRBPOGGCBT-UHFFFAOYSA-N, JLRGJRBPOGGCBT-UHFFFAOYSA-N
folic-acid	EC50	10000	-1.4	100	89.2	1	10000	4.1	89.2	102.9	101.4	95.3	90.7	9.6		0	5.7	OVBPIULPVIDEAO-LBPRGKRZSA-N
metoclopramide	EC50	10000	-1.3	100	91.6	1	10000	386.3	101.6	91.6	101.6	99.5	96.5	1.9		0	4.3	TTWJBBZEZQICBI-UHFFFAOYSA-N, TTWJBBZEZQICBI-UHFFFAOYSA-N
cefoperazone	EC50	10000	-2.2	100	98.5	1	10000	62637	98.5	107.2	101.6	100	99.6	0.2		0	3.8	GCFBRXLSHGKWDP-XCGNWRKASA-N, GCFBRXLSHGKWDP-XCGNWRKASA-N, GCFBRXLSHGKWDP-XCGNWRKASA-N
dalfampridine	EC50	10000	-2.5	100	96	1	10000	9768	101.9	108.5	99.1	105.6	96	1.3		0	5.2	NUKYPUAOHBNCPY-UHFFFAOYSA-N, NUKYPUAOHBNCPY-UHFFFAOYSA-N
delamanid	EC50	10000	-2.5	100	90.5	1	10000	2.3	102.7	96.9	102.7	90.5	94.3	13.2		0	3.2	XDAOLTSRNUSPPH-XMMPIXPASA-N
NALOXONE HYDROCHLORIDE	EC50	10000	-2.5	100	94.7	1	10000	68201.1	98	94.7	101.1	100	103.5	0.6		0	4.2
cinchocaine	EC50	10000	-2.5	100	88	1	10000	0.7	99.9	95	103.4	94.2	88.1	11.9		0.3	3	PUFQVTATUTYEAL-UHFFFAOYSA-N, PUFQVTATUTYEAL-UHFFFAOYSA-N, PUFQVTATUTYEAL-UHFFFAOYSA-N
KHS-101	EC50	1373	-2.4	100	53.3	1	10000	3.7	91.3	103.2	98.1	85.2	53.3	40.4		4.6	4.7	DGRJOOOHPBSAHD-UHFFFAOYSA-N, DGRJOOOHPBSAHD-UHFFFAOYSA-N
procyclidine	EC50	10000	-0.1	100	91.7	1	10000	2761.9	96.9	91.7	102.2	92.3	100.9	12.9		0	5	INDBQLZJXZLFIT-NSHDSACASA-N
arecoline	EC50	10000	-0.1	100	92.8	1	10000	325.9	92.8	97.9	95.6	95.7	100	14.4		0	3.2	HJJPJSXJAXAIPN-UHFFFAOYSA-N, HJJPJSXJAXAIPN-UHFFFAOYSA-N, HJJPJSXJAXAIPN-UHFFFAOYSA-N
hyoscyamine	EC50	10000	-0.7	100	89.6	1	10000	1.7	103.3	99.8	95	94.2	89.6	16.2		0	2.1	RKUNBYITZUJHSG-FXUDXRNXSA-N, RKUNBYITZUJHSG-FXUDXRNXSA-N, RKUNBYITZUJHSG-FXUDXRNXSA-N
ketoconazole	EC50	10000	-2.5	100	82.6	1	10000	1306	91.9	110.5	95.1	104	82.6	7.2		0.3	7.5	XMAYWYJOQHXEEK-ZEQKJWHPSA-N, XMAYWYJOQHXEEK-ZEQKJWHPSA-N, XMAYWYJOQHXEEK-ZEQKJWHPSA-N, XMAYWYJOQHXEEK-ZEQKJWHPSA-N
xylazine	EC50	10000	-2.5	100	92.1	1	10000	2026.7	105.1	100.6	98.7	104.3	92.1	2.9		0	3.5	BPICBUSOMSTKRF-UHFFFAOYSA-N, BPICBUSOMSTKRF-UHFFFAOYSA-N, BPICBUSOMSTKRF-UHFFFAOYSA-N
sulphadimethoxine	EC50	10000	-2.5	100	99.8	1	10000	1.78066e+06	109	99.9	103	100.4	99.9	0		0	4.8	ZZORFUFYDOWNEF-UHFFFAOYSA-N, ZZORFUFYDOWNEF-UHFFFAOYSA-N, ZZORFUFYDOWNEF-UHFFFAOYSA-N
dihydrostreptomycin	EC50	10000	-0.1	100	93.8	1	10000	3055.5	99.2	94.3	97.6	93.8	103.5	9.6		0	4.2	DLNWBHHJUACHNB-SNGKZNBCSA-N
pilocarpine	EC50	10000	-0.1	100	88.7	1	10000	2487.8	100.3	98.1	88.7	91.3	103.1	17.6		0	6.2	QCHFTSOMWOSFHM-WPRPVWTQSA-N, QCHFTSOMWOSFHM-WPRPVWTQSA-N, QCHFTSOMWOSFHM-WPRPVWTQSA-N, QCHFTSOMWOSFHM-WPRPVWTQSA-N, QCHFTSOMWOSFHM-WPRPVWTQSA-N
cefamandole-nafate	EC50	10000	-0.1	100	91.8	1	10000	2191.3	97.9	91.8	98.6	99.4	100.4	12.7		0	4	RRJHESVQVSRQEX-SUYBPPKGSA-N, RRJHESVQVSRQEX-SUYBPPKGSA-N, RRJHESVQVSRQEX-SUYBPPKGSA-N
carbetapentane	EC50	10000	-2.5	100	87.7	1	10000	8670.7	97.9	94.3	94.3	104.9	91.1	2.7		0	4.9	CFJMRBQWBDQYMK-UHFFFAOYSA-N, CFJMRBQWBDQYMK-UHFFFAOYSA-N
FOSFOMYCIN CALCIUM	EC50	10000	-0.1	100	94.1	1	10000	2332.6	97.3	94.5	94.4	94.1	100.7	14.5		0	3.1
iodoquinol	EC50	2333.3	-2.5	100	63.1	1	10000	55.5	106.6	94.3	97.1	96.3	63.1	23.5		2.4	4.6	UXZFQZANDVDGMM-UHFFFAOYSA-N, UXZFQZANDVDGMM-UHFFFAOYSA-N
tetracaine	EC50	10000	-2.5	100	92.7	1	10000	59954.6	100.7	92.7	105	100.5	101.4	0.9		0	5.1	GKCBAIGFKIBETG-UHFFFAOYSA-N, GKCBAIGFKIBETG-UHFFFAOYSA-N
sulfamethazine	EC50	10000	-2.5	100	91.7	1	10000	3304.5	101.5	96.8	96	103.9	92.7	2.5		0	3.4	ASWVTGNCAZCNNR-UHFFFAOYSA-N, ASWVTGNCAZCNNR-UHFFFAOYSA-N, ASWVTGNCAZCNNR-UHFFFAOYSA-N, ASWVTGNCAZCNNR-UHFFFAOYSA-N
fenbendazole	EC50	922.1	-2.5	100	66.2	1	10000	0.5	94.2	95.8	103.5	81.3	66.2	35.1		3.8	4	HDDSHPAODJUKPD-UHFFFAOYSA-N, HDDSHPAODJUKPD-UHFFFAOYSA-N
indomethacin	EC50	10000	-2.5	100	94.6	1	10000	22.2	95.6	98.6	101	98.4	94.6	4.6		0	2.3	CGIGDMFJXJATDK-UHFFFAOYSA-N, CGIGDMFJXJATDK-UHFFFAOYSA-N, CGIGDMFJXJATDK-UHFFFAOYSA-N
mafenide	EC50	10000	-2.5	100	96.3	1	10000	84751.5	105.9	98.5	97.7	103.3	98.1	0.4		0	3.6	TYMRLRRVMHJFTF-UHFFFAOYSA-N, TYMRLRRVMHJFTF-UHFFFAOYSA-N
ABACAVIR SULFATE	EC50	10000	-2.5	100	94.3	1	10000	4.4	102.2	103.5	94.3	98.4	95.1	13.3		0	3
ketoprofen	EC50	10000	-2.5	100	95.7	1	10000	111425	98	98.2	95.7	107.2	104.8	0.5		0	5.6	DKYWVDODHFEZIM-LLVKDONJSA-N, DKYWVDODHFEZIM-LLVKDONJSA-N, DKYWVDODHFEZIM-LLVKDONJSA-N
estradiol-benzoate	EC50	10000	-0.1	100	100	1	10000	353.1	100	100	100	100	100	0.1		0	0	UYIFTLBWAOGQBI-BZDYCCQFSA-N
cimetidine	EC50	10000	-2.5	100	88.1	1	10000	1276.3	99.8	98.7	98.7	106.1	88.1	4.4		0	3.4	AQIXAKUUQRKLND-UHFFFAOYSA-N, AQIXAKUUQRKLND-UHFFFAOYSA-N, AQIXAKUUQRKLND-UHFFFAOYSA-N, AQIXAKUUQRKLND-UHFFFAOYSA-N
neostigmine	EC50	10000	-0.1	100	91.9	1	10000	1263.9	97.2	91.9	100.3	93.7	99.2	14		0	3.8	ALWKGYPQUAPLQC-UHFFFAOYSA-N, ALWKGYPQUAPLQC-UHFFFAOYSA-N, ALWKGYPQUAPLQC-UHFFFAOYSA-N, ALWKGYPQUAPLQC-UHFFFAOYSA-N
megestrol-acetate	EC50	10000	-1	100	87.7	1	10000	151.7	97.3	95.9	87.7	98	91.6	3.7		0	6.7	RQZAXGRLVPAYTJ-GQFGMJRRSA-N, RQZAXGRLVPAYTJ-GQFGMJRRSA-N, RQZAXGRLVPAYTJ-GQFGMJRRSA-N, RQZAXGRLVPAYTJ-GQFGMJRRSA-N, RQZAXGRLVPAYTJ-GQFGMJRRSA-N
sulfabenzamide	EC50	10000	-2.5	100	92.3	1	10000	79632.2	92.3	103.6	100.5	100.1	107.7	0.9		0	7.2	PBCZLFBEBARBBI-UHFFFAOYSA-N
oxidopamine	EC50	10000	-0.1	100	86.7	1	10000	376.9	86.7	93.3	90.7	95.4	100.3	27.1		0	6.2	DIVDFFZHCJEHGG-UHFFFAOYSA-N, DIVDFFZHCJEHGG-UHFFFAOYSA-N
phthalylsulfathiazole	EC50	10000	-2.5	100	88.9	1	10000	28108.1	106.3	93.9	94.1	102.1	93.7	1.6		0	5.4	PBMSWVPMRUJMPE-UHFFFAOYSA-N, PBMSWVPMRUJMPE-UHFFFAOYSA-N
sulfaguanidine	EC50	10000	-2.5	100	85.7	1	10000	12564.1	91	101.1	101.3	104.5	90.7	2.5		0	5.1	BRBKOPJOKNSWSG-UHFFFAOYSA-N, BRBKOPJOKNSWSG-UHFFFAOYSA-N, BRBKOPJOKNSWSG-UHFFFAOYSA-N, BRBKOPJOKNSWSG-UHFFFAOYSA-N
ASC-J9	EC50	3191.1	-2.5	100	45.2	1	10000	182	90.7	92.8	92.9	100.3	45.2	27.7		2.9	7.2	ZMGUKFHHNQMKJI-URFDALOKSA-N, ZMGUKFHHNQMKJI-URFDALOKSA-N, ZMGUKFHHNQMKJI-URFDALOKSA-N, ZMGUKFHHNQMKJI-URFDALOKSA-N
adapalene	EC50	10000	-1	100	93.3	1	10000	131	95.3	99.6	97.6	99.4	93.3	2		0	3.1	LZCDAPDGXCYOEH-UHFFFAOYSA-N, LZCDAPDGXCYOEH-UHFFFAOYSA-N, LZCDAPDGXCYOEH-UHFFFAOYSA-N
metaproterenol	EC50	10000	-2.5	100	90.8	1	10000	53013	93.4	90.8	103.6	105.7	95.1	1.2		0	6.6	LMOINURANNBYCM-LLVKDONJSA-N, LMOINURANNBYCM-LLVKDONJSA-N
piperacillin	EC50	10000	-2.5	100	91.1	1	10000	74251.7	93.8	91.1	97.8	103	105.8	1.1		0	7.7	IVBHGBMCVLDMKU-GXNBUGAJSA-N, IVBHGBMCVLDMKU-GXNBUGAJSA-N, IVBHGBMCVLDMKU-GXNBUGAJSA-N, IVBHGBMCVLDMKU-GXNBUGAJSA-N, IVBHGBMCVLDMKU-GXNBUGAJSA-N, IVBHGBMCVLDMKU-GXNBUGAJSA-N
isosorbide-dinitrate	EC50	10000	-0.1	100	90.5	1	10000	691.2	99.1	95	101.7	90.5	98.7	12.9		0	4.3	MOYKHGMNXAOIAT-JGWLITMVSA-N, MOYKHGMNXAOIAT-JGWLITMVSA-N
succinylsulfathiazole	EC50	10000	-2.5	100	89.6	1	10000	58883.2	93.9	100	89.6	103.7	101.5	1.3		0	7.1	SKVLYVHULOWXTD-UHFFFAOYSA-N, SKVLYVHULOWXTD-UHFFFAOYSA-N
nicergoline	EC50	10000	-0.2	100	95	1	10000	110.3	97.7	96	101.7	95	95.4	11.1		0	2.6	YSEXMKHXIOCEJA-FVFQAYNVSA-N, YSEXMKHXIOCEJA-FVFQAYNVSA-N, YSEXMKHXIOCEJA-FVFQAYNVSA-N
CEFUROXIME SODIUM	EC50	10000	-2.5	100	90.6	1	10000	64957.1	106.4	90.6	98.6	107.4	99.4	1.1		0	7.1
PF-04885614	EC50	10000	-0.3	100	88	1	10000	5.9	95.8	96.5	91.3	92	88	29		0.1	1.5	AGORGFNWYAUYSU-UHFFFAOYSA-N, AGORGFNWYAUYSU-UHFFFAOYSA-N
niacin	EC50	10000	-2.5	100	91.6	1	10000	67612.6	91.6	96.7	94.2	103.2	102.8	1		0	6.6	PVNIIMVLHYAWGP-UHFFFAOYSA-N, PVNIIMVLHYAWGP-UHFFFAOYSA-N, PVNIIMVLHYAWGP-UHFFFAOYSA-N
piroxicam	EC50	10000	-2.5	100	93.6	1	10000	62379.8	93.6	96	104.1	100.3	100.2	0.8		0	4.6	QYSPLQLAKJAUJT-UHFFFAOYSA-N
aminophylline	EC50	10000	-1	100	87.3	1	10000	168.7	95.4	87.3	95.3	97.6	99.1	3.8		0	7.6	ZFXYFBGIUFBOJW-UHFFFAOYSA-N, ZFXYFBGIUFBOJW-UHFFFAOYSA-N, ZFXYFBGIUFBOJW-UHFFFAOYSA-N, ZFXYFBGIUFBOJW-UHFFFAOYSA-N
SCOPOLAMINE HYDROBROMIDE	EC50	10000	-1.9	100	99.9	1	10000	299432	100.7	101.4	105.4	99.9	110.5	0		0	6
fenoprofen	EC50	10000	-2.5	100	93.5	1	10000	88689.2	98.4	93.5	98.7	101.2	108.3	0.8		0	6.7	RDJGLLICXDHJDY-LLVKDONJSA-N
lactulose	EC50	10000	-2.5	100	98.2	1	10000	212780	100.1	98.2	101.3	104.3	106.5	0.2		0	4.4	JCQLYHFGKNRPGE-FCVZTGTOSA-N, JCQLYHFGKNRPGE-FCVZTGTOSA-N
nitromide	EC50	10000	-2.5	100	95.2	1	10000	89859	97.5	95.2	95.8	104.4	103.5	0.6		0	5	UUKWKUSGGZNXGA-UHFFFAOYSA-N, UUKWKUSGGZNXGA-UHFFFAOYSA-N
epinephrine	EC50	10000	-0.2	100	86.3	1	10000	135.2	93.7	104.8	86.3	98.5	90	20.9		0	6.9	UCTWMZQNUQWSLP-VIFPVBQESA-N, UCTWMZQNUQWSLP-VIFPVBQESA-N, UCTWMZQNUQWSLP-VIFPVBQESA-N, UCTWMZQNUQWSLP-VIFPVBQESA-N, UCTWMZQNUQWSLP-VIFPVBQESA-N, UCTWMZQNUQWSLP-VIFPVBQESA-N
methylthiouracil	EC50	10000	-0.2	100	90.1	1	10000	74.2	98.7	96.6	99.3	96.3	94.6	11.2		0	1.3	HWGBHCRJGXAGEU-UHFFFAOYSA-N, HWGBHCRJGXAGEU-UHFFFAOYSA-N
prochlorperazine	EC50	10000	-2.5	100	76.6	1	10000	433.6	100.3	84.1	96.9	99.8	76.6	12.1		0.9	8.1	WIKYUJGCLQQFNW-UHFFFAOYSA-N, WIKYUJGCLQQFNW-UHFFFAOYSA-N, WIKYUJGCLQQFNW-UHFFFAOYSA-N, WIKYUJGCLQQFNW-UHFFFAOYSA-N
sulfamerazine	EC50	10000	-1	100	89.8	1	10000	187.3	97	89.8	92	98.7	98.2	3.1		0	6.8	QPPBRPIAZZHUNT-UHFFFAOYSA-N, QPPBRPIAZZHUNT-UHFFFAOYSA-N, QPPBRPIAZZHUNT-UHFFFAOYSA-N
flufenamic-acid	EC50	10000	-0.1	100	85.4	1	10000	1924.8	93.5	96.3	85.4	100.9	96.2	22.7		0	6.2	LPEPZBJOKDYZAD-UHFFFAOYSA-N, LPEPZBJOKDYZAD-UHFFFAOYSA-N
albuterol	EC50	10000	-0.1	100	90.9	1	10000	188	102.8	90.9	92.5	95.3	97	17.6		0	4.5	NDAUXUAQIAJITI-GFCCVEGCSA-N, NDAUXUAQIAJITI-GFCCVEGCSA-N
betamethasone-acetate	EC50	10000	-0.1	100	91.7	1	10000	775.2	98.6	99.3	97.1	91.7	101.2	11.6		0	3.7	AKUJBENLRBOFTD-QZIXMDIESA-N
probenecid	EC50	10000	-2.5	100	86.6	1	10000	41045.1	95.8	97.6	88.8	104.1	93.3	1.6		0	6.4	DBABZHXKTCFAPX-UHFFFAOYSA-N, DBABZHXKTCFAPX-UHFFFAOYSA-N, DBABZHXKTCFAPX-UHFFFAOYSA-N, DBABZHXKTCFAPX-UHFFFAOYSA-N
cefotetan	EC50	10000	-0.1	100	92.4	1	10000	2094.7	92.4	95.3	93.6	95.9	101.2	18.3		0	4	SRZNHPXWXCNNDU-IXOPCIAXSA-N
lisinopril	EC50	10000	-0.1	100	93.1	1	10000	535.5	98.4	94.2	95.9	93.1	101.9	13.3		0	3.8	RLAWWYSOJDYHDC-BZSNNMDCSA-N, RLAWWYSOJDYHDC-BZSNNMDCSA-N, RLAWWYSOJDYHDC-BZSNNMDCSA-N, RLAWWYSOJDYHDC-BZSNNMDCSA-N
glucosamine	EC50	10000	-1	100	88.8	1	10000	199.1	88.8	91.8	95	96.6	100	3.4		0	8	MSWZFWKMSRAUBD-QZABAPFNSA-N, MSWZFWKMSRAUBD-QZABAPFNSA-N
furazolidone	EC50	10000	-0.3	100	83.1	1	10000	20.6	100.7	90.2	95.6	93.6	86.1	26.6		0.1	3.8	PLHJDBGFXBMTGZ-WEVVVXLNSA-N, PLHJDBGFXBMTGZ-WEVVVXLNSA-N
orphenadrine	EC50	10000	-1	100	93.6	1	10000	189.5	99.9	93.6	94.3	98.7	95.5	1.9		0	4.3	QVYRGXJJSLMXQH-SFHVURJKSA-N, QVYRGXJJSLMXQH-SFHVURJKSA-N, QVYRGXJJSLMXQH-SFHVURJKSA-N
tretinoin	EC50	10000	-2.5	100	87.5	1	10000	252.9	97.1	95.1	96.5	99.5	87.5	6.9		0.1	3.3	SHGAZHPCJJPHSC-YCNIQYBTSA-N, SHGAZHPCJJPHSC-YCNIQYBTSA-N, SHGAZHPCJJPHSC-YCNIQYBTSA-N, SHGAZHPCJJPHSC-YCNIQYBTSA-N, SHGAZHPCJJPHSC-YCNIQYBTSA-N, SHGAZHPCJJPHSC-YCNIQYBTSA-N, SHGAZHPCJJPHSC-YCNIQYBTSA-N
probucol	EC50	10000	-2.5	100	96.3	1	10000	102062	103.6	96.3	105.5	102.3	102.1	0.4		0	4.4	FYPMFJGVHOHGLL-UHFFFAOYSA-N, FYPMFJGVHOHGLL-UHFFFAOYSA-N, FYPMFJGVHOHGLL-UHFFFAOYSA-N
cefmetazole	EC50	10000	-0.8	100	94.7	1	10000	253	108.7	106.5	107.9	94.7	105.4	2		0	8.2	SNBUBQHDYVFSQF-HIFRSBDPSA-N, SNBUBQHDYVFSQF-HIFRSBDPSA-N, SNBUBQHDYVFSQF-HIFRSBDPSA-N
DQP-1105	EC50	10000	-1	100	90.2	1	10000	161.2	94.1	97.7	97.2	90.2	96.1	3		0	5.6	MVYNQMRZRULRIE-DEOSSOPVSA-N, MVYNQMRZRULRIE-DEOSSOPVSA-N
tetracycline	EC50	10000	-0.1	100	88.2	1	10000	1391.8	101	88.2	98.8	97.1	93.8	17.8		0	4.9	MUHBBHLZPHKTTR-VHOYBAKPSA-N
leucovorin	EC50	10000	-0.1	100	90.2	1	10000	1567.5	91.1	90.2	91.2	99.7	101.4	22.1		0	6.2	VVIAGPKUTFNRDU-STQMWFEESA-N, VVIAGPKUTFNRDU-STQMWFEESA-N, VVIAGPKUTFNRDU-STQMWFEESA-N
chlorobutanol	EC50	10000	-0.3	100	85.2	1	10000	148.9	95	106.7	98.7	85.2	98.1	13.7		0	7.4	OSASVXMJTNOKOY-UHFFFAOYSA-N, OSASVXMJTNOKOY-UHFFFAOYSA-N
econazole	EC50	1510.6	-2.1	100	68.6	1	10000	6.4	94.5	90.1	97	90.9	68.6	25.9		2.5	5.9	LEZWWPYKPKIXLL-SFHVURJKSA-N, LEZWWPYKPKIXLL-SFHVURJKSA-N, LEZWWPYKPKIXLL-SFHVURJKSA-N
GDC-0994	EC50	10000	-0.5	100	84.6	1	10000	2.1	95	96.2	89.5	86.5	84.6	38		1.3	1.7	RZUOCXOYPYGSKL-SFHVURJKSA-N
hydroxyzine	EC50	10000	-2.5	100	92.6	1	10000	6169.7	94.2	101.1	105.6	101.1	94	2		0	4.1	ZQDWXGKKHFNSQK-NRFANRHFSA-N
doxylamine	EC50	10000	-0.3	100	97.6	1	10000	444.6	105.6	97.6	98.6	98.1	104	2.1		0	4.1	HCFDWZZGGLSKEP-UHFFFAOYSA-N, HCFDWZZGGLSKEP-UHFFFAOYSA-N
SR-1078	EC50	3119	-2.5	100	56.4	1	10000	102.8	104.3	99.6	95.4	99.7	56.4	22.5		2.3	3.5	DUXWIYXHHGNUJU-UHFFFAOYSA-N, DUXWIYXHHGNUJU-UHFFFAOYSA-N
nitrofurantoin	EC50	10000	-0.2	100	89.9	1	10000	328.2	100.8	100.6	95.8	89.9	103	11.6		0	5.4	NXFQHRVNIOXGAQ-YCRREMRBSA-N, NXFQHRVNIOXGAQ-YCRREMRBSA-N, NXFQHRVNIOXGAQ-YCRREMRBSA-N
penicillamine-(racemic)	EC50	10000	-1.1	100	90.6	1	10000	2.4	106	97.7	93.6	90.6	98.3	21.8		0	4.9	VVNCNSJFMMFHPL-VKHMYHEASA-N
mephenesin	EC50	10000	-1	100	90.8	1	10000	199.4	90.8	96.5	94.4	93.1	92.7	2.8		0	6.6	JWDYCNIAQWPBHD-VIFPVBQESA-N, JWDYCNIAQWPBHD-VIFPVBQESA-N
propantheline	EC50	10000	-0.1	100	86.1	1	10000	3025.6	86.1	95.3	104.7	91.7	104.9	21.6		0	9.3	VVWYOYDLCMFIEM-UHFFFAOYSA-N, VVWYOYDLCMFIEM-UHFFFAOYSA-N
oxyphenbutazone	EC50	2409.2	-2.5	100	44.2	1	10000	51.6	99.6	89.2	96.7	94.9	44.2	34.8		3.8	5.7	HFHZKZSRXITVMK-KRWDZBQOSA-N
NEOMYCIN TRISULFATE	EC50	10000	-2.5	100	91.7	1	10000	1.8	96.6	103	96.3	91.7	97.3	16.3		0	3.6
mestranol	EC50	10000	-2.5	100	82.7	1	10000	317.1	96.8	105.6	102.3	100.4	82.7	8.5		0.4	3.5	IMSSROKUHAOUJS-MJCUULBUSA-N, IMSSROKUHAOUJS-MJCUULBUSA-N, IMSSROKUHAOUJS-MJCUULBUSA-N
sulfamonomethoxine	EC50	10000	-0.1	100	92.6	1	10000	2357.7	92.6	101.9	95.4	98.4	98.7	11.5		0	3.8	WMPXPUYPYQKQCX-UHFFFAOYSA-N, WMPXPUYPYQKQCX-UHFFFAOYSA-N
U-75799E	EC50	10000	-0.1	100	92	1	10000	4470.3	92	97	98.7	99.6	110.2	12.5		0	7.9	WZHKXNSOCOQYQX-FUAFALNISA-N
noretynodrel	EC50	10000	-2.5	100	96.1	1	10000	7.1	99.5	104.7	104.2	96.1	99	5.1		0	3.5	ICTXHFFSOAJUMG-SLHNCBLASA-N
hydroflumethiazide	EC50	10000	-0.3	100	89.7	1	10000	41.5	99.5	99.1	89.7	98.8	92.2	16.9		0	4	DMDGGSIALPNSEE-UHFFFAOYSA-N, DMDGGSIALPNSEE-UHFFFAOYSA-N
foscarnet	EC50	10000	-2.5	100	97.4	1	10000	94006.4	97.4	103	97.5	101.5	101.6	0.3		0	2.9	ZJAOAACCNHFJAH-UHFFFAOYSA-N, ZJAOAACCNHFJAH-UHFFFAOYSA-N, ZJAOAACCNHFJAH-UHFFFAOYSA-N, ZJAOAACCNHFJAH-UHFFFAOYSA-N
dopamine	EC50	10000	-1.2	100	89.9	1	10000	1.4	105.9	97.7	92.5	91.1	89.9	24.2		0	3.1	VYFYYTLLBUKUHU-UHFFFAOYSA-N, VYFYYTLLBUKUHU-UHFFFAOYSA-N, VYFYYTLLBUKUHU-UHFFFAOYSA-N
LIMKi-3	EC50	10000	-0.1	100	91.4	1	10000	1581.1	91.4	104.9	92.8	94.6	97.3	15		0	5.4	IVUGBSGLHRJSSP-UHFFFAOYSA-N, IVUGBSGLHRJSSP-UHFFFAOYSA-N
DEXAMETHASONE SODIUM PHOSPHATE	EC50	10000	-1	100	88	1	10000	156.7	95.9	88	99.7	96.2	97.5	3.6		0	6.7
tolazoline	EC50	10000	-0.2	100	93.1	1	10000	261.3	102.9	93.1	97.5	95	98	11.3		0	3.5	JIVZKJJQOZQXQB-UHFFFAOYSA-N, JIVZKJJQOZQXQB-UHFFFAOYSA-N, JIVZKJJQOZQXQB-UHFFFAOYSA-N
mebeverine	EC50	10000	-0.8	100	83.8	1	10000	0.9	101	96.3	97.2	90.8	83.8	21		0.6	1.8	VYVKHNNGDFVQGA-IBGZPJMESA-N, VYVKHNNGDFVQGA-IBGZPJMESA-N
phentolamine	EC50	10000	-2.5	100	91.1	1	10000	28.8	99	98.8	108.6	97.4	91.1	7.5		0	4.4	MRBDMNSDAVCSSF-UHFFFAOYSA-N, MRBDMNSDAVCSSF-UHFFFAOYSA-N, MRBDMNSDAVCSSF-UHFFFAOYSA-N, MRBDMNSDAVCSSF-UHFFFAOYSA-N, MRBDMNSDAVCSSF-UHFFFAOYSA-N
nadide	EC50	10000	-0.1	100	89.7	1	10000	4676.1	92.3	89.7	99.9	90.5	113.4	16.1		0	10.7	BAWFJGJZGIEFAR-NNYOXOHSSA-O, BAWFJGJZGIEFAR-NNYOXOHSSA-O
actarit	EC50	10000	-1	100	93.7	1	10000	211.7	96	94	93.7	99.9	96	1.9		0	4.8	MROJXXOCABQVEF-UHFFFAOYSA-N, MROJXXOCABQVEF-UHFFFAOYSA-N
oxybenzone	EC50	10000	-2.5	100	94.4	1	10000	44360	99.6	94.4	98.9	100.7	97.8	0.7		0	2.9	DXGLGDHPHMLXJC-UHFFFAOYSA-N, DXGLGDHPHMLXJC-UHFFFAOYSA-N
pipemidic-acid	EC50	10000	-0.2	100	92.9	1	10000	173.4	94.2	102.4	95.5	99.4	92.9	11.9		0	3.8	JOHZPMXAZQZXHR-UHFFFAOYSA-N, JOHZPMXAZQZXHR-UHFFFAOYSA-N
axitinib	EC50	2514.1	-2.5	100	72.5	1	10000	122.8	97.2	107.7	92	97.8	72.5	16.7		1.5	5.7	RITAVMQDGBJQJZ-FMIVXFBMSA-N, RITAVMQDGBJQJZ-FMIVXFBMSA-N, RITAVMQDGBJQJZ-FMIVXFBMSA-N, RITAVMQDGBJQJZ-FMIVXFBMSA-N, RITAVMQDGBJQJZ-FMIVXFBMSA-N
methocarbamol	EC50	10000	-2.5	100	98.3	1	10000	115791	102.4	98.4	98.3	102.9	100.3	0.2		0	2.3	GNXFOGHNGIVQEH-MRVPVSSYSA-N, GNXFOGHNGIVQEH-MRVPVSSYSA-N, GNXFOGHNGIVQEH-MRVPVSSYSA-N
betamethasone	EC50	10000	-2.5	100	80.9	1	10000	52295.7	102.6	93.2	80.9	103.2	101.2	2.3		0	11.7	UREBDLICKHMUKA-DVTGEIKXSA-N
pemetrexed	EC50	10000	-0.3	100	79.3	1	10000	14.5	104.9	86.8	87.4	96.5	79.3	36.9		1.2	7.8	WBXPDJSOTKVWSJ-ZDUSSCGKSA-N, WBXPDJSOTKVWSJ-ZDUSSCGKSA-N, WBXPDJSOTKVWSJ-ZDUSSCGKSA-N, WBXPDJSOTKVWSJ-ZDUSSCGKSA-N, WBXPDJSOTKVWSJ-ZDUSSCGKSA-N, WBXPDJSOTKVWSJ-ZDUSSCGKSA-N
ondansetron	EC50	10000	-0.2	100	81.2	1	10000	292.1	101.7	99.4	94.1	81.2	103.9	21.4		0	9.2	FELGMEQIXOGIFQ-CYBMUJFWSA-N, FELGMEQIXOGIFQ-CYBMUJFWSA-N
ebselen	EC50	10000	-0.2	100	88	1	10000	881.1	88	101.7	107.4	88.5	100.2	15.7		0	9	DYEFUKCXAQOFHX-UHFFFAOYSA-N
todralazine	EC50	10000	-0.2	100	84.2	1	10000	1265	90.4	111.2	84.2	94.4	117	20.9		0	15.9	WGZDBVOTUVNQFP-UHFFFAOYSA-N
chlorophyllin	EC50	10000	-2.5	100	91	1	10000	1.9	102.3	103.6	96.6	91	91.4	17.1		0	2.1	HZDQUOWQHHSPIE-HASICPNOSA-N
crystal-violet	EC50	294.8	-1.2	100	4.4	1	10000	0.3	86.3	94.9	80.9	21.4	4.4	146.7		16.9	7.1	LGLFFNDHMLKUMI-UHFFFAOYSA-N
5-fluorouracil	EC50	10000	-0.1	100	79.6	1	10000	1288	80	103	85.7	93.4	79.6	46.2		1.4	9.8	GHASVSINZRGABV-UHFFFAOYSA-N, GHASVSINZRGABV-UHFFFAOYSA-N
oxacillin	EC50	10000	-0.1	100	85.2	1	10000	3927.8	92.9	93.3	98.1	85.2	116.3	22.9		0	12.8	UWYHMGVUTGAWSP-JKIFEVAISA-N, UWYHMGVUTGAWSP-JKIFEVAISA-N, UWYHMGVUTGAWSP-JKIFEVAISA-N, UWYHMGVUTGAWSP-JKIFEVAISA-N
hydroxyurea	EC50	10000	-0.1	100	77.9	1	10000	1250.4	96.5	87	103.3	77.9	94.1	33.1		0.1	9.5	VSNHCAURESNICA-UHFFFAOYSA-N, VSNHCAURESNICA-UHFFFAOYSA-N, VSNHCAURESNICA-UHFFFAOYSA-N
galantamine	EC50	10000	-2.5	100	90.2	1	10000	94362.2	90.2	104.3	105.6	112.4	108	1.2		0	10.8	ASUTZQLVASHGKV-JDFRZJQESA-N, ASUTZQLVASHGKV-JDFRZJQESA-N
mefexamide	EC50	10000	-0.1	100	81.7	1	10000	601.1	93	98.3	81.7	81.9	102.1	34.9		0.1	9.5	HUNIPYLVUPMFCZ-UHFFFAOYSA-N, HUNIPYLVUPMFCZ-UHFFFAOYSA-N
doxycycline	EC50	10000	-1	100	82.1	1	10000	175.5	82.1	97.4	94.8	86.3	88.6	5.4		0	11.2	JBIWCJUYHHGXTC-AKNGSSGZSA-N, JBIWCJUYHHGXTC-AKNGSSGZSA-N, JBIWCJUYHHGXTC-AKNGSSGZSA-N
BRL-44408	EC50	10000	-0.1	100	89.9	1	10000	6178.9	100.4	92.4	89.9	100.4	120.8	15.7		0	13.8	SGOFAUSEYBZKDQ-SNVBAGLBSA-N, SGOFAUSEYBZKDQ-SNVBAGLBSA-N
gramicidin	EC50	10000	-0.3	100	54.6	1	10000	228.3	90	117.5	54.6	106.4	90.7	46.9		0	25	ZWCXYZRRTRDGQE-LUPIJMBPSA-N
propylthiouracil	EC50	10000	-2.5	100	95.5	1	10000	8.6	108.8	99.4	101.1	96.9	95.5	5.1		0	4.5	KNAHARQHSZJURB-UHFFFAOYSA-N, KNAHARQHSZJURB-UHFFFAOYSA-N
tamoxifen	EC50	306.6	-0.7	100	71.8	1	10000	4.6	78.6	116.5	81.6	85.7	71.8	44		3.3	15.1	NKANXQFJJICGDU-QPLCGJKRSA-N, NKANXQFJJICGDU-QPLCGJKRSA-N, NKANXQFJJICGDU-QPLCGJKRSA-N, NKANXQFJJICGDU-QPLCGJKRSA-N, NKANXQFJJICGDU-QPLCGJKRSA-N, NKANXQFJJICGDU-QPLCGJKRSA-N
phenolphthalein	EC50	10000	-0.1	100	77.8	1	10000	2315.8	86.3	77.8	99.7	93.2	101.6	34.6		0	11.4	KJFMBFZCATUALV-UHFFFAOYSA-N, KJFMBFZCATUALV-UHFFFAOYSA-N
tolazamide	EC50	10000	-0.4	100	84.7	1	10000	23.4	95.6	95	101.8	93.8	89.7	15.1		0	3.6	OUDSBRTVNLOZBN-UHFFFAOYSA-N, OUDSBRTVNLOZBN-UHFFFAOYSA-N, OUDSBRTVNLOZBN-UHFFFAOYSA-N
butamben	EC50	10000	-0.7	100	90.9	1	10000	5	108.5	94	95.6	90.9	97.5	19.5		0	5.9	IUWVALYLNVXWKX-UHFFFAOYSA-N, IUWVALYLNVXWKX-UHFFFAOYSA-N
furosemide	EC50	10000	-2.5	100	95.8	1	10000	169202	103.8	95.8	102.4	105.9	112.2	0.5		0	8.3	ZZUFCTLCJUWOSV-UHFFFAOYSA-N, ZZUFCTLCJUWOSV-UHFFFAOYSA-N, ZZUFCTLCJUWOSV-UHFFFAOYSA-N, ZZUFCTLCJUWOSV-UHFFFAOYSA-N
lincomycin	EC50	10000	-0.9	100	94.2	1	10000	329.2	110.8	94.2	106.8	97.2	110.7	2		0	9.8	OJMMVQQUTAEWLP-KIDUDLJLSA-N, OJMMVQQUTAEWLP-KIDUDLJLSA-N
primidone	EC50	10000	-0.1	100	84.5	1	10000	3892.6	93.1	100.2	84.5	100.9	115.1	24.1		0	13.3	DQMZLTXERSFNPB-UHFFFAOYSA-N, DQMZLTXERSFNPB-UHFFFAOYSA-N, DQMZLTXERSFNPB-UHFFFAOYSA-N, DQMZLTXERSFNPB-UHFFFAOYSA-N
norgestrel	EC50	10000	-2.5	100	91.3	1	10000	135269	101.8	99.3	91.3	113.8	117.5	1		0	13.7	WWYNJERNGUHSAO-XUDSTZEESA-N
sulindac	EC50	10000	-2.5	100	85.1	1	10000	5.5	96	100.5	103	94.9	85.1	13.2		0.6	2.5	MLKXDPUZXIRXEP-LQVWSKNFSA-N, MLKXDPUZXIRXEP-LQVWSKNFSA-N, MLKXDPUZXIRXEP-LQVWSKNFSA-N, MLKXDPUZXIRXEP-LQVWSKNFSA-N, MLKXDPUZXIRXEP-LQVWSKNFSA-N
oxyquinoline	EC50	10000	-2.5	100	84.7	1	10000	3.7	108.6	96.4	84.7	93.2	88.7	42.8		3.1	6.4	MCJGNVYPOGVAJF-UHFFFAOYSA-N
lidocaine	EC50	10000	-2.5	100	80.4	1	10000	1.4	103.3	107.5	90.8	80.4	97	38.7		3.6	9.3	NNJVILVZKWQKPM-UHFFFAOYSA-N, NNJVILVZKWQKPM-UHFFFAOYSA-N
norethindrone-acetate	EC50	605.1	-0.3	100	70.4	1	10000	14.2	91.8	97.1	84.7	95	70.4	44.2		2.3	7.9	IMONTRJLAWHYGT-ZCPXKWAGSA-N
nortriptyline	EC50	2543.6	-2.5	100	70	1	10000	170.1	108.2	86.1	96.4	97.7	70	18		1.6	8.3	PHVGLTMQBUFIQQ-UHFFFAOYSA-N, PHVGLTMQBUFIQQ-UHFFFAOYSA-N
cefepime	EC50	10000	-2.5	100	90.8	1	10000	135992	90.8	96.8	106.3	101.9	122.2	1.1		0	14.6	HVFLCNVBZFFHBT-FKULVZFESA-O
oxymetazoline	EC50	10000	-0.2	100	80.4	1	10000	26.5	97.6	93.7	80.4	96.6	83.6	39.1		0.9	6.8	WYWIFABBXFUGLM-UHFFFAOYSA-N, WYWIFABBXFUGLM-UHFFFAOYSA-N, WYWIFABBXFUGLM-UHFFFAOYSA-N
sulconazole	EC50	1905.2	-2.5	100	63.5	1	10000	21.5	99.5	92.7	97.3	94	63.5	26.4		2.7	3.9	AFNXATANNDIXLG-SFHVURJKSA-N, AFNXATANNDIXLG-SFHVURJKSA-N, AFNXATANNDIXLG-SFHVURJKSA-N
plinabulin	EC50	123.2	-0.7	100	37.6	1	10000	0.6	107.4	89.1	68.6	53.5	37.6	119.6		13.1	5.5	UNRCMCRRFYFGFX-TYPNBTCFSA-N, UNRCMCRRFYFGFX-TYPNBTCFSA-N, UNRCMCRRFYFGFX-TYPNBTCFSA-N
phenelzine	EC50	10000	-1.4	100	75.1	1	10000	3.3	88.4	100.3	93.4	92.6	75.1	20.5		1.4	6.6	RMUCZJUITONUFY-UHFFFAOYSA-N, RMUCZJUITONUFY-UHFFFAOYSA-N, RMUCZJUITONUFY-UHFFFAOYSA-N
halazone	EC50	10000	-2.5	100	84.2	1	10000	2.9	112.2	93.5	84.2	90.1	90.8	46.4		3.5	7.5	XPDVQPODLRGWPL-UHFFFAOYSA-N, XPDVQPODLRGWPL-UHFFFAOYSA-N
oxolinic-acid	EC50	10000	-2.5	100	78.4	1	10000	897.9	109.3	98.9	85.3	102.2	78.4	9.8		0.6	8.9	KYGZCKSPAKDVKC-UHFFFAOYSA-N, KYGZCKSPAKDVKC-UHFFFAOYSA-N
ergocalciferol	EC50	10000	-0.1	100	100	1	10000	353.1	100	100	100	100	100	0.1		0	0	MECHNRXZTMCUDQ-RKHKHRCZSA-N, MECHNRXZTMCUDQ-RKHKHRCZSA-N, MECHNRXZTMCUDQ-RKHKHRCZSA-N, MECHNRXZTMCUDQ-RKHKHRCZSA-N
RN-1	EC50	10000	-0.7	100	83.3	1	10000	2.2	109.2	95.2	90.2	89.2	83.3	32.6		1.5	5.3	YAMSXCOVJUUMCT-FCHUYYIVSA-N, YAMSXCOVJUUMCT-FCHUYYIVSA-N
flumethasone-pivalate	EC50	10000	-2.5	100	89	1	10000	11.5	120.7	103.3	122.3	94.9	89	10.5		0.1	15.3	JWRMHDSINXPDHB-OJAGFMMFSA-N
promethazine	EC50	10000	-2.5	100	90.8	1	10000	8439.3	99.8	99	106.2	107.3	92.7	2.2		0	4.9	PWWVAXIEGOYWEE-UHFFFAOYSA-N, PWWVAXIEGOYWEE-UHFFFAOYSA-N
capsaicin	EC50	10000	-0.4	100	90.9	1	10000	243.8	116.3	90.9	102.7	91.2	107.2	6.9		0	11.6	YKPUWZUDDOIDPM-SOFGYWHQSA-N, YKPUWZUDDOIDPM-SOFGYWHQSA-N
mercaptopurine	EC50	10000	-2.5	100	77	1	10000	3	109.9	102.8	109.4	77	89.6	31.3		3.1	9.6	GLVAUDGFNGKCSF-UHFFFAOYSA-N, GLVAUDGFNGKCSF-UHFFFAOYSA-N, GLVAUDGFNGKCSF-UHFFFAOYSA-N
acetyl-l-leucine	EC50	10000	-2.5	100	80.3	1	10000	4.5	95.7	103.4	85	80.3	96.6	43.2		4.1	8.6	WXNXCEHXYPACJF-ZETCQYMHSA-N, WXNXCEHXYPACJF-ZETCQYMHSA-N
methscopolamine	EC50	10000	-0.3	100	73.3	1	10000	172	115.1	93.2	98.7	73.3	106.1	24.6		0	15.9	LZCOQTDXKCNBEE-IKIFYQGPSA-N, LZCOQTDXKCNBEE-IKIFYQGPSA-N, LZCOQTDXKCNBEE-IKIFYQGPSA-N, LZCOQTDXKCNBEE-IKIFYQGPSA-N
methimazole	EC50	10000	-0.1	100	84.3	1	10000	2376.8	99.3	84.3	99.7	86.5	100.6	24.4		0	8.2	PMRYVIKBURPHAH-UHFFFAOYSA-N, PMRYVIKBURPHAH-UHFFFAOYSA-N
nicardipine	EC50	10000	-2.5	100	84.1	1	10000	5.3	101.5	119.6	97.9	84.1	84.8	26.6		1.9	9.8	ZBBHBTPTTSWHBA-XMMPIXPASA-N, ZBBHBTPTTSWHBA-XMMPIXPASA-N
nifedipine	EC50	10000	-2.5	100	76.8	1	10000	87.5	111.6	100.5	90.4	96.8	76.8	16.1		1.3	7.5	HYIMSNHJOBLJNT-UHFFFAOYSA-N, HYIMSNHJOBLJNT-UHFFFAOYSA-N, HYIMSNHJOBLJNT-UHFFFAOYSA-N, HYIMSNHJOBLJNT-UHFFFAOYSA-N, HYIMSNHJOBLJNT-UHFFFAOYSA-N, HYIMSNHJOBLJNT-UHFFFAOYSA-N
prednisolone-acetate	EC50	10000	-2.5	100	85.8	1	10000	2335	110.1	108.5	93.3	106.1	85.8	5.4		0.1	8.1	LRJOMUJRLNCICJ-JZYPGELDSA-N, LRJOMUJRLNCICJ-WXLIAARGSA-N, LRJOMUJRLNCICJ-JZYPGELDSA-N, LRJOMUJRLNCICJ-JZYPGELDSA-N
diclofenac	EC50	10000	-1	100	93.6	1	10000	691.5	102.1	94.2	125.5	93.6	113.9	1.9		0	15.9	DCOPUUMXTXDBNB-UHFFFAOYSA-N, DCOPUUMXTXDBNB-UHFFFAOYSA-N, DCOPUUMXTXDBNB-UHFFFAOYSA-N, DCOPUUMXTXDBNB-UHFFFAOYSA-N
tranexamic-acid	EC50	10000	-2.5	100	96.4	1	10000	5.6	105.9	105	103.9	98.3	96.4	3.5		0	4.3	GYDJEQRTZSCIOI-LJGSYFOKSA-N, GYDJEQRTZSCIOI-LJGSYFOKSA-N, GYDJEQRTZSCIOI-LJGSYFOKSA-N, GYDJEQRTZSCIOI-LJGSYFOKSA-N, GYDJEQRTZSCIOI-LJGSYFOKSA-N
ML193	EC50	10000	-0.1	100	83.7	1	10000	3529.9	95.2	90.1	101.1	83.7	113.9	25.4		0	12.7	HTSLEZOTMYUPLU-UHFFFAOYSA-N, HTSLEZOTMYUPLU-UHFFFAOYSA-N
sulfamethizole	EC50	10000	-1	100	85.7	1	10000	198	88.1	85.7	98.9	93.6	99	4.3		0	10.1	VACCAVUAMIDAGB-UHFFFAOYSA-N, VACCAVUAMIDAGB-UHFFFAOYSA-N, VACCAVUAMIDAGB-UHFFFAOYSA-N
diphenhydramine	EC50	10000	-0.1	100	91.8	1	10000	9119.5	100.1	93.9	96.1	91.8	128.4	12.8		0	16.6	ZZVUWRFHKOJYTH-UHFFFAOYSA-N, ZZVUWRFHKOJYTH-UHFFFAOYSA-N
acedoben	EC50	10000	-0.1	100	86.4	1	10000	3269.4	88.6	100	95.6	86.4	108.9	21.1		0	9.8	QCXJEYYXVJIFCE-UHFFFAOYSA-N, QCXJEYYXVJIFCE-UHFFFAOYSA-N
sulfasalazine	EC50	10000	-0.3	100	89.9	1	10000	344.2	108.4	99.5	89.9	96.6	112	9.7		0	10.4	NCEXYHBECQHGNR-QZQOTICOSA-N, NCEXYHBECQHGNR-QZQOTICOSA-N, NCEXYHBECQHGNR-QZQOTICOSA-N
hydralazine	EC50	10000	-2.5	100	88.3	1	10000	2924.9	103.8	105	91.4	107.8	88.3	4.2		0	6.7	RPTUSVTUFVMDQK-UHFFFAOYSA-N, RPTUSVTUFVMDQK-UHFFFAOYSA-N, RPTUSVTUFVMDQK-UHFFFAOYSA-N, RPTUSVTUFVMDQK-UHFFFAOYSA-N
metoprolol	EC50	10000	-2.5	100	91.8	1	10000	74568.3	101.7	135.7	91.8	110.5	94.4	1.5		0	19.1	IUBSYMUCCVWXPE-AWEZNQCLSA-N, IUBSYMUCCVWXPE-AWEZNQCLSA-N
pindolol	EC50	10000	-2.5	100	90.7	1	10000	3846.4	117.2	100.5	121.5	101	90.9	4		0	13.8	JZQKKSLKJUAGIC-LLVKDONJSA-N, JZQKKSLKJUAGIC-LLVKDONJSA-N, JZQKKSLKJUAGIC-LLVKDONJSA-N, JZQKKSLKJUAGIC-LLVKDONJSA-N
pimozide	EC50	10000	-1	100	92.2	1	10000	168.5	92.2	99.1	98	94.6	95.7	2.3		0	4.7	YVUQSNJEYSNKRX-UHFFFAOYSA-N, YVUQSNJEYSNKRX-UHFFFAOYSA-N, YVUQSNJEYSNKRX-UHFFFAOYSA-N, YVUQSNJEYSNKRX-UHFFFAOYSA-N
lomefloxacin	EC50	10000	-0.6	100	91.2	1	10000	123	106.7	103.2	107.6	91.2	104.5	4.3		0	7.9	ZEKZLJVOYLTDKK-VIFPVBQESA-N, ZEKZLJVOYLTDKK-VIFPVBQESA-N
noscapine	EC50	10000	-2.5	100	98	1	10000	450554	115.1	109.4	98	110.4	104.6	0.2		0	10.7	AKNNEGZIBPJZJG-MSOLQXFVSA-N, AKNNEGZIBPJZJG-MSOLQXFVSA-N, AKNNEGZIBPJZJG-MSOLQXFVSA-N, AKNNEGZIBPJZJG-MSOLQXFVSA-N
praziquantel	EC50	4126.6	-2.5	100	70.7	1	10000	1032.6	109.2	111.6	100.5	108.6	70.7	11.8		0.9	8.9	FSVJFNAIGNNGKK-QGZVFWFLSA-N, FSVJFNAIGNNGKK-QGZVFWFLSA-N
pimethixene	EC50	10000	-2.5	100	89.7	1	10000	53931.2	100.1	89.7	96.9	101	102	1.2		0	6.5	NZLVRVYNQYGMAB-UHFFFAOYSA-N, NZLVRVYNQYGMAB-UHFFFAOYSA-N
desipramine	EC50	10000	-2.5	100	90.6	1	10000	3.8	98.9	110.7	102.1	94.3	90.6	10.1		0	5.5	HCYAFALTSJYZDH-UHFFFAOYSA-N, HCYAFALTSJYZDH-UHFFFAOYSA-N
inositol	EC50	3871.1	-2.5	100	69.8	1	10000	737.7	95.8	111	91	105.4	69.8	12.9		1	8.2	CDAISMWEOUEBRE-GPIVLXJGSA-N, CDAISMWEOUEBRE-GPIVLXJGSA-N
primaquine	EC50	2246.3	-2.5	100	45.2	1	10000	42.4	103.2	108.2	91.8	93.9	45.2	35.8		4	6	INDBQLZJXZLFIT-NSHDSACASA-N
doxifluridine	EC50	3026.2	-2.5	100	65.6	1	10000	329	82.5	105.6	93.3	99.3	65.6	18.2		1.7	9.8	ZWAOHEXOSAUJHY-ZIYNGMLESA-N, ZWAOHEXOSAUJHY-ZIYNGMLESA-N, ZWAOHEXOSAUJHY-ZIYNGMLESA-N
acetanilide	EC50	10000	-2.5	100	89.4	1	10000	33773.3	98.1	101.3	94.5	107	94.4	1.3		0	4.6	FZERHIULMFGESH-UHFFFAOYSA-N, FZERHIULMFGESH-UHFFFAOYSA-N, FZERHIULMFGESH-UHFFFAOYSA-N
O-acetyl-L-serine	EC50	10000	-2.5	100	90.3	1	10000	58401.5	103.5	109.4	90.3	106.4	94.9	1.2		0	7.7	VZXPDPZARILFQX-BYPYZUCNSA-N
fusidic-acid	EC50	10000	-2.5	100	89.6	1	10000	83521.5	103.2	116	89.6	104.1	99.5	1.3		0	10.2	IECPWNUMDGFDKC-MZJAQBGESA-N
novobiocin	EC50	10000	-2.5	100	92.9	1	10000	188741	123.5	92.9	108.8	107.8	111.6	0.9		0	15.6	YJQPYGGHQPGBLI-KGSXXDOSSA-N, YJQPYGGHQPGBLI-KGSXXDOSSA-N, YJQPYGGHQPGBLI-KGSXXDOSSA-N, YJQPYGGHQPGBLI-KGSXXDOSSA-N
biotin	EC50	10000	-2.5	100	89.3	1	10000	1.7	95.8	96.3	101.2	95.1	89.3	10.4		0.1	2.9	YBJHBAHKTGYVGT-ZKWXMUAHSA-N, YBJHBAHKTGYVGT-ZKWXMUAHSA-N, YBJHBAHKTGYVGT-ZKWXMUAHSA-N
bufexamac	EC50	10000	-1	100	89.5	1	10000	217.3	91.6	89.5	96.7	90.6	92.8	3.2		0	8.1	MXJWRABVEGLYDG-UHFFFAOYSA-N, MXJWRABVEGLYDG-UHFFFAOYSA-N, MXJWRABVEGLYDG-UHFFFAOYSA-N
ritodrine	EC50	10000	-0.1	100	91.4	1	10000	3071.5	91.4	97.7	95.5	99.7	104.9	13.4		0	5.8	IOVGROKTTNBUGK-SJKOYZFVSA-N, IOVGROKTTNBUGK-SJKOYZFVSA-N, IOVGROKTTNBUGK-SJKOYZFVSA-N
geranyl-farnesylacetate	EC50	10000	-0.1	100	91.4	1	10000	1099.8	95.6	95.8	106.2	91.4	98.9	11.9		0	5.7	ZPACYDRSPFRDHO-ROBAGEODSA-N, ZPACYDRSPFRDHO-ROBAGEODSA-N
nafcillin	EC50	10000	-2.5	100	96.4	1	10000	94858	99	96.4	99.9	101.4	105.1	0.4		0	4	GPXLMGHLHQJAGZ-JTDSTZFVSA-N, GPXLMGHLHQJAGZ-JTDSTZFVSA-N, GPXLMGHLHQJAGZ-JTDSTZFVSA-N, GPXLMGHLHQJAGZ-JTDSTZFVSA-N
methicillin	EC50	10000	-0.1	100	91.4	1	10000	1082.8	95.2	97.2	100.9	91.4	96.5	14.9		0	3.4	RJQXTJLFIWVMTO-TYNCELHUSA-N, RJQXTJLFIWVMTO-TYNCELHUSA-N
phenazopyridine	EC50	10000	-1.7	100	85.4	1	10000	1587.4	85.4	102.2	97	99.8	94	2.6		0	7.6	QPFYXYFORQJZEC-FOCLMDBBSA-N, QPFYXYFORQJZEC-FOCLMDBBSA-N, QPFYXYFORQJZEC-FOCLMDBBSA-N, QPFYXYFORQJZEC-FOCLMDBBSA-N
isoprenaline	EC50	10000	-1	100	89	1	10000	208.1	96.5	90	89	92.9	93.9	3.3		0	8.2	JWZZKOKVBUJMES-LLVKDONJSA-N, JWZZKOKVBUJMES-LLVKDONJSA-N, JWZZKOKVBUJMES-LLVKDONJSA-N, JWZZKOKVBUJMES-LLVKDONJSA-N
cefoxitin	EC50	10000	-2.5	100	90.1	1	10000	50180.7	90.1	95.5	102.5	101.1	97.8	1.2		0	5.8	WZOZEZRFJCJXNZ-ZBFHGGJFSA-N, WZOZEZRFJCJXNZ-ZBFHGGJFSA-N, WZOZEZRFJCJXNZ-ZBFHGGJFSA-N
nefopam	EC50	10000	-0.1	100	86.6	1	10000	2176.8	86.6	102	95.1	99.5	91.9	20.8		0	6.4	RGPDEAGGEXEMMM-KRWDZBQOSA-N, RGPDEAGGEXEMMM-KRWDZBQOSA-N
alrestatin	EC50	10000	-0.1	100	95.2	1	10000	4764.1	99	95.2	100.6	96.7	106.8	7.5		0	5.1	GCUCIFQCGJIRNT-UHFFFAOYSA-N, GCUCIFQCGJIRNT-UHFFFAOYSA-N, GCUCIFQCGJIRNT-UHFFFAOYSA-N
spiroxatrine	EC50	10000	-2.5	100	95.2	1	10000	44096.4	95.2	100.6	100.8	100.1	98.2	0.6		0	2.5	JVGBTTIJPBFLTE-SFHVURJKSA-N, JVGBTTIJPBFLTE-SFHVURJKSA-N
fluocinonide	EC50	10000	-2.5	100	91.5	1	10000	62653.2	91.5	95.6	93.8	103.6	99.2	1		0	6.2	WJOHZNCJWYWUJD-IUGZLZTKSA-N, WJOHZNCJWYWUJD-IUGZLZTKSA-N, WJOHZNCJWYWUJD-IUGZLZTKSA-N
prazosin	EC50	10000	-1	100	91.2	1	10000	182.5	94.4	91.2	98.4	96	92.5	2.6		0	5.7	IENZQIKPVFGBNW-UHFFFAOYSA-N, IENZQIKPVFGBNW-UHFFFAOYSA-N, IENZQIKPVFGBNW-UHFFFAOYSA-N, IENZQIKPVFGBNW-UHFFFAOYSA-N
sulfamethoxazole	EC50	10000	-0.1	100	90.6	1	10000	2693.5	98.1	100.1	90.6	91.6	103.2	14.7		0	5.6	JLKIGFTWXXRPMT-UHFFFAOYSA-N, JLKIGFTWXXRPMT-UHFFFAOYSA-N, JLKIGFTWXXRPMT-UHFFFAOYSA-N
salicylic-acid	EC50	10000	-2.5	100	94.7	1	10000	4.7	102.6	97	104.6	94.7	96.6	7		0	3.3	YGSDEFSMJLZEOE-UHFFFAOYSA-N, YGSDEFSMJLZEOE-UHFFFAOYSA-N, YGSDEFSMJLZEOE-UHFFFAOYSA-N, YGSDEFSMJLZEOE-UHFFFAOYSA-N
mebendazole	EC50	328.1	-1	100	55.6	1	10000	0.6	91.6	104.5	88.4	67.2	55.6	66.4		7	5.1	OPXLLQIJSORQAM-UHFFFAOYSA-N, OPXLLQIJSORQAM-UHFFFAOYSA-N
diphenylpyraline	EC50	10000	-2.5	100	89.6	1	10000	23775.7	96.1	96.3	97.6	102.1	94.6	1.3		0	3.1	OWQUZNMMYNAXSL-UHFFFAOYSA-N, OWQUZNMMYNAXSL-UHFFFAOYSA-N, OWQUZNMMYNAXSL-UHFFFAOYSA-N
estradiol	EC50	10000	-0.1	100	93.8	1	10000	2726.4	93.8	102.1	94	97.4	100	9.8		0	3.9	VOXZDWNPVJITMN-ZBRFXRBCSA-N, VOXZDWNPVJITMN-ZBRFXRBCSA-N, VOXZDWNPVJITMN-ZBRFXRBCSA-N
ZK-811752	EC50	556.1	-0.8	100	66.6	1	10000	0.6	98.2	95.7	92.9	81.3	66.6	43.7		3.6	2.4	XQYASZNUFDVMFH-CQSZACIVSA-N, XQYASZNUFDVMFH-CQSZACIVSA-N, XQYASZNUFDVMFH-CQSZACIVSA-N
loreclezole	EC50	10000	-0.1	100	91.1	1	10000	558.8	91.1	92.8	94.6	95	104.1	18.2		0	5.7	XGLHZTBDUXXHOM-WMZJFQQLSA-N, XGLHZTBDUXXHOM-WMZJFQQLSA-N
peretinoin	EC50	10000	-0.5	100	97.9	1	10000	190.4	104.4	98.9	101.3	97.9	101.7	1.2		0	2.9	UUBHZHZSIKRVIV-KCXSXWJSSA-N, UUBHZHZSIKRVIV-KCXSXWJSSA-N
pheniramine	EC50	10000	-0.1	100	91.6	1	10000	916.2	98.1	96.6	93.6	91.6	101.3	15.2		0	3.9	IJHNSHDBIRRJRN-HNNXBMFYSA-N, IJHNSHDBIRRJRN-HNNXBMFYSA-N, IJHNSHDBIRRJRN-HNNXBMFYSA-N
ATPA	EC50	10000	-1	100	91.6	1	10000	149.3	91.6	98.9	97.4	99.4	94.2	2.5		0	4.5	PIXJURSCCVBKRF-ZCFIWIBFSA-N, PIXJURSCCVBKRF-ZCFIWIBFSA-N
protoporphyrin-IX	EC50	10000	-1.9	100	76.4	1	10000	6.5	101.2	102	92.7	94.4	76.4	17.9		1.4	3.8	HGXFBVDWWKPUKZ-UJJXFSCMSA-N, HGXFBVDWWKPUKZ-UJJXFSCMSA-N
dipyridamole	EC50	10000	-2.5	100	87.1	1	10000	30	114.5	98.9	101.8	96.2	87.1	11		0.3	7.3	IZEKFCXSFNUWAM-UHFFFAOYSA-N, IZEKFCXSFNUWAM-UHFFFAOYSA-N, IZEKFCXSFNUWAM-UHFFFAOYSA-N, IZEKFCXSFNUWAM-UHFFFAOYSA-N, IZEKFCXSFNUWAM-UHFFFAOYSA-N, IZEKFCXSFNUWAM-UHFFFAOYSA-N
erdosteine	EC50	10000	-0.4	100	84.8	1	10000	39.5	106.9	101.6	97	84.8	96.9	15.8		0	6.9	QGFORSXNKQLDNO-YFKPBYRVSA-N, QGFORSXNKQLDNO-YFKPBYRVSA-N, QGFORSXNKQLDNO-YFKPBYRVSA-N, QGFORSXNKQLDNO-YFKPBYRVSA-N
prednisone	EC50	10000	-2.5	100	85.3	1	10000	1.3	95.8	99.6	100.4	89.7	85.3	16.8		0.9	2.1	XOFYZVNMUHMLCC-ZPOLXVRWSA-N, XOFYZVNMUHMLCC-ZPOLXVRWSA-N, XOFYZVNMUHMLCC-ZPOLXVRWSA-N, XOFYZVNMUHMLCC-ZPOLXVRWSA-N
cinromide	EC50	10000	-2.5	100	87.2	1	10000	2.3	99.1	96.4	105	87.2	92.4	17.5		0.7	4.2	LDCXGZCEMNMWIL-VOTSOKGWSA-N, LDCXGZCEMNMWIL-VOTSOKGWSA-N
tolperisone	EC50	10000	-1	100	92.4	1	10000	194.8	92.4	98.5	94.9	94.4	94.6	2.3		0	5.3	FSKFPVLPFLJRQB-AWEZNQCLSA-N, FSKFPVLPFLJRQB-AWEZNQCLSA-N
captopril	EC50	10000	-0.3	100	89.6	1	10000	33	96.1	92.8	96.8	90.9	89.6	26.7		0	2.2	FAKRSMQSSFJEIM-RQJHMYQMSA-N, FAKRSMQSSFJEIM-RQJHMYQMSA-N, FAKRSMQSSFJEIM-RQJHMYQMSA-N
homatropine-methylbromide	EC50	10000	-2.5	100	82.5	1	10000	2010	100.2	90.8	99.7	105.7	84.2	5.8		0.2	5.5	WKWOJBUWWZTUQV-JJXSEGSLSA-N
hetacillin	EC50	10000	-0.3	100	86.4	1	10000	7.9	98.3	92.7	96.8	93.4	86.4	24.7		0	2.9	DXVUYOAEDJXBPY-NFFDBFGFSA-N
carprofen	EC50	10000	-1	100	88.4	1	10000	156.1	96.4	96.5	88.4	95.7	94.6	3.5		0	6.5	PUXBGTOOZJQSKH-MRVPVSSYSA-N, PUXBGTOOZJQSKH-MRVPVSSYSA-N, PUXBGTOOZJQSKH-MRVPVSSYSA-N
atenolol-(+/-)	EC50	10000	-1	100	89	1	10000	192.5	93.3	91	99.7	89	92.7	3.3		0	7.5	METKIMKYRPQLGS-GFCCVEGCSA-N, METKIMKYRPQLGS-GFCCVEGCSA-N
dimethadione	EC50	10000	-2.5	100	97.7	1	10000	9.2	99.9	98.9	104.7	97.7	98.3	2.8		0	2.5	JYJFNDQBESEHJQ-UHFFFAOYSA-N
TAK-220	EC50	10000	-2.5	100	85.2	1	10000	51968.5	85.2	95.1	93.5	101.9	98.3	1.8		0	9	ASSJTMUEFHUKMJ-UHFFFAOYSA-N
GBR-12935	EC50	10000	-0.5	100	85.6	1	10000	3	103.5	95	94.4	92.9	85.6	23		0.3	3	RAQPOZGWANIDQT-UHFFFAOYSA-N, RAQPOZGWANIDQT-UHFFFAOYSA-N
tetrahydrozoline	EC50	10000	-0.4	100	92.5	1	10000	164.4	105	101.2	99	92.5	105.5	5.9		0	6	BYJAVTDNIXVSPW-LBPRGKRZSA-N, BYJAVTDNIXVSPW-LBPRGKRZSA-N, BYJAVTDNIXVSPW-LBPRGKRZSA-N
spectinomycin	EC50	10000	-2.5	100	91.9	1	10000	3640.1	100.4	101.7	99.4	108.6	91.9	2.7		0	4.5	UNFWWIHTNXNPBV-WXKVUWSESA-N, UNFWWIHTNXNPBV-WXKVUWSESA-N, UNFWWIHTNXNPBV-WXKVUWSESA-N, UNFWWIHTNXNPBV-WXKVUWSESA-N, UNFWWIHTNXNPBV-WXKVUWSESA-N
demeclocycline	EC50	10000	-0.3	100	95.5	1	10000	15.4	99.9	95.9	100.9	95.5	96.3	9		0	2.2	JHOHXJYRVSLQCB-AWLLFJHESA-N
sulfapyridine	EC50	10000	-2.5	100	88.9	1	10000	50165	88.9	93.6	100.9	102	94.9	1.3		0	6.5	GECHUMIMRBOMGK-UHFFFAOYSA-N, GECHUMIMRBOMGK-UHFFFAOYSA-N, GECHUMIMRBOMGK-UHFFFAOYSA-N
CG-400549	EC50	10000	-1	100	84.3	1	10000	150.4	91.2	91.6	91.1	98.5	84.3	4.7		0	8.5	YCLREGRRHGLOAK-UHFFFAOYSA-N, YCLREGRRHGLOAK-UHFFFAOYSA-N
buphenine	EC50	10000	-0.2	100	90	1	10000	312.7	90.4	102.2	92.2	92.5	90	25.6		0	4.8	PTGXAUBQBSGPKF-UHFFFAOYSA-N, PTGXAUBQBSGPKF-UHFFFAOYSA-N
kanamycin	EC50	10000	-1	100	88.1	1	10000	208.5	94.3	93.1	88.1	89.3	96.1	3.6		0	8.9	SBUJHOSQTJFQJX-NOAMYHISSA-N, SBUJHOSQTJFQJX-NOAMYHISSA-N, SBUJHOSQTJFQJX-NOAMYHISSA-N
SB-452533	EC50	10000	-2.5	100	90.5	1	10000	1661.4	92.4	102	93.1	102.1	90.5	4		0	5.4	IFJYEGJUQIBBQV-UHFFFAOYSA-N, IFJYEGJUQIBBQV-UHFFFAOYSA-N
SB-203580	EC50	10000	-2.5	100	84	1	10000	17.6	111	97	103.3	95.1	84	13.7		0.8	5.9	CDMGBJANTYXAIV-HHHXNRCGSA-N, CDMGBJANTYXAIV-HHHXNRCGSA-N
TA-01	EC50	10000	-2.5	100	84.7	1	10000	3.3	105	109.2	99.9	84.7	96.1	22.9		1.5	7.7	TWPJJJZCYVFUOA-UHFFFAOYSA-N
methacycline	EC50	10000	-0.2	100	93.5	1	10000	37.9	98.1	95.7	99.7	93.5	95.4	14.1		0	2.1	QNJKSUYWBCNWFI-IKHBEOKZSA-N
dioxybenzone	EC50	10000	-1.2	100	91	1	10000	336.4	101.3	91	106	98.7	101	2.3		0	6.1	MEZZCSHVIGVWFI-UHFFFAOYSA-N, MEZZCSHVIGVWFI-UHFFFAOYSA-N
propranolol	EC50	10000	-0.3	100	84.9	1	10000	55.4	102.9	91.8	97.8	84.9	95.3	23.2		0	5.9	AQHHHDLHHXJYJD-UHFFFAOYSA-N, AQHHHDLHHXJYJD-UHFFFAOYSA-N, AQHHHDLHHXJYJD-UHFFFAOYSA-N
nalidixic-acid	EC50	10000	-1	100	93.2	1	10000	196.1	96.3	94.4	93.2	99.9	96.8	2		0	4.7	MHWLWQUZZRMNGJ-UHFFFAOYSA-N, MHWLWQUZZRMNGJ-UHFFFAOYSA-N, MHWLWQUZZRMNGJ-UHFFFAOYSA-N
aceclofenac	EC50	10000	-0.2	100	87.5	1	10000	490.7	93.8	102.8	98.1	87.5	97.4	16.2		0	5.5	MNIPYSSQXLZQLJ-UHFFFAOYSA-N, MNIPYSSQXLZQLJ-UHFFFAOYSA-N
bumetanide	EC50	10000	-0.2	100	90.2	1	10000	396.2	90.2	102.8	102.6	94.1	96.7	11.5		0	5.7	MAEIEVLCKWDQJH-UHFFFAOYSA-N, MAEIEVLCKWDQJH-UHFFFAOYSA-N, MAEIEVLCKWDQJH-UHFFFAOYSA-N, MAEIEVLCKWDQJH-UHFFFAOYSA-N
sulpiride	EC50	10000	-1	100	90.2	1	10000	228.5	92.5	93.6	90.2	91.2	96.4	2.9		0	8	BGRJTUBHPOOWDU-LLVKDONJSA-N, BGRJTUBHPOOWDU-LLVKDONJSA-N, BGRJTUBHPOOWDU-LLVKDONJSA-N, BGRJTUBHPOOWDU-LLVKDONJSA-N
MRS-1220	EC50	10000	-0.1	100	93.7	1	10000	2735.2	93.7	100.2	99.4	94.1	101.2	9.8		0	3.8	TWWFAXQOKNBUCR-UHFFFAOYSA-N, TWWFAXQOKNBUCR-UHFFFAOYSA-N, TWWFAXQOKNBUCR-UHFFFAOYSA-N
isoxsuprine	EC50	10000	-2.5	100	91.8	1	10000	58013.6	100.6	102.2	91.8	104.5	101.4	1		0	5.5	BMUKKTUHUDJSNZ-PMUMKWKESA-N
CARBENOXOLONE SODIUM	EC50	10000	-1	100	92.3	1	10000	189.8	94.4	96.6	92.3	99.1	99	2.3		0	5.2
LFM-A13	EC50	10000	-0.3	100	90.1	1	10000	67.8	99.6	99.5	90.1	100.3	92.1	15		0	4.3	BQLDGDMKDYAGNE-MRVPVSSYSA-N
guanethidine	EC50	10000	-0.1	100	91	1	10000	2402	92.3	96.6	91	91.8	101.4	22		0	4.8	ACGDKVXYNVEAGU-UHFFFAOYSA-N, ACGDKVXYNVEAGU-UHFFFAOYSA-N, ACGDKVXYNVEAGU-UHFFFAOYSA-N
TERBUTALINE HEMISULFATE	EC50	10000	-2.5	100	88.7	1	10000	3.7	99	103.7	88.7	91.8	98.2	26.9		0.6	5.4
phenylbutazone	EC50	10000	-0.3	100	89.2	1	10000	16.3	96.9	98.7	89.2	97	89.8	22.7		0	3.7	VYMDGNCVAMGZFE-UHFFFAOYSA-N, VYMDGNCVAMGZFE-UHFFFAOYSA-N, VYMDGNCVAMGZFE-UHFFFAOYSA-N, VYMDGNCVAMGZFE-UHFFFAOYSA-N
mefenamic-acid	EC50	10000	-0.1	100	96.4	1	10000	799.9	97.5	101.4	97.1	96.4	99.3	6.7		0	2	HYYBABOKPJLUIN-UHFFFAOYSA-N, HYYBABOKPJLUIN-UHFFFAOYSA-N, HYYBABOKPJLUIN-UHFFFAOYSA-N
gallamine-triethiodide	EC50	10000	-0.2	100	91.5	1	10000	543.2	104.5	96.2	91.5	98.2	101.4	10.6		0	5.2	OZLPUNFFCJDMJD-UHFFFAOYSA-N, OZLPUNFFCJDMJD-UHFFFAOYSA-N, OZLPUNFFCJDMJD-UHFFFAOYSA-N, OZLPUNFFCJDMJD-UHFFFAOYSA-N
levonordefrin	EC50	10000	-1	100	88.6	1	10000	184.6	97.8	89.7	96.8	88.6	93.8	3.4		0	7.5	GEFQWZLICWMTKF-CDUCUWFYSA-N, GEFQWZLICWMTKF-CDUCUWFYSA-N
betaine	EC50	10000	-0.2	100	85.2	1	10000	44.7	99.7	90	93.5	96.9	87.1	26.1		0	4.3	KWIUHFFTVRNATP-UHFFFAOYSA-O
phenindione	EC50	10000	-0.1	100	88.5	1	10000	849.4	88.5	89.3	99.4	94.1	101.3	21.5		0	6.7	NFBAXHOPROOJAW-UHFFFAOYSA-N, NFBAXHOPROOJAW-UHFFFAOYSA-N, NFBAXHOPROOJAW-UHFFFAOYSA-N, NFBAXHOPROOJAW-UHFFFAOYSA-N, NFBAXHOPROOJAW-UHFFFAOYSA-N, NFBAXHOPROOJAW-UHFFFAOYSA-N
erythromycin-ethylsuccinate	EC50	10000	-0.2	100	85.5	1	10000	358	87.7	114.4	85.5	100.2	99.5	15.2		0	12.2	NSYZCCDSJNWWJL-ZBFNRKITSA-N, NSYZCCDSJNWWJL-ZBFNRKITSA-N, NSYZCCDSJNWWJL-ZBFNRKITSA-N, NSYZCCDSJNWWJL-ZBFNRKITSA-N
AM679	EC50	10000	-0.3	100	88.2	1	10000	41.5	102	94	99	97	92.4	11.8		0	2.9	VYXWHVDEWWHDLH-LJAQVGFWSA-N
obeticholic-acid	EC50	10000	-2.5	100	89	1	10000	4.5	94.6	107.1	89	93.6	94.4	25.8		0.5	5.8	ZXERDUOLZKYMJM-XNNZWSTBSA-N
nedocromil	EC50	10000	-2.5	100	97.9	1	10000	125454	98.3	99.8	97.9	105.2	100.4	0.2		0	3	RQTOOFIXOKYGAN-UHFFFAOYSA-N, RQTOOFIXOKYGAN-UHFFFAOYSA-N, RQTOOFIXOKYGAN-UHFFFAOYSA-N
nedaplatin	EC50	10000	-0.1	100	92.2	1	10000	1082.6	99.9	100.1	92.2	97.2	105.4	10.6		0	5.5	AUZDMWWRYCUANI-UHFFFAOYSA-L, AUZDMWWRYCUANI-UHFFFAOYSA-L
oglemilast	EC50	10000	-2.5	100	90.1	1	10000	2057.5	107.8	101	92.2	103.1	90.1	3.9		0	5.8	OKFDRAHPFKMAJH-UHFFFAOYSA-N, OKFDRAHPFKMAJH-UHFFFAOYSA-N
ethambutol	EC50	10000	-2.5	100	92.3	1	10000	61646.8	99.1	92.3	97.6	101.6	103.5	0.9		0	5.5	AEUTYOVWOVBAKS-UWVGGRQHSA-N, AEUTYOVWOVBAKS-UWVGGRQHSA-N, AEUTYOVWOVBAKS-UWVGGRQHSA-N
pafuramidine	EC50	10000	-1	100	87.9	1	10000	147	92.3	97	92.5	97.5	87.9	3.6		0	6.4	UKOQVLAXCBRRGH-UHFFFAOYSA-N, UKOQVLAXCBRRGH-UHFFFAOYSA-N
pilaralisib	EC50	1779.2	-2.5	100	68.3	1	10000	31.8	91.3	96.4	109.3	93.9	68.3	23.8		2.4	6.6	QINPEPAQOBZPOF-UHFFFAOYSA-N, QINPEPAQOBZPOF-UHFFFAOYSA-N
SIB-1553A	EC50	10000	-2.5	100	94.4	1	10000	74163.7	94.4	100.5	99.7	101.6	104.9	0.7		0	4.8	NVZGJSVPOOILDI-LLVKDONJSA-N
NVP-231	EC50	1580	-2.5	100	43.5	1	10000	10.2	95.6	89.2	105.5	86.3	43.5	45.4		5.2	6.5	MVSSJPGNLQPWSW-UHFFFAOYSA-N, MVSSJPGNLQPWSW-UHFFFAOYSA-N
XL647	EC50	1390.2	-2.2	100	14.9	1	10000	1.7	92.1	92.6	95	72.1	14.9	73.2		8.4	5.9	HVXKQKFEHMGHSL-QKDCVEJESA-N
genz-644282	EC50	1036.2	-1.2	100	9	1	10000	0.3	95.5	95.9	89.4	58	9	91.7		10	5	BAORCAMWLWRZQG-UHFFFAOYSA-N, BAORCAMWLWRZQG-UHFFFAOYSA-N
vercirnon	EC50	10000	-2.5	100	87.4	1	10000	69368.7	89.6	97.4	87.4	110	100.2	1.5		0	10.2	JRWROCIMSDXGOZ-UHFFFAOYSA-N
cardiogenol-C	EC50	10000	-0.2	100	87.7	1	10000	335	105.2	87.7	101.1	95.8	102.9	13.6		0	7.9	LKBSMPFEKIBRGC-UHFFFAOYSA-N, LKBSMPFEKIBRGC-UHFFFAOYSA-N, LKBSMPFEKIBRGC-UHFFFAOYSA-N
INCB-003284	EC50	10000	-2.5	100	91.7	1	10000	48994	101.8	91.7	97.4	101.7	98.7	1		0	4.7	NXZNYBUBXWWKCP-JMOWIOHXSA-N
BMS-536924	EC50	1163	-2.5	100	43	1	10000	0.8	101.9	93.9	99.4	76.8	43	53.3		6.2	3.2	ZWVZORIKUNOTCS-OAQYLSRUSA-N, ZWVZORIKUNOTCS-OAQYLSRUSA-N
mirin	EC50	10000	-0.1	100	95	1	10000	435.2	95	97.8	101	97.6	96.2	9.6		0	2.4	YBHQCJILTOVLHD-YVMONPNESA-N, YBHQCJILTOVLHD-YVMONPNESA-N
LY310762	EC50	10000	-1.2	100	88.5	1	10000	42.2	88.5	102	104.4	97.2	91.6	5.9		0	6.3	KDXISMANFPJVJY-UHFFFAOYSA-N
umeclidinium	EC50	10000	-2.5	100	94.1	1	10000	66219.5	104.8	97.1	94.1	103.8	97.8	0.7		0	4.5	FVTWTVQXNAJTQP-UHFFFAOYSA-N, FVTWTVQXNAJTQP-UHFFFAOYSA-N
dipraglurant	EC50	10000	-1.6	100	94.2	1	10000	1599.5	101.5	94.2	106.2	99.5	99.3	1.1		0	4.5	LZXMUJCJAWVHPZ-UHFFFAOYSA-N, LZXMUJCJAWVHPZ-UHFFFAOYSA-N
cephapirin	EC50	10000	-2.5	100	93.9	1	10000	9.6	93.9	108.6	94.8	97.6	96.1	13.5		0	5.7	UQLLWWBDSUHNEB-CZUORRHYSA-N, UQLLWWBDSUHNEB-CZUORRHYSA-N, UQLLWWBDSUHNEB-CZUORRHYSA-N
arbidol	EC50	10000	-1	100	88.1	1	10000	180.3	94.9	88.1	94.4	96.7	88.2	3.6		0	7.7	KCFYEAOKVJSACF-UHFFFAOYSA-N, KCFYEAOKVJSACF-UHFFFAOYSA-N, KCFYEAOKVJSACF-UHFFFAOYSA-N, KCFYEAOKVJSACF-UHFFFAOYSA-N
Mps1-IN-5	EC50	10000	-2.5	100	78.2	1	10000	1.6	97.7	96.4	102.9	78.2	87.4	31		2.9	5.4	NRJKIOCCERLIDG-GOSISDBHSA-N, NRJKIOCCERLIDG-GOSISDBHSA-N
bretazenil	EC50	10000	-0.1	100	93.9	1	10000	1453.6	94	93.9	99.3	96.1	100.1	13.8		0	3.3	LWUDDYHYYNNIQI-ZDUSSCGKSA-N, LWUDDYHYYNNIQI-ZDUSSCGKSA-N, LWUDDYHYYNNIQI-ZDUSSCGKSA-N
navarixin	EC50	10000	-2.5	100	91.3	1	10000	330	95	99.3	106.1	99.3	91.6	5		0	3.9	RXIUEIPPLAFSDF-CYBMUJFWSA-N, RXIUEIPPLAFSDF-CYBMUJFWSA-N
maropitant	EC50	3591.5	-2.5	100	67.4	1	10000	217.8	102.9	96.4	101.2	102.8	67.4	14.9		1.3	3.4	OMPCVMLFFSQFIX-CONSDPRKSA-N
AI-10-49	EC50	933.4	-0.8	100	56.7	1	10000	1	95.2	95.4	90.9	82	56.7	47.6		4.2	4.8	WJBSSBFGPKTMQQ-UHFFFAOYSA-N
cephradine	EC50	10000	-2.5	100	93	1	10000	1505.3	97.4	107.1	94.2	100.7	93	3.2		0	4.8	RDLPVSKMFDYCOR-HFAKWTLXSA-N
MLN9708	EC50	32.9	-2.4	100	5	1	10000	0	99.6	94.6	11.4	5.1	5	235.8		28.8	0.2	MBOMYENWWXQSNW-AWEZNQCLSA-N, MBOMYENWWXQSNW-AWEZNQCLSA-N
TBOA-(DL)	EC50	10000	-0.6	100	89.8	1	10000	6.7	96.3	94.6	89.8	90.2	92.4	31.8		0	1.5	CSEZCYBVEGIYNG-MFBWXLJUSA-N, CSEZCYBVEGIYNG-MFBWXLJUSA-N, CSEZCYBVEGIYNG-MFBWXLJUSA-N
tofogliflozin	EC50	10000	-0.2	100	86.1	1	10000	64.4	97.8	98.5	86.1	97	90.5	24.4		0	4.9	VWVKUNOPTJGDOB-BDHVOXNPSA-N, VWVKUNOPTJGDOB-BDHVOXNPSA-N
AMG-232	EC50	10000	-0.6	100	82.9	1	10000	1.1	99.6	97.7	94.2	91.3	82.9	24.8		0.7	1.6	DRLCSJFKKILATL-YWCVFVGNSA-N, DRLCSJFKKILATL-YWCVFVGNSA-N
FLUDROCORTISONE ACETATE	EC50	10000	-0.4	100	92.8	1	10000	108.8	102.3	102.5	99.5	92.8	101.1	5.6		0	4
romidepsin	EC50	45.1	-2.5	100	0.2	1	10000	1.1	104.1	124.5	6.6	1.4	0.2	234		28.5	13.9	OHRURASPPZQGQM-WDCUYUQDSA-N, OHRURASPPZQGQM-WDCUYUQDSA-N
ozagrel	EC50	10000	-0.1	100	92.4	1	10000	1233.7	92.4	100.7	96.7	98.6	94.9	13.1		0	3.4	SHZKQBHERIJWAO-AATRIKPKSA-N, SHZKQBHERIJWAO-AATRIKPKSA-N, SHZKQBHERIJWAO-AATRIKPKSA-N, SHZKQBHERIJWAO-AATRIKPKSA-N
SRT3190	EC50	10000	-0.1	100	91	1	10000	2645.7	103.4	91	93.3	96	100.8	14		0	5.2	QVKPEMXUBULFBM-FZMZJTMJSA-N, QVKPEMXUBULFBM-FZMZJTMJSA-N
IC261	EC50	1635.8	-2.5	100	57.6	1	10000	11.3	96.9	92.9	95.1	90.5	57.6	33.4		3.7	4.6	JBJYTZXCZDNOJW-JLHYYAGUSA-N, JBJYTZXCZDNOJW-JLHYYAGUSA-N
AMPA-(RS)	EC50	10000	-0.2	100	84.7	1	10000	96.8	99.4	89.2	101	90.9	90.3	23		0	4.9	UUDAMDVQRQNNHZ-RXMQYKEDSA-N, UUDAMDVQRQNNHZ-RXMQYKEDSA-N
litronesib	EC50	17.4	-2.1	100	62.2	1	10000	0.4	98.1	91	62.9	67.9	62.2	104.3		12.7	3	YVAFBXLHPINSIK-QHCPKHFHSA-N
flindokalner	EC50	10000	-2.5	100	88.7	1	10000	581.5	95.2	101.9	97.6	101.1	88.7	5.1		0	3	ULYONBAOIMCNEH-HNNXBMFYSA-N, ULYONBAOIMCNEH-HNNXBMFYSA-N
eperezolid	EC50	10000	-2.5	100	96.9	1	10000	72715	98.6	96.9	101.6	101.1	101.9	0.4		0	2.6	SIMWTRCFFSTNMG-AWEZNQCLSA-N, SIMWTRCFFSTNMG-AWEZNQCLSA-N
E7449	EC50	10000	-2.5	100	89.1	1	10000	653.6	127.4	104.5	101.5	99	89.1	6.8		0	13.9	JLFSBHQQXIAQEC-UHFFFAOYSA-N, JLFSBHQQXIAQEC-UHFFFAOYSA-N, JLFSBHQQXIAQEC-UHFFFAOYSA-N
XL228	EC50	1224.5	-1.4	100	33.1	1	10000	0.6	111.1	94.4	93	72.5	33.1	62		6.7	6.9	ALKJNCZNEOTEMP-UHFFFAOYSA-N, ALKJNCZNEOTEMP-UHFFFAOYSA-N
STAT3-inhibitor-VI	EC50	10000	-0.1	100	90.6	1	10000	903.5	100.6	93.1	90.6	90.8	99.9	20.4		0	4.8	HWNUSGNZBAISFM-UHFFFAOYSA-N, HWNUSGNZBAISFM-UHFFFAOYSA-N, HWNUSGNZBAISFM-UHFFFAOYSA-N, HWNUSGNZBAISFM-UHFFFAOYSA-N, HWNUSGNZBAISFM-UHFFFAOYSA-N
AZD8835	EC50	809.6	-0.6	100	64.3	1	10000	2.4	94.1	93.6	91.3	86.6	64.3	43.4		3.2	5.4	ZGRDYKFVDCFJCZ-UHFFFAOYSA-N
prinaberel	EC50	10000	-2.5	100	88.7	1	10000	1.6	95.5	99.7	88.7	90	91.9	28.5		0.7	2.8	MQIMZDXIAHJKQP-UHFFFAOYSA-N
CC-401	EC50	10000	-0.1	100	95.5	1	10000	5024.3	101.4	95.7	95.5	97.3	106.5	7		0	5	XDJCLCLBSGGNKS-UHFFFAOYSA-N
carteolol	EC50	10000	-2.5	100	95.7	1	10000	135.6	100.3	96.1	95.8	98.1	95.7	14.3		0	1.2	LWAFSWPYPHEXKX-UHFFFAOYSA-N
SR-57227A	EC50	10000	-2.5	100	95.9	1	10000	8348.8	95.9	97	96.6	102.7	96.5	1.2		0	3.4	WPVVMKYQOMJPIN-UHFFFAOYSA-N, WPVVMKYQOMJPIN-UHFFFAOYSA-N
AMG-487-(+/-)	EC50	10000	-2.5	100	95.8	1	10000	101852	95.8	107.3	99.9	104.8	100.4	0.5		0	5	WQTKNBPCJKRYPA-OAQYLSRUSA-N, WQTKNBPCJKRYPA-OAQYLSRUSA-N
tedizolid	EC50	10000	-1	100	82.2	1	10000	3.1	112.7	105.9	94.2	93.3	82.2	17.9		0.6	7.5	XFALPSLJIHVRKE-GFCCVEGCSA-N, XFALPSLJIHVRKE-GFCCVEGCSA-N
AM-580	EC50	10000	-1	100	93.9	1	10000	158.5	95.5	99.1	98.1	95.6	93.9	1.8		0	3.5	SZWKGOZKRMMLAJ-UHFFFAOYSA-N, SZWKGOZKRMMLAJ-UHFFFAOYSA-N
tegobuvir	EC50	10000	-0.2	100	95	1	10000	149.9	100.6	97.8	95	99.2	97.1	8.4		0	2	XBEQSQDCBSKCHJ-UHFFFAOYSA-N, XBEQSQDCBSKCHJ-UHFFFAOYSA-N
GW-1100	EC50	10000	-0.1	100	90.9	1	10000	2164.8	90.9	95.4	92.9	93.3	101.1	22.2		0	4.5	PTPNCCWOTBBVJR-UHFFFAOYSA-N
rabeprazole	EC50	10000	-2.5	100	94.8	1	10000	0.3	99.4	101.8	97.3	94.8	95.6	10.4		0	1.1	YREYEVIYCVEVJK-RUZDIDTESA-N, YREYEVIYCVEVJK-RUZDIDTESA-N, YREYEVIYCVEVJK-RUZDIDTESA-N, YREYEVIYCVEVJK-RUZDIDTESA-N
pyrrolidine-dithiocarbamate	EC50	368.5	-1.6	100	15.7	1	10000	0	100.7	100.9	90.2	30.4	15.7	121		14.2	0.8	VSWDORGPIHIGNW-UHFFFAOYSA-N, VSWDORGPIHIGNW-UHFFFAOYSA-N
etacrynic-acid	EC50	10000	-1	100	84.9	1	10000	151.2	93.4	100	96.2	84.9	97	4.6		0	8.2	AVOLMBLBETYQHX-UHFFFAOYSA-N, AVOLMBLBETYQHX-UHFFFAOYSA-N
afatinib	EC50	496	-0.6	100	46.1	1	10000	1.5	109.1	90.4	83	73.4	46.1	74.6		7.2	7.5	ULXXDDBFHOBEHA-CWDCEQMOSA-N, ULXXDDBFHOBEHA-CWDCEQMOSA-N, ULXXDDBFHOBEHA-CWDCEQMOSA-N
CB-03-01	EC50	10000	-2.5	100	99.4	1	10000	255838	99.4	102.7	100	101.3	101.2	0.1		0	1.7	GPNHMOZDMYNCPO-PDUMRIMRSA-N, GPNHMOZDMYNCPO-PDUMRIMRSA-N
L-778123	EC50	10000	-2.5	100	87	1	10000	43.6	102.3	105.6	107	97.2	87	10		0.3	4.6	JNUGFGAVPBYSHF-UHFFFAOYSA-N, JNUGFGAVPBYSHF-UHFFFAOYSA-N
MUT056399	EC50	10000	-0.8	100	97.9	1	10000	388.5	107.3	99	104.5	97.9	100.9	0.8		0	4.5	QUHARGDBJJUOEB-UHFFFAOYSA-N
SNC-80	EC50	10000	-0.1	100	92.1	1	10000	902	92.1	99.2	101.2	95.5	93.7	14.3		0	3.8	KQWVAUSXZDRQPZ-UMTXDNHDSA-N, KQWVAUSXZDRQPZ-UMTXDNHDSA-N, KQWVAUSXZDRQPZ-UMTXDNHDSA-N
NH125	EC50	1202.5	-2.1	100	0.8	1	10000	0.4	100.3	92.4	97	59.9	0.8	91.5		10.5	4	ZZXUNAFAKNKXFW-UHFFFAOYSA-N, ZZXUNAFAKNKXFW-UHFFFAOYSA-N
valrubicin	EC50	1364.1	-1.7	100	23.3	1	10000	0.6	95.9	96.8	92.5	72.3	23.3	66.9		7.5	4.4	ZOCKGBMQLCSHFP-KQRAQHLDSA-N, ZOCKGBMQLCSHFP-KQRAQHLDSA-N
molidustat	EC50	10000	-2.5	100	96	1	10000	8.3	100.5	107.4	100.2	97.2	96	4.6		0	3.7	IJMBOKOTALXLKS-UHFFFAOYSA-N, IJMBOKOTALXLKS-UHFFFAOYSA-N
erythromycin	EC50	10000	-0.5	100	94.4	1	10000	2.8	97.9	100.2	97.2	94.4	96.4	11		0	1.5	ULGZDMOVFRHVEP-BCQGSPHWSA-N, ULGZDMOVFRHVEP-BCQGSPHWSA-N, ULGZDMOVFRHVEP-BCQGSPHWSA-N, ULGZDMOVFRHVEP-BCQGSPHWSA-N, ULGZDMOVFRHVEP-BCQGSPHWSA-N
VU0155069	EC50	10000	-2.5	100	79.5	1	10000	60.8	93.8	104.7	101.1	97.4	79.5	13.8		1	3.9	DRIMIUYGTDAQOX-KRWDZBQOSA-N, DRIMIUYGTDAQOX-KRWDZBQOSA-N, DRIMIUYGTDAQOX-KRWDZBQOSA-N
oleandrin	EC50	15.5	-2.5	100	17.8	1	10000	0.2	98.1	79.5	17.8	19.5	20.9	230.8		28.6	2	JLPDBLFIVFSOCC-XYXFTTADSA-N
gemcitabine-elaidate	EC50	58.9	-1	100	67.6	1	10000	0.3	95.3	96.1	79.7	68.5	67.6	72		7.6	2.2	HESSNRGIEVBPRB-QDDPNBLJSA-N
S1P1-agonist-III	EC50	10000	-0.2	100	86.3	1	10000	83.9	100.5	90.6	95.5	99.1	87.8	20.8		0	4.8	MLDQTQOMWDNTNN-UHFFFAOYSA-N, MLDQTQOMWDNTNN-UHFFFAOYSA-N, MLDQTQOMWDNTNN-UHFFFAOYSA-N
letermovir	EC50	10000	-2.5	100	83.1	1	10000	47.8	97.4	103.2	102.7	97.9	83.1	11.3		0.6	2.5	FWYSMLBETOMXAG-QHCPKHFHSA-N, FWYSMLBETOMXAG-QHCPKHFHSA-N
indiplon	EC50	10000	-2.5	100	87.7	1	10000	15213.5	100.5	92.6	93.5	103.4	92.1	2.2		0	5.2	CBIAWPMZSFFRGN-UHFFFAOYSA-N, CBIAWPMZSFFRGN-UHFFFAOYSA-N, CBIAWPMZSFFRGN-UHFFFAOYSA-N
Nandrolone decanoate	EC50	10000	-2.5	100	90.7	1	10000	57151.4	90.7	104.3	96.2	105.8	96.4	1.1		0	6.2
sarpogrelate	EC50	10000	-2.5	100	92.1	1	10000	52056.1	92.1	100.9	98.4	104.6	98.2	0.9		0	4.8	FFYNAVGJSYHHFO-OAQYLSRUSA-N, FFYNAVGJSYHHFO-OAQYLSRUSA-N, FFYNAVGJSYHHFO-OAQYLSRUSA-N
MCC950	EC50	10000	-0.5	100	96.1	1	10000	187.1	106.5	96.1	102.5	96.9	103.8	2.3		0	5.1	HUUSXLKCTQDPGL-UHFFFAOYSA-N, HUUSXLKCTQDPGL-UHFFFAOYSA-N
ESTRADIOL VALERATE	EC50	10000	-2.5	100	85.8	1	10000	1150.3	104.1	94.6	97	104.6	85.8	5.6		0.1	4.5
UNC0646	EC50	10000	-0.1	100	91.5	1	10000	373.3	96	97.6	100.1	97.6	93.9	11.6		0	2.1	OUKWLRHRXOPODD-UHFFFAOYSA-N, OUKWLRHRXOPODD-UHFFFAOYSA-N, OUKWLRHRXOPODD-UHFFFAOYSA-N
AZ191	EC50	2851.2	-2.5	100	64.4	1	10000	98.5	96.7	94.4	96.6	98.5	64.4	19.7		1.9	3.8	ZYVXTMKTGDARKR-UHFFFAOYSA-N, ZYVXTMKTGDARKR-UHFFFAOYSA-N, ZYVXTMKTGDARKR-UHFFFAOYSA-N
cephradine	EC50	10000	-0.1	100	93.4	1	10000	5876	96.1	93.4	95.4	95.4	112.9	10.3		0	8.6	RDLPVSKMFDYCOR-HFAKWTLXSA-N
PSI-6130	EC50	10000	-2.5	100	94.7	1	10000	111344	94.8	96.8	94.7	103.1	108.1	0.6		0	6.9	NYPIRLYMDJMKGW-VPCXQMTMSA-N, NYPIRLYMDJMKGW-VPCXQMTMSA-N
URMC-099	EC50	3715	-2.5	100	7.8	1	10000	234.1	102.9	106.9	103.5	111.3	7.8	40.9		4.4	9.1	QKKIWEILHCXECO-UHFFFAOYSA-N
AMG319	EC50	10000	-0.2	100	89.3	1	10000	628	97.1	99	99.5	89.3	103.9	13.9		0	5.9	KWRYMZHCQIOOEB-GFCCVEGCSA-N
CY208-243	EC50	10000	-2.5	100	82.8	1	10000	1642.8	99.1	100.4	94.8	110	82.8	6.3		0.2	5.9	WRNKIDLXXXIELU-IEBWSBKVSA-N, WRNKIDLXXXIELU-IEBWSBKVSA-N
retaspimycin	EC50	818.6	-1.3	100	27.8	1	10000	0.2	92.1	101.2	94	60	27.8	79.3		8.8	4.3	OAKGNIRUXAZDQF-FBDSWQSESA-N, OAKGNIRUXAZDQF-FBDSWQSESA-N
zolantidine	EC50	10000	-1.5	100	84.9	1	10000	10	104.1	93.4	99.7	96.6	86.4	10.1		0.2	3.9	KUBONGDXTUOOLM-UHFFFAOYSA-N, KUBONGDXTUOOLM-UHFFFAOYSA-N
S26948	EC50	10000	-2.5	100	93	1	10000	75761.3	100.4	93	100.9	109.2	100.9	0.8		0	6.2	NSMJEHGOMXSLCW-UHFFFAOYSA-N, NSMJEHGOMXSLCW-UHFFFAOYSA-N, NSMJEHGOMXSLCW-UHFFFAOYSA-N
Z160	EC50	1648.1	-2.5	100	67.8	1	10000	6.6	99.9	102.6	97.1	92.9	67.8	25.3		2.6	1.9	VCPMZDWBEWTGNW-UHFFFAOYSA-N, VCPMZDWBEWTGNW-UHFFFAOYSA-N
THZ1-R	EC50	10000	-2.5	100	77.9	1	10000	349.9	92.2	98.6	94.5	100.5	77.9	10.9		0.7	4.9	TUERFPPIPKZNKE-UHFFFAOYSA-N
NT157	EC50	2099.8	-2.5	100	25.7	1	10000	43.5	78.4	101.7	99.4	90.2	25.7	50.6		5.8	10.8	NIPUPOUEGOSAAO-OWOJBTEDSA-N, NIPUPOUEGOSAAO-OWOJBTEDSA-N
estriol	EC50	10000	-2.5	100	96.3	1	10000	112198	97.5	96.3	100.8	105.4	104.9	0.5		0	4.9	PROQIPRRNZUXQM-ZXXIGWHRSA-N, PROQIPRRNZUXQM-ZXXIGWHRSA-N, PROQIPRRNZUXQM-ZXXIGWHRSA-N, PROQIPRRNZUXQM-ZXXIGWHRSA-N
rimegepant	EC50	10000	-0.1	100	91.2	1	10000	2294.6	99.3	94.5	98.1	91.2	102.2	13.7		0	4.4	KRNAOFGYEFKHPB-ANJVHQHFSA-N, KRNAOFGYEFKHPB-ANJVHQHFSA-N
Ro-3	EC50	10000	-2.5	100	90.5	1	10000	58769	94.9	90.5	97.3	101.3	101.9	1.1		0	6.5	PYNPWUIBJMVRIG-UHFFFAOYSA-N, PYNPWUIBJMVRIG-UHFFFAOYSA-N
AGN-192403	EC50	10000	-2.5	100	83.9	1	10000	332.5	96.8	98.9	106	100.3	83.9	8		0.3	3.5	SHXVJSFOJHMEEQ-AXTSPUMRSA-N, SHXVJSFOJHMEEQ-AXTSPUMRSA-N
ramatroban	EC50	10000	-2.5	100	99.9	1	10000	20051	100	100	100	100	100	0		0	0	LDXDSHIEDAPSSA-OAHLLOKOSA-N, LDXDSHIEDAPSSA-OAHLLOKOSA-N
UNC0631	EC50	10000	-2.5	100	83.2	1	10000	1.2	97.7	104	103	84.4	83.2	22.7		1.6	2.9	XFAXSWXKPQWHDW-UHFFFAOYSA-N, XFAXSWXKPQWHDW-UHFFFAOYSA-N
opicapone	EC50	10000	-2.5	100	87.3	1	10000	61803.1	87.3	99	93.8	111.4	95.4	1.5		0	9.2	ASOADIZOVZTJSR-UHFFFAOYSA-N, ASOADIZOVZTJSR-UHFFFAOYSA-N
ATN-161	EC50	10000	-2.5	100	96.6	1	10000	138669	107.4	96.6	97.5	103.3	104.3	0.4		0	5.4	MMHDBUJXLOFTLC-WOYTXXSLSA-N, MMHDBUJXLOFTLC-WOYTXXSLSA-N
flumatinib	EC50	10000	-2.5	100	83.2	1	10000	17	104.7	106.7	101.3	95.5	83.2	13.9		0.8	4.2	BJCJYEYYYGBROF-UHFFFAOYSA-N, BJCJYEYYYGBROF-UHFFFAOYSA-N
ETHINYL ESTRADIOL	EC50	10000	-2.5	100	85.7	1	10000	107.8	97.2	101.8	99.5	99.4	85.7	8		0.2	1.7
CNQX	EC50	10000	-0.2	100	91.1	1	10000	97.1	99	96.1	99.8	97.5	94.6	9.8		0	1.7	RPXVIAFEQBNEAX-UHFFFAOYSA-N, RPXVIAFEQBNEAX-UHFFFAOYSA-N, RPXVIAFEQBNEAX-UHFFFAOYSA-N
JK-184	EC50	578.2	-1.1	100	33.2	1	10000	0.1	102.3	96.9	91.3	57.4	33.2	83.8		9.2	2.2	ROYXIPOUVGDTAO-UHFFFAOYSA-N, ROYXIPOUVGDTAO-UHFFFAOYSA-N, ROYXIPOUVGDTAO-UHFFFAOYSA-N
WIKI4	EC50	10000	-2.5	100	87	1	10000	6	90.5	109	96	87	95.6	24.1		1.1	7.8	RNUXIZKXJOGYQP-UHFFFAOYSA-N
BET-BAY-002	EC50	228.2	-0.9	100	68.3	1	10000	0.3	96.9	97.1	90.4	74.8	68.3	52.5		4.9	1.7	AGYIAWHWIUZNSD-INIZCTEOSA-N, AGYIAWHWIUZNSD-INIZCTEOSA-N
ethionamide	EC50	10000	-0.1	100	92.6	1	10000	1856.7	95.7	92.7	96.5	92.6	101.7	17.3		0	4.1	AEOCXXJPGCBFJA-UHFFFAOYSA-N, AEOCXXJPGCBFJA-UHFFFAOYSA-N, AEOCXXJPGCBFJA-UHFFFAOYSA-N
asunaprevir	EC50	10000	-2.5	100	85.8	1	10000	1309.4	98.7	96.5	90	103.7	85.8	5.8		0.1	5.7	XRWSZZJLZRKHHD-WVWIJVSJSA-N, XRWSZZJLZRKHHD-WVWIJVSJSA-N
L-798106	EC50	10000	-1.6	100	85.8	1	10000	21.5	104	94	99.1	97.8	87.5	8.2		0.1	3.6	ODTKFNUPVBULRJ-NTCAYCPXSA-N, ODTKFNUPVBULRJ-NTCAYCPXSA-N, ODTKFNUPVBULRJ-NTCAYCPXSA-N
PF-03758309	EC50	203.3	-0.6	100	45.9	1	10000	1.2	98.9	97.9	70.6	68.8	45.9	93.6		9.5	6.7	AYCPARAPKDAOEN-LJQANCHMSA-N, AYCPARAPKDAOEN-LJQANCHMSA-N
parecoxib	EC50	10000	-1	100	95.7	1	10000	185.6	99.5	96	96.6	98.9	95.7	1.3		0	2.8	TZRHLKRLEZJVIJ-UHFFFAOYSA-N, TZRHLKRLEZJVIJ-UHFFFAOYSA-N
BAY-87-2243	EC50	38.5	-2.4	100	71.1	1	10000	0.4	99.4	99	73.7	74.7	71.1	69.7		8	1.8	CDJNNOJINJAXPV-UHFFFAOYSA-N, CDJNNOJINJAXPV-UHFFFAOYSA-N
RN-1734	EC50	10000	-2.5	100	94.6	1	10000	97.6	104.7	95.1	97.1	94.6	97.4	17.6		0	3	IHYZMEAZAIFMTN-UHFFFAOYSA-N, IHYZMEAZAIFMTN-UHFFFAOYSA-N, IHYZMEAZAIFMTN-UHFFFAOYSA-N
UPF-1069	EC50	10000	-0.3	100	84.5	1	10000	5.4	95.6	92.5	94.8	87	84.5	35.5		0.8	2.4	JJWMRRNGWSITSQ-UHFFFAOYSA-N, JJWMRRNGWSITSQ-UHFFFAOYSA-N, JJWMRRNGWSITSQ-UHFFFAOYSA-N, JJWMRRNGWSITSQ-UHFFFAOYSA-N
temoporfin	EC50	2010.8	-2.5	100	61.4	1	10000	23.2	96.2	101.7	94.3	94.4	61.4	27		2.8	3.6	JGLSWAGTNWZKQU-WWMKMEMESA-N, JGLSWAGTNWZKQU-WWMKMEMESA-N
PF-06447475	EC50	10000	-2.5	100	98.2	1	10000	505024	104.3	98.2	104.9	107.1	118	0.2		0	10.6	BHTWDJBVZQBRKP-UHFFFAOYSA-N, BHTWDJBVZQBRKP-UHFFFAOYSA-N
dyphylline	EC50	10000	-1.1	100	98.9	1	10000	2211.5	104.3	110.3	103.8	98.9	106.7	0.3		0	6.9	KSCFJBIXMNOVSH-ZCFIWIBFSA-N, KSCFJBIXMNOVSH-ZCFIWIBFSA-N, KSCFJBIXMNOVSH-ZCFIWIBFSA-N
RGB-286638	EC50	186	-2.5	100	49	1	10000	0.6	97.9	102.5	91.1	49	55	88.2		10.8	3.4	XLSYZSRXVVCHLS-UHFFFAOYSA-N, XLSYZSRXVVCHLS-UHFFFAOYSA-N
lasofoxifene	EC50	3171.9	-2.5	100	60.1	1	10000	128.6	101.1	106.3	97.5	100.1	60.1	20.3		2	3.8	INEHJXCWEVNEDZ-LUDNRVPPSA-N, INEHJXCWEVNEDZ-LUDNRVPPSA-N
narlaprevir	EC50	10000	-2.5	100	93.8	1	10000	2.5	100.4	96.4	101.9	93.8	95.5	8.6		0	2.3	RICZEKWVNZFTNZ-LFGITCQGSA-N, RICZEKWVNZFTNZ-LFGITCQGSA-N
biapenem	EC50	10000	-0.1	100	86.6	1	10000	2271.1	86.6	103.8	96.3	93.3	97.3	20.8		0	6.7	MRMBZHPJVKCOMA-YJFSRANCSA-O, MRMBZHPJVKCOMA-YJFSRANCSA-O, MRMBZHPJVKCOMA-YJFSRANCSA-O, MRMBZHPJVKCOMA-YJFSRANCSA-O, MRMBZHPJVKCOMA-YJFSRANCSA-O, MRMBZHPJVKCOMA-YJFSRANCSA-O
Y16	EC50	10000	-0.2	100	93.6	1	10000	218.9	100.5	97.9	101.1	93.6	100.5	6.8		0	3.2	ITMLWGWTDWJSRZ-PXLXIMEGSA-N, ITMLWGWTDWJSRZ-PXLXIMEGSA-N
oleamide	EC50	10000	-1	100	92.4	1	10000	183.6	99.3	92.4	95.3	96.5	99.7	2.3		0	5	FATBGEAMYMYZAF-KTKRTIGZSA-N
AZD1480	EC50	10000	-2.5	100	84.2	1	10000	656.2	93.2	101.6	95.5	102	84.2	7		0.2	4.4	PDOQBOJDRPLBQU-QMMMGPOBSA-N, PDOQBOJDRPLBQU-QMMMGPOBSA-N
cetylpyridinium	EC50	1170.9	-2.5	100	16.5	1	10000	0.3	102.7	99	100.9	66.4	16.5	77.9		9.1	1.5	NEUSVAOJNUQRTM-UHFFFAOYSA-N, NEUSVAOJNUQRTM-UHFFFAOYSA-N, NEUSVAOJNUQRTM-UHFFFAOYSA-N, NEUSVAOJNUQRTM-UHFFFAOYSA-N
AZD7687	EC50	10000	-2.5	100	86.2	1	10000	1477.5	115.9	99.6	97.7	102	86.2	6		0.1	8.1	YXFNPRHZMOGREC-SHTZXODSSA-N, YXFNPRHZMOGREC-SHTZXODSSA-N
paclitaxel	EC50	33.4	-0.9	100	48.7	1	10000	0.7	109.2	84.8	61.7	57	48.7	126.3		14.7	6.5	RCINICONZNJXQF-MZXODVADSA-N, RCINICONZNJXQF-MZXODVADSA-N, RCINICONZNJXQF-MZXODVADSA-N, RCINICONZNJXQF-MZXODVADSA-N, RCINICONZNJXQF-MZXODVADSA-N
NBQX	EC50	10000	-0.2	100	95.6	1	10000	576.9	101.6	99.3	97	95.6	102.1	5.5		0	2.9	UQNAFPHGVPVTAL-UHFFFAOYSA-N, UQNAFPHGVPVTAL-UHFFFAOYSA-N, UQNAFPHGVPVTAL-UHFFFAOYSA-N, UQNAFPHGVPVTAL-UHFFFAOYSA-N
pivmecillinam	EC50	10000	-1	100	88.8	1	10000	214.6	88.8	92.9	93.3	90.7	97.2	3.4		0	8.6	NPGNOVNWUSPMDP-UTEPHESZSA-N, NPGNOVNWUSPMDP-UTEPHESZSA-N, NPGNOVNWUSPMDP-UTEPHESZSA-N
neurodazine	EC50	10000	-2.5	100	84.4	1	10000	1095.1	106.3	94.9	109	102.7	84.4	6.7		0.2	6.3	FEEOFPAEDSMOTO-UHFFFAOYSA-N, FEEOFPAEDSMOTO-UHFFFAOYSA-N
simeprevir	EC50	3564.6	-2.5	100	70.8	1	10000	489.5	94.8	100.1	112.3	102.3	70.8	13.5		1.1	7	JTZZSQYMACOLNN-VDWJNHBNSA-N
LY3000328	EC50	10000	-0.1	100	89.9	1	10000	2833.5	90.5	102.6	89.9	100.9	98.5	15.7		0	6.3	NDEBZCZEAVMSQF-GOTSBHOMSA-N
BMS-CCR2-22	EC50	10000	-2.5	100	87.7	1	10000	4386.5	93.2	87.7	94.5	100.3	89.6	3.9		0	7.5	IBPXYDUJQWENPM-XZOQPEGZSA-N, IBPXYDUJQWENPM-XZOQPEGZSA-N
AZD9496	EC50	10000	-1.9	100	93.5	1	10000	2.5	94.2	103.8	99.6	94.7	93.5	8.7		0	3.5	DFBDRVGWBHBJNR-BBNFHIFMSA-N, DFBDRVGWBHBJNR-BBNFHIFMSA-N
asenapine	EC50	10000	-2.5	100	94.9	1	10000	152379	94.9	107.6	106.4	108.4	109	0.6		0	9.1	VSWBSWWIRNCQIJ-HUUCEWRRSA-N, VSWBSWWIRNCQIJ-HUUCEWRRSA-N
anamorelin	EC50	10000	-0.1	100	100	1	10000	353.1	100	100	100	100	100	0.1		0	0	VQPFSIRUEPQQPP-MXBOTTGLSA-N, VQPFSIRUEPQQPP-MXBOTTGLSA-N
reversine	EC50	1567.1	-2.5	100	35.2	1	10000	4.5	99.3	93.6	97.8	84.1	35.2	52.3		6	3.4	ZFLJHSQHILSNCM-UHFFFAOYSA-N, ZFLJHSQHILSNCM-UHFFFAOYSA-N
firategrast	EC50	10000	-0.1	100	93.9	1	10000	1477	99.3	94.6	103.5	93.9	100.9	8.7		0	4.3	YLFZHHDVRSYTKT-NRFANRHFSA-N, YLFZHHDVRSYTKT-NRFANRHFSA-N
chlorambucil	EC50	10000	-1	100	90.2	1	10000	198.7	94.9	90.6	98.2	91.8	90.2	3		0	7	JCKYGMPEJWAADB-UHFFFAOYSA-N
SPP301	EC50	10000	-2.5	100	84.4	1	10000	1239.3	93.2	100.4	104.6	105.6	84.4	6.1		0.1	5.1	YBWLTKFZAOSWSM-UHFFFAOYSA-N
GDC-0834	EC50	2025.1	-2.5	100	74.6	1	10000	21.8	103.9	98.3	99.9	96.3	74.6	17.7		1.5	2.1	CDOOFZZILLRUQH-LJAQVGFWSA-N, CDOOFZZILLRUQH-LJAQVGFWSA-N, CDOOFZZILLRUQH-LJAQVGFWSA-N
eupatilin	EC50	10000	-1	100	92.9	1	10000	170.8	98.3	94.8	94.7	96.9	92.9	2.1		0	4.3	DRRWBCNQOKKKOL-UHFFFAOYSA-N, DRRWBCNQOKKKOL-UHFFFAOYSA-N
EN460	EC50	10000	-0.3	100	93.4	1	10000	128	101.2	95.2	101	97.8	96.3	6.5		0	2.5	RSLFQCNAOMQAIH-WJDWOHSUSA-N, RSLFQCNAOMQAIH-WJDWOHSUSA-N
estradiol-cypionate	EC50	10000	-0.4	100	85.4	1	10000	29.7	99.9	105.7	85.4	97.2	90	18.9		0	6.9	UOACKFBJUYNSLK-XRKIENNPSA-N
GSK163090	EC50	10000	-0.3	100	93.9	1	10000	103.7	104.4	98	93.9	100.8	96	6.8		0	3.8	ANGUXJDGJCHGOG-UHFFFAOYSA-N
pixantrone	EC50	996.4	-1.2	100	74.9	1	10000	1.2	87.4	104.9	96.7	88.1	74.9	25.6		1.9	6.9	PEZPMAYDXJQYRV-UHFFFAOYSA-N, PEZPMAYDXJQYRV-UHFFFAOYSA-N
S-111	EC50	10000	-2.5	100	98.3	1	10000	208522	106.2	98.3	102.9	103.9	99.8	0.2		0	4	PYXFVCFISTUSOO-HKUCOEKDSA-N, PYXFVCFISTUSOO-HKUCOEKDSA-N
buparvaquone	EC50	10000	-2.5	100	81.3	1	10000	1641.3	94.1	100.8	102.3	110.6	81.3	6.8		0.3	6.5	OMMKCJLAGTXGLC-MQBCKMQZSA-N, OMMKCJLAGTXGLC-MQBCKMQZSA-N
GS-39783	EC50	10000	-2.5	100	93.7	1	10000	2.6	99	97	102.3	93.7	95.7	8.6		0	2.3	GSGVDKOCBKBMGG-UHFFFAOYSA-N, GSGVDKOCBKBMGG-UHFFFAOYSA-N
altiratinib	EC50	10000	-2.5	100	99.3	1	10000	90043.7	113.3	106.2	103.8	101.1	99.3	0.2		0	7.6	GNNDEPIMDAZHRQ-UHFFFAOYSA-N
lomitapide	EC50	3378.5	-2.5	100	11.8	1	10000	99	101.2	103.3	103.1	103.3	11.8	42.6		4.6	5.2	MBBCVAKAJPKAKM-UHFFFAOYSA-N, MBBCVAKAJPKAKM-UHFFFAOYSA-N
TG-100572	EC50	1848.1	-2.5	100	0.3	1	10000	7.3	94	94.7	100.7	82.5	0.3	73.4		8.4	4.1	AQSSMEORRLJZLU-UHFFFAOYSA-N, AQSSMEORRLJZLU-UHFFFAOYSA-N
resibufogenin	EC50	2591.9	-2.5	100	25.1	1	10000	33	96.3	98.8	105.8	94.7	25.1	44.4		4.9	3.8	ATLJNLYIJOCWJE-CWMZOUAVSA-N
TH-588	EC50	10000	-1	100	91.1	1	10000	213.9	92.1	91.1	96.4	93.7	96.8	2.7		0	6.8	PNMYJIOQIAEYQL-UHFFFAOYSA-N
CB-5083	EC50	882.8	-2.5	100	13.6	1	10000	0.3	97.8	92.8	103.1	50.1	13.6	91.1		10.8	4.2	RDALZZCKQFLGJP-UHFFFAOYSA-N, RDALZZCKQFLGJP-UHFFFAOYSA-N
brefeldin-A	EC50	130.4	-1.3	100	26.8	1	10000	0.2	96.6	89.7	71.9	26.8	28.8	137.9		16.3	5	KQNZDYYTLMIZCT-KQPMLPITSA-N, KQNZDYYTLMIZCT-KQPMLPITSA-N, KQNZDYYTLMIZCT-KQPMLPITSA-N, KQNZDYYTLMIZCT-KQPMLPITSA-N
BMS-817378	EC50	10000	-0.3	100	90.2	1	10000	4.8	97.2	96.8	94	94.5	90.2	21.5		0	1.2	KXDZWUPUSDCGDD-UHFFFAOYSA-N
PD-168077	EC50	10000	-2.5	100	89.1	1	10000	63778.6	95.3	102.7	89.1	104.5	104.2	1.3		0	8.1	DNULYRGWTFLJQL-UHFFFAOYSA-N
McN-5652-(+/-)	EC50	10000	-2.5	100	92.2	1	10000	52096.7	92.2	100.1	96.1	102.7	98.7	0.9		0	4.8	YVKDUIAAPBKHMJ-MOPGFXCFSA-N, YVKDUIAAPBKHMJ-MOPGFXCFSA-N
PF-04620110	EC50	10000	-0.1	100	90.6	1	10000	2783.8	100.3	90.6	95.3	98.1	104.2	14.7		0	5.8	GEVVQZHMFVFGLN-HDJSIYSDSA-N, GEVVQZHMFVFGLN-HDJSIYSDSA-N
gadobutrol	EC50	10000	-0.3	100	95.5	1	10000	472.9	106.8	96.2	95.5	98.8	103.5	4.7		0	5.2	ZPDFIIGFYAHNSK-YYLIZZNMSA-K
RBC8	EC50	10000	-2.5	100	92.9	1	10000	41.1	97.7	98.8	110.6	97.9	93	6		0	5.5	RFEAEBNMNYRJFD-VGAJERRHSA-N, RFEAEBNMNYRJFD-VGAJERRHSA-N, RFEAEBNMNYRJFD-VGAJERRHSA-N
camphor-(+)	EC50	10000	-0.1	100	89.4	1	10000	2873.2	89.4	91.2	96.9	98.9	103.7	16.5		0	6.7	DSSYKIVIOFKYAU-XCBNKYQSSA-N, DSSYKIVIOFKYAU-XCBNKYQSSA-N
CaMKII-IN-1	EC50	10000	-2.5	100	83.1	1	10000	562.7	98.9	96.1	93	101.8	83.1	7.6		0.3	4.3	LGUUETDTMQTHML-UHFFFAOYSA-N, LGUUETDTMQTHML-UHFFFAOYSA-N
tipranavir	EC50	10000	-2.5	100	89.6	1	10000	12388.7	98.5	97.1	93.6	103.2	93.1	1.9		0	4	MYXACKZCYFKMTE-WWKQIGMOSA-N, MYXACKZCYFKMTE-WWKQIGMOSA-N, MYXACKZCYFKMTE-WWKQIGMOSA-N
3,4-DCPG-(+/-)	EC50	10000	-0.3	100	91.8	1	10000	212.6	100.2	91.8	105.5	95.9	98.3	7.9		0	5.3	IJVMOGKBEVRBPP-SSDOTTSWSA-N, IJVMOGKBEVRBPP-SSDOTTSWSA-N
ibutamoren	EC50	10000	-1	100	93.6	1	10000	148	93.6	98.4	99	100	95.8	1.9		0	3.4	UMUPQWIGCOZEOY-JOCHJYFZSA-N, UMUPQWIGCOZEOY-JOCHJYFZSA-N, UMUPQWIGCOZEOY-JOCHJYFZSA-N
AC-55541	EC50	10000	-0.7	100	95.8	1	10000	133.1	100.9	101.8	105.9	95.8	100.2	1.8		0	3.9	UCUHFWIFSHROPY-SQEMJAKJSA-N
EPZ015666	EC50	10000	-1	100	91	1	10000	215.4	96.1	92	91	95.5	91.2	2.7		0	6.9	ZKXZLIFRWWKZRY-KRWDZBQOSA-N
emetine	EC50	128.6	-2.5	100	24.3	1	10000	0.4	99.7	98.6	73.7	24.3	30.9	143.1		17.6	3.4	AUVVAXYIELKVAI-CKBKHPSWSA-N, AUVVAXYIELKVAI-CKBKHPSWSA-N
topotecan	EC50	748.1	-0.8	100	16.2	1	10000	0.5	97.7	92.8	83.3	58.6	16.2	98.8		10.4	6	UCFGDBYHRUNTLO-QHCPKHFHSA-N, UCFGDBYHRUNTLO-QHCPKHFHSA-N, UCFGDBYHRUNTLO-QHCPKHFHSA-N, UCFGDBYHRUNTLO-QHCPKHFHSA-N, UCFGDBYHRUNTLO-QHCPKHFHSA-N, UCFGDBYHRUNTLO-QHCPKHFHSA-N
BAN-ORL-24	EC50	10000	-2.5	100	92.1	1	10000	2256.4	98.3	103.3	101.1	105.4	92.1	2.8		0	3.4	MAKMQGKJURAJEN-RUZDIDTESA-N, MAKMQGKJURAJEN-RUZDIDTESA-N, MAKMQGKJURAJEN-RUZDIDTESA-N
8-M-PDOT	EC50	10000	-0.2	100	98.7	1	10000	8829.7	100.4	99.5	99.3	98.7	118.9	1.7		0	9.8	RVIGBTUDFAGRTQ-NSHDSACASA-N, RVIGBTUDFAGRTQ-NSHDSACASA-N
SC-12267	EC50	10000	-2.5	100	78.8	1	10000	134.7	96.4	93.1	102.6	98.6	78.8	12.4		0.9	4.1	XPRDUGXOWVXZLL-UHFFFAOYSA-N, XPRDUGXOWVXZLL-UHFFFAOYSA-N
nepicastat	EC50	10000	-0.1	100	100	1	10000	353.1	100	100	100	100	100	0.1		0	0	YZZVIKDAOTXDEB-JTQLQIEISA-N, YZZVIKDAOTXDEB-JTQLQIEISA-N, YZZVIKDAOTXDEB-JTQLQIEISA-N
UNC0638	EC50	10000	-0.4	100	90.3	1	10000	10.4	99.2	95.3	98.5	96.7	90.3	14.3		0	2.4	QOECJCJVIMVJGX-UHFFFAOYSA-N, QOECJCJVIMVJGX-UHFFFAOYSA-N, QOECJCJVIMVJGX-UHFFFAOYSA-N
ephedrine	EC50	10000	-0.2	100	90.5	1	10000	658.7	98.9	101.9	90.5	96.8	103	12.4		0	5.5	KWGRBVOPPLSCSI-WPRPVWTQSA-N
meisoindigo	EC50	765.1	-0.9	100	73.1	1	10000	1.1	94.4	103.7	93.1	87.2	73.1	31.4		2.2	4.2	QNOCRUSVMMAKSC-CCEZHUSRSA-N, QNOCRUSVMMAKSC-CCEZHUSRSA-N
RG4733	EC50	10000	-0.3	100	82.2	1	10000	9.3	94.4	92.3	97.8	89.8	82.2	32.4		0.6	4	OJPLJFIFUQPSJR-INIZCTEOSA-N, OJPLJFIFUQPSJR-INIZCTEOSA-N
doxycycline	EC50	10000	-0.4	100	87.3	1	10000	4.4	98.2	96.2	90.4	93.9	87.3	27.5		0.1	2.3	JBIWCJUYHHGXTC-AKNGSSGZSA-N, JBIWCJUYHHGXTC-AKNGSSGZSA-N, JBIWCJUYHHGXTC-AKNGSSGZSA-N
brigatinib	EC50	1769.1	-2.1	100	73	1	10000	10.6	94.9	97	92.8	94	73	20.5		1.8	4.7	AILRADAXUVEEIR-UHFFFAOYSA-N, AILRADAXUVEEIR-UHFFFAOYSA-N
decernotinib	EC50	10000	-0.1	100	95.4	1	10000	5582.4	97.4	97.3	99	95.4	108.6	7.1		0	5.7	ASUGUQWIHMTFJL-QGZVFWFLSA-N
UBP-302	EC50	10000	-1	100	89.6	1	10000	230.8	91.6	93	91.2	89.6	98.1	3.1		0	8.6	UUIYULWYHDSXHL-NSHDSACASA-N, UUIYULWYHDSXHL-NSHDSACASA-N, UUIYULWYHDSXHL-NSHDSACASA-N
ML218	EC50	10000	-0.8	100	88.6	1	10000	1.4	103.9	97.4	97.4	92.8	88.6	16.2		0	2.3	GSJIGYLGKSBYBC-OSYLJGHBSA-N, GSJIGYLGKSBYBC-OSYLJGHBSA-N
RG1530	EC50	10000	-0.4	100	76.1	1	10000	1.8	94.8	90.8	89.1	81.4	76.1	53.1		3.5	2	XXAKBYBCWYYQTL-UHFFFAOYSA-N, XXAKBYBCWYYQTL-UHFFFAOYSA-N, XXAKBYBCWYYQTL-UHFFFAOYSA-N, XXAKBYBCWYYQTL-UHFFFAOYSA-N
balicatib	EC50	10000	-0.5	100	95.4	1	10000	184.5	107.1	101	102	95.4	106.5	2.5		0	6.1	LLCRBOWRJOUJAE-UHFFFAOYSA-N, LLCRBOWRJOUJAE-UHFFFAOYSA-N, LLCRBOWRJOUJAE-UHFFFAOYSA-N
carbenicillin	EC50	10000	-2.5	100	92.5	1	10000	4.1	103.6	105.5	92.5	93.9	94.9	17.4		0	3.6	FPPNZSSZRUTDAP-BBGACYKPSA-N, FPPNZSSZRUTDAP-BBGACYKPSA-N, FPPNZSSZRUTDAP-BBGACYKPSA-N, FPPNZSSZRUTDAP-BBGACYKPSA-N, FPPNZSSZRUTDAP-BBGACYKPSA-N
AVE-0991	EC50	10000	-0.4	100	90.1	1	10000	35.1	107.5	97.5	99.1	90.1	97.7	11		0	5.4	QTOZBSNPDCWHPV-UHFFFAOYSA-N, QTOZBSNPDCWHPV-UHFFFAOYSA-N
cinaciguat	EC50	10000	-0.5	100	86	1	10000	108	109.8	109.7	103.8	86	103.9	8.1		0	10.7	WPYWMXNXEZFMAK-UHFFFAOYSA-N, WPYWMXNXEZFMAK-UHFFFAOYSA-N
AP-18	EC50	10000	-0.3	100	90.4	1	10000	156	99.5	104.2	90.4	98.1	95.7	10.3		0	4.7	MHTJEUOFLVQMCL-NJHPPEEMSA-N, MHTJEUOFLVQMCL-NJHPPEEMSA-N
K-Ras(G12C)-inhibitor-12	EC50	10000	-2.5	100	76.6	1	10000	0.3	102.5	96.3	106.2	88.3	76.6	23.4		2.2	3.8	JFIFBWVNHLXJFY-UHFFFAOYSA-N, JFIFBWVNHLXJFY-UHFFFAOYSA-N
FERb-033	EC50	10000	-0.4	100	81.4	1	10000	3.1	98.1	95.2	93.4	91.9	81.4	29.5		0.8	2.5	LRRMQNGSYOUANY-OMCISZLKSA-N, LRRMQNGSYOUANY-OMCISZLKSA-N, LRRMQNGSYOUANY-OMCISZLKSA-N
ampiroxicam	EC50	10000	-1	100	86.5	1	10000	156.4	94.6	99.9	86.5	96.9	97.3	4.1		0	7.5	LSNWBKACGXCGAJ-ZDUSSCGKSA-N, LSNWBKACGXCGAJ-ZDUSSCGKSA-N, LSNWBKACGXCGAJ-ZDUSSCGKSA-N, LSNWBKACGXCGAJ-ZDUSSCGKSA-N, LSNWBKACGXCGAJ-ZDUSSCGKSA-N
TMC647055	EC50	10000	-2.5	100	91.1	1	10000	20821.8	93.7	91.1	99	101.6	94.2	1.6		0	5.5	UOBYJVFBFSLCTQ-UHFFFAOYSA-N
A-412997	EC50	10000	-2.5	100	91.3	1	10000	1	98.7	100.9	95	91.3	93.9	17.9		0	1.5	JFCDMGGMCUKHST-UHFFFAOYSA-N, JFCDMGGMCUKHST-UHFFFAOYSA-N
etizolam	EC50	10000	-2.5	100	94.3	1	10000	4.3	101.5	103.2	96.4	94.3	99.2	11.8		0	3	VMZUTJCNQWMAGF-UHFFFAOYSA-N, VMZUTJCNQWMAGF-UHFFFAOYSA-N
apigenin	EC50	10000	-0.2	100	87.8	1	10000	458.7	93.9	94.2	104.8	94.8	90.4	16.4		0	5.3	KZNIFHPLKGYRTM-UHFFFAOYSA-N, KZNIFHPLKGYRTM-UHFFFAOYSA-N
SIB-1757	EC50	10000	-2.5	100	86.2	1	10000	936.8	92.4	103.2	98.6	102.8	86.2	5.8		0.1	4.5	UOJMXHLMOUOGPY-UHFFFAOYSA-N, UOJMXHLMOUOGPY-UHFFFAOYSA-N
LY2979165	EC50	10000	-0.9	100	98.9	1	10000	936.6	108.2	100.3	103.2	98.9	100.8	0.4		0	4.5	BBGHHIUQOKQCBW-LDZWZCGGSA-N, BBGHHIUQOKQCBW-LDZWZCGGSA-N
E-2012	EC50	2828.5	-2.5	100	72.6	1	10000	128.2	105.7	100.8	94.9	98.8	72.6	15.2		1.3	3.9	PUOAETJYKQITMO-LANLRWRYSA-N, PUOAETJYKQITMO-LANLRWRYSA-N
ixabepilone	EC50	66.4	-1.8	100	48.8	1	10000	0.1	101.1	98.4	65.2	48.8	49.2	111.4		13.6	0.6	FABUFPQFXZVHFB-QBNZTRRJSA-N, FABUFPQFXZVHFB-QBNZTRRJSA-N
nastorazepide	EC50	10000	-0.3	100	92.7	1	10000	67.9	96.6	95.4	93.1	92.7	95.8	22.1		0	1.5	VIJCCFFEBCOOIE-JOCHJYFZSA-N, VIJCCFFEBCOOIE-JOCHJYFZSA-N, VIJCCFFEBCOOIE-JOCHJYFZSA-N
chloroquine	EC50	10000	-2.5	100	94.8	1	10000	38894.7	98.5	100	95.9	101.9	97.4	0.6		0	2.4	WHTVZRBIWZFKQO-CQSZACIVSA-N, WHTVZRBIWZFKQO-CQSZACIVSA-N, WHTVZRBIWZFKQO-CQSZACIVSA-N
PF-8380	EC50	10000	-0.1	100	91.2	1	10000	741.2	94.8	100.9	91.2	98.1	94.9	16.1		0	3.7	JMSUDQYHPSNBSN-UHFFFAOYSA-N, JMSUDQYHPSNBSN-UHFFFAOYSA-N
AZ505	EC50	10000	-2.5	100	95.8	1	10000	4.7	104.4	98.4	95.8	97.8	97.9	12.1		0	2.6	LIBVHXXKHSODII-UHFFFAOYSA-N, LIBVHXXKHSODII-UHFFFAOYSA-N
AS-77	EC50	10000	-2.5	100	89.7	1	10000	1389.1	97	99	96.6	104.6	89.7	3.9		0	3.4	KINMYBBFQRSVLL-UHFFFAOYSA-N, KINMYBBFQRSVLL-UHFFFAOYSA-N
nocodazole	EC50	173.8	-1	100	40.6	1	10000	0.5	102.5	104.8	73.6	54.1	40.6	104.8		11.8	5.4	KYRVNWMVYQXFEU-UHFFFAOYSA-N, KYRVNWMVYQXFEU-UHFFFAOYSA-N, KYRVNWMVYQXFEU-UHFFFAOYSA-N, KYRVNWMVYQXFEU-UHFFFAOYSA-N
ICA-121431	EC50	10000	-1.5	100	99	1	10000	10805.9	104.9	100.7	113.4	99	103	0.2		0	7.4	URSQNPPONHUJDL-UHFFFAOYSA-N, URSQNPPONHUJDL-UHFFFAOYSA-N
efatutazone	EC50	10000	-2.5	100	97.1	1	10000	34.6	101.6	97.6	97.1	97.3	97.4	9.5		0	0.8	JCYNMRJCUYVDBC-HSZRJFAPSA-N, JCYNMRJCUYVDBC-HSZRJFAPSA-N
carbinoxamine	EC50	10000	-0.7	100	95.3	1	10000	18.6	109.8	98.7	97.2	99.5	95.3	4.6		0	5.1	OJFSXZCBGQGRNV-INIZCTEOSA-N
ML3403	EC50	1638.8	-2.5	100	74.2	1	10000	18.4	94.6	93.4	97.3	94.2	74.2	20.3		1.9	4.5	VXPWQNBKEIVYIS-HNNXBMFYSA-N, VXPWQNBKEIVYIS-HNNXBMFYSA-N
procaterol	EC50	10000	-0.1	100	84.2	1	10000	2685.5	84.2	107.4	89.9	99.6	92.8	24.5		0	9.3	FKNXQNWAXFXVNW-BLLLJJGKSA-N, FKNXQNWAXFXVNW-BLLLJJGKSA-N, FKNXQNWAXFXVNW-BLLLJJGKSA-N
taselisib	EC50	648.8	-1.1	100	32.4	1	10000	0.2	105.5	99.6	90.8	59.4	32.4	81.6		8.9	3.4	BEUQXVWXFDOSAQ-UHFFFAOYSA-N, BEUQXVWXFDOSAQ-UHFFFAOYSA-N
CS-917	EC50	10000	-0.2	100	98	1	10000	776.8	98.5	101.9	99.2	98	105.6	2.1		0	3.6	XJMYIJPPDSZOPN-UHFFFAOYSA-N, XJMYIJPPDSZOPN-UHFFFAOYSA-N
netupitant	EC50	10000	-1	100	91.5	1	10000	222.8	93.2	92.6	91.5	96	95.2	2.6		0	6.8	WAXQNWCZJDTGBU-UHFFFAOYSA-N, WAXQNWCZJDTGBU-UHFFFAOYSA-N
ezatiostat	EC50	10000	-0.4	100	86.2	1	10000	2.8	98.4	93.4	92	91	86.2	31.4		0.4	1.5	GWEJFLVSOGNLSS-WPFOTENUSA-N, GWEJFLVSOGNLSS-WPFOTENUSA-N, GWEJFLVSOGNLSS-WPFOTENUSA-N
ICI-162846	EC50	10000	-0.4	100	92.6	1	10000	74.2	98.8	97.8	103.6	92.6	97.6	7		0	3.7	ALCSGJCIESECFD-UHFFFAOYSA-N, ALCSGJCIESECFD-UHFFFAOYSA-N
SR-3306	EC50	1618.8	-2.4	100	67.5	1	10000	5.1	99.3	98.7	95.9	92.2	67.5	25.8		2.6	2.2	QDMXVKKPYBGIAS-UHFFFAOYSA-N
filgotinib	EC50	10000	-2.5	100	93.2	1	10000	7.9	111.1	104.2	93.2	95.7	96.5	15.8		0	6.3	RIJLVEAXPNLDTC-UHFFFAOYSA-N, RIJLVEAXPNLDTC-UHFFFAOYSA-N
IDRA-21	EC50	10000	-2.5	100	95	1	10000	82137.9	104.7	105.4	95	103.6	99	0.6		0	4.8	VZRNTCHTJRLTMU-YFKPBYRVSA-N, VZRNTCHTJRLTMU-YFKPBYRVSA-N, VZRNTCHTJRLTMU-YFKPBYRVSA-N
DPPE	EC50	10000	-2.5	100	84.6	1	10000	776.9	100.4	100.9	96.7	105.1	84.6	6.1		0.1	3.3	NFIXBCVWIPOYCD-UHFFFAOYSA-N, NFIXBCVWIPOYCD-UHFFFAOYSA-N
YC-1	EC50	10000	-2.5	100	97.4	1	10000	60946.2	106	111.8	105.1	113	97.4	0.6		0	9.6	OQQVFCKUDYMWGV-UHFFFAOYSA-N, OQQVFCKUDYMWGV-UHFFFAOYSA-N
necrostatin-2	EC50	10000	-2.5	100	99	1	10000	633318	99	111.9	99.4	107.6	102	0.1		0	7.2	WIKGAEMMNQTUGL-SNVBAGLBSA-N
LY3023414	EC50	237.8	-1.3	100	25.9	1	10000	0.2	97.2	93.4	82.4	35.6	25.9	120.5		14	3	ACCFLVVUVBJNGT-AWEZNQCLSA-N
anagliptin	EC50	10000	-0.1	100	93.3	1	10000	2766.1	102.9	93.3	94.6	97.8	100.4	10.4		0	4.1	LDXYBEHACFJIEL-HNNXBMFYSA-N, LDXYBEHACFJIEL-HNNXBMFYSA-N
aminopurvalanol-a	EC50	3204	-2.5	100	38.2	1	10000	68.9	101.1	97	98.5	100.4	38.2	31.2		3.3	3	RAMROQQYRRQPDL-HNNXBMFYSA-N, RAMROQQYRRQPDL-HNNXBMFYSA-N, RAMROQQYRRQPDL-HNNXBMFYSA-N
PLX8394	EC50	1594.8	-1.7	100	71.8	1	10000	2.1	102.1	99.2	94.4	91.7	71.8	22.8		1.9	3	YYACLQUDUDXAPA-MRXNPFEDSA-N
SK&F-10047-(+)	EC50	10000	-2.5	100	92.6	1	10000	27866.5	97.3	99	102.1	103.2	96.3	0.9		0	2.4	LGQCVMYAEFTEFN-DQYPLSBCSA-N
GF109203X	EC50	10000	-1	100	89.3	1	10000	200.7	91	90.5	94.1	98	89.3	3.2		0	7.7	QMGUOJYZJKLOLH-UHFFFAOYSA-N, QMGUOJYZJKLOLH-UHFFFAOYSA-N, QMGUOJYZJKLOLH-UHFFFAOYSA-N
VCH-916	EC50	10000	-0.1	100	92.2	1	10000	4001	92.2	93.4	105.3	95.5	104.7	12.2		0	6.9	LNYKGELUODVSNS-YSXIEMCBSA-N, LNYKGELUODVSNS-YSXIEMCBSA-N
TG-02	EC50	104.8	-0.8	100	28.4	1	10000	0.6	89.8	88.2	70.4	28.4	38.9	141.8		16.2	8.4	VXBAJLGYBMTJCY-NSCUHMNNSA-N, VXBAJLGYBMTJCY-NSCUHMNNSA-N
TBA-354	EC50	10000	-2.5	100	92.1	1	10000	2.5	99.5	95.4	102.9	92.1	92.9	10.8		0	2.8	ZXSGSFMORAILEY-HNNXBMFYSA-N
estrone	EC50	10000	-2.5	100	85.6	1	10000	1108	106	89.5	96.6	101.9	85.6	6.3		0.1	6.4	DNXHEGUUPJUMQT-CBZIJGRNSA-N, DNXHEGUUPJUMQT-CBZIJGRNSA-N, DNXHEGUUPJUMQT-CBZIJGRNSA-N, DNXHEGUUPJUMQT-CBZIJGRNSA-N
cot-inhibitor-1	EC50	2685.8	-2.5	100	67.8	1	10000	107	92.1	99.7	104.6	98	67.8	18.6		1.7	4.6	ZWFKJFUFYPOTKL-UHFFFAOYSA-N
KB-R7943	EC50	10000	-0.1	100	88.7	1	10000	1830.8	88.7	103	99.2	97.2	94.5	17.2		0	5.7	UMJUNUMSJDTYTM-UHFFFAOYSA-N, UMJUNUMSJDTYTM-UHFFFAOYSA-N, UMJUNUMSJDTYTM-UHFFFAOYSA-N
ICI-63197	EC50	10000	-1.3	100	91.5	1	10000	906.5	91.7	91.5	101.7	99.5	111.6	1.9		0	10	UQDVRVNMIJAGRK-UHFFFAOYSA-N, UQDVRVNMIJAGRK-UHFFFAOYSA-N, UQDVRVNMIJAGRK-UHFFFAOYSA-N
dihydromyricetin	EC50	10000	-0.1	100	92.3	1	10000	2117.9	101.9	92.3	95.6	100	97.4	11.8		0	3.8	KJXSIXMJHKAJOD-LSDHHAIUSA-N, KJXSIXMJHKAJOD-LSDHHAIUSA-N, KJXSIXMJHKAJOD-LSDHHAIUSA-N, KJXSIXMJHKAJOD-LSDHHAIUSA-N
BAY-61-3606	EC50	1361.3	-1.8	100	46.1	1	10000	1.3	104	89.8	95.8	80.8	46.1	47		5.2	5.8	JWQOJVOKBAAAAR-UHFFFAOYSA-N
etretinate	EC50	10000	-2.5	100	92.2	1	10000	50286.6	100.3	106.7	92.2	110.6	95.3	1.2		0	7.4	HQMNCQVAMBCHCO-DJRRULDNSA-N, HQMNCQVAMBCHCO-DJRRULDNSA-N, HQMNCQVAMBCHCO-DJRRULDNSA-N, HQMNCQVAMBCHCO-DJRRULDNSA-N
cefadroxil	EC50	10000	-1	100	85.7	1	10000	182.6	92.8	93.5	93.1	85.7	99.1	4.3		0	9.3	BOEGTKLJZSQCCD-UEKVPHQBSA-N
Ro-4987655	EC50	5.3	-0.5	100	60.3	1	10000	4.3	88.1	76.9	67.9	60.3	68.2	117.9		13.5	3.8	FIMYFEGKMOCQKT-UHFFFAOYSA-N, FIMYFEGKMOCQKT-UHFFFAOYSA-N
presatovir	EC50	2490.6	-2.5	100	53.9	1	10000	50.3	93.8	95.2	101.6	96.2	53.9	28		3	4.1	GOFXWTVKPWJNGD-UWJYYQICSA-N
CCT137690	EC50	10000	-2.5	100	84.7	1	10000	6.3	101.4	99.3	99.7	96.8	84.7	11.9		0.6	0.8	GFLQCBTXTRCREJ-UHFFFAOYSA-N, GFLQCBTXTRCREJ-UHFFFAOYSA-N, GFLQCBTXTRCREJ-UHFFFAOYSA-N, GFLQCBTXTRCREJ-UHFFFAOYSA-N
tanaproget	EC50	10000	-2.5	100	75.4	1	10000	5.3	98	100.8	100	94.8	75.4	19.1		1.7	1.1	PYVFWTPEBMRKSR-UHFFFAOYSA-N, PYVFWTPEBMRKSR-UHFFFAOYSA-N
quiflapon	EC50	10000	-0.3	100	96	1	10000	225.1	103.6	101.6	97	96	102.2	3.5		0	3.4	NZOONKHCNQFYCI-UHFFFAOYSA-N
R-1479	EC50	10000	-2.5	100	90.7	1	10000	73119.6	95.7	93.3	90.7	106.3	103.1	1.1		0	7.9	ODLGMSQBFONGNG-JVZYCSMKSA-N, ODLGMSQBFONGNG-JVZYCSMKSA-N
CTS-1027	EC50	2810.9	-2.5	100	74.3	1	10000	188.1	103.9	108.7	105.2	98.8	74.3	14.4		1.2	5.5	ROSNVSQTEGHUKU-UHFFFAOYSA-N, ROSNVSQTEGHUKU-UHFFFAOYSA-N
chlorocresol	EC50	10000	-2.5	100	95.1	1	10000	2	109.2	103.8	100.5	97.4	95.1	5		0	5	CFKMVGJGLGKFKI-UHFFFAOYSA-N, CFKMVGJGLGKFKI-UHFFFAOYSA-N, CFKMVGJGLGKFKI-UHFFFAOYSA-N
TAK-593	EC50	10000	-2.5	100	80.5	1	10000	59.9	98.4	99	93.2	97.6	80.5	13.1		0.9	3.5	DZFZXPPHBWCXPQ-UHFFFAOYSA-N
BMS-599626	EC50	534.6	-0.6	100	69.3	1	10000	2.4	102.2	101.1	85.1	88.2	69.3	42		3	5.7	LUJZZYWHBDHDQX-QFIPXVFZSA-N, LUJZZYWHBDHDQX-QFIPXVFZSA-N
ALS-8112	EC50	10000	-1	100	93.9	1	10000	212.1	95.2	96.4	96.1	93.9	98.9	1.8		0	4.6	AWSRKKBIPSQHOJ-IBCQBUCCSA-N
RU-58841	EC50	10000	-2.5	100	89.4	1	10000	0.3	103.7	94.8	90.6	90.7	89.4	31.7		0.4	2.1	ARBYGDBJECGMGA-UHFFFAOYSA-N, ARBYGDBJECGMGA-UHFFFAOYSA-N
DBPR108	EC50	10000	-1	100	86.4	1	10000	182.9	91.1	93.5	86.4	95.6	95	4.1		0	8.9	VQKSCYBKUIDZEI-STQMWFEESA-N
dehydrocorydaline	EC50	10000	-2.5	100	88.8	1	10000	841.5	97.6	100.3	92.5	101.3	88.8	5		0	4	RFKQJTRWODZPHF-UHFFFAOYSA-N, RFKQJTRWODZPHF-UHFFFAOYSA-N
LRRK2-IN-1	EC50	1528.4	-2.5	100	67.8	1	10000	16	96	87.2	98.8	91.7	67.8	26.3		2.7	6.8	IWMCPJZTADUIFX-UHFFFAOYSA-N, IWMCPJZTADUIFX-UHFFFAOYSA-N
AV-608	EC50	10000	-2.5	100	75.5	1	10000	104.3	89.3	95	96.1	97.4	75.5	15.8		1.3	6.2	NXLUTEDAEFXMQR-BJKOFHAPSA-N, NXLUTEDAEFXMQR-BJKOFHAPSA-N
adrenosterone	EC50	10000	-0.8	100	95	1	10000	5.2	107.2	96	98	95	97.5	10.8		0	4.2	RZRPTBIGEANTGU-IRIMSJTPSA-N, RZRPTBIGEANTGU-IRIMSJTPSA-N
chloroxylenol	EC50	10000	-2.5	100	89.3	1	10000	1.2	99.8	101	93.2	92	89.3	22.4		0.3	1.5	OSDLLIBGSJNGJE-UHFFFAOYSA-N, OSDLLIBGSJNGJE-UHFFFAOYSA-N
Strontium Ranelate	EC50	10000	-2.5	100	86.2	1	10000	15485.4	93	101.7	93.6	105.6	91.2	2.4		0	5.6
N20C	EC50	10000	-0.2	100	89.4	1	10000	294	106.8	98.4	89.4	97.2	103.2	11.2		0	7.1	BYGXICRJQZKUPA-UHFFFAOYSA-N, BYGXICRJQZKUPA-UHFFFAOYSA-N
Sufentanil	EC50	10000	-0.8	100	95.8	1	10000	283.5	104.1	109.6	106.5	95.8	102.7	1.6		0	6.9
taprenepag	EC50	10000	-2.5	100	93.9	1	10000	6588.7	104.3	102.5	99.2	108.8	93.9	1.9		0	5.2	MFFBXYNKZHTCEY-UHFFFAOYSA-N
MK-3207	EC50	10000	-2.5	100	88.8	1	10000	2016.4	99	101.1	93	106.2	88.8	4.1		0	4.9	AZAANWYREOQRFB-SETSBSEESA-N, AZAANWYREOQRFB-SETSBSEESA-N
CP-945,598	EC50	10000	-1.1	100	80.7	1	10000	1.1	96.2	98.9	88.3	80.7	89.3	41.6		3.1	4.7	UNAZAADNBYXMIV-UHFFFAOYSA-N, UNAZAADNBYXMIV-UHFFFAOYSA-N
sulpiride	EC50	10000	-2.5	100	90.7	1	10000	3.7	95.8	104.8	92.6	90.7	91.9	20.4		0	3.3	BGRJTUBHPOOWDU-LLVKDONJSA-N, BGRJTUBHPOOWDU-LLVKDONJSA-N, BGRJTUBHPOOWDU-LLVKDONJSA-N, BGRJTUBHPOOWDU-LLVKDONJSA-N
piribedil	EC50	10000	-0.7	100	90.3	1	10000	2.3	106	96.7	95.8	92.9	90.3	17.9		0	3.3	OQDPVLVUJFGPGQ-UHFFFAOYSA-N
norelgestromin	EC50	10000	-1	100	89	1	10000	197.1	89	94.1	91.7	98.3	98.5	3.3		0	7.7	ISHXLNHNDMZNMC-VTKCIJPMSA-N
MLN2480	EC50	10000	-2.5	100	91.2	1	10000	1355.8	100.7	96.4	103.4	102.6	91.5	3.4		0	2.9	VWMJHAFYPMOMGF-ZCFIWIBFSA-N
AVN-944	EC50	319.4	-1.6	100	48	1	10000	0.3	101.8	94.1	93.6	54.8	48	77.8		9.1	3	GYCPCOJTCINIFZ-OXJNMPFZSA-N, GYCPCOJTCINIFZ-OXJNMPFZSA-N
mirodenafil	EC50	10000	-2.5	100	85.6	1	10000	2197.6	105.3	111.1	96.5	106.8	85.6	5.4		0.1	7.4	MIJFNYMSCFYZNY-UHFFFAOYSA-N, MIJFNYMSCFYZNY-UHFFFAOYSA-N
ML324	EC50	10000	-2.5	100	80.6	1	10000	3.2	106.9	94.3	106.9	91.7	80.6	18.4		1.4	5.7	QDBVSOZTVKXUES-UHFFFAOYSA-N
chloramphenicol-palmitate	EC50	10000	-2.5	100	95.1	1	10000	11.6	111.1	102	99	95.1	95.3	8.6		0	5.7	PXKHGMGELZGJQE-ILBGXUMGSA-N
1-naphthyl-PP1	EC50	10000	-2.5	100	86.1	1	10000	635.9	103.6	93.1	98.6	101.3	86.1	6.3		0.1	4.1	XSHQBIXMLULFEV-UHFFFAOYSA-N, XSHQBIXMLULFEV-UHFFFAOYSA-N
carbamazepine	EC50	10000	-0.2	100	96.9	1	10000	576.3	103.8	96.9	98.5	97.2	101.9	3.5		0	3.1	FFGPTBGBLSHEPO-UHFFFAOYSA-N, FFGPTBGBLSHEPO-UHFFFAOYSA-N, FFGPTBGBLSHEPO-UHFFFAOYSA-N
GSK503	EC50	10000	-2.5	100	93.7	1	10000	71119.4	98.8	103.5	93.7	105.2	102.2	0.8		0	5.2	HRDQQHUKUIKFHT-UHFFFAOYSA-N
AF38469	EC50	10000	-0.5	100	98	1	10000	239	99.5	100.7	101.2	98	105.3	1.2		0	3.3	JWCUSQCZMQIBMR-UHFFFAOYSA-N
tandospirone	EC50	10000	-1	100	93.6	1	10000	217.1	93.6	95.5	94.1	98.2	95.4	1.9		0	5	CEIJFEGBUDEYSX-FZDBZEDMSA-N, CEIJFEGBUDEYSX-FZDBZEDMSA-N, CEIJFEGBUDEYSX-FZDBZEDMSA-N
U-104	EC50	10000	-2.5	100	94.4	1	10000	69547.2	99.4	94.4	96.9	105.3	100.8	0.7		0	4.5	YJQZNWPYLCNRLP-UHFFFAOYSA-N, YJQZNWPYLCNRLP-UHFFFAOYSA-N, YJQZNWPYLCNRLP-UHFFFAOYSA-N
quinagolide	EC50	10000	-2.5	100	96.3	1	10000	75.2	107.2	103.5	106.5	98.9	96.3	3.1		0	5.1	GDFGTRDCCWFXTG-ZIFCJYIRSA-N
NMS-1286937	EC50	102.4	-1.2	100	52	1	10000	0.4	103.8	94.9	77.3	52	62.3	95.5		11	5.8	QHLVBNKYJGBCQJ-UHFFFAOYSA-N, QHLVBNKYJGBCQJ-UHFFFAOYSA-N
ansamitocin-p-3	EC50	1	-0.6	100	35.1	1	10000	24.2	45	47.9	39	40.9	35.1	225.3		28.4	11.5	OPQNCARIZFLNLF-HSBZPDDFSA-N
ivosidenib	EC50	10000	-0.2	100	93	1	10000	618.1	105	97.6	94.2	93	103.6	8.6		0	5.5	WIJZXSAJMHAVGX-DHLKQENFSA-N
lumefantrine	EC50	10000	-0.5	100	86	1	10000	15.5	99.8	92.6	101.3	94.5	89.5	14.2		0	3.8	DYLGFOYVTXJFJP-OXTLUBNBSA-N, DYLGFOYVTXJFJP-OXTLUBNBSA-N, DYLGFOYVTXJFJP-OXTLUBNBSA-N
etoposide	EC50	2766.8	-2.5	100	54.2	1	10000	98.1	93.5	97.1	92.2	97.7	54.2	25.9		2.7	5.4	VJJPUSNTGOMMGY-MRVIYFEKSA-N, VJJPUSNTGOMMGY-MRVIYFEKSA-N, VJJPUSNTGOMMGY-MRVIYFEKSA-N, VJJPUSNTGOMMGY-MRVIYFEKSA-N, VJJPUSNTGOMMGY-MRVIYFEKSA-N, VJJPUSNTGOMMGY-MRVIYFEKSA-N
bavisant	EC50	10000	-0.3	100	89.6	1	10000	86.8	103.9	102	97.7	89.6	98.9	9.6		0	4.9	BGBVSGSIXIIREO-UHFFFAOYSA-N, BGBVSGSIXIIREO-UHFFFAOYSA-N
Nampt-IN-1	EC50	192.7	-2.5	100	3.7	1	10000	0.1	100.1	99.8	84.5	4	3.7	165.2		20	0.6	QHHSCLARESIWBH-UHFFFAOYSA-N
NE-100	EC50	10000	-2.5	100	89.8	1	10000	2.5	105.3	102	89.8	92.9	91.3	24.6		0.1	3.4	YBLIQJGXRLZBCZ-UHFFFAOYSA-N, YBLIQJGXRLZBCZ-UHFFFAOYSA-N
PF-04136309	EC50	10000	-2.5	100	92.7	1	10000	6.5	104.2	108.5	92.7	92.7	96.8	16.9		0	5.3	ZNSVOHSYDRPBGI-LXWOLXCRSA-N, ZNSVOHSYDRPBGI-LXWOLXCRSA-N
ertugliflozin	EC50	10000	-0.1	100	89.9	1	10000	797	96.8	96.9	90.5	89.9	102.6	18.9		0	5.4	MCIACXAZCBVDEE-CUUWFGFTSA-N
SR-2211	EC50	10000	-2.5	100	76.1	1	10000	1.4	112.9	95.4	100.8	86.4	76.1	25		2.4	6.9	KVHKWAZUPPBMLL-UHFFFAOYSA-N, KVHKWAZUPPBMLL-UHFFFAOYSA-N
JNJ-40411813	EC50	4207	-2.5	100	68.4	1	10000	1013.8	102.3	102.9	87.7	110.7	68.4	12.5		1	8.8	HYOGJHCDLQSAHX-UHFFFAOYSA-N
siguazodan	EC50	10000	-0.7	100	90.6	1	10000	4.3	105	97.2	97.2	96.6	90.6	11.3		0	3.1	NUHPODZZKHQQET-VIFPVBQESA-N, NUHPODZZKHQQET-VIFPVBQESA-N
Sisomicin (sulfate)	EC50	10000	-2.5	100	93.8	1	10000	1355.4	104.7	103	105.3	100.6	93.8	2.8		0	3.9
TGR-1202	EC50	10000	-0.1	100	100	1	10000	353.1	100	100	100	100	100	0.1		0	0	IUVCFHHAEHNCFT-INIZCTEOSA-N
GMX1778	EC50	33.2	-2.5	100	3.2	1	10000	0.3	103.8	102.5	3.2	3.5	3.2	240		29.3	5	BOIPLTNGIAPDBY-UHFFFAOYSA-N
MDL-11939	EC50	10000	-2.5	100	95.2	1	10000	2097.7	98.4	95.2	102.3	100.9	95.4	1.9		0	2.9	AXNGJCOYCMDPQG-HXUWFJFHSA-N, AXNGJCOYCMDPQG-HXUWFJFHSA-N
mibampator	EC50	10000	-2.5	100	83	1	10000	455.1	96.4	100.5	100.9	103.2	83	7.2		0.3	2.8	ULRDYYKSPCRXAJ-KRWDZBQOSA-N, ULRDYYKSPCRXAJ-KRWDZBQOSA-N
ciglitazone	EC50	10000	-2.5	100	92.9	1	10000	1.7	98.7	99.2	99.1	92.9	95.2	11.9		0	1.4	YZFWTZACSRHJQD-OAHLLOKOSA-N
sirtinol	EC50	10000	-2.5	100	93.6	1	10000	105167	93.6	97.8	101	104.8	110.1	0.8		0	7.9	UXJFDYIHRJGPFS-OVKKOYPGSA-N, UXJFDYIHRJGPFS-OVKKOYPGSA-N, UXJFDYIHRJGPFS-OVKKOYPGSA-N, UXJFDYIHRJGPFS-OVKKOYPGSA-N
auranofin	EC50	1149.3	-2.5	100	0	1	10000	0.4	99.9	94.2	101.4	58.6	0	94		11	3	AUJRCFUBUPVWSZ-XTZHGVARSA-M, AUJRCFUBUPVWSZ-XTZHGVARSA-M, AUJRCFUBUPVWSZ-XTZHGVARSA-M
GSK2330672	EC50	10000	-0.1	100	90	1	10000	2854.1	90	97.8	99.7	96.5	104.6	15.6		0	6.3	CZGVOBIGEBDYTP-VSGBNLITSA-N
ponesimod	EC50	10000	-2.5	100	79.6	1	10000	209.4	91.2	100.3	95.6	99	79.6	11.5		0.7	5	LPAUOXUZGSBGDU-STDDISTJSA-N
CLINDAMYCIN HYDROCHLORIDE	EC50	10000	-2.5	100	95.3	1	10000	140002	95.6	95.7	95.3	107.6	108.3	0.6		0	7.6
darapladib	EC50	2593.5	-2.5	100	13	1	10000	36.7	93.5	93.6	98.9	93.8	13	51.5		5.8	4.8	WDPFJWLDPVQCAJ-UHFFFAOYSA-N, WDPFJWLDPVQCAJ-UHFFFAOYSA-N
cobimetinib	EC50	29.7	-0.4	100	63.1	1	10000	4.6	89.5	82.8	84.8	69.1	63.1	86.8		8.3	4.5	BSMCAPRUBJMWDF-KRWDZBQOSA-N, BSMCAPRUBJMWDF-KRWDZBQOSA-N
talopram	EC50	10000	-2.5	100	91.4	1	10000	52643.2	91.4	104.2	102.6	101	99.2	1		0	5.3	LJBBMCNHIUJBDU-FQEVSTJZSA-N, LJBBMCNHIUJBDU-FQEVSTJZSA-N
LY2334737	EC50	2241	-2.5	100	66.7	1	10000	56.2	94.7	105.8	94.3	96.3	66.7	21.8		2.1	4.9	MEOYFIHNRBNEPI-UXIGCNINSA-N, MEOYFIHNRBNEPI-UXIGCNINSA-N
YM-155	EC50	3.9	-1.1	100	1.7	1	10000	0.1	81.5	27.8	3.8	1.7	1.7	327.4		40.1	0.4	OTSOOHRUMBRSHZ-UHFFFAOYSA-N, OTSOOHRUMBRSHZ-UHFFFAOYSA-N, OTSOOHRUMBRSHZ-UHFFFAOYSA-N
HLCL-61	EC50	10000	-2.5	100	92	1	10000	71620.8	102.7	92	94.6	107.2	101	1		0	6.6	FIOIJUCPVZEPFX-UHFFFAOYSA-N
E-4031	EC50	10000	-1	100	89	1	10000	172.7	93.9	96.1	97.4	89	99.6	3.3		0	6.8	SRUISGSHWFJION-UHFFFAOYSA-N, SRUISGSHWFJION-UHFFFAOYSA-N, SRUISGSHWFJION-UHFFFAOYSA-N
AZD3759	EC50	10000	-0.3	100	81.9	1	10000	10.8	94.4	91.1	91.2	90.1	81.9	40.5		1.1	2.4	MXDSJQHFFDGFDK-CYBMUJFWSA-N
delavirdine	EC50	10000	-2.5	100	91.7	1	10000	5934.4	99.4	96.4	100.7	100.8	94.2	1.7		0	1.9	WHBIGIKBNXZKFE-UHFFFAOYSA-N, WHBIGIKBNXZKFE-UHFFFAOYSA-N, WHBIGIKBNXZKFE-UHFFFAOYSA-N, WHBIGIKBNXZKFE-UHFFFAOYSA-N
zaltidine	EC50	10000	-0.1	100	92.3	1	10000	3944.8	100.6	99	92.3	92.5	109	11.9		0	7.3	GIMNAEMRNXUAQP-UHFFFAOYSA-N, GIMNAEMRNXUAQP-UHFFFAOYSA-N
Retigabine	EC50	10000	-0.7	100	96.8	1	10000	206.8	100.5	101.8	103.6	96.8	106.3	1.4		0	4.7
TC2559	EC50	10000	-2.5	100	97.9	1	10000	187968	97.9	99.4	100.4	108.2	101.9	0.2		0	4.5	HFZDMKMXPGRKCK-GQCTYLIASA-N, HFZDMKMXPGRKCK-GQCTYLIASA-N
tropanyl-3,5-dimethylbenzoate	EC50	10000	-0.3	100	92.7	1	10000	140.1	103.6	97.6	92.7	101.5	94.9	8.5		0	4.1	HDDNYFLPWFSBLN-ZSHCYNCHSA-N
genz-123346	EC50	10000	-2.5	100	94.9	1	10000	105852	100.9	94.9	102.1	111.1	98.9	0.6		0	6.3	JMNXWOFCUJJYEO-HYBUGGRVSA-N, JMNXWOFCUJJYEO-HYBUGGRVSA-N
ebrotidine	EC50	10000	-0.2	100	95	1	10000	657.3	97.8	102.1	95	99.5	99.9	6.5		0	2.8	ZQHFZHPUZXNPMF-UHFFFAOYSA-N, ZQHFZHPUZXNPMF-UHFFFAOYSA-N, ZQHFZHPUZXNPMF-UHFFFAOYSA-N
etoricoxib	EC50	10000	-0.4	100	92.5	1	10000	187.7	95.3	108.1	92.5	99.9	103.5	5.9		0	6.9	MNJVRJDLRVPLFE-UHFFFAOYSA-N
MK-571	EC50	10000	-0.2	100	92.2	1	10000	144.2	97.8	92.2	95	92.6	95.2	22.4		0	2.1	AXUZQJFHDNNPFG-JORPFSLRSA-N
CT-7758	EC50	10000	-2.5	100	88.9	1	10000	56338.2	97.5	100.5	88.9	104.7	102.3	1.3		0	7.3	KYHVWHYLKOHLKA-FQEVSTJZSA-N, KYHVWHYLKOHLKA-FQEVSTJZSA-N
RSV604	EC50	10000	-2.5	100	85.2	1	10000	981.4	92.5	106.7	97.2	102.5	85.2	6.4		0.1	5.5	MTPVBMVUENFFLL-HXUWFJFHSA-N
olesoxime	EC50	10000	-0.1	100	87.1	1	10000	1475.7	99.2	87.1	101.8	97.6	99.1	19.1		0	6.5	QNTASHOAVRSLMD-SIWSWZRQSA-N, QNTASHOAVRSLMD-SIWSWZRQSA-N
talampanel	EC50	10000	-0.1	100	94.7	1	10000	3260.9	94.7	104.4	94.7	96.9	98.6	8.4		0	4	JACAAXNEHGBPOQ-LLVKDONJSA-N, JACAAXNEHGBPOQ-LLVKDONJSA-N
ATB-346	EC50	10000	-0.1	100	89.6	1	10000	398.9	90	102.2	93.7	89.6	98.6	20.7		0	5.7	YCNMAPLPQYQJFC-CYBMUJFWSA-N, YCNMAPLPQYQJFC-CYBMUJFWSA-N
o-3M3FBS	EC50	10000	-0.1	100	94.2	1	10000	2751.9	94.2	99.4	98.3	97.7	102.6	9		0	3.5	SKJJIFRWCCSXGL-UHFFFAOYSA-N, SKJJIFRWCCSXGL-UHFFFAOYSA-N, SKJJIFRWCCSXGL-UHFFFAOYSA-N
zatebradine	EC50	10000	-1	100	90.5	1	10000	179.8	97.2	90.5	92.9	99.6	94.4	2.9		0	6.1	KEDQCFRVSHYKLR-UHFFFAOYSA-N, KEDQCFRVSHYKLR-UHFFFAOYSA-N, KEDQCFRVSHYKLR-UHFFFAOYSA-N
GSK2816126	EC50	10000	-2.5	100	93.9	1	10000	6354.6	93.9	101.3	102.4	101.6	95.1	1.7		0	3.4	FKSFKBQGSFSOSM-QFIPXVFZSA-N, FKSFKBQGSFSOSM-QFIPXVFZSA-N
eliglustat	EC50	10000	-0.2	100	95.1	1	10000	575.2	103.3	96.7	95.1	99.8	99.8	6.1		0	3.2	FJZZPCZKBUKGGU-AUSIDOKSSA-N, FJZZPCZKBUKGGU-AUSIDOKSSA-N
ORG-26576	EC50	10000	-0.5	100	95.6	1	10000	156.8	107.7	99.6	100.5	95.6	100.4	2.8		0	4.4	FIKUEZUFASUKAH-QMMMGPOBSA-N
piboserod	EC50	10000	-1	100	93.4	1	10000	127.5	96	99.8	96.9	99	93.4	2		0	3	KVCSJPATKXABRQ-UHFFFAOYSA-N, KVCSJPATKXABRQ-UHFFFAOYSA-N
vatalanib	EC50	10000	-2.5	100	84.5	1	10000	2.3	98.6	99.3	101.5	94.7	84.5	13.7		0.7	1.1	YCOYDOIWSSHVCK-UHFFFAOYSA-N, YCOYDOIWSSHVCK-UHFFFAOYSA-N, YCOYDOIWSSHVCK-UHFFFAOYSA-N
tecovirimat	EC50	10000	-2.5	100	94.2	1	10000	3016.7	109.2	103.9	105.4	101.3	94.2	2.4		0	5.7	CSKDFZIMJXRJGH-VWLPUNTISA-N, CSKDFZIMJXRJGH-VWLPUNTISA-N
carbachol	EC50	10000	-1.3	100	93.6	1	10000	867.1	93.6	98.2	106.3	99.1	106.3	1.4		0	6.6	VPJXQGSRWJZDOB-UHFFFAOYSA-O, VPJXQGSRWJZDOB-UHFFFAOYSA-O, VPJXQGSRWJZDOB-UHFFFAOYSA-O
calpeptin	EC50	10000	-0.1	100	94.5	1	10000	276.7	96.8	97	100.1	94.5	97.7	11.1		0	2	PGGUOGKHUUUWAF-ROUUACIJSA-N, PGGUOGKHUUUWAF-ROUUACIJSA-N, PGGUOGKHUUUWAF-ROUUACIJSA-N
savolitinib	EC50	10000	-0.2	100	88.4	1	10000	137.9	102.9	92.9	95.4	100	91.8	13.6		0	4.2	XYDNMOZJKOGZLS-NSHDSACASA-N, XYDNMOZJKOGZLS-NSHDSACASA-N
AZ-10606120	EC50	10000	-1	100	91.2	1	10000	241.1	91.2	93.1	93.8	91.8	91.8	2.7		0	7.6	FQMZXMVHHKXGTM-UHFFFAOYSA-N, FQMZXMVHHKXGTM-UHFFFAOYSA-N
KML29	EC50	10000	-1.2	100	94.6	1	10000	908.4	94.6	99.6	117.4	97	106.3	1.4		0	10.3	SXHQLPHDBLTFPM-UHFFFAOYSA-N
AMZ30	EC50	10000	-1.8	100	84.8	1	10000	7.2	104	99	95.3	96.3	84.8	11.6		0.4	3.1	GUCUORSUHTZMBW-YBFXNURJSA-N
eglumetad	EC50	10000	-2.5	100	93.8	1	10000	69312.8	106.6	103.9	93.8	101.5	97.2	0.7		0	5	VTAARTQTOOYTES-RGDLXGNYSA-N, VTAARTQTOOYTES-RGDLXGNYSA-N
ABT-702	EC50	10000	-2.5	100	93.4	1	10000	3058.2	106.8	99.9	102.2	104	93.4	2.4		0	4.2	RQCXKDWOCUJWQZ-UHFFFAOYSA-N, RQCXKDWOCUJWQZ-UHFFFAOYSA-N
pantoprazole	EC50	10000	-2.5	100	89.4	1	10000	822.1	99.5	103.5	98.7	103.1	89.4	4.3		0	2.6	IQPSEEYGBUAQFF-AREMUKBSSA-N
aldoxorubicin	EC50	366.9	-1.7	100	30.9	1	10000	0.1	104.1	102.1	93.2	41.4	30.9	99.2		11.7	2.3	OBMJQRLIQQTJLR-USGQOSEYSA-N, OBMJQRLIQQTJLR-USGQOSEYSA-N, OBMJQRLIQQTJLR-USGQOSEYSA-N
copanlisib	EC50	1728	-2.5	100	34.9	1	10000	5.8	99.2	98.7	94.6	86.9	34.9	49.8		5.7	2.8	PZBCKZWLPGJMAO-UHFFFAOYSA-N, PZBCKZWLPGJMAO-UHFFFAOYSA-N, PZBCKZWLPGJMAO-UHFFFAOYSA-N
filanesib	EC50	8.2	-0.8	100	62.1	1	10000	1.2	96.7	76.6	68.7	68.4	62.1	113		12.9	3.5	LLXISKGBWFTGEI-FQEVSTJZSA-N, LLXISKGBWFTGEI-FQEVSTJZSA-N
OTS167	EC50	76.5	-0.9	100	12	1	10000	0.6	98.5	98.4	41.1	34.8	12	185.9		21.5	10.3	DKZYXHCYPUVGAF-JCNLHEQBSA-N, DKZYXHCYPUVGAF-JCNLHEQBSA-N
artemether	EC50	10000	-0.4	100	86.2	1	10000	4.9	95.4	94.5	97.3	86.6	86.2	30.1		0.4	3.2	SXYIRMFQILZOAM-HVNFFKDJSA-N, SXYIRMFQILZOAM-HVNFFKDJSA-N, SXYIRMFQILZOAM-HVNFFKDJSA-N, SXYIRMFQILZOAM-HVNFFKDJSA-N, SXYIRMFQILZOAM-HVNFFKDJSA-N
NQDI-1	EC50	10000	-0.1	100	89.6	1	10000	479.7	89.6	103.1	89.7	92.9	98.3	21.1		0	6.1	UFJGFNHRMPMALC-UHFFFAOYSA-N
TEPP-46	EC50	10000	-0.3	100	89	1	10000	11.6	98.7	98.3	92.7	98.1	89	17.8		0	3.1	ZWKJWVSEDISQIS-RUZDIDTESA-N, ZWKJWVSEDISQIS-RUZDIDTESA-N
LMI070	EC50	1765.6	-2.5	100	72.5	1	10000	29.5	95.1	107.6	106.3	94.6	72.5	20.8		2	5.5	STWTUEAWRAIWJG-UHFFFAOYSA-N, STWTUEAWRAIWJG-UHFFFAOYSA-N
PI3K-IN-2	EC50	1117	-2	100	17.1	1	10000	0.3	106.8	106.4	97.7	63.3	17.1	79.1		9.1	4.8	ADGGYDAFIHSYFI-UHFFFAOYSA-N
CARISOPRODOL	EC50	10000	-2.5	100	96.1	1	10000	85925.4	96.1	102.6	97.6	100.6	103.9	0.5		0	4
AR-A014418	EC50	3704.6	-2.5	100	73.7	1	10000	378.2	104.9	102.6	95.5	103.2	73.7	11.7		0.9	4.3	YAEMHJKFIIIULI-UHFFFAOYSA-N, YAEMHJKFIIIULI-UHFFFAOYSA-N
EPZ020411	EC50	10000	-0.5	100	90.4	1	10000	86.4	99.7	100.2	106.6	90.4	99.6	5.8		0	5.7	QMDKVNSQXPVCRD-RQNOJGIXSA-N, QMDKVNSQXPVCRD-RQNOJGIXSA-N
niraparib	EC50	10000	-0.5	100	88.1	1	10000	9.6	92.7	106.4	89.9	96.4	88.1	18.6		0	6.4	PCHKPVIQAHNQLW-CQSZACIVSA-N, PCHKPVIQAHNQLW-CQSZACIVSA-N
chlorothiazide	EC50	10000	-0.4	100	86.6	1	10000	6.1	92.4	99.8	95.3	91	86.6	25		0.1	3.6	JBMKAUGHUNFTOL-UHFFFAOYSA-N, JBMKAUGHUNFTOL-UHFFFAOYSA-N, JBMKAUGHUNFTOL-UHFFFAOYSA-N
CNX-2006	EC50	1505.4	-2.5	100	38.3	1	10000	3.1	105.3	100.5	99.1	83.7	38.3	50.9		5.9	2.7	BFSRTTWIPACGMI-UHFFFAOYSA-N, BFSRTTWIPACGMI-UHFFFAOYSA-N
teriflunomide	EC50	10000	-2.5	100	94.1	1	10000	2.3	98.1	98.2	101.8	95.1	94.1	7.4		0	1.6	NABQBYDEMLGCEO-SNVBAGLBSA-N, NABQBYDEMLGCEO-SNVBAGLBSA-N, NABQBYDEMLGCEO-SNVBAGLBSA-N
epigallocatechin-gallate-(-)	EC50	10000	-0.3	100	97.7	1	10000	255.8	103.4	99.1	97.7	99.7	101.1	2		0	2.3	WMBWREPUVVBILR-WIYYLYMNSA-N, WMBWREPUVVBILR-WIYYLYMNSA-N, WMBWREPUVVBILR-WIYYLYMNSA-N, WMBWREPUVVBILR-WIYYLYMNSA-N
MDL-29951	EC50	10000	-2.5	100	90.9	1	10000	60694.7	92.8	103.7	90.9	101.6	99.4	1.1		0	6.4	KNBSYZNKEAWABY-UHFFFAOYSA-N
voxtalisib	EC50	1608.1	-2.5	100	42.9	1	10000	5.9	102.5	96.7	93.5	86.5	42.9	45.5		5.2	3.8	RGHYDLZMTYDBDT-UHFFFAOYSA-N, RGHYDLZMTYDBDT-UHFFFAOYSA-N
RU-24969	EC50	10000	-2.5	100	90.7	1	10000	62152.5	90.7	106.7	99.6	106.4	98.4	1.1		0	6.8	KRVMLPUDAOWOGN-UHFFFAOYSA-N, KRVMLPUDAOWOGN-UHFFFAOYSA-N, KRVMLPUDAOWOGN-UHFFFAOYSA-N
JNJ-63533054	EC50	10000	-2.5	100	96.6	1	10000	67221.9	100	101.9	96.6	100.5	101.9	0.4		0	2.7	MWDVCHRYCKXEBY-LBPRGKRZSA-N, MWDVCHRYCKXEBY-LBPRGKRZSA-N
nafadotride	EC50	10000	-2.5	100	97.4	1	10000	98380.5	98.8	97.6	97.4	103.7	101.5	0.3		0	3	IDZASIQMRGPBCQ-QGZVFWFLSA-N
BMS-309403	EC50	10000	-2.5	100	91.5	1	10000	6523.4	102.1	104.7	97.8	112.6	91.5	2.6		0	7	SJRVJRYZAQYCEE-UHFFFAOYSA-N, SJRVJRYZAQYCEE-UHFFFAOYSA-N
corosolic-acid	EC50	10000	-2.5	100	99.6	1	10000	880395	106.8	109.5	102	108.4	99.6	0.1		0	7.3	HFGSQOYIOKBQOW-ZSDYHTTISA-N
setipiprant	EC50	10000	-0.6	100	91	1	10000	86.5	91	103.1	103.3	95	99.1	4.9		0	5.7	IHAXLPDVOWLUOS-UHFFFAOYSA-N
seocalcitol	EC50	10000	-1	100	87.2	1	10000	149.2	98.5	87.2	97.4	98.5	97.4	3.9		0	6.8	LVLLALCJVJNGQQ-SEODYNFXSA-N, LVLLALCJVJNGQQ-SEODYNFXSA-N, LVLLALCJVJNGQQ-SEODYNFXSA-N
GSK2256294A	EC50	10000	-0.1	100	87.8	1	10000	2265.5	87.8	102.5	91.8	98.6	95.1	18.9		0	6.1	LQHDJQIMETZMPH-ZBFHGGJFSA-N
M8-B	EC50	10000	-2.5	100	89	1	10000	7.5	89.5	98.4	100.9	95.6	89.1	10.2		0.1	5.3	UOGGWHBYFVBUIY-UHFFFAOYSA-N, UOGGWHBYFVBUIY-UHFFFAOYSA-N
JDTic	EC50	10000	-1	100	91.9	1	10000	205	91.9	95.2	96.7	93.3	98.5	2.4		0	6	ZLVXBBHTMQJRSX-VMGNSXQWSA-N, ZLVXBBHTMQJRSX-VMGNSXQWSA-N
Ro-90-7501	EC50	10000	-1	100	91.6	1	10000	202.1	94	91.6	96.8	95.3	99.7	2.5		0	6.1	PAGZCEHLFCJSPV-UHFFFAOYSA-N, PAGZCEHLFCJSPV-UHFFFAOYSA-N, PAGZCEHLFCJSPV-UHFFFAOYSA-N
elacridar	EC50	10000	-1	100	88.3	1	10000	162.2	97.3	91.6	92.2	95.5	88.3	3.5		0	6.8	OSFCMRGOZNQUSW-UHFFFAOYSA-N, OSFCMRGOZNQUSW-UHFFFAOYSA-N, OSFCMRGOZNQUSW-UHFFFAOYSA-N
osimertinib	EC50	1441.2	-2.3	100	9.1	1	10000	3.7	82.7	97.2	94.2	72.6	9.1	76.7		8.8	9.2	DUYJMQONPNNFPI-UHFFFAOYSA-N, DUYJMQONPNNFPI-UHFFFAOYSA-N
triapine	EC50	1628	-2.2	100	68.6	1	10000	4.9	97.2	98.7	95.3	92.1	68.6	24.9		2.4	2.8	XMYKNCNAZKMVQN-NYYWCZLTSA-N, XMYKNCNAZKMVQN-NYYWCZLTSA-N, XMYKNCNAZKMVQN-NYYWCZLTSA-N
tirasemtiv	EC50	10000	-2.5	100	90.7	1	10000	73704.4	90.7	92.8	102.6	106.6	103.4	1.1		0	8	RSQGZEAXODVTOL-UHFFFAOYSA-N, RSQGZEAXODVTOL-UHFFFAOYSA-N
Ro-28-1675	EC50	10000	-2.5	100	92	1	10000	4085.8	92	97.8	101.5	106.5	92.2	2.7		0	5.4	NEQSWPCDHDQINX-MRXNPFEDSA-N
AZD7762	EC50	1611.1	-2.5	100	25	1	10000	6.1	96.3	91.5	101.5	82.6	25	59.6		6.9	4.7	IAYGCINLNONXHY-LBPRGKRZSA-N, IAYGCINLNONXHY-LBPRGKRZSA-N, IAYGCINLNONXHY-LBPRGKRZSA-N, IAYGCINLNONXHY-LBPRGKRZSA-N
TC-S-7006	EC50	10000	-0.5	100	75.6	1	10000	2.5	93.3	99	91.1	88.3	75.6	36		1.9	4	NMEUKWOOQOHUNA-UHFFFAOYSA-N, NMEUKWOOQOHUNA-UHFFFAOYSA-N
garenoxacin	EC50	10000	-0.1	100	91.2	1	10000	2257.3	96.1	91.2	102.2	95.9	98.6	13.7		0	4.4	NJDRXTDGYFKORP-LLVKDONJSA-N
API-001	EC50	10000	-1	100	91.8	1	10000	220.2	93.2	91.8	96.4	94.1	92	2.5		0	6.5	DGPGXHRHNRYVDH-UHFFFAOYSA-N, DGPGXHRHNRYVDH-UHFFFAOYSA-N
Brivaracetam	EC50	10000	-2.5	100	89.1	1	10000	56812.5	89.1	94.5	93.8	102	98.8	1.3		0	7.2
artemotil	EC50	10000	-0.1	100	86.6	1	10000	221.6	92.1	101.3	86.6	94.5	91.5	27.1		0	5.2	NLYNIRQVMRLPIQ-XQLAAWPRSA-N, NLYNIRQVMRLPIQ-XQLAAWPRSA-N, NLYNIRQVMRLPIQ-XQLAAWPRSA-N
alcaftadine	EC50	10000	-0.1	100	90.6	1	10000	3867.4	98.1	90.6	93.8	98.5	109.5	14.6		0	8	MWTBKTRZPHJQLH-UHFFFAOYSA-N
xaliproden	EC50	10000	-2.5	100	88.6	1	10000	80145.7	105.7	88.6	89	103.6	106.9	1.4		0	10.7	WJJYZXPHLSLMGE-UHFFFAOYSA-N, WJJYZXPHLSLMGE-UHFFFAOYSA-N, WJJYZXPHLSLMGE-UHFFFAOYSA-N
elafibranor	EC50	10000	-2.5	100	84.6	1	10000	1.8	99.5	92.5	103.3	90.5	84.6	16.6		1	4.1	AFLFKFHDSCQHOL-IZZDOVSWSA-N
NGB-2904	EC50	10000	-2.5	100	89.4	1	10000	67455.8	89.4	97.2	97	109.2	102.7	1.3		0	8.3	YJPWVCIGSHWNON-UHFFFAOYSA-N, YJPWVCIGSHWNON-UHFFFAOYSA-N
napabucasin	EC50	1126.9	-1.7	100	0.5	1	10000	0.1	103	98.5	95.3	55.8	0.5	94.9		10.7	2.6	DPHUWDIXHNQOSY-UHFFFAOYSA-N, DPHUWDIXHNQOSY-UHFFFAOYSA-N
nalfurafine	EC50	10000	-2.5	100	92.9	1	10000	80827.2	103.8	92.9	99	106.9	104.5	0.9		0	6.7	XGZZHZMWIXFATA-UEZBDDGYSA-N
AFN-1252	EC50	10000	-2.5	100	93.1	1	10000	54105	95	93.1	99	101.4	97.1	0.8		0	4.3	QXTWSUQCXCWEHF-JXMROGBWSA-N
ampalex	EC50	10000	-2.5	100	94.5	1	10000	61330.3	97.6	100.5	94.5	103.4	101	0.7		0	4	ANDGGVOPIJEHOF-UHFFFAOYSA-N, ANDGGVOPIJEHOF-UHFFFAOYSA-N
taltirelin	EC50	10000	-0.7	100	95.9	1	10000	1.6	101.2	100	97.2	97.6	95.9	7.9		0	1	LQZAIAZUDWIVPM-SRVKXCTJSA-N, LQZAIAZUDWIVPM-SRVKXCTJSA-N
olmutinib	EC50	512.7	-0.7	100	69	1	10000	0.7	99.2	98.3	90.9	83.5	69	42		3.2	2.3	FDMQDKQUTRLUBU-UHFFFAOYSA-N, FDMQDKQUTRLUBU-UHFFFAOYSA-N
NNC-55-0396	EC50	2949.4	-2.5	100	4.5	1	10000	93	85.5	102.4	93.6	97.2	4.5	51.4		5.7	8.5	VHHVPDKNKPNKHY-JDXGNMNLSA-N, VHHVPDKNKPNKHY-JDXGNMNLSA-N
faropenem-medoxomil	EC50	10000	-1	100	93.2	1	10000	219	95.6	93.4	96.8	93.2	97.9	2		0	5.3	JQBKWZPHJOEQAO-DVPVEWDBSA-N, JQBKWZPHJOEQAO-DVPVEWDBSA-N, JQBKWZPHJOEQAO-DVPVEWDBSA-N
3-bromopyruvate	EC50	10000	-1	100	95.5	1	10000	212	95.5	97.1	96.5	97.2	97.9	1.4		0	3.4	CHNJCELMWMIDSC-UHFFFAOYSA-N, CHNJCELMWMIDSC-UHFFFAOYSA-N, CHNJCELMWMIDSC-UHFFFAOYSA-N
lumateperone	EC50	10000	-2.5	100	78.8	1	10000	39.6	96.5	100	97.1	97.6	78.8	14		1	2.3	HOIIHACBCFLJET-SFTDATJTSA-N, HOIIHACBCFLJET-SFTDATJTSA-N
ceftizoxim	EC50	10000	-2.5	100	89.5	1	10000	55249.3	89.5	100	92.1	102.9	95.7	1.3		0	6.8	NNULBSISHYWZJU-LLKWHZGFSA-N, NNULBSISHYWZJU-LLKWHZGFSA-N, NNULBSISHYWZJU-LLKWHZGFSA-N
PNU-282987	EC50	10000	-2.5	100	92.5	1	10000	29.8	98.5	97.8	103.3	98.3	92.6	5.9		0	2.1	WECKJONDRAUFDD-ZDUSSCGKSA-N, WECKJONDRAUFDD-ZDUSSCGKSA-N, WECKJONDRAUFDD-ZDUSSCGKSA-N
OAC2	EC50	10000	-1	100	91.3	1	10000	207.4	91.9	91.3	95.1	98.7	94.5	2.6		0	6.5	JCAFGYWSIWYMOX-UHFFFAOYSA-N
ISRIB	EC50	10000	-0.1	100	95.1	1	10000	4250.3	98.5	97.1	95.1	96.6	106	7.6		0	4.6	HJGMCDHQPXTGAV-IYARVYRRSA-N
AGN-195183	EC50	10000	-0.8	100	85.7	1	10000	1.5	104.9	94.3	96	86.9	85.7	26.4		0.8	3.6	PNAWUIKCVQSLFG-UHFFFAOYSA-N
ER-27319	EC50	1320.1	-1.5	100	28.5	1	10000	0.6	100.3	92.8	91.6	72.7	28.5	63.9		7	5.3	CFPDEQBPNROZDC-UHFFFAOYSA-N, CFPDEQBPNROZDC-UHFFFAOYSA-N, CFPDEQBPNROZDC-UHFFFAOYSA-N
embelin	EC50	10000	-2.5	100	89.7	1	10000	5015.9	98.2	97.2	98.5	104.4	92.2	2.4		0	2.9	HQWGBIUMYSOPFP-UHFFFAOYSA-N, HQWGBIUMYSOPFP-UHFFFAOYSA-N, HQWGBIUMYSOPFP-UHFFFAOYSA-N, HQWGBIUMYSOPFP-UHFFFAOYSA-N
acalisib	EC50	3465.8	-2.5	100	74.9	1	10000	410	105	104.4	91.6	101.5	74.9	11.9		0.9	5.6	DOCINCLJNAXZQF-LBPRGKRZSA-N
D609	EC50	10000	-2.5	100	99.2	1	10000	312842	100.1	99.2	102.3	104.8	102.1	0.1		0	3	PWLXJBSAUKKGCM-UHFFFAOYSA-N, PWLXJBSAUKKGCM-UHFFFAOYSA-N, PWLXJBSAUKKGCM-UHFFFAOYSA-N, PWLXJBSAUKKGCM-UHFFFAOYSA-N
WWL-113	EC50	10000	-2.5	100	92.8	1	10000	1.4	97.4	102.5	105.3	96.5	92.8	7.1		0	3.2	AKIIPHDGVCFVCC-UHFFFAOYSA-N, AKIIPHDGVCFVCC-UHFFFAOYSA-N
medroxyprogesterone	EC50	10000	-0.4	100	89.1	1	10000	2.5	96.8	96.7	92.4	91.7	89.1	26.5		0	1	FRQMUZJSZHZSGN-HBNHAYAOSA-N, FRQMUZJSZHZSGN-HBNHAYAOSA-N
A12B4C3	EC50	10000	-0.3	100	85.9	1	10000	13.8	96.6	99	85.9	90	92	30.7		0.2	4.2	KVHGJAKTBPFFNV-KUXCXQDQSA-N, KVHGJAKTBPFFNV-KUXCXQDQSA-N
boceprevir	EC50	10000	-2.5	100	90.2	1	10000	139876	94.5	97.7	90.2	162.4	92.8	1.6		0	31.8	LHHCSNFAOIFYRV-ZYNAIFEFSA-N, LHHCSNFAOIFYRV-ZYNAIFEFSA-N, LHHCSNFAOIFYRV-ZYNAIFEFSA-N
kevetrin	EC50	10000	-1	100	92	1	10000	165.6	92	99.3	96.6	99.8	99.7	2.4		0	4.7	PRDJGNVQBVXXEO-UHFFFAOYSA-N
verubulin	EC50	15.6	-1.4	100	34.6	1	10000	0.2	103.3	76.2	40.5	38.3	34.6	183.1		22.4	3	SNHCRNMVYDHVDT-UHFFFAOYSA-N, SNHCRNMVYDHVDT-UHFFFAOYSA-N
I-BRD9	EC50	10000	-0.9	100	93.5	1	10000	7.6	110.9	101.8	97	97.8	93.5	6.8		0	5.7	WRUWGLUCNBMGPS-UHFFFAOYSA-N, WRUWGLUCNBMGPS-UHFFFAOYSA-N
GLPG0492-R-enantiomer	EC50	10000	-2.5	100	98.2	1	10000	98782.5	105	102.9	98.2	101	99	0.3		0	3.1	VAJGULUVTFDTAS-SFHVURJKSA-N
KH-CB19	EC50	10000	-2.5	100	92.2	1	10000	224.6	100.7	93.6	103.1	99.2	92.4	4.9		0	3.6	DXZRBHUCOHBAHP-UHFFFAOYSA-N
integrin-antagonist-1	EC50	10000	-0.3	100	94.4	1	10000	213.9	104.1	101.5	94.4	99	105.3	4.6		0	5.2	ZMXBIIQMSGOIRZ-RCZVLFRGSA-N
ZD-2079	EC50	10000	-1.5	100	92.1	1	10000	381.4	92.1	102.5	104.2	99.3	95	2.3		0	4.6	SRBPKVWITYPHQR-KRWDZBQOSA-N, SRBPKVWITYPHQR-KRWDZBQOSA-N
VU0240551	EC50	10000	-0.1	100	92.1	1	10000	3446	92.1	93.4	103.3	97	103.5	12.2		0	6	WJRWSLORVIHRNX-UHFFFAOYSA-N
cebranopadol	EC50	10000	-0.1	100	98.2	1	10000	5137.3	98.2	98.2	99.2	98.4	102.8	2.9		0	2.1	CSMVOZKEWSOFER-RQNOJGIXSA-N, CSMVOZKEWSOFER-RQNOJGIXSA-N
glasdegib	EC50	10000	-2.4	100	83.5	1	10000	29.6	98.4	96.5	94.1	97.1	83.5	12		0.6	3.5	SFNSLLSYNZWZQG-VQIMIIECSA-N, SFNSLLSYNZWZQG-VQIMIIECSA-N
FPS-ZM1	EC50	10000	-2.5	100	88.8	1	10000	1902.3	101.1	91.6	93.3	102	89.4	4.3		0	5.5	XDFKWGIBQMHSOH-UHFFFAOYSA-N
cryptotanshinone	EC50	10000	-2.5	100	85.4	1	10000	640.8	97.2	93	98.1	101.7	85.4	6.5		0.1	4.1	GVKKJJOMQCNPGB-JTQLQIEISA-N, GVKKJJOMQCNPGB-JTQLQIEISA-N, GVKKJJOMQCNPGB-JTQLQIEISA-N, GVKKJJOMQCNPGB-JTQLQIEISA-N
levocarnitine-propionate	EC50	10000	-2.5	100	94.7	1	10000	79608.6	94.7	102.7	98.7	107.6	98.5	0.6		0	4.9	UFAHZIUFPNSHSL-MRVPVSSYSA-O
crisaborole	EC50	10000	-1.2	100	98.8	1	10000	1866.6	103.7	103.7	107.3	98.8	100.8	0.3		0	4.6	USZAGAREISWJDP-UHFFFAOYSA-N
SIB-1893	EC50	10000	-0.1	100	88.7	1	10000	2447.3	88.7	101.3	90.7	100.2	96.9	17.5		0	6.1	SISOFUCTXZKSOQ-ZHACJKMWSA-N, SISOFUCTXZKSOQ-ZHACJKMWSA-N
Mps1-IN-1	EC50	3257.8	-2.5	100	53.9	1	10000	149.5	101.5	92.2	97.4	100.7	53.9	22.9		2.3	4.6	NMJMRSQTDLRCRQ-UHFFFAOYSA-N, NMJMRSQTDLRCRQ-UHFFFAOYSA-N
azimilide	EC50	10000	-0.4	100	94.4	1	10000	12.5	97.4	101.9	94.4	98.7	94.5	10		0	2.7	MREBEPTUUMTTIA-PCLIKHOPSA-N, MREBEPTUUMTTIA-PCLIKHOPSA-N
radafaxine	EC50	10000	-1	100	90.2	1	10000	165.6	90.2	94.4	97.4	99.9	95	3		0	5.8	RCOBKSKAZMVBHT-TVQRCGJNSA-N
PRT4165	EC50	10000	-0.2	100	86.5	1	10000	605.1	107	86.5	101.3	87.1	98.2	17		0	8.7	OMHZFEWYVFWVLI-UHFFFAOYSA-N, OMHZFEWYVFWVLI-UHFFFAOYSA-N, OMHZFEWYVFWVLI-UHFFFAOYSA-N
WAY-170523	EC50	1766.3	-2.5	100	42	1	10000	10.4	94.1	101.2	105.4	88.8	42	43.8		5	4.1	FARMEEAGJWMFSZ-UHFFFAOYSA-N, FARMEEAGJWMFSZ-UHFFFAOYSA-N, FARMEEAGJWMFSZ-UHFFFAOYSA-N
neuropathiazol	EC50	10000	-0.1	100	80.2	1	10000	2194.6	92.9	94.1	80.2	97.3	103.5	30.8		0	9.6	MGKYEWWFHSESJN-UHFFFAOYSA-N, MGKYEWWFHSESJN-UHFFFAOYSA-N
kuromanin	EC50	10000	-0.1	100	86.5	1	10000	1881.9	98.3	95.4	86.5	100.4	96.7	21		0	5.6	RKWHWFONKJEUEF-GQUPQBGVSA-O
APD597	EC50	10000	-2.5	100	90.2	1	10000	2.5	96.5	96.2	102.8	93.4	90.2	11		0	2.9	WPDCHTSXOPUOII-UHFFFAOYSA-N
remodelin	EC50	10000	-2.5	100	76.6	1	10000	418.6	95.5	99.7	94.8	103.1	76.6	10.3		0.7	4	XAEJIFARBQJLML-UHFFFAOYSA-N, XAEJIFARBQJLML-UHFFFAOYSA-N
salmeterol	EC50	10000	-0.4	100	86.6	1	10000	2.4	97.4	96.6	95.1	92.7	86.6	23.6		0.1	1.6	GIIZNNXWQWCKIB-VWLOTQADSA-N, GIIZNNXWQWCKIB-VWLOTQADSA-N, GIIZNNXWQWCKIB-VWLOTQADSA-N, GIIZNNXWQWCKIB-VWLOTQADSA-N, GIIZNNXWQWCKIB-VWLOTQADSA-N
fenobam	EC50	10000	-2.5	100	90.1	1	10000	60033.1	93.1	94.4	90.1	102.7	97.7	1.2		0	6.9	DWPQODZAOSWNHB-UHFFFAOYSA-N, DWPQODZAOSWNHB-UHFFFAOYSA-N, DWPQODZAOSWNHB-UHFFFAOYSA-N
tarafenacin	EC50	10000	-2.5	100	91.3	1	10000	52317.9	102	96.5	91.3	104.5	95.7	1.1		0	5.3	UXZDMXYRRQJIBJ-IBGZPJMESA-N
talipexole	EC50	10000	-2.5	100	99.2	1	10000	417854	102.5	103.8	99.2	106.3	101.9	0.1		0	4.1	DHSSDEDRBUKTQY-UHFFFAOYSA-N, DHSSDEDRBUKTQY-UHFFFAOYSA-N, DHSSDEDRBUKTQY-UHFFFAOYSA-N, DHSSDEDRBUKTQY-UHFFFAOYSA-N
satraplatin	EC50	2212.9	-2.5	100	42	1	10000	24.9	95.7	99.7	93.5	93.3	42	38.2		4.3	4	JWTNVKZACPRKPF-UHFFFAOYSA-J, JWTNVKZACPRKPF-UHFFFAOYSA-J
Mps-BAY-2a	EC50	10000	-0.3	100	79.4	1	10000	41.4	93.1	82.9	93.1	79.4	79.9	57.4		3.8	5.2	MDYKTGNHXNTATG-UHFFFAOYSA-N, MDYKTGNHXNTATG-UHFFFAOYSA-N
TY-52156	EC50	10000	-1	100	82.3	1	10000	178.8	82.3	91.6	91.4	96.6	83.9	5.3		0	11.3	XONRRGIRSGNWFP-UHFFFAOYSA-N, XONRRGIRSGNWFP-UHFFFAOYSA-N, XONRRGIRSGNWFP-UHFFFAOYSA-N
ZM-306416	EC50	332.3	-0.4	100	62.4	1	10000	3.3	91.1	91.6	88.6	81.5	62.4	60.6		4.7	5.4	YHUIUSRCUKUUQA-UHFFFAOYSA-N, YHUIUSRCUKUUQA-UHFFFAOYSA-N, YHUIUSRCUKUUQA-UHFFFAOYSA-N
ST-2825	EC50	1913.4	-2.5	100	56	1	10000	46.2	84.7	90.3	91.9	92.9	56	31.7		3.5	9.9	HBLHLJXFIPCEMW-ZJSFPPFMSA-N
tavaborole	EC50	10000	-1	100	87.4	1	10000	213.4	95.6	87.4	91.7	88.3	97.3	3.8		0	9.6	LFQDNHWZDQTITF-UHFFFAOYSA-N, LFQDNHWZDQTITF-UHFFFAOYSA-N
monosodium-alpha-luminol	EC50	10000	-1	100	88.6	1	10000	219.1	93	88.6	90.3	92.7	97.7	3.4		0	9	HWYHZTIRURJOHG-UHFFFAOYSA-N, HWYHZTIRURJOHG-UHFFFAOYSA-N, HWYHZTIRURJOHG-UHFFFAOYSA-N
BMS-690514	EC50	335.1	-0.4	100	48.6	1	10000	2.9	89.2	91	81.2	76.1	48.6	82.1		7.5	7.1	CSGQVNMSRKWUSH-IAGOWNOFSA-N, CSGQVNMSRKWUSH-IAGOWNOFSA-N, CSGQVNMSRKWUSH-IAGOWNOFSA-N
anlotinib	EC50	10000	-0.4	100	76.2	1	10000	6.1	91.7	93.8	94.4	87.4	76.2	41		1.8	4.4	KSMZEXLVHXZPEF-UHFFFAOYSA-N, KSMZEXLVHXZPEF-UHFFFAOYSA-N
TC-S-7003	EC50	1308	-1.4	100	11.6	1	10000	0.8	88.3	87.9	88.3	66.1	11.6	79.8		8.7	10	BHJJWVDKNXABFS-UHFFFAOYSA-N, BHJJWVDKNXABFS-UHFFFAOYSA-N
AMG-PERK-44	EC50	10000	-1	100	68.5	1	10000	184.5	92.6	90.6	75.3	68.5	97.1	9.5		0	20.8	YPPSMYLMSKHYAY-UHFFFAOYSA-N, YPPSMYLMSKHYAY-UHFFFAOYSA-N
SB-683698	EC50	10000	-0.1	100	85.9	1	10000	3132.3	85.9	90.1	97.6	94.4	108.4	21.9		0	9.7	DRSJLVGDSNWQBI-SFHVURJKSA-N, DRSJLVGDSNWQBI-SFHVURJKSA-N
ML323	EC50	10000	-0.4	100	81	1	10000	12.4	90.2	101.3	92.2	95.8	81	25.3		0.5	6.2	VUIRVWPJNKZOSS-UHFFFAOYSA-N
camicinal	EC50	10000	-0.1	100	86.7	1	10000	2934.1	90.6	101.1	86.7	100.8	104.4	20.6		0	8.6	RZKDEGZIFSJVNA-IBGZPJMESA-N, RZKDEGZIFSJVNA-IBGZPJMESA-N
ML204	EC50	10000	-1	100	84.3	1	10000	182.4	87.9	97.4	84.3	96.2	87.9	4.7		0	10.2	USYRQXDHKXGTCK-UHFFFAOYSA-N
AR-C155858	EC50	5.9	-0.5	100	67.4	1	10000	3.2	91.3	79.3	77.2	67.4	69	95.8		10.2	2.4	ISIVOJWVBJIOFM-ZDUSSCGKSA-N, ISIVOJWVBJIOFM-ZDUSSCGKSA-N
CGP-53353	EC50	1676.9	-2.4	100	70.2	1	10000	20.1	93.9	88.6	95.2	93.3	70.2	23.2		2.2	6.9	RONQPWQYDRPRGG-UHFFFAOYSA-N, RONQPWQYDRPRGG-UHFFFAOYSA-N
Nandrolone	EC50	10000	-2.5	100	91.3	1	10000	39412.3	92	91.3	98.7	102.9	95	1.3		0	6.1
CGH2466	EC50	10000	-1.7	100	86.1	1	10000	2000.2	91.8	86.1	101.6	99.7	95.9	2.5		0	8.2	BEPGKLOHQTXUHX-UHFFFAOYSA-N, BEPGKLOHQTXUHX-UHFFFAOYSA-N
rofecoxib	EC50	10000	-0.2	100	91.1	1	10000	73.9	96.4	93.8	100.5	91.1	92.7	20.1		0	3.3	RZJQGNCSTQAWON-UHFFFAOYSA-N, RZJQGNCSTQAWON-UHFFFAOYSA-N, RZJQGNCSTQAWON-UHFFFAOYSA-N, RZJQGNCSTQAWON-UHFFFAOYSA-N, RZJQGNCSTQAWON-UHFFFAOYSA-N
imeglimin	EC50	10000	-1	100	86.3	1	10000	195.3	86.3	88	96.2	97.3	97.6	4.1		0	9.6	GFICWFZTBXUVIG-SCSAIBSYSA-N, GFICWFZTBXUVIG-SCSAIBSYSA-N
fruquintinib	EC50	10000	-1	100	90	1	10000	147.6	90	97.4	97.8	98.9	94.7	3		0	5.3	BALLNEJQLSTPIO-UHFFFAOYSA-N
SP-420	EC50	2435.7	-2.5	100	54	1	10000	74.4	91.5	92.1	94.1	96	54	28.4		3	6.5	YASYAEVZKXPYIZ-MRXNPFEDSA-N
adrafinil	EC50	10000	-2.5	100	91.1	1	10000	72139.8	93.8	91.1	91.6	103	100.8	1.1		0	7.5	CGNMLOKEMNBUAI-HXUWFJFHSA-N, CGNMLOKEMNBUAI-HXUWFJFHSA-N, CGNMLOKEMNBUAI-HXUWFJFHSA-N
TPCA-1	EC50	1437.5	-2.1	100	25.8	1	10000	1.2	95.6	99.4	94.2	76.6	25.8	62.7		7.2	3.6	SAYGKHKXGCPTLX-UHFFFAOYSA-N, SAYGKHKXGCPTLX-UHFFFAOYSA-N, SAYGKHKXGCPTLX-UHFFFAOYSA-N
SB-2343	EC50	246.7	-1.1	100	17.4	1	10000	0.2	97	92.9	78.4	32.1	17.4	133.4		15.2	2.8	QYBGBLQCOOISAR-UHFFFAOYSA-N, QYBGBLQCOOISAR-UHFFFAOYSA-N
fiacitabine	EC50	10000	-0.2	100	84.3	1	10000	24	93.8	99.5	90.1	84.3	93.2	31.7		0.2	4.8	GIMSJJHKKXRFGV-BYPJNBLXSA-N, GIMSJJHKKXRFGV-BYPJNBLXSA-N
mofegiline	EC50	10000	-1	100	85.8	1	10000	194.5	89.5	96.7	85.8	90.4	92.4	4.3		0	9.8	VXLBSYHAEKDUSU-JXMROGBWSA-N, VXLBSYHAEKDUSU-JXMROGBWSA-N
OTS514	EC50	209.8	-1.6	100	25.5	1	10000	0.4	98.6	87.1	83.6	29.9	25.5	125.1		14.9	6.3	OETLNMOJNONWOY-LBPRGKRZSA-N
tyrphostin-AG-18	EC50	10000	-1	100	88.2	1	10000	202.3	88.2	96.4	93.9	89.2	91.6	3.5		0	8.5	VTJXFTPMFYAJJU-UHFFFAOYSA-N, VTJXFTPMFYAJJU-UHFFFAOYSA-N, VTJXFTPMFYAJJU-UHFFFAOYSA-N
ETC-159	EC50	10000	-0.2	100	79.9	1	10000	46.2	91.7	91.3	98.3	93.5	79.9	34.1		0.5	5.8	QTRXIFVSTWXRJJ-UHFFFAOYSA-N
Testolactone	EC50	10000	-1	100	87.1	1	10000	176.9	94	97.1	87.1	91.1	93.8	3.9		0	8.2
mericitabine	EC50	10000	-0.1	100	86.9	1	10000	959.8	93.9	86.9	96.3	91.1	101.9	23.6		0	6.3	MLESJYFEMSJZLZ-MAAOGQSESA-N, MLESJYFEMSJZLZ-MAAOGQSESA-N
SNG-1153	EC50	2601	-2.5	100	40	1	10000	58	92.1	93.8	98.1	95.8	40	35.5		3.9	5.2	OXHMDMVBLQNMGP-UHFFFAOYSA-N, OXHMDMVBLQNMGP-UHFFFAOYSA-N
liarozole	EC50	10000	-1	100	85.4	1	10000	146.9	97.2	87.8	98.7	93.9	85.4	4.4		0	7.7	UGFHIPBXIWJXNA-QGZVFWFLSA-N
tenidap	EC50	10000	-0.3	100	91.6	1	10000	10.1	98.3	94.6	97.1	94	91.6	19.3		0	1.5	IGPDWKCUDHIIRL-LLVKDONJSA-N
KHK-IN-1	EC50	3387.2	-2.5	100	0.6	1	10000	113.9	103.1	107.3	98.7	104	0.6	47.9		5.2	6.6	HFLMLZKGLUEWBU-UHFFFAOYSA-N
FK-3311	EC50	10000	-1	100	90.1	1	10000	163.9	99	90.1	96.9	94	95.8	3		0	5.8	DIIYLGZNZGPXRR-UHFFFAOYSA-N, DIIYLGZNZGPXRR-UHFFFAOYSA-N
didox	EC50	10000	-0.2	100	86.7	1	10000	245.7	101.3	96.9	100.4	86.7	103.7	14.2		0	7	QJMCKEPOKRERLN-UHFFFAOYSA-N
relebactam	EC50	10000	-2.5	100	89.4	1	10000	4.9	92.6	107.8	89.4	94.6	90	24.6		0.3	6.1	SMOBCLHAZXOKDQ-ZJUUUORDSA-N
T-0901317	EC50	10000	-0.4	100	87.5	1	10000	21.8	96	89.8	93.9	87.5	87.5	36.8		0.5	2.4	SGIWFELWJPNFDH-UHFFFAOYSA-N, SGIWFELWJPNFDH-UHFFFAOYSA-N, SGIWFELWJPNFDH-UHFFFAOYSA-N, SGIWFELWJPNFDH-UHFFFAOYSA-N
olmesartan	EC50	10000	-1	100	90.9	1	10000	226.9	93	95.5	91.8	90.9	99.3	2.8		0	7.4	VTRAEEWXHOVJFV-UHFFFAOYSA-N, VTRAEEWXHOVJFV-UHFFFAOYSA-N, VTRAEEWXHOVJFV-UHFFFAOYSA-N, VTRAEEWXHOVJFV-UHFFFAOYSA-N
EMD-386088	EC50	10000	-2.5	100	81.7	1	10000	24.7	95.9	102	99.4	97	81.7	13.2		0.8	2.3	BPPGPYJBCVXILI-UHFFFAOYSA-N, BPPGPYJBCVXILI-UHFFFAOYSA-N, BPPGPYJBCVXILI-UHFFFAOYSA-N
pemirolast	EC50	10000	-1	100	92.6	1	10000	181.8	95.1	98.6	92.6	96.1	97.6	2.2		0	4.8	HIANJWSAHKJQTH-UHFFFAOYSA-N, HIANJWSAHKJQTH-UHFFFAOYSA-N, HIANJWSAHKJQTH-UHFFFAOYSA-N
fagomine	EC50	10000	-0.2	100	87.2	1	10000	122.6	89	91.9	93.8	87.2	87.9	37		0.3	3.1	YZNNBIPIQWYLDM-HSUXUTPPSA-N
GLPG0492-R-enantiomer	EC50	10000	-1	100	87.2	1	10000	205.8	87.2	96.1	90.6	91	88.4	3.8		0	9.4	VAJGULUVTFDTAS-SFHVURJKSA-N
olprinone	EC50	10000	-2.5	100	91.2	1	10000	1.4	98.7	99.6	91.2	92	94.8	22.4		0	1.9	JPAWFIIYTJQOKW-UHFFFAOYSA-N
TH-302	EC50	10000	-1.3	100	86.7	1	10000	20.4	107.4	94.5	98.6	97.7	89	7.7		0	4.7	UGJWRPJDTDGERK-UHFFFAOYSA-N, UGJWRPJDTDGERK-UHFFFAOYSA-N
GR-235	EC50	10000	-1.6	100	83.4	1	10000	0.5	95.6	96.2	99.5	90.3	83.4	18.2		1	2.9	WDXRGPWQVHZTQJ-NRJJLHBYSA-N
PD-98059	EC50	10000	-2.5	100	91.4	1	10000	5.8	98.5	108.5	92.7	95.9	91.4	19.1		0	4.9	QFWCYNPOPKQOKV-UHFFFAOYSA-N, QFWCYNPOPKQOKV-UHFFFAOYSA-N, QFWCYNPOPKQOKV-UHFFFAOYSA-N
epicatechin-gallate-(-)	EC50	10000	-0.1	100	87.7	1	10000	1102.2	99.7	93.6	87.7	92	100.3	21.6		0	5.5	LSHVYAFMTMFKBA-TZIWHRDSSA-N, LSHVYAFMTMFKBA-TZIWHRDSSA-N
istaroxime	EC50	1074.6	-0.9	100	71.7	1	10000	1.1	97.6	93.1	95.7	88.4	71.7	29		2.1	4	MPYLDWFDPHRTEG-PAAYLBSLSA-N, MPYLDWFDPHRTEG-PAAYLBSLSA-N
ABT-639	EC50	10000	-0.1	100	94.9	1	10000	3347.3	95.2	97.8	98.9	94.9	103.5	7.9		0	3.8	AGPIHNZOZNKRGT-CYBMUJFWSA-N
costunolide	EC50	10000	-0.5	100	86.6	1	10000	2.4	96.5	92.8	91.1	86.6	87.1	37.4		0.9	0.9	HRYLQFBHBWLLLL-AHNJNIBGSA-N, HRYLQFBHBWLLLL-AHNJNIBGSA-N, HRYLQFBHBWLLLL-AHNJNIBGSA-N, HRYLQFBHBWLLLL-AHNJNIBGSA-N
grapiprant	EC50	10000	-2.5	100	90.4	1	10000	17429.9	101.4	90.4	100.8	101.8	93.8	1.7		0	4.9	HZVLFTCYCLXTGV-UHFFFAOYSA-N
topiroxostat	EC50	10000	-0.1	100	89.6	1	10000	3051.1	98.2	92.9	89.6	95.9	106.6	16.1		0	7	UBVZQGOVTLIHLH-UHFFFAOYSA-N, UBVZQGOVTLIHLH-UHFFFAOYSA-N
nimorazole	EC50	10000	-2.5	100	94.8	1	10000	30006.9	101.5	106.9	94.8	105.9	96.3	1		0	5.3	MDJFHRLTPRPZLY-UHFFFAOYSA-N, MDJFHRLTPRPZLY-UHFFFAOYSA-N
MC1568	EC50	10000	-2.5	100	92	1	10000	21582.4	96.3	93.1	92	101.3	94.7	1.5		0	5.6	QQDIFLSJMFDTCQ-FIFLTTCUSA-N, QQDIFLSJMFDTCQ-FIFLTTCUSA-N, QQDIFLSJMFDTCQ-FIFLTTCUSA-N
BQU57	EC50	10000	-1	100	89.2	1	10000	148.3	94.3	93.5	95	97.1	89.2	3.3		0	5.7	QFUFJOJDXRWBNA-YUZLPWPTSA-N, QFUFJOJDXRWBNA-YUZLPWPTSA-N
ON123300	EC50	1382	-2.5	100	74.9	1	10000	5.9	98	93.9	100.7	92.3	74.9	21.6		2	3.3	VADOZMZXXRBXNY-UHFFFAOYSA-N, VADOZMZXXRBXNY-UHFFFAOYSA-N
pyrantel-pamoate	EC50	10000	-0.1	100	93.3	1	10000	396.2	93.3	94.8	98.8	96	100.4	13.3		0	3.5	YSAUAVHXTIETRK-AATRIKPKSA-N, YSAUAVHXTIETRK-AATRIKPKSA-N, YSAUAVHXTIETRK-AATRIKPKSA-N, YSAUAVHXTIETRK-AATRIKPKSA-N, YSAUAVHXTIETRK-AATRIKPKSA-N, YSAUAVHXTIETRK-AATRIKPKSA-N
sivelestat	EC50	10000	-1	100	91	1	10000	204.2	91	97	94.1	93.5	91.3	2.7		0	6.6	BTGNGJJLZOIYID-UHFFFAOYSA-N, BTGNGJJLZOIYID-UHFFFAOYSA-N, BTGNGJJLZOIYID-UHFFFAOYSA-N
quercetin	EC50	10000	-2.5	100	79.5	1	10000	1.2	103.7	93.6	100.4	87.6	79.5	22		1.9	3.7	REFJWTPEDVJJIY-UHFFFAOYSA-N, REFJWTPEDVJJIY-UHFFFAOYSA-N, REFJWTPEDVJJIY-UHFFFAOYSA-N, REFJWTPEDVJJIY-UHFFFAOYSA-N, REFJWTPEDVJJIY-UHFFFAOYSA-N
1,12-Besm	EC50	1660.5	-2.5	100	61.8	1	10000	21.3	103	86.3	96.5	91.7	61.8	29.9		3.2	7.2	PGMIWVSHZMWSSI-UHFFFAOYSA-N
camphor-(+)	EC50	10000	-0.2	100	88.6	1	10000	101.8	100.9	89.8	101.6	88.6	95	19.6		0	5.7	DSSYKIVIOFKYAU-XCBNKYQSSA-N, DSSYKIVIOFKYAU-XCBNKYQSSA-N
diclofensine	EC50	10000	-0.3	100	83.5	1	10000	16.4	96.6	94	86	95.6	83.5	35.6		0.6	4.6	ZJDCGVDEEHWEIG-HNNXBMFYSA-N, ZJDCGVDEEHWEIG-HNNXBMFYSA-N
lorediplon	EC50	10000	-0.4	100	87.5	1	10000	9	100.2	93.9	87.5	95.1	88.1	30.7		0.3	3.8	NQPOCLFSADOXBR-UHFFFAOYSA-N
ZM-323881	EC50	139.3	-0.8	100	74	1	10000	0.2	100.8	96.6	88.4	79.4	74	48.5		4	0.9	NVBNDZZLJRYRPD-UHFFFAOYSA-N, NVBNDZZLJRYRPD-UHFFFAOYSA-N, NVBNDZZLJRYRPD-UHFFFAOYSA-N, NVBNDZZLJRYRPD-UHFFFAOYSA-N
ticarcillin	EC50	10000	-0.3	100	91.1	1	10000	165.3	103.4	97.6	91.1	102.4	93.6	10.2		0	5	OHKOGUYZJXTSFX-KZFFXBSXSA-N, OHKOGUYZJXTSFX-KZFFXBSXSA-N, OHKOGUYZJXTSFX-KZFFXBSXSA-N, OHKOGUYZJXTSFX-KZFFXBSXSA-N
meluadrine	EC50	10000	-0.3	100	90.7	1	10000	11.4	97.9	97.6	93.9	97.6	90.7	17.4		0	2.3	LIXBJWRFCNRAPA-LLVKDONJSA-N
CC-115	EC50	410.9	-1.3	100	20.5	1	10000	0.2	94.7	96.4	89.2	39.8	20.5	110.6		12.7	3.1	GMYLVKUGJMYTFB-UHFFFAOYSA-N, GMYLVKUGJMYTFB-UHFFFAOYSA-N, GMYLVKUGJMYTFB-UHFFFAOYSA-N
etomoxir	EC50	10000	-2.5	100	85.6	1	10000	76.6	92.6	97.6	98.2	98	85.6	9.9		0.4	4	DZLOHEOHWICNIL-QGZVFWFLSA-N
NSC-632839	EC50	2360.4	-2.5	100	38.8	1	10000	26.6	102.8	98.6	94	94.1	38.8	38.7		4.3	3.5	PKCYYPHSCUSQDK-AYKLPDECSA-N, PKCYYPHSCUSQDK-AYKLPDECSA-N, PKCYYPHSCUSQDK-AYKLPDECSA-N
CGP-74514	EC50	2824.8	-2.5	100	27.8	1	10000	58.5	91.9	98.8	102.9	96.8	27.8	40.2		4.4	4.7	UTBSBSOBZHXMHI-LSDHHAIUSA-N, UTBSBSOBZHXMHI-LSDHHAIUSA-N
LY2874455	EC50	1605.6	-2.3	100	33.1	1	10000	7.1	87.3	99.5	91.5	83.3	33.1	53.4		6.1	7.6	GKJCVYLDJWTWQU-CXLRFSCWSA-N, GKJCVYLDJWTWQU-CXLRFSCWSA-N
NKP-1339	EC50	10000	-0.5	100	85.2	1	10000	0.8	98.5	96.6	94.3	89.9	85.2	26.7		0.5	1	KNLORLKZMHLRBH-UHFFFAOYSA-J, KNLORLKZMHLRBH-UHFFFAOYSA-J
pexidartinib	EC50	10000	-1	100	81.7	1	10000	149.7	81.7	95.7	98.2	94.6	94.5	5.5		0	9.8	JGWRKYUXBBNENE-UHFFFAOYSA-N
SAR407899	EC50	10000	-2.5	100	89.7	1	10000	62453.2	89.7	96.4	99.7	100	106.2	1.2		0	7.9	IPEXHQGMTHOKQV-UHFFFAOYSA-N, IPEXHQGMTHOKQV-UHFFFAOYSA-N
CCG-63802	EC50	10000	-1	100	93.1	1	10000	187.8	93.1	98.3	98.3	94	98.6	2.1		0	4.6	VFSVKVQMZDJFQX-NBVRZTHBSA-N, VFSVKVQMZDJFQX-NBVRZTHBSA-N
T-0156	EC50	10000	-0.1	100	89.6	1	10000	2626.5	96.4	93	89.6	99.9	103.3	16.2		0	6	JEMJAABFSYOLAP-UHFFFAOYSA-N, JEMJAABFSYOLAP-UHFFFAOYSA-N, JEMJAABFSYOLAP-UHFFFAOYSA-N
NS-19504	EC50	10000	-1	100	85.2	1	10000	153.3	97.3	95.1	85.2	99.3	96.7	4.5		0	8.1	HGWLTZOMQZIUBW-UHFFFAOYSA-N, HGWLTZOMQZIUBW-UHFFFAOYSA-N
LX7101	EC50	10000	-2.5	100	82.4	1	10000	34.7	88.3	97.8	98.9	96	82.4	13.9		0.9	6	PWPNYABQEOGNNC-UHFFFAOYSA-N, PWPNYABQEOGNNC-UHFFFAOYSA-N
taltobulin	EC50	1.1	-0.8	100	34.3	1	10000	2.9	68.3	45.6	34.3	35	35.9	235.2		29.8	1.4	CNTMOLDWXSVYKD-PSRNMDMQSA-N, CNTMOLDWXSVYKD-PSRNMDMQSA-N
Y-39983	EC50	10000	-2.5	100	86.6	1	10000	17874.1	95.8	100.6	109.5	105.2	91.6	2.2		0	5.9	JTVBXQAYBIJXRP-SNVBAGLBSA-N, JTVBXQAYBIJXRP-SNVBAGLBSA-N
APD668	EC50	10000	-0.6	100	89.1	1	10000	4.5	105.7	98.4	93.6	96.1	89.1	16.1		0	3.8	XTRUQJBVQBUKSQ-UHFFFAOYSA-N, XTRUQJBVQBUKSQ-UHFFFAOYSA-N
PF-03814735	EC50	1282	-2.5	100	40.7	1	10000	2.9	95.9	89.2	101.3	79.3	40.7	53		6.2	5.8	RYYNGWLOYLRZLK-RBUKOAKNSA-N, RYYNGWLOYLRZLK-RBUKOAKNSA-N, RYYNGWLOYLRZLK-RBUKOAKNSA-N
deltarasin	EC50	2850	-2.5	100	2.1	1	10000	64.8	98.6	87.8	103.5	95.9	2.1	54.1		6	6.8	LTZKEDSUXKTTTC-KXQOOQHDSA-N, LTZKEDSUXKTTTC-KXQOOQHDSA-N
verinurad	EC50	10000	-0.1	100	93.2	1	10000	2490.4	97.6	93.2	100.9	95	100.9	10.5		0	3.7	YYBOLPLTQDKXPM-UHFFFAOYSA-N
L-368899	EC50	10000	-2.5	100	90	1	10000	63150.2	97.5	93.3	90	107.9	96.5	1.2		0	7.3	MWIASLNTAGRGGA-ZJPWWDJASA-N
Perampanel	EC50	10000	-0.1	100	90.5	1	10000	1785.4	90.5	105.9	97.5	93.6	103.9	13.7		0	7.2
resveratrol	EC50	10000	-1	100	90.1	1	10000	177.1	93.3	91.6	95.8	99.3	90.1	3		0	6.3	LUKBXSAWLPMMSZ-OWOJBTEDSA-N, LUKBXSAWLPMMSZ-OWOJBTEDSA-N, LUKBXSAWLPMMSZ-OWOJBTEDSA-N, LUKBXSAWLPMMSZ-OWOJBTEDSA-N, LUKBXSAWLPMMSZ-OWOJBTEDSA-N
ferulic-acid	EC50	10000	-0.1	100	92.2	1	10000	2469.4	99	97.8	96.4	92.2	103.3	12.1		0	4.2	KSEBMYQBYZTDHS-HWKANZROSA-N, KSEBMYQBYZTDHS-HWKANZROSA-N, KSEBMYQBYZTDHS-HWKANZROSA-N, KSEBMYQBYZTDHS-HWKANZROSA-N
oseltamivir-carboxylate	EC50	10000	-1.2	100	89.8	1	10000	355.5	89.8	96.8	99.7	99.5	100.8	2.5		0	6.1	NENPYTRHICXVCS-YNEHKIRRSA-N, NENPYTRHICXVCS-YNEHKIRRSA-N
LH846	EC50	10000	-2.5	100	93.3	1	10000	84731.7	95.8	93.3	101	109.7	100.7	0.8		0	6.6	DYHAMRNAHTWYKY-UHFFFAOYSA-N, DYHAMRNAHTWYKY-UHFFFAOYSA-N
W-54011	EC50	10000	-2.5	100	75.5	1	10000	33.1	105.2	96.3	104.9	95.9	75.5	17.7		1.5	4	DVYASSBBADJRAS-MUUNZHRXSA-N, DVYASSBBADJRAS-MUUNZHRXSA-N
17-PA	EC50	10000	-2.5	100	81	1	10000	2529.4	95	87.9	87.5	104.1	82.6	6.8		0.3	9.4	SINAMTXBCYKFDL-WBJZGETLSA-N, SINAMTXBCYKFDL-WBJZGETLSA-N
CIM-0216	EC50	10000	-0.1	100	97.1	1	10000	12262	97.1	100.6	98.2	97.4	113.9	4.5		0	7.8	KSEXDSJYVSEVGF-FQEVSTJZSA-N, KSEXDSJYVSEVGF-FQEVSTJZSA-N
bruceantin	EC50	26.1	-1.1	100	22.4	1	10000	0.1	101.8	78.4	37.7	25.5	22.4	199.5		23.9	2.2	KMCZIPGKKBSLEX-AOHBHZTBSA-N, KMCZIPGKKBSLEX-AOHBHZTBSA-N
SU9516	EC50	10000	-2.5	100	95.3	1	10000	26898.3	101.4	96	95.3	105	96.8	0.9		0	4	QNUKRWAIZMBVCU-WCIBSUBMSA-N, QNUKRWAIZMBVCU-WCIBSUBMSA-N
pevonedistat	EC50	1834.4	-2.4	100	60.1	1	10000	22.1	95.3	106.1	87.7	92.4	60.1	29.5		3.1	7.2	MPUQHZXIXSTTDU-QXGSTGNESA-N, MPUQHZXIXSTTDU-QXGSTGNESA-N
RQ-00203078	EC50	10000	-0.1	100	90.6	1	10000	1770.4	96.7	92.3	90.6	96.5	103.5	16		0	5.5	IJGQFZYYEHCCIZ-UHFFFAOYSA-N, IJGQFZYYEHCCIZ-UHFFFAOYSA-N
SB-218078	EC50	10000	-1.7	100	76.9	1	10000	0.5	101.1	96.2	92.9	76.9	80.7	41.7		4	2.7	OTPNDVKVEAIXTI-UHFFFAOYSA-N, OTPNDVKVEAIXTI-UHFFFAOYSA-N
ribostamycin-sulfate	EC50	10000	-0.5	100	94.5	1	10000	7.7	98	95.4	95.8	94.5	94.9	18.2		0	0.6	NSKGQURZWSPSBC-NZJHKTKDSA-N
isosorbide	EC50	10000	-2.5	100	91.4	1	10000	63171.6	94.8	93.7	91.4	101.8	99.8	1		0	6.4	KLDXJTOLSGUMSJ-JGWLITMVSA-N, KLDXJTOLSGUMSJ-JGWLITMVSA-N, KLDXJTOLSGUMSJ-JGWLITMVSA-N, KLDXJTOLSGUMSJ-JGWLITMVSA-N
imidafenacin	EC50	10000	-0.3	100	87.3	1	10000	14.9	99.4	91.8	92.8	87.3	93.4	30.4		0.1	3.3	SQKXYSGRELMAAU-UHFFFAOYSA-N, SQKXYSGRELMAAU-UHFFFAOYSA-N
SB-206553	EC50	10000	-1.6	100	76.6	1	10000	248.3	88.8	93.2	98.1	104.2	81.3	6.9		0.1	7.3	QJQORSLQNXDVGE-UHFFFAOYSA-N, QJQORSLQNXDVGE-UHFFFAOYSA-N, QJQORSLQNXDVGE-UHFFFAOYSA-N
balapiravir	EC50	10000	-1.4	100	83	1	10000	128.7	103	87	100.5	98.7	88.9	5.7		0	6.7	VKXWOLCNTHXCLF-DXEZIKHYSA-N, VKXWOLCNTHXCLF-DXEZIKHYSA-N
PT-2385	EC50	10000	-1.1	100	86.3	1	10000	1.6	102.2	94.9	88.9	86.3	95.2	36.7		1.7	4.7	ONBSHRSJOPSEGS-INIZCTEOSA-N
tivantinib	EC50	688.3	-2.5	100	44.7	1	10000	0.8	106.8	94.3	103.4	60.2	44.7	64.3		7.7	4.9	UCEQXRCJXIVODC-PMACEKPBSA-N
ercalcitriol	EC50	10000	-2.5	100	94.6	1	10000	8.5	97.7	109.8	106.3	96.4	94.6	6		0	6	ZGLHBRQAEXKACO-XJRQOBMKSA-N, ZGLHBRQAEXKACO-XJRQOBMKSA-N
dihydroergotamine	EC50	10000	-2.5	100	98.3	1	10000	352916	101.7	98.3	108.5	111	99.7	0.2		0	7.1	LUZRJRNZXALNLM-JGRZULCMSA-N, LUZRJRNZXALNLM-JGRZULCMSA-N, LUZRJRNZXALNLM-JGRZULCMSA-N, LUZRJRNZXALNLM-JGRZULCMSA-N
talarozole	EC50	3645.4	-2.5	100	67.8	1	10000	337.6	94.1	104.4	96	103.3	67.8	14.5		1.2	4.9	SNFYYXUGUBUECJ-FQEVSTJZSA-N, SNFYYXUGUBUECJ-FQEVSTJZSA-N
beta-lapachone	EC50	2747.6	-2.5	100	29.9	1	10000	54.4	100.8	96.5	91.9	96.3	29.9	39.8		4.4	4.7	QZPQTZZNNJUOLS-UHFFFAOYSA-N, QZPQTZZNNJUOLS-UHFFFAOYSA-N, QZPQTZZNNJUOLS-UHFFFAOYSA-N, QZPQTZZNNJUOLS-UHFFFAOYSA-N
salirasib	EC50	10000	-1	100	92.6	1	10000	160.7	93.4	97.8	98.9	96.3	92.6	2.2		0	4.3	WUILNKCFCLNXOK-CFBAGHHKSA-N, WUILNKCFCLNXOK-CFBAGHHKSA-N
ethimizol	EC50	10000	-0.4	100	91.5	1	10000	20	97.5	103.8	91.5	99.1	92.3	12.2		0	4.5	RYRFAMRQBZNEPX-UHFFFAOYSA-N, RYRFAMRQBZNEPX-UHFFFAOYSA-N
seratrodast	EC50	10000	-0.1	100	90.4	1	10000	1500.3	91	92.7	103.7	90.4	95.3	21.7		0	5.6	ZBVKEHDGYSLCCC-SFHVURJKSA-N, ZBVKEHDGYSLCCC-SFHVURJKSA-N, ZBVKEHDGYSLCCC-SFHVURJKSA-N
FG-7142	EC50	10000	-2.5	100	88.2	1	10000	1.7	97.7	103.5	92.2	89.8	88.2	25		0.8	2.3	QMCOPDWHWYSJSA-UHFFFAOYSA-N, QMCOPDWHWYSJSA-UHFFFAOYSA-N, QMCOPDWHWYSJSA-UHFFFAOYSA-N
dianhydrogalactitol	EC50	10000	-2.5	100	91.4	1	10000	33615.9	97.4	95.8	101.3	104.3	95.7	1		0	3.4	AAFJXZWCNVJTMK-GUCUJZIJSA-N, AAFJXZWCNVJTMK-GUCUJZIJSA-N
eplerenone	EC50	10000	-0.1	100	85.8	1	10000	1049.3	98.4	100.7	85.8	92.8	98.4	20.7		0	5.9	JUKPWJGBANNWMW-VWBFHTRKSA-N, JUKPWJGBANNWMW-VWBFHTRKSA-N, JUKPWJGBANNWMW-VWBFHTRKSA-N, JUKPWJGBANNWMW-VWBFHTRKSA-N
tasquinimod	EC50	10000	-0.1	100	100	1	10000	353.1	100	100	100	100	100	0.1		0	0	ONDYALNGTUAJDX-UHFFFAOYSA-N, ONDYALNGTUAJDX-UHFFFAOYSA-N
palovarotene	EC50	10000	-2.5	100	92.9	1	10000	81.8	106.8	93.7	94.8	96	92.9	22.9		0	3.9	YTFHCXIPDIHOIA-DHZHZOJOSA-N, YTFHCXIPDIHOIA-DHZHZOJOSA-N
EGF816	EC50	1624.6	-2.5	100	72.3	1	10000	13.7	95.5	94.3	98.1	93.7	72.3	22		2.1	3.7	IOMMMLWIABWRKL-WUTDNEBXSA-N, IOMMMLWIABWRKL-WUTDNEBXSA-N
gemcitabine	EC50	21.9	-1	100	66.2	1	10000	0.5	100.4	89	72.5	66.2	72	89.4		9.9	3.1	SDUQYLNIPVEERB-QPPQHZFASA-N, SDUQYLNIPVEERB-QPPQHZFASA-N, SDUQYLNIPVEERB-QPPQHZFASA-N, SDUQYLNIPVEERB-QPPQHZFASA-N
CC-223	EC50	1360.4	-2.5	100	42.7	1	10000	1.7	101.7	104.4	99.4	81.9	42.7	49.7		5.8	2.4	UFKLYTOEMRFKAD-SHTZXODSSA-N, UFKLYTOEMRFKAD-SHTZXODSSA-N
MK-0354	EC50	10000	-0.1	100	88.9	1	10000	621.2	97	91.1	95.2	88.9	101.9	20.9		0	5.4	LTQYSJKGRPGMPO-UHFFFAOYSA-N
PNU-120596	EC50	10000	-0.5	100	90	1	10000	3.9	98.9	102	90.3	96.3	90	19		0	3.8	CEIIEALEIHQDBX-UHFFFAOYSA-N, CEIIEALEIHQDBX-UHFFFAOYSA-N, CEIIEALEIHQDBX-UHFFFAOYSA-N, CEIIEALEIHQDBX-UHFFFAOYSA-N
MK-8033	EC50	10000	-2.5	100	75.1	1	10000	111.6	96.4	95.6	91.8	97.9	75.1	15.3		1.2	5	VMJFTOSOFDEKTM-UHFFFAOYSA-N, VMJFTOSOFDEKTM-UHFFFAOYSA-N
AZD3264	EC50	10000	-2.5	100	95.7	1	10000	95065.2	95.7	100.4	100.4	103.3	105.7	0.5		0	4.8	NMFIXEFNQPDISY-ZDUSSCGKSA-N
melatonin	EC50	10000	-2.5	100	88.8	1	10000	55501.5	107.2	88.8	101	102.4	99.5	1.4		0	7.3	DRLFMBDRBRZALE-UHFFFAOYSA-N, DRLFMBDRBRZALE-UHFFFAOYSA-N, DRLFMBDRBRZALE-UHFFFAOYSA-N, DRLFMBDRBRZALE-UHFFFAOYSA-N
GKA-50	EC50	10000	-0.4	100	92.7	1	10000	2.8	100.2	97	96.2	96.2	92.7	14.3		0	1.1	OCBMECSFDVUYQN-ROUUACIJSA-N, OCBMECSFDVUYQN-ROUUACIJSA-N
hexaminolevulinate	EC50	10000	-2.5	100	93.7	1	10000	42890.5	102.5	93.7	101.1	103.6	96.6	0.8		0	3.9	RYQOILLJDKPETL-UHFFFAOYSA-N
3PO	EC50	10000	-2.5	100	77.3	1	10000	3.1	103.2	97.1	99.7	92.3	77.3	20.1		1.8	2.2	UOWGYMNWMDNSTL-ONEGZZNKSA-N
JLK-6	EC50	10000	-2.5	100	76.6	1	10000	20.3	99.2	94.6	96.1	95.4	76.6	17.8		1.5	3.4	AMDGKLWVCUXONP-UHFFFAOYSA-N, AMDGKLWVCUXONP-UHFFFAOYSA-N
dofequidar	EC50	10000	-2.5	100	86.3	1	10000	790.5	101.8	99.9	94.7	103.4	86.3	5.6		0.1	3.4	KLWUUPVJTLHYIM-UHFFFAOYSA-N
CGP-57380	EC50	1522.4	-2.5	100	73.4	1	10000	14.1	95	93.5	105.7	93.1	73.4	21.8		2.1	5	UQPMANVRZYYQMD-UHFFFAOYSA-N, UQPMANVRZYYQMD-UHFFFAOYSA-N, UQPMANVRZYYQMD-UHFFFAOYSA-N
anethole-trithione	EC50	10000	-2.5	100	91.9	1	10000	1.5	99.3	96.5	100.3	91.9	92.2	11.9		0	1.8	KYLIZBIRMBGUOP-UHFFFAOYSA-N, KYLIZBIRMBGUOP-UHFFFAOYSA-N
solcitinib	EC50	10000	-0.8	100	81.7	1	10000	0.4	99.1	99.8	92.9	87.3	81.7	30		1.5	1.1	MPYACSQFXVMWNO-UHFFFAOYSA-N
PAC-1	EC50	1767.2	-2.5	100	8	1	10000	7.2	98.2	102.1	91.5	82.3	8	69.4		8	4.5	YQNRVGJCPCNMKT-LFVJCYFKSA-N, YQNRVGJCPCNMKT-LFVJCYFKSA-N, YQNRVGJCPCNMKT-LFVJCYFKSA-N, YQNRVGJCPCNMKT-LFVJCYFKSA-N
palosuran	EC50	10000	-0.1	100	88.3	1	10000	2710.9	99.5	93.1	88.3	99.4	104.4	18.3		0	7	WYJCYXOCHXWTHG-UHFFFAOYSA-N
R112	EC50	2051.9	-2.5	100	62.1	1	10000	26.1	102.6	106.7	99.1	94.7	62.1	26.2		2.7	3.6	TVKGTSHBQZEFEE-UHFFFAOYSA-N
STF-083010	EC50	10000	-0.1	100	95.8	1	10000	3656.4	101.9	95.8	97.4	95.9	102.6	6.5		0	3.4	TVIVJHZHPKNDAQ-MHWRWJLKSA-N, TVIVJHZHPKNDAQ-MHWRWJLKSA-N
phenylpiracetam	EC50	10000	-2.5	100	91.8	1	10000	1764.6	103.6	102.9	93.1	102.3	91.8	3.3		0	4.3	LYONXVJRBWWGQO-SNVBAGLBSA-N
SRC-kinase-inhibitor-I	EC50	1810	-2.5	100	71.1	1	10000	20.6	96.8	106.2	98	94.7	71.1	21.6		2.1	3.6	DMWVGXGXHPOEPT-UHFFFAOYSA-N, DMWVGXGXHPOEPT-UHFFFAOYSA-N
PD-407824	EC50	1907.7	-2.5	100	30.7	1	10000	8.8	98.2	103.8	104.2	88.6	30.7	50		5.7	3	IAUZTOZLTFSMIE-UHFFFAOYSA-N, IAUZTOZLTFSMIE-UHFFFAOYSA-N, IAUZTOZLTFSMIE-UHFFFAOYSA-N
salubrinal	EC50	10000	-2.5	100	80.1	1	10000	1780.9	126.2	102.4	96.7	103.2	80.1	8.6		0.4	13.4	LCOIAYJMPKXARU-CVTTXWKISA-N, LCOIAYJMPKXARU-CVTTXWKISA-N, LCOIAYJMPKXARU-CVTTXWKISA-N, LCOIAYJMPKXARU-CVTTXWKISA-N
PX-12	EC50	10000	-0.1	100	90.8	1	10000	2521.6	90.8	100.2	102.5	93.1	97.7	14.3		0	5.1	BPBPYQWMFCTCNG-ZCFIWIBFSA-N
IOX1	EC50	10000	-2.5	100	89	1	10000	54342.4	89	97.7	97.6	103.6	101.5	1.3		0	7	JGRPKOGHYBAVMW-UHFFFAOYSA-N, JGRPKOGHYBAVMW-UHFFFAOYSA-N
etifoxine	EC50	10000	-0.1	100	90.1	1	10000	1262.5	90.1	102.3	96.1	92.2	97.3	17.2		0	4.9	IBYCYJFUEJQSMK-KRWDZBQOSA-N
reparixin	EC50	10000	-0.1	100	90.4	1	10000	572.5	93.2	96.7	96.5	90.4	100.5	18.1		0	4.2	KQDRVXQXKZXMHP-LLVKDONJSA-N, KQDRVXQXKZXMHP-LLVKDONJSA-N
N-methylquipazine	EC50	10000	-0.6	100	91.4	1	10000	92.3	101.9	91.4	104.1	97.3	101.9	4.2		0	5.8	HOMWNUXPSJQSSU-UHFFFAOYSA-N, HOMWNUXPSJQSSU-UHFFFAOYSA-N
PHA-665752	EC50	3360	-2.5	100	3.7	1	10000	119.5	90.9	99.2	103.7	103.3	3.7	46.7		5.1	6.9	OYONTEXKYJZFHA-SSHUPFPWSA-N, OYONTEXKYJZFHA-SSHUPFPWSA-N, OYONTEXKYJZFHA-SSHUPFPWSA-N, OYONTEXKYJZFHA-SSHUPFPWSA-N, OYONTEXKYJZFHA-SSHUPFPWSA-N
remimazolam	EC50	10000	-0.3	100	91.7	1	10000	52.8	95.2	100.8	95.3	99.2	91.7	13		0	3.3	CYHWMBVXXDIZNZ-KRWDZBQOSA-N
LPA2-antagonist-1	EC50	827.9	-1.2	100	64.4	1	10000	0.5	96.3	107.2	95.3	80.9	64.4	39.2		3.7	4.3	BPRNMVDTWIHULJ-AWEZNQCLSA-N
nomifensine	EC50	10000	-0.1	100	94.6	1	10000	826.7	97.1	95	98	94.6	102.6	10.2		0	3.5	XXPANQJNYNUNES-AWEZNQCLSA-N, XXPANQJNYNUNES-AWEZNQCLSA-N, XXPANQJNYNUNES-AWEZNQCLSA-N
BCI-540	EC50	10000	-2.5	100	94.4	1	10000	56603.5	94.4	99.2	99.8	103.3	100.6	0.7		0	3.7	PSPGQHXMUKWNDI-UHFFFAOYSA-N, PSPGQHXMUKWNDI-UHFFFAOYSA-N
voreloxin	EC50	1792.3	-2.5	100	55.1	1	10000	15.7	94.1	93.2	99.9	91.6	55.1	33.6		3.7	4.5	XZAFZXJXZHRNAQ-STQMWFEESA-N, XZAFZXJXZHRNAQ-STQMWFEESA-N
MRS-3777	EC50	10000	-2.5	100	87	1	10000	57315	87	103.9	99.6	108.6	100.1	1.6		0	8.7	ZYVKEIQGOGHCFB-UHFFFAOYSA-N, ZYVKEIQGOGHCFB-UHFFFAOYSA-N, OGCQBCHLFMBCCE-UHFFFAOYSA-N, OGCQBCHLFMBCCE-UHFFFAOYSA-N
ARQ-092	EC50	354.4	-0.8	100	52.8	1	10000	0.4	94.7	97.9	87.4	68	52.8	69.7		7.1	2.9	HNFMVVHMKGFCMB-UHFFFAOYSA-N
SP-100030	EC50	10000	-2.5	100	94.3	1	10000	52529.5	102.2	94.3	101.9	102.7	97.7	0.7		0	3.5	GHMKQBWHPQMXSH-UHFFFAOYSA-N, GHMKQBWHPQMXSH-UHFFFAOYSA-N
pirodavir	EC50	10000	-2.5	100	87.4	1	10000	37685.2	87.4	89.6	105.8	102.7	92.8	1.9		0	8.8	KCHIOGFOPPOUJC-UHFFFAOYSA-N, KCHIOGFOPPOUJC-UHFFFAOYSA-N
(-)-Huperzine A	EC50	10000	-0.2	100	90.6	1	10000	498.1	103.4	97.7	90.6	100.2	106.6	10.9		0	7.3
palifosfamide	EC50	10000	-2.5	100	93.7	1	10000	51.7	94.4	93.7	102.6	98.4	93.7	5.1		0	4.4	BKCJZNIZRWYHBN-UHFFFAOYSA-N, BKCJZNIZRWYHBN-UHFFFAOYSA-N
alvimopan	EC50	10000	-2.5	100	91.8	1	10000	84419.9	102.2	91.8	93.6	107	105.9	1		0	8.1	UPNUIXSCZBYVBB-JVFUWBCBSA-N, UPNUIXSCZBYVBB-JVFUWBCBSA-N
SSR-180711	EC50	10000	-0.3	100	94.2	1	10000	159.5	101.4	104.6	94.2	98	101.5	4.7		0	4.2
GS-6201	EC50	10000	-2.5	100	98.5	1	10000	301076	98.5	104.1	105	108.4	100.2	0.2		0	5.4	KOYXXLLNCXWUNF-UHFFFAOYSA-N
fenoxaprop-p-ethyl	EC50	10000	-2.5	100	94.4	1	10000	29673.3	101.5	100	103.3	101.4	97.2	0.7		0	1.9	PQKBPHSEKWERTG-LLVKDONJSA-N
UNC0642	EC50	10000	-2.5	100	92.5	1	10000	61683.7	101	92.5	103.5	105.9	99.7	0.9		0	5.4	RNAMYOYQYRYFQY-UHFFFAOYSA-N, RNAMYOYQYRYFQY-UHFFFAOYSA-N, RNAMYOYQYRYFQY-UHFFFAOYSA-N
hydroxyfasudil	EC50	10000	-2.5	100	94	1	10000	106310	98.7	99.3	94	106.7	108.6	0.7		0	7.4	ZAVGJDAFCZAWSZ-UHFFFAOYSA-N, ZAVGJDAFCZAWSZ-UHFFFAOYSA-N
eltoprazine	EC50	10000	-2.5	100	97.1	1	10000	170277	105.2	97.1	105.5	107.9	101.4	0.4		0	5.8	WVLHGCRWEHCIOT-UHFFFAOYSA-N, WVLHGCRWEHCIOT-UHFFFAOYSA-N, WVLHGCRWEHCIOT-UHFFFAOYSA-N
JNJ-42041935	EC50	10000	-2.5	100	89.6	1	10000	18294.8	103.6	92.7	97.6	103.1	93.6	1.7		0	4.5	FXHHASJVTYRJHH-UHFFFAOYSA-N
timolol	EC50	10000	-0.1	100	96.9	1	10000	10848.3	98.1	102	97	96.9	112.8	4.8		0	7.5	BLJRIMJGRPQVNF-JTQLQIEISA-N, BLJRIMJGRPQVNF-JTQLQIEISA-N, BLJRIMJGRPQVNF-JTQLQIEISA-N
ML314	EC50	2131.7	-2.5	100	59	1	10000	34.1	100	91.5	97.9	94.8	59	27.6		2.9	4.4	SWEOAXMICIJCQC-UHFFFAOYSA-N
AMG-9810	EC50	1409.3	-2.5	100	67.8	1	10000	7	94.9	92.8	99.3	90.4	67.8	27.4		2.9	4.4	GZTFUVZVLYUPRG-IZZDOVSWSA-N, GZTFUVZVLYUPRG-IZZDOVSWSA-N, GZTFUVZVLYUPRG-IZZDOVSWSA-N
tirapazamine	EC50	10000	-2.5	100	90.4	1	10000	2.7	99.9	102.4	92.3	94.8	90.4	21.4		0	2.5	ORYDPOVDJJZGHQ-UHFFFAOYSA-N, ORYDPOVDJJZGHQ-UHFFFAOYSA-N
SB-242235	EC50	10000	-0.3	100	87.6	1	10000	36.2	95.8	95.7	87.6	95.2	87.8	30.6		0	3.4	PDTYLGXVBIWRIM-UHFFFAOYSA-N, PDTYLGXVBIWRIM-UHFFFAOYSA-N
terutroban	EC50	10000	-2.5	100	87.2	1	10000	13546.6	93	97.4	100.5	102.2	92.2	2.1		0	3.9	HWEOXFSBSQIWSY-MRXNPFEDSA-N
XMD17-109	EC50	1483.8	-2.5	100	32	1	10000	2.8	96.1	104	99	81.6	32	56.4		6.5	2.8	XVBGRTMNFNMINE-UHFFFAOYSA-N, XVBGRTMNFNMINE-UHFFFAOYSA-N
tolrestat	EC50	10000	-1	100	89.3	1	10000	176.3	92.9	95.8	90.6	98.9	89.3	3.2		0	6.8	LUBHDINQXIHVLS-UHFFFAOYSA-N, LUBHDINQXIHVLS-UHFFFAOYSA-N, LUBHDINQXIHVLS-UHFFFAOYSA-N
amifampridine	EC50	10000	-0.1	100	91	1	10000	2364.4	99.2	97.3	91	91	103.4	14.6		0	5.5	OYTKINVCDFNREN-UHFFFAOYSA-N, OYTKINVCDFNREN-UHFFFAOYSA-N
GDC-0810	EC50	10000	-2.5	100	89.1	1	10000	11083.5	102.1	94.6	95	102	92.7	2.1		0	4	BURHGPHDEVGCEZ-KJGLQBJMSA-N
SB-225002	EC50	1202.6	-2.5	100	40.5	1	10000	0.7	98.6	103.1	102.2	77	40.5	54.8		6.4	2.1	MQBZVUNNWUIPMK-UHFFFAOYSA-N, MQBZVUNNWUIPMK-UHFFFAOYSA-N
TRV130	EC50	10000	-2.5	100	93	1	10000	3.8	105.4	103.8	101	93	97.6	10		0	4.1	DMNOVGJWPASQDL-OAQYLSRUSA-N
compound-w	EC50	10000	-0.1	100	100	1	10000	353.1	100	100	100	100	100	0.1		0	0	JOSXKPZXMVHRKU-UHFFFAOYSA-N, JOSXKPZXMVHRKU-UHFFFAOYSA-N
DAA-1106	EC50	4067.3	-2.5	100	71.4	1	10000	1015.5	93.4	112.4	93.1	107.5	71.4	11.7		0.9	9	DCRZYADKQRHHSF-UHFFFAOYSA-N, DCRZYADKQRHHSF-UHFFFAOYSA-N
FG-2216	EC50	10000	-2	100	93.5	1	10000	1	98.2	101.8	99.3	94.1	93.5	9.8		0	1.3	OUQVKRKGTAUJQA-UHFFFAOYSA-N
MK-0773	EC50	10000	-2.5	100	83.3	1	10000	1.8	102.1	92.4	100.5	83.3	87.7	24.7		1.8	4.6	GBEUKTWTUSPHEE-JWJWXJQQSA-N, GBEUKTWTUSPHEE-JWJWXJQQSA-N
triflusal	EC50	10000	-0.2	100	90	1	10000	399.2	96	106.2	90	98.4	103.4	11.2		0	7.1	RMWVZGDJPAKBDE-UHFFFAOYSA-N, RMWVZGDJPAKBDE-UHFFFAOYSA-N, RMWVZGDJPAKBDE-UHFFFAOYSA-N, RMWVZGDJPAKBDE-UHFFFAOYSA-N, RMWVZGDJPAKBDE-UHFFFAOYSA-N
RS-504393	EC50	10000	-1	100	87.7	1	10000	151.6	97	91.7	93.3	94.4	87.7	3.7		0	6.7	ODNICNWASXKNNQ-UHFFFAOYSA-N, ODNICNWASXKNNQ-UHFFFAOYSA-N
UNC2025	EC50	2623.6	-2.5	100	33.6	1	10000	64.8	88.5	103.1	97.3	95.5	33.6	39		4.3	6.3	MJSHVHLADKXCML-RQNOJGIXSA-N
nisoldipine	EC50	1886.6	-2.5	100	63.1	1	10000	24.6	98.2	109.1	99.1	93.8	63.1	26.8		2.8	4.7	VKQFCGNPDRICFG-GOSISDBHSA-N, VKQFCGNPDRICFG-GOSISDBHSA-N, VKQFCGNPDRICFG-GOSISDBHSA-N, VKQFCGNPDRICFG-GOSISDBHSA-N, VKQFCGNPDRICFG-GOSISDBHSA-N
CINPA-1	EC50	10000	-2.5	100	89.2	1	10000	4697.9	103	96.1	100.5	100.1	92.2	2.4		0	2.5	AYQBYSPEGRYKFA-UHFFFAOYSA-N, AYQBYSPEGRYKFA-UHFFFAOYSA-N
enasidenib	EC50	10000	-2.5	100	79.3	1	10000	945.8	94.5	114.6	107.4	102.1	79.3	9.3		0.5	8.8	DYLUUSLLRIQKOE-UHFFFAOYSA-N
YK-4-279	EC50	1810.8	-2.5	100	63.8	1	10000	20.3	105	93.1	102.8	93.3	63.8	26.9		2.8	4.5	HLXSCTYHLQHQDJ-KRWDZBQOSA-N, HLXSCTYHLQHQDJ-KRWDZBQOSA-N
dobutamine	EC50	10000	-0.4	100	95	1	10000	195.9	106.5	99.2	99.3	95	104	3.9		0	5	JRWZLRBJNMZMFE-UHFFFAOYSA-N, JRWZLRBJNMZMFE-UHFFFAOYSA-N, JRWZLRBJNMZMFE-UHFFFAOYSA-N, JRWZLRBJNMZMFE-UHFFFAOYSA-N, JRWZLRBJNMZMFE-UHFFFAOYSA-N
NS-018	EC50	1580	-2.5	100	32	1	10000	3.1	99.1	102.5	103.8	83.6	32	54.6		6.3	2.4	UQTPDWDAYHAZNT-AWEZNQCLSA-N
Tapentadol (hydrochloride)	EC50	10000	-0.1	100	91.7	1	10000	3535.1	93.5	99.6	96.3	91.7	106.9	12.9		0	6.4
1,2,3,4,5,6-hexabromocyclohexane	EC50	10000	-2.5	100	93.6	1	10000	54636.1	96.4	93.6	97.3	101.7	98.4	0.8		0	4.1	QFQZKISCBJKVHI-UHFFFAOYSA-N, QFQZKISCBJKVHI-UHFFFAOYSA-N
GSK2830371	EC50	10000	-2.5	100	96.3	1	10000	4.1	99.9	103.5	97.5	96.3	96.6	7.8		0	1.8	IVDUVEGCMXCMSO-FQEVSTJZSA-N, IVDUVEGCMXCMSO-FQEVSTJZSA-N
BRD4770	EC50	10000	-0.9	100	80	1	10000	1.3	98	103.3	94.1	91.9	80	21.8		1	3.1	UCGWYCMPZXDHNR-UHFFFAOYSA-N, UCGWYCMPZXDHNR-UHFFFAOYSA-N
ML297	EC50	10000	-2.5	100	95.9	1	10000	101821	96.9	97	95.9	107.6	99.2	0.5		0	4.9	IEKSMUSSYJUQMY-UHFFFAOYSA-N, IEKSMUSSYJUQMY-UHFFFAOYSA-N
CPI-0610	EC50	10000	-2.5	100	80.6	1	10000	17.3	104.5	108.4	105.7	94.5	80.6	16.3		1.2	5.5	GCWIQUVXWZWCLE-INIZCTEOSA-N, GCWIQUVXWZWCLE-INIZCTEOSA-N
evatanepag	EC50	10000	-2.5	100	97.8	1	10000	77552.5	98.5	97.8	100.9	101.7	101.2	0.3		0	2	WOHRHWDYFNWPNG-UHFFFAOYSA-N
danirixin	EC50	10000	-0.4	100	93.4	1	10000	63.3	99.3	103.6	93.4	99.4	95.9	7		0	3.5	NGYNBSHYFOFVLS-LBPRGKRZSA-N
dinoprostone	EC50	10000	-2.5	100	95.2	1	10000	2218.3	100.8	103.9	100.7	102.4	95.2	1.8		0	2.4	XEYBRNLFEZDVAW-ARSRFYASSA-N, XEYBRNLFEZDVAW-ARSRFYASSA-N
KG-5	EC50	1565.2	-2.5	100	35.2	1	10000	4	96.7	98.7	104.9	84.1	35.2	52.3		6	3	CMYHZFCJPORPHY-UHFFFAOYSA-N, CMYHZFCJPORPHY-UHFFFAOYSA-N
efinaconazole	EC50	10000	-2.5	100	78.3	1	10000	1.6	96.9	98.3	100	91.8	78.3	19.9		1.7	1.8	NFEZZTICAUWDHU-KDOFPFPSSA-N
plerixafor	EC50	10000	-2.5	100	92.4	1	10000	11945.7	100.7	96.1	97.5	100.7	95.2	1.3		0	2.4	YIQPUIGJQJDJOS-UHFFFAOYSA-N, YIQPUIGJQJDJOS-UHFFFAOYSA-N, YIQPUIGJQJDJOS-UHFFFAOYSA-N, YIQPUIGJQJDJOS-UHFFFAOYSA-N
JNJ-42165279	EC50	10000	-0.7	100	81	1	10000	1	97.7	100.7	94	90.3	81	25.2		1	2.1	YWGYNGCRVZLMCS-UHFFFAOYSA-N
SJ-172550	EC50	10000	-2.5	100	92.4	1	10000	6.1	102.5	108.4	92.4	92.9	97.4	17.5		0	5.1	RKKFQJXGAQWHBZ-LICLKQGHSA-N, RKKFQJXGAQWHBZ-LICLKQGHSA-N, RKKFQJXGAQWHBZ-LICLKQGHSA-N
2'-MeCCPA	EC50	10000	-2.5	100	95.9	1	10000	88107.3	95.9	100.4	101.8	105.1	103	0.5		0	4.3	MMPAUXMIDJWGFO-ROMFRFKVSA-N, MMPAUXMIDJWGFO-ROMFRFKVSA-N, MMPAUXMIDJWGFO-ROMFRFKVSA-N
schisandrol-B	EC50	10000	-0.2	100	92	1	10000	360.9	104.2	92	95.9	95.9	97.4	12.3		0	4.3	ZWRRJEICIPUPHZ-MYODQAERSA-N, ZWRRJEICIPUPHZ-MYODQAERSA-N
laropiprant	EC50	10000	-0.4	100	88.5	1	10000	6.1	95.4	102.5	91	95.4	88.5	20.4		0	4.1	NXFFJDQHYLNEJK-CYBMUJFWSA-N, NXFFJDQHYLNEJK-CYBMUJFWSA-N
flupirtine	EC50	10000	-2.5	100	87.7	1	10000	2.8	105.5	102.4	99.6	87.7	96	18.8		0.6	5.1	JUUFBMODXQKSTD-UHFFFAOYSA-N, JUUFBMODXQKSTD-UHFFFAOYSA-N, JUUFBMODXQKSTD-UHFFFAOYSA-N, JUUFBMODXQKSTD-UHFFFAOYSA-N, JUUFBMODXQKSTD-UHFFFAOYSA-N
SX-011	EC50	1660.9	-2.5	100	70.4	1	10000	14	93.9	96.3	98.3	93.5	70.4	23.1		2.3	3.7	GUTYHDCSDBBMGW-UHFFFAOYSA-N, GUTYHDCSDBBMGW-UHFFFAOYSA-N
CPI-360	EC50	10000	-2.5	100	95.7	1	10000	11123.3	107.1	106.2	99.2	106.8	95.7	1.3		0	5.9	PFPSFENQCNMITC-MRXNPFEDSA-N
INT-767	EC50	10000	-0.1	100	100	1	10000	353.1	100	100	100	100	100	0.1		0	0	XGIYOABXZNJOHV-APIYUPOTSA-N
torcitabine	EC50	10000	-2.5	100	86.5	1	10000	30.9	105.4	95	100.6	97.1	86.5	10.5		0.3	3.7	CKTSBUTUHBMZGZ-SHYZEUOFSA-N, CKTSBUTUHBMZGZ-SHYZEUOFSA-N
acalabrutinib	EC50	10000	-0.1	100	90.5	1	10000	1856.1	92.1	100.7	99.4	90.5	97.8	15.4		0	4.6	WDENQIQQYWYTPO-IBGZPJMESA-N
EVP-6124	EC50	10000	-2.5	100	87.9	1	10000	13396.5	94.6	97.5	98.2	101.3	92.9	1.8		0	3.2	SSRDSYXGYPJKRR-ZDUSSCGKSA-N, SSRDSYXGYPJKRR-ZDUSSCGKSA-N
K02288	EC50	10000	-2.5	100	79.4	1	10000	248.3	100.6	103	104.8	100.7	79.4	10		0.6	3	CJLMANFTWLNAKC-UHFFFAOYSA-N, CJLMANFTWLNAKC-UHFFFAOYSA-N, CJLMANFTWLNAKC-UHFFFAOYSA-N
SDZ-WAG-994	EC50	10000	-2.5	100	84.7	1	10000	56982.2	84.7	95.4	90	102.8	99.5	1.8		0	10.2	JAKAFSGZUXCHLF-LSCFUAHRSA-N, JAKAFSGZUXCHLF-LSCFUAHRSA-N, JAKAFSGZUXCHLF-LSCFUAHRSA-N
BNC105	EC50	1	-1.5	100	37.9	1	10000	88.8	62.8	39.6	41.4	37.9	41.1	235.7		30.3	3.9	RADMJHVVIZTENA-UHFFFAOYSA-N, RADMJHVVIZTENA-UHFFFAOYSA-N
brexpiprazole	EC50	10000	-1	100	87.3	1	10000	183.3	91.7	96.7	87.3	98.1	87.5	3.8		0	8.3	ZKIAIYBUSXZPLP-UHFFFAOYSA-N, ZKIAIYBUSXZPLP-UHFFFAOYSA-N
tipiracil	EC50	10000	-1	100	93.2	1	10000	210.9	96.7	93.4	93.2	98.1	98.6	2.1		0	5.1	QQHMKNYGKVVGCZ-UHFFFAOYSA-N, QQHMKNYGKVVGCZ-UHFFFAOYSA-N
TAK-063	EC50	10000	-0.1	100	88.1	1	10000	2777.3	88.1	95.7	91.1	97.4	104.7	18.5		0	7.3	KVHRYLNQDWXAGI-UHFFFAOYSA-N
tozadenant	EC50	10000	-0.9	100	90.8	1	10000	176.6	90.8	95.5	110.2	96.1	98	3.1		0	7.5	XNBRWUQWSKXMPW-UHFFFAOYSA-N, XNBRWUQWSKXMPW-UHFFFAOYSA-N
WH-4-023	EC50	10000	-2.5	100	89.4	1	10000	77515.5	100.6	89.4	102.2	113.7	102.6	1.3		0	9.6	NBTNHSGBRGTFJS-UHFFFAOYSA-N, NBTNHSGBRGTFJS-UHFFFAOYSA-N
suplatast	EC50	10000	-0.1	100	95.9	1	10000	3502.8	95.9	99	99.1	98.5	103.5	6.4		0	3.2	DYZJXZOQQRXDLE-CQSZACIVSA-O, DYZJXZOQQRXDLE-CQSZACIVSA-O, DYZJXZOQQRXDLE-CQSZACIVSA-O, DYZJXZOQQRXDLE-CQSZACIVSA-O, DYZJXZOQQRXDLE-CQSZACIVSA-O
AZD9272	EC50	10000	-2.5	100	89.8	1	10000	54380.7	96.7	105.3	101.3	111.2	94.8	1.2		0	6.4	RBSPCALDSNXWEP-UHFFFAOYSA-N, RBSPCALDSNXWEP-UHFFFAOYSA-N
RP67580	EC50	10000	-2.5	100	95.3	1	10000	101281	96.6	96.5	95.3	108.7	98.4	0.6		0	5.5	VWBOQFANCXZMAU-LOSJGSFVSA-N, VWBOQFANCXZMAU-LOSJGSFVSA-N
imiloxan	EC50	10000	-2.5	100	87.6	1	10000	62002	105.8	87.6	92.9	103.9	102.1	1.5		0	9	UXABARREKCJULM-NSHDSACASA-N, UXABARREKCJULM-NSHDSACASA-N
CYM-5442	EC50	2964.3	-2.5	100	71.7	1	10000	184.3	91	96.9	101.6	99.2	71.7	15.2		1.3	4.9	NUIKTBLZSPQGCP-LJQANCHMSA-N, NUIKTBLZSPQGCP-LJQANCHMSA-N
N6-cyclopentyladenosine	EC50	10000	-2.5	100	92.8	1	10000	135552	92.8	99.7	108.8	103.8	115.7	0.9		0	11.4	SQMWSBKSHWARHU-SDBHATRESA-N, SQMWSBKSHWARHU-SDBHATRESA-N
CJ-033466	EC50	10000	-1.9	100	83.1	1	10000	5852.8	103	83.1	103.3	99.7	106.7	2.6		0	11.5	ISKHMDNIWXPUGR-UHFFFAOYSA-N, ISKHMDNIWXPUGR-UHFFFAOYSA-N
ML228	EC50	692.4	-1.1	100	13.6	1	10000	0.2	103.8	98.2	89.3	49.5	13.6	101.8		11.2	3.1	QNRODODTMXCRKU-UHFFFAOYSA-N, QNRODODTMXCRKU-UHFFFAOYSA-N
GANT-58	EC50	10000	-0.7	100	86.6	1	10000	1.8	104.8	99	94.6	92.6	86.6	19.9		0.2	2.8	USWLOKMMUTWFMD-UHFFFAOYSA-N, USWLOKMMUTWFMD-UHFFFAOYSA-N
exo-IWR-1	EC50	10000	-2.5	100	92.2	1	10000	69997	92.2	100.4	102.8	101.5	105.6	0.9		0	6.4	ZGSXEXBYLJIOGF-BTYSMDAFSA-N, ZGSXEXBYLJIOGF-BTYSMDAFSA-N
SB-218795	EC50	10000	-2.5	100	94.9	1	10000	151366	109.7	94.9	106.4	104.4	109.4	0.6		0	9	IUMQXQJZIHWLIN-HSZRJFAPSA-N, IUMQXQJZIHWLIN-HSZRJFAPSA-N, IUMQXQJZIHWLIN-HSZRJFAPSA-N
erdafitinib	EC50	3014	-2.5	100	65.2	1	10000	192.5	90.1	99.3	94	99.3	65.2	18.4		1.7	5.9	OLAHOMJCDNXHFI-UHFFFAOYSA-N
felbamate	EC50	10000	-1	100	92.9	1	10000	171.1	92.9	97.2	95.9	99.1	97.1	2.1		0	4.3	WKGXYQFOCVYPAC-UHFFFAOYSA-N, WKGXYQFOCVYPAC-UHFFFAOYSA-N, WKGXYQFOCVYPAC-UHFFFAOYSA-N, WKGXYQFOCVYPAC-UHFFFAOYSA-N, WKGXYQFOCVYPAC-UHFFFAOYSA-N
AGN-194310	EC50	10000	-2.5	100	79.4	1	10000	145.2	100.1	102.6	97.7	100.4	79.4	10.2		0.6	2	LHUPKWKWYWOMSK-UHFFFAOYSA-N
IBC-293	EC50	10000	-2.5	100	91.6	1	10000	23634	101.8	98	100.8	106.2	95.2	1.2		0	3.4	RUTVRAJKELSHCC-UHFFFAOYSA-N, RUTVRAJKELSHCC-UHFFFAOYSA-N
GW-4064	EC50	10000	-2.5	100	81.4	1	10000	0.5	94	99.4	102.5	91	81.4	18.3		1.4	3.3	BYTNEISLBIENSA-MDZDMXLPSA-N, BYTNEISLBIENSA-MDZDMXLPSA-N, BYTNEISLBIENSA-MDZDMXLPSA-N
GSK2879552	EC50	10000	-2.5	100	94	1	10000	87639.6	101	107.9	94	105.4	101.7	0.7		0	6.1	LRULVYSBRWUVGR-FCHUYYIVSA-N
calcipotriol	EC50	10000	-1	100	88.3	1	10000	204	94.7	88.6	99.6	88.3	89.9	3.5		0	8.5	LWQQLNNNIPYSNX-UROSTWAQSA-N, LWQQLNNNIPYSNX-UROSTWAQSA-N, LWQQLNNNIPYSNX-UROSTWAQSA-N
lemborexant	EC50	10000	-0.1	100	89.6	1	10000	1028.3	94.9	97.5	89.6	94.5	100.4	18.3		0	4.4	MUGXRYIUWFITCP-PGRDOPGGSA-N
Ko143	EC50	10000	-2.5	100	91.4	1	10000	1.7	95.7	99.6	91.8	91.4	93	21.6		0	2.3	NXNRAECHCJZNRF-JBACZVJFSA-N, NXNRAECHCJZNRF-JBACZVJFSA-N
MI-14	EC50	10000	-2	100	83.3	1	10000	1.8	99.1	92.2	99.5	93.1	83.3	15.5		0.9	3.9	PSTAJIONBVMKLA-UHFFFAOYSA-N, PSTAJIONBVMKLA-UHFFFAOYSA-N
dihydroxyphenylglycine	EC50	10000	-1	100	87.1	1	10000	206.1	99.5	94.1	87.1	87.7	99.7	3.9		0	9.5	HOOWCUZPEFNHDT-SSDOTTSWSA-N, HOOWCUZPEFNHDT-SSDOTTSWSA-N
RU-28318	EC50	10000	-1	100	87.4	1	10000	160.8	87.4	98.4	95.7	94.9	89.8	3.8		0	7.2	DNHCHRGCTVRAFT-JEHIOXJOSA-N, DNHCHRGCTVRAFT-JEHIOXJOSA-N
DHBP	EC50	2367.8	-2.5	100	36.5	1	10000	33.6	103.2	97.1	92.2	93.9	36.5	40		4.5	4.5	XJGZGUSMZSXHJI-UHFFFAOYSA-N, XJGZGUSMZSXHJI-UHFFFAOYSA-N
GTP-14564	EC50	10000	-2.5	100	89.7	1	10000	18.6	107.3	99.4	104.3	96.8	89.7	8.8		0	4.3	DZQLVVLATXPWBK-UHFFFAOYSA-N, DZQLVVLATXPWBK-UHFFFAOYSA-N, DZQLVVLATXPWBK-UHFFFAOYSA-N
SR-3677	EC50	10000	-2.5	100	89.9	1	10000	34190.1	100.1	95.6	105.1	104.6	94.9	1.2		0	4.1	OQWZIAVXCYIZNN-OAQYLSRUSA-N, OQWZIAVXCYIZNN-OAQYLSRUSA-N
SR-2640	EC50	10000	-2.5	100	91.7	1	10000	11.1	104.9	103.2	106.8	96.8	91.7	7.6		0	4.5	LMPZHLXYBWGGNT-UHFFFAOYSA-N, LMPZHLXYBWGGNT-UHFFFAOYSA-N, LMPZHLXYBWGGNT-UHFFFAOYSA-N
DVD-111	EC50	10000	-1.1	100	97	1	10000	1124	110.1	102.3	113.8	97	106.7	0.8		0	9.7	PJNSMUBMSNAEEN-AWEZNQCLSA-N, PJNSMUBMSNAEEN-AWEZNQCLSA-N
oxiracetam	EC50	10000	-0.6	100	94.8	1	10000	163.2	98.9	110.8	94.8	99.1	101.2	2.7		0	6.3	IHLAQQPQKRMGSS-SCSAIBSYSA-N, IHLAQQPQKRMGSS-SCSAIBSYSA-N
MN-64	EC50	10000	-2.5	100	81.1	1	10000	1.6	105	98.8	104.6	84.9	81.1	23.1		1.9	3.5	PYTOHIUBXSJKQH-UHFFFAOYSA-N, PYTOHIUBXSJKQH-UHFFFAOYSA-N
cariprazine	EC50	10000	-1	100	86.6	1	10000	153.5	95.7	95.2	96.5	86.6	97.2	4		0	7.3	KPWSJANDNDDRMB-QAQDUYKDSA-N
gefitinib	EC50	876.4	-0.8	100	58.6	1	10000	1.5	110.3	102.1	87.8	82.9	58.6	46.4		4.1	7.2	XGALLCVXEZPNRQ-UHFFFAOYSA-N, XGALLCVXEZPNRQ-UHFFFAOYSA-N, XGALLCVXEZPNRQ-UHFFFAOYSA-N, XGALLCVXEZPNRQ-UHFFFAOYSA-N
pitolisant	EC50	10000	-0.5	100	89.7	1	10000	3.9	99.4	93.6	96.4	89.7	89.8	24.9		0	2.2	NNACHAUCXXVJSP-UHFFFAOYSA-N, NNACHAUCXXVJSP-UHFFFAOYSA-N, NNACHAUCXXVJSP-UHFFFAOYSA-N
indatraline	EC50	10000	-2.5	100	86.8	1	10000	706.9	99.7	102.7	95	102.6	86.8	5.6		0.1	3.3	SVFXPTLYMIXFRX-XJKSGUPXSA-N, SVFXPTLYMIXFRX-XJKSGUPXSA-N, SVFXPTLYMIXFRX-XJKSGUPXSA-N
otenzepad	EC50	10000	-2.5	100	97.6	1	10000	17.8	103.8	104.5	107.6	97.6	98.8	2.9		0	4.9	UBRKDAVQCKZSPO-GOSISDBHSA-N, UBRKDAVQCKZSPO-GOSISDBHSA-N, UBRKDAVQCKZSPO-GOSISDBHSA-N
castanospermine	EC50	10000	-1	100	98.2	1	10000	496	100.1	99	106.3	98.2	100.1	0.5		0	3.4	JDVVGAQPNNXQDW-TVNFTVLESA-N, JDVVGAQPNNXQDW-TVNFTVLESA-N
BU226	EC50	10000	-0.4	100	94.3	1	10000	145.7	102.7	107.7	94.3	97.7	100.9	3.8		0	5.3	ZXRSVNHYTSSFMN-UHFFFAOYSA-N, ZXRSVNHYTSSFMN-UHFFFAOYSA-N
ceftibuten	EC50	10000	-0.7	100	94.9	1	10000	142.3	101.8	102	106.1	94.9	104	2.3		0	5.2	UNJFKXSSGBWRBZ-BJCIPQKHSA-N, UNJFKXSSGBWRBZ-BJCIPQKHSA-N, UNJFKXSSGBWRBZ-BJCIPQKHSA-N, UNJFKXSSGBWRBZ-BJCIPQKHSA-N, UNJFKXSSGBWRBZ-BJCIPQKHSA-N
FK-888	EC50	1870.3	-2.5	100	69.3	1	10000	16.2	99.7	105.2	99.2	94.7	69.3	22.4		2.2	2.7	BFNKQTIJVFGCKQ-PDJGWCFMSA-N, BFNKQTIJVFGCKQ-PDJGWCFMSA-N, BFNKQTIJVFGCKQ-PDJGWCFMSA-N
TRAM-34	EC50	10000	-1	100	89	1	10000	160.5	95.8	89	99	99	90.1	3.3		0	6.3	KBFUQFVFYYBHBT-UHFFFAOYSA-N, KBFUQFVFYYBHBT-UHFFFAOYSA-N
PHTPP	EC50	10000	-2.5	100	95.9	1	10000	2298.6	103.8	100.5	99.1	101.9	95.9	1.6		0	2.2	AEZPAUSGTAHLOQ-UHFFFAOYSA-N, AEZPAUSGTAHLOQ-UHFFFAOYSA-N, AEZPAUSGTAHLOQ-UHFFFAOYSA-N
PK-THPP	EC50	10000	-2.5	100	75.3	1	10000	163.9	104.9	99.8	100.5	100.4	75.3	12.3		0.9	2.7	CJZGRIRZVHNUSM-UHFFFAOYSA-N, CJZGRIRZVHNUSM-UHFFFAOYSA-N
dihydroergocristine	EC50	10000	-2.5	100	89.3	1	10000	8303	104.7	100.2	89.3	102.5	91.7	2.7		0	6	DEQITUUQPICUMR-HJPBWRTMSA-N, DEQITUUQPICUMR-HJPBWRTMSA-N, DEQITUUQPICUMR-HJPBWRTMSA-N
SR-140333	EC50	10000	-2.5	100	91.8	1	10000	10.3	102.1	99.7	100.4	97.9	91.8	6.7		0	1.1	RPDFDSQFBCJTDY-GAQXSTBRSA-N, RPDFDSQFBCJTDY-GAQXSTBRSA-N
L-689560	EC50	10000	-2.5	100	92.5	1	10000	2213.5	98.1	103.6	104.5	103.9	92.5	2.8		0	3.7	UCKHICKHGAOGAP-UONOGXRCSA-N, UCKHICKHGAOGAP-UONOGXRCSA-N, UCKHICKHGAOGAP-UONOGXRCSA-N
atipamezole	EC50	10000	-2.3	100	100	1	10000	7.72307e+06	104	115.1	104.2	100	107.9	0		0	9	HSWPZIDYAHLZDD-UHFFFAOYSA-N, HSWPZIDYAHLZDD-UHFFFAOYSA-N, HSWPZIDYAHLZDD-UHFFFAOYSA-N
BVT-2733	EC50	10000	-2.5	100	92.6	1	10000	66483.2	106.2	92.6	100.5	105.8	98.3	0.9		0	5.8	YDPRNGAPPNPYQQ-UHFFFAOYSA-N
unbs-5162	EC50	10000	-2.5	100	92.1	1	10000	46179	96.5	99.3	93.5	104.1	96	0.9		0	4.2	WCKZRLOUKYFJDY-UHFFFAOYSA-N, WCKZRLOUKYFJDY-UHFFFAOYSA-N
irsogladine	EC50	10000	-2.5	100	99	1	10000	385246	101.2	99	101.2	101.8	108.4	0.1		0	4.6	ATCGGEJZONJOCL-UHFFFAOYSA-N, ATCGGEJZONJOCL-UHFFFAOYSA-N, ATCGGEJZONJOCL-UHFFFAOYSA-N, ATCGGEJZONJOCL-UHFFFAOYSA-N
pardoprunox	EC50	10000	-0.2	100	90.6	1	10000	199.3	102.1	100.6	96.4	90.6	100	9.9		0	4.3	YVPUUUDAZYFFQT-UHFFFAOYSA-N
arglabin	EC50	3604.1	-2.5	100	58.2	1	10000	271	91.6	97.8	100.4	103.8	58.2	19.1		1.8	5.3	UVJYAKBJSGRTHA-CUZKYEQNSA-N, UVJYAKBJSGRTHA-CUZKYEQNSA-N
LXR-623	EC50	10000	-0.4	100	83.2	1	10000	11.2	102.3	92	94.5	96.5	83.2	23.4		0.2	4.8	KYWWJENKIMRJBI-UHFFFAOYSA-N, KYWWJENKIMRJBI-UHFFFAOYSA-N
m-3M3FBS	EC50	10000	-1.1	100	98.2	1	10000	1459.9	110.8	98.8	108.2	98.2	106.1	0.5		0	7.7	ZIIUUSVHCHPIQD-UHFFFAOYSA-N, ZIIUUSVHCHPIQD-UHFFFAOYSA-N
4BP-TQS	EC50	10000	-0.3	100	94.5	1	10000	71.1	101.7	97.1	99.6	98.5	97.1	4.8		0	1.5	YNCXHXYZTLIZTO-RLFYNMQTSA-N, YNCXHXYZTLIZTO-RLFYNMQTSA-N
AZD6482	EC50	1111.2	-0.9	100	57.5	1	10000	1	93.5	102.4	90	83.6	57.5	42.8		3.9	5.5	IRTDIKMSKMREGO-OAHLLOKOSA-N, IRTDIKMSKMREGO-OAHLLOKOSA-N
OLDA	EC50	1688.3	-2.5	100	61.9	1	10000	16.5	98.1	90.4	96.7	92	61.9	29.5		3.2	5.2	QQBPLXNESPTPNU-KTKRTIGZSA-N, QQBPLXNESPTPNU-KTKRTIGZSA-N
SDZ-205-557	EC50	10000	-2.5	100	95.5	1	10000	95420	95.5	101.2	97.9	106.1	103.7	0.5		0	5	FFNWMBDISAYHDC-UHFFFAOYSA-N, FFNWMBDISAYHDC-UHFFFAOYSA-N
GBR-13069	EC50	10000	-2.5	100	83.5	1	10000	4.4	101.8	100.2	104.5	94.2	83.5	14.7		0.9	2.5	DASHZBBQOARCMQ-QPJJXVBHSA-N, DASHZBBQOARCMQ-QPJJXVBHSA-N
dynole-34-2	EC50	2152.8	-2.5	100	63.9	1	10000	17.9	97.3	100.5	102.7	95.5	63.9	24.2		2.5	2	MYIMRONQBLZJFI-DYTRJAOYSA-N, MYIMRONQBLZJFI-DYTRJAOYSA-N
Y-11	EC50	10000	-2.5	100	97.2	1	10000	134975	102	108	97.2	101.4	99.2	0.3		0	4.4	SQWGHMPVSMSPNY-UHFFFAOYSA-N, SQWGHMPVSMSPNY-UHFFFAOYSA-N
rolipram	EC50	10000	-2.5	100	99.5	1	10000	1.16187e+06	102.9	99.5	103.6	107.3	111.1	0.1		0	7.1	HJORMJIFDVBMOB-GFCCVEGCSA-N, HJORMJIFDVBMOB-GFCCVEGCSA-N, HJORMJIFDVBMOB-GFCCVEGCSA-N, HJORMJIFDVBMOB-GFCCVEGCSA-N
A-366	EC50	10000	-2.5	100	91.2	1	10000	4065.9	91.2	95.4	97.5	103.8	92	2.9		0	5.5	BKCDJTRMYWSXMC-UHFFFAOYSA-N, BKCDJTRMYWSXMC-UHFFFAOYSA-N, BKCDJTRMYWSXMC-UHFFFAOYSA-N, BKCDJTRMYWSXMC-UHFFFAOYSA-N, BKCDJTRMYWSXMC-UHFFFAOYSA-N
triciribine	EC50	10000	-1	100	91.8	1	10000	187.6	94.1	95.6	98	91.8	93	2.5		0	5.5	HOGVTUZUJGHKPL-HTVVRFAVSA-N, HOGVTUZUJGHKPL-HTVVRFAVSA-N, HOGVTUZUJGHKPL-HTVVRFAVSA-N, HOGVTUZUJGHKPL-HTVVRFAVSA-N, HOGVTUZUJGHKPL-HTVVRFAVSA-N
SC-51089	EC50	10000	-1	100	88.1	1	10000	175.7	88.1	99.1	92.7	95.6	98.4	3.6		0	7.5	XDJPQOUDGROSEU-UHFFFAOYSA-N, XDJPQOUDGROSEU-UHFFFAOYSA-N
ESI-09	EC50	2750.6	-2.5	100	37	1	10000	39.6	99.8	96.1	103.9	96.6	37	35.8		3.9	3.1	DXEATJQGQHDURZ-DEDYPNTBSA-N, DXEATJQGQHDURZ-DEDYPNTBSA-N
PHCCC	EC50	10000	-2.5	100	93.4	1	10000	11590.1	104.1	99	93.4	107.3	94.5	1.7		0	5.4	FPXPIEZPAXSELW-RGNAGUPPSA-N
L-755507	EC50	10000	-2.5	100	82.7	1	10000	53378.5	102	82.7	101.9	101.9	103.7	2.1		0	10.8	NYYJKMXNVNFOFQ-MHZLTWQESA-N, NYYJKMXNVNFOFQ-MHZLTWQESA-N, NYYJKMXNVNFOFQ-MHZLTWQESA-N
LY266097	EC50	10000	-2.5	100	87.9	1	10000	1001.9	94.8	98.2	105.4	102.5	87.9	5.1		0	4.1	NJLHHCITDFZZSE-QGZVFWFLSA-N, NJLHHCITDFZZSE-QGZVFWFLSA-N
TMN-355	EC50	10000	-0.1	100	86.8	1	10000	768.3	93.1	93.7	86.8	92.1	103.6	24.6		0	6.8	SFNLLCUAISZNRV-UHFFFAOYSA-N, SFNLLCUAISZNRV-UHFFFAOYSA-N
butabindide	EC50	10000	-2.5	100	86.1	1	10000	71548	89.3	99.2	86.1	103.2	107.8	1.7		0	11.6	HAQIRIMIVLFYIX-ZFWWWQNUSA-N, HAQIRIMIVLFYIX-ZFWWWQNUSA-N
oncrasin-1	EC50	10000	-2.5	100	90.8	1	10000	59620	92.2	90.8	97.2	100.8	98.6	1.1		0	6.4	ZDRQMXCSSAPUMM-UHFFFAOYSA-N, ZDRQMXCSSAPUMM-UHFFFAOYSA-N
NNC-63-0532	EC50	10000	-0.2	100	95	1	10000	99.7	102.5	96.3	95	99.7	96.9	8.2		0	2.8	AQMPIDSGLFVVPL-UHFFFAOYSA-N, AQMPIDSGLFVVPL-UHFFFAOYSA-N, AQMPIDSGLFVVPL-UHFFFAOYSA-N
UAMC-00039	EC50	10000	-0.1	100	94.3	1	10000	770.7	95.9	94.3	101.4	96.6	98.4	10.6		0	2.9	DNVZYSMOLXCOLY-HNNXBMFYSA-N, DNVZYSMOLXCOLY-HNNXBMFYSA-N
CHPG	EC50	10000	-1	100	91.7	1	10000	192.2	94.2	91.7	94.8	98.7	96	2.5		0	5.7	UNIDAFCQFPGYJJ-SSDOTTSWSA-N, UNIDAFCQFPGYJJ-SSDOTTSWSA-N
quipazine	EC50	10000	-0.1	100	93.1	1	10000	3389.2	99	98.9	93.1	95.3	105.7	10.8		0	5.2	XRXDAJYKGWNHTQ-UHFFFAOYSA-N, XRXDAJYKGWNHTQ-UHFFFAOYSA-N, XRXDAJYKGWNHTQ-UHFFFAOYSA-N, XRXDAJYKGWNHTQ-UHFFFAOYSA-N
L-cysteinesulfinic-acid	EC50	10000	-2.5	100	93.2	1	10000	62642	96.8	93.2	102	104.6	100.7	0.8		0	5	ADVPTQAUNPRNPO-REOHCLBHSA-N, ADVPTQAUNPRNPO-REOHCLBHSA-N
baicalein	EC50	10000	-2.5	100	77.1	1	10000	107.4	96.2	99.7	96.9	99.2	77.1	12.5		0.9	2.5	WTNAEULBGCSUSK-UHFFFAOYSA-N, WTNAEULBGCSUSK-UHFFFAOYSA-N, WTNAEULBGCSUSK-UHFFFAOYSA-N
daunorubicin	EC50	145.4	-1.5	100	28	1	10000	0.4	86.3	93.4	74.6	29.8	28	132.3		15.8	7.4	STQGQHZAVUOBTE-VGBVRHCVSA-N, STQGQHZAVUOBTE-VGBVRHCVSA-N, STQGQHZAVUOBTE-VGBVRHCVSA-N, STQGQHZAVUOBTE-VGBVRHCVSA-N
TCS-2210	EC50	10000	-0.1	100	94.2	1	10000	2096.8	94.2	95.8	100.6	94.8	96.4	14.2		0	2.7	ZOFZKGFBKISZRI-UHFFFAOYSA-N, ZOFZKGFBKISZRI-UHFFFAOYSA-N
SC-236	EC50	10000	-0.3	100	82.8	1	10000	10.2	101.6	92	86.3	96.6	82.8	33.4		0.7	5.8	NSQNZEUFHPTJME-UHFFFAOYSA-N, NSQNZEUFHPTJME-UHFFFAOYSA-N
naltriben	EC50	10000	-2.5	100	86.1	1	10000	217.1	91.7	91.9	102.5	98.6	86.5	8.6		0.3	5.9	ZHVWWEYETMPAMX-IFKAHUTRSA-N
OMDM-2	EC50	10000	-0.1	100	87.1	1	10000	1621.5	87.1	94.4	97.1	91.8	101.5	21.5		0	6.3	ICDMLAQPOAVWNH-HAAQQRBASA-N, ICDMLAQPOAVWNH-HAAQQRBASA-N
BINA	EC50	10000	-0.1	100	85.1	1	10000	692	97.5	89.2	102	92.7	91	21.7		0	5	KMKBEESNZAPKMP-AREMUKBSSA-N
olomoucine	EC50	10000	-0.1	100	92.5	1	10000	3697.9	97.5	93.3	92.5	98.7	106.5	11.6		0	6.1	GTVPOLSIJWJJNY-UHFFFAOYSA-N, GTVPOLSIJWJJNY-UHFFFAOYSA-N
MIRA-1	EC50	10000	-0.1	100	87.8	1	10000	3774.8	90.6	97.5	87.8	94.7	111.7	18.9		0	10.1	YXEWPGYLMHXLPS-UHFFFAOYSA-N
beta-CCB	EC50	10000	-2.5	100	88.9	1	10000	2.4	95.1	95.5	105.9	94.9	88.9	10.8		0.1	4.4	WGNGIELOOKACSB-UHFFFAOYSA-N, WGNGIELOOKACSB-UHFFFAOYSA-N
ME0328	EC50	10000	-2.5	100	87.3	1	10000	2225.3	109	93.1	97.4	106	87.3	4.8		0	6.6	QIHBWVVVRYYYRO-CYBMUJFWSA-N
GR-144053	EC50	10000	-0.1	100	83	1	10000	2426.2	83	97.2	89.2	92.5	104	26.4		0	9.1	QGEGSJUSWLLZLH-UHFFFAOYSA-N, QGEGSJUSWLLZLH-UHFFFAOYSA-N
ZM-39923	EC50	10000	-1	100	90.3	1	10000	189.4	90.3	94.8	94.4	97.7	99.5	2.9		0	6.6	JSASWRWALCMOQP-UHFFFAOYSA-N, JSASWRWALCMOQP-UHFFFAOYSA-N, JSASWRWALCMOQP-UHFFFAOYSA-N, JSASWRWALCMOQP-UHFFFAOYSA-N, JSASWRWALCMOQP-UHFFFAOYSA-N
ambenonium	EC50	10000	-0.3	100	92.5	1	10000	48.2	94.7	96	93.6	93.9	92.5	22.7		0	1	OMHBPUNFVFNHJK-UHFFFAOYSA-P, OMHBPUNFVFNHJK-UHFFFAOYSA-P
DAU-5884	EC50	10000	-1	100	89.5	1	10000	201.3	93.3	91.7	89.5	97.3	92.7	3.2		0	7.6	NWXCDQHBVVPPTL-WDNDVIMCSA-N, NWXCDQHBVVPPTL-WDNDVIMCSA-N, NWXCDQHBVVPPTL-WDNDVIMCSA-N
GW-627368	EC50	10000	-0.3	100	89.8	1	10000	11.3	96.3	94.8	97.7	90.3	89.8	23.9		0	2.4	XREWXJVMYAXCJV-UHFFFAOYSA-N, XREWXJVMYAXCJV-UHFFFAOYSA-N
5,7-dichlorokynurenic-acid	EC50	10000	-0.2	100	92.1	1	10000	16.3	98.7	98.1	96.1	92.1	96.8	15.1		0	2.1	BGKFPRIGXAVYNX-UHFFFAOYSA-N, BGKFPRIGXAVYNX-UHFFFAOYSA-N, BGKFPRIGXAVYNX-UHFFFAOYSA-N
AZ-10417808	EC50	10000	-0.1	100	95.5	1	10000	512.9	100.4	95.5	99.1	96.5	98.4	8.1		0	1.9	VUBILPOZTRGZJK-UHFFFAOYSA-N, VUBILPOZTRGZJK-UHFFFAOYSA-N
BAY-11-7082	EC50	2936.3	-2.5	100	27	1	10000	94.6	92.8	90.5	95.4	97.7	27	39.5		4.3	6.7	DOEWDSDBFRHVAP-KRXBUXKQSA-N, DOEWDSDBFRHVAP-KRXBUXKQSA-N, DOEWDSDBFRHVAP-KRXBUXKQSA-N
raclopride	EC50	10000	-1	100	84	1	10000	192.9	91.2	88.3	93.5	84	96.6	4.8		0	11	WAOQONBSWFLFPE-VIFPVBQESA-N, WAOQONBSWFLFPE-VIFPVBQESA-N
alda-1	EC50	10000	-0.1	100	91.3	1	10000	974.9	93	91.3	100.1	93.1	99.1	19		0	4.5	NMKJFZCBCIUYHI-UHFFFAOYSA-N, NMKJFZCBCIUYHI-UHFFFAOYSA-N
pirinixic-acid	EC50	10000	-1	100	87.2	1	10000	140.9	90	95.2	98.8	98.1	87.2	3.9		0	6.4	SZRPDCCEHVWOJX-UHFFFAOYSA-N, SZRPDCCEHVWOJX-UHFFFAOYSA-N, SZRPDCCEHVWOJX-UHFFFAOYSA-N, SZRPDCCEHVWOJX-UHFFFAOYSA-N
SU16f	EC50	10000	-1.1	100	83.3	1	10000	0.3	98.7	100.4	97.5	91.9	83.3	17.9		0.7	1.1	APYYTEJNOZQZNA-MOSHPQCFSA-N, APYYTEJNOZQZNA-MOSHPQCFSA-N
JAK3-inhibitor-V	EC50	10000	-0.1	100	100	1	10000	353.1	100	100	100	100	100	0.1		0	0	FOTCGZPFSUWZBN-UHFFFAOYSA-N, FOTCGZPFSUWZBN-UHFFFAOYSA-N
A-769662	EC50	10000	-0.3	100	95.2	1	10000	54.7	97.8	102	95.2	98.8	96.5	7.6		0	2.4	CTESJDQKVOEUOY-UHFFFAOYSA-N, CTESJDQKVOEUOY-UHFFFAOYSA-N, CTESJDQKVOEUOY-UHFFFAOYSA-N
rimcazole	EC50	10000	-0.6	100	87	1	10000	1.6	96	99.5	93.4	90.8	87	24.5		0.2	2	GUDVQJXODNJRIJ-CALCHBBNSA-N
YIL-781	EC50	10000	-0.2	100	87.2	1	10000	110.9	101.9	93.5	87.2	97.5	92.6	22.5		0	5.1	FRKXOBMDEXCHHD-SFHVURJKSA-N, FRKXOBMDEXCHHD-SFHVURJKSA-N
erbstatin-analog	EC50	2368.5	-2.5	100	40.9	1	10000	35.4	97.7	101.8	91.8	94.3	40.9	37.2		4.1	4.4	BQCNSTFWSKOWMA-GORDUTHDSA-N
U-0124	EC50	10000	-2.5	100	92.7	1	10000	4.8	102.1	106.3	94	93.7	92.7	16.2		0	3.4	GXGXSVFKGDVBMD-UHFFFAOYSA-N, GXGXSVFKGDVBMD-UHFFFAOYSA-N
CGP-55845	EC50	10000	-2.5	100	89.8	1	10000	221.3	103.7	100.3	95.9	99.5	89.8	5.8		0	2.8	ZODSPDOOCZZEIM-BBRMVZONSA-N, ZODSPDOOCZZEIM-BBRMVZONSA-N
PD-166285	EC50	531.6	-1	100	5.4	1	10000	0.2	101.9	101.9	80.7	41.7	5.4	123		13.5	4.1	IFPPYSWJNWHOLQ-UHFFFAOYSA-N, IFPPYSWJNWHOLQ-UHFFFAOYSA-N
IPAG	EC50	2051.7	-2.5	100	16.2	1	10000	7.3	103.3	98.4	97.9	88.3	16.2	57.9		6.6	2.3	UUKPIWYXWLJPJF-UHFFFAOYSA-N, UUKPIWYXWLJPJF-UHFFFAOYSA-N
A740003	EC50	10000	-0.1	100	94.1	1	10000	848	100.8	97.8	94.1	100.7	99.7	8.2		0	3	PUHSRMSFDASMAE-DEOSSOPVSA-N, PUHSRMSFDASMAE-DEOSSOPVSA-N, PUHSRMSFDASMAE-DEOSSOPVSA-N
BMS-470539	EC50	10000	-2.5	100	94.9	1	10000	89459.9	108.4	94.9	97.3	102	99.7	0.6		0	5.3	GULVVTHHUIIMRL-WUFINQPMSA-N, GULVVTHHUIIMRL-WUFINQPMSA-N
CP-775146	EC50	10000	-0.1	100	92.6	1	10000	918.6	92.6	100.1	93.2	97.6	96.2	16.3		0	3.3	OISHBINQIFNIPV-JOCHJYFZSA-N, OISHBINQIFNIPV-JOCHJYFZSA-N
anpirtoline	EC50	10000	-2.5	100	93.1	1	10000	58944.8	93.1	93.5	100.7	100	96.8	0.8		0	4.7	GGALEXMXDMUMDM-UHFFFAOYSA-N, GGALEXMXDMUMDM-UHFFFAOYSA-N, GGALEXMXDMUMDM-UHFFFAOYSA-N
RX-821002	EC50	10000	-0.3	100	89.7	1	10000	12.4	99.5	91.5	100.7	89.7	91.4	21.4		0	4.3	HQGWKNGAKBPTBX-LBPRGKRZSA-N, HQGWKNGAKBPTBX-LBPRGKRZSA-N, HQGWKNGAKBPTBX-LBPRGKRZSA-N
3-alpha-bis-(4-fluorophenyl)-methoxytropane	EC50	10000	-2.5	100	90.9	1	10000	68020.3	95.5	90.9	92.6	102	102.3	1.1		0	7.2	MHNSOBBJZCWUGS-PMOLBWCYSA-N
L-152804	EC50	10000	-1	100	93.7	1	10000	187.4	99.2	93.7	96.5	95.8	99.2	1.9		0	4.2	XQDXIHYKAGHZRX-LJQANCHMSA-N, XQDXIHYKAGHZRX-LJQANCHMSA-N, XQDXIHYKAGHZRX-LJQANCHMSA-N
diarylpropionitrile	EC50	10000	-0.2	100	88.4	1	10000	235.9	99	103.3	88.4	100	95.3	12.7		0	5.5	GHZHWDWADLAOIQ-ZDUSSCGKSA-N, GHZHWDWADLAOIQ-ZDUSSCGKSA-N
ubenimex	EC50	10000	-2.5	100	95.9	1	10000	108724	98.2	107.6	95.9	102.6	102.9	0.5		0	5.3	VGGGPCQERPFHOB-RDBSUJKOSA-N, VGGGPCQERPFHOB-RDBSUJKOSA-N, VGGGPCQERPFHOB-RDBSUJKOSA-N
TWS-119	EC50	1845.2	-2.5	100	40.4	1	10000	3.2	99.3	99.4	98.2	89.5	40.4	43.9		5	1.1	VPVLEBIVXZSOMQ-UHFFFAOYSA-N, VPVLEBIVXZSOMQ-UHFFFAOYSA-N, VPVLEBIVXZSOMQ-UHFFFAOYSA-N
vanoxerine	EC50	2055.4	-2.5	100	50.3	1	10000	20.4	102.6	93.2	99.9	93.1	50.3	34.3		3.8	3.7	NAUWTFJOPJWYOT-UHFFFAOYSA-N, NAUWTFJOPJWYOT-UHFFFAOYSA-N, NAUWTFJOPJWYOT-UHFFFAOYSA-N
eticlopride	EC50	10000	-2.5	100	87	1	10000	942.1	102.5	101.3	92.5	102.6	87	5.5		0.1	4.3	AADCDMQTJNYOSS-LBPRGKRZSA-N, AADCDMQTJNYOSS-LBPRGKRZSA-N
PP-121	EC50	595.6	-1.2	100	13.1	1	10000	0.1	105	100.5	90.5	43.6	13.1	107.4		12.1	2.9	NVRXTLZYXZNATH-UHFFFAOYSA-N, NVRXTLZYXZNATH-UHFFFAOYSA-N, NVRXTLZYXZNATH-UHFFFAOYSA-N
MDL-73005EF	EC50	10000	-0.1	100	89	1	10000	2335.6	95.4	89	99.9	98.5	101.1	17		0	5.6	BVMYCHKQPGEOSI-HNNXBMFYSA-N, BVMYCHKQPGEOSI-HNNXBMFYSA-N
AZ20	EC50	1705.3	-2.5	100	23.1	1	10000	13.4	88.1	96.3	89.5	84.1	23.1	59.2		6.8	8.1	SCGCBAAYLFTIJU-CQSZACIVSA-N, SCGCBAAYLFTIJU-CQSZACIVSA-N
terreic-acid-(-)	EC50	10000	-0.3	100	86.7	1	10000	92	101.5	91.1	102.7	95.2	92.3	12.5		0	4.8	NYFMSQHOGRWGFD-OOVQLBIQSA-N
NU-1025	EC50	10000	-0.1	100	92.4	1	10000	2188.5	100.7	92.4	96.6	96.7	100.7	11.7		0	3.6	YJDAOHJWLUNFLX-UHFFFAOYSA-N, YJDAOHJWLUNFLX-UHFFFAOYSA-N, YJDAOHJWLUNFLX-UHFFFAOYSA-N
dihydroxyphenylglycine	EC50	10000	-0.2	100	94	1	10000	678.1	104.8	95.7	97.7	94	106.7	7		0	6.1	HOOWCUZPEFNHDT-SSDOTTSWSA-N, HOOWCUZPEFNHDT-SSDOTTSWSA-N
CP-316819	EC50	10000	-2.5	100	90.4	1	10000	1047.3	91.9	105.4	92.9	100.3	90.4	4.6		0	6.1	WEQLRDLTRCEUHG-PKOBYXMFSA-N, WEQLRDLTRCEUHG-PKOBYXMFSA-N
YM-511	EC50	10000	-0.6	100	88.3	1	10000	3.9	108.3	92	94.1	92	88.3	24.9		0.2	5.4	GGPPBTSXFROGAE-UHFFFAOYSA-N, GGPPBTSXFROGAE-UHFFFAOYSA-N
dexrazoxane	EC50	10000	-2.5	100	89.3	1	10000	5424.5	89.3	102.9	90.4	105.4	90.3	3.4		0	7.9	BMKDZUISNHGIBY-ZETCQYMHSA-N, BMKDZUISNHGIBY-ZETCQYMHSA-N, BMKDZUISNHGIBY-ZETCQYMHSA-N
desmethylclozapine	EC50	10000	-1	100	88	1	10000	185.3	88	94.2	92.9	98.5	99.1	3.6		0	7.9	JNNOSTQEZICQQP-UHFFFAOYSA-N
ABT-724	EC50	10000	-2.5	100	91.7	1	10000	10476.2	91.7	99.8	97.8	100.4	94	1.8		0	4.3	FRPJGTNLZNXQEX-UHFFFAOYSA-N, FRPJGTNLZNXQEX-UHFFFAOYSA-N
oleoylethanolamide	EC50	10000	-2.5	100	86.2	1	10000	64378.6	86.2	99.2	92.3	103.9	105.9	1.7		0	10.4	BOWVQLFMWHZBEF-KTKRTIGZSA-N
FR-122047	EC50	10000	-2.5	100	94.6	1	10000	88269.3	99.2	94.6	108.4	101.7	101.8	0.7		0	5.6	UBHKJRYGKOSQDJ-UHFFFAOYSA-N, UBHKJRYGKOSQDJ-UHFFFAOYSA-N
flurbiprofen-(+/-)	EC50	10000	-1	100	92.7	1	10000	205.4	92.7	93.1	98	99.5	93.2	2.2		0	5.3	SYTBZMRGLBWNTM-SNVBAGLBSA-N, SYTBZMRGLBWNTM-SNVBAGLBSA-N, SYTBZMRGLBWNTM-SNVBAGLBSA-N
MJ-15	EC50	10000	-1	100	79.1	1	10000	170.9	88	87.7	92.2	84.3	79.1	6.3		0	12.8	PJEIKJFNEFJFLA-UHFFFAOYSA-N, PJEIKJFNEFJFLA-UHFFFAOYSA-N
gaboxadol	EC50	10000	-2.5	100	91.6	1	10000	42824.7	92.6	99	91.6	103.8	95.3	1.2		0	5.9	ZXRVKCBLGJOCEE-UHFFFAOYSA-N, ZXRVKCBLGJOCEE-UHFFFAOYSA-N, ZXRVKCBLGJOCEE-UHFFFAOYSA-N, ZXRVKCBLGJOCEE-UHFFFAOYSA-N
3,4-DCPG-(+/-)	EC50	10000	-0.2	100	87.4	1	10000	54.6	96.6	95.8	99.4	87.4	94.2	21.2		0	3.9	IJVMOGKBEVRBPP-SSDOTTSWSA-N, IJVMOGKBEVRBPP-SSDOTTSWSA-N
blebbistatin-(+/-)	EC50	10000	-0.1	100	96.9	1	10000	5232.6	98.2	96.9	99.4	99.3	105.2	4.8		0	3.6	LZAXPYOBKSJSEX-GOSISDBHSA-N
cilostamide	EC50	10000	-0.4	100	87.6	1	10000	14.4	100.2	94.7	99.2	96.9	90.6	12		0	2.6	UIAYVIIHMORPSJ-UHFFFAOYSA-N, UIAYVIIHMORPSJ-UHFFFAOYSA-N
ACDPP	EC50	10000	-1	100	87.4	1	10000	203.2	87.4	98.7	93	89.2	87.9	3.8		0	9.2	RNGRUHWJJPTYNR-UHFFFAOYSA-N, RNGRUHWJJPTYNR-UHFFFAOYSA-N
roquinimex	EC50	10000	-1	100	82.2	1	10000	186.5	88.7	95.5	82.2	92.5	99.5	5.4		0	11.9	SGOOQMRIPALTEL-UHFFFAOYSA-N, SGOOQMRIPALTEL-UHFFFAOYSA-N
tyrphostin-AG-835	EC50	717.2	-0.4	100	74.6	1	10000	8.6	92.2	97.2	90.5	93.7	74.6	35.1		1.5	5.8	UMGQVUWXNOJOSJ-DGGAMASNSA-N, UMGQVUWXNOJOSJ-DGGAMASNSA-N
SB-205384	EC50	10000	-0.2	100	85.8	1	10000	109	97.3	91.4	100.9	92.3	90.2	21.8		0	4	JDTZAGLGBRRCJT-JTQLQIEISA-N, JDTZAGLGBRRCJT-JTQLQIEISA-N, JDTZAGLGBRRCJT-JTQLQIEISA-N
anisomycin	EC50	69.1	-1	100	24.8	1	10000	0.2	99.4	87	58.5	24.8	26.5	162.1		18.9	3.4	YKJYKKNCCRKFSL-RDBSUJKOSA-N, YKJYKKNCCRKFSL-RDBSUJKOSA-N
L-701252	EC50	10000	-1	100	90.1	1	10000	220.8	94.7	91.3	90.1	93.5	98.4	3		0	7.8	MXEFWCFPCLDOOG-UHFFFAOYSA-N
SCH-23390	EC50	10000	-0.1	100	93.2	1	10000	1433.9	96.3	93.2	96.3	100.2	99.1	11.6		0	3.2	GOTMKOSCLKVOGG-OAHLLOKOSA-N, GOTMKOSCLKVOGG-OAHLLOKOSA-N
alpha-methylhistamine-dihydrobromide-(S)-(+)	EC50	10000	-1	100	87.1	1	10000	201.5	87.1	90	93.6	93.4	96.8	3.9		0	9.3	XNQIOISZPFVUFG-YFKPBYRVSA-N, XNQIOISZPFVUFG-YFKPBYRVSA-N
A-987306	EC50	10000	-0.1	100	91.5	1	10000	1552.1	99.3	95.5	93	91.5	102.6	14.6		0	4.7	DJKJVWJQAVGLHJ-YPMHNXCESA-N, DJKJVWJQAVGLHJ-YPMHNXCESA-N
BRL-50481	EC50	10000	-1	100	88.7	1	10000	200.4	91.7	88.7	94.2	96.1	99.2	3.4		0	8.1	IFIUFCJFLGCQPH-UHFFFAOYSA-N, IFIUFCJFLGCQPH-UHFFFAOYSA-N, IFIUFCJFLGCQPH-UHFFFAOYSA-N
TMS	EC50	959.8	-0.4	100	55.5	1	10000	9.3	86.4	97.6	81.6	92.4	55.5	56.2		4.2	11.6	JDBCWSHYEQUBLW-AATRIKPKSA-N, JDBCWSHYEQUBLW-AATRIKPKSA-N, JDBCWSHYEQUBLW-AATRIKPKSA-N
DNQX	EC50	10000	-1	100	86.4	1	10000	182.9	86.4	94.2	97.4	89.3	94.4	4.1		0	8.9	RWVIMCIPOAXUDG-UHFFFAOYSA-N, RWVIMCIPOAXUDG-UHFFFAOYSA-N, RWVIMCIPOAXUDG-UHFFFAOYSA-N, RWVIMCIPOAXUDG-UHFFFAOYSA-N
DRF053-(R)	EC50	1791.9	-2.2	100	67.4	1	10000	20.9	99.6	86.9	91.2	93.2	67.4	24.5		2.4	7.9	LWANFAFTTOKZAX-QGZVFWFLSA-N, LWANFAFTTOKZAX-QGZVFWFLSA-N, LWANFAFTTOKZAX-QGZVFWFLSA-N
NAN-190	EC50	10000	-1	100	85.8	1	10000	185.4	99.7	85.8	99.2	86.6	94.8	4.3		0	9.4	SJDOMIRMMUGQQK-UHFFFAOYSA-N, SJDOMIRMMUGQQK-UHFFFAOYSA-N
alpha-methylserotonin	EC50	10000	-0.1	100	88	1	10000	307.6	96.1	93	88	92.8	100.6	24		0	5.1	LYPCGXKCQDYTFV-SSDOTTSWSA-N
BAY-11-7085	EC50	2096.4	-2.5	100	37.8	1	10000	57.6	100.6	82.2	83.6	91.8	37.8	42.4		4.8	12.1	VHKZGNPOHPFPER-ONNFQVAWSA-N
L-655,708	EC50	10000	-1	100	95.1	1	10000	598.1	97.8	95.8	118.5	95.1	107.1	1.5		0	10.9	YKYOQIXTECBVBB-AWEZNQCLSA-N, YKYOQIXTECBVBB-AWEZNQCLSA-N, YKYOQIXTECBVBB-AWEZNQCLSA-N
Ro-106-9920	EC50	2538.4	-2.5	100	39.5	1	10000	76.8	89.7	92.3	92.1	95.4	39.5	36.4		4	7.6	JFSXSNSCPNFCDM-KRWDZBQOSA-N, JFSXSNSCPNFCDM-KRWDZBQOSA-N
SB-228357	EC50	10000	-0.2	100	89.8	1	10000	434.1	96.8	104	89.8	99	98.6	12.4		0	5.4	RRJLJKRFFRZRAF-UHFFFAOYSA-N, RRJLJKRFFRZRAF-UHFFFAOYSA-N
PI-103	EC50	139.5	-2.1	100	42.4	1	10000	0.4	100.5	96.9	81.2	42.4	49.9	106.9		13.1	4	TUVCWJQQGGETHL-UHFFFAOYSA-N, TUVCWJQQGGETHL-UHFFFAOYSA-N, TUVCWJQQGGETHL-UHFFFAOYSA-N
SB-612111	EC50	645	-0.8	100	58.1	1	10000	0.8	93.9	95.8	91.3	78.3	58.1	52.3		4.7	4.1	OHRDCQFCAWLDBP-SBUREZEXSA-N, OHRDCQFCAWLDBP-SBUREZEXSA-N
BRL-54443	EC50	10000	-2.5	100	92.1	1	10000	523	98.7	100.5	95.4	100.3	92.1	3.8		0	2.4	WKNFADCGOAHBPG-UHFFFAOYSA-N, WKNFADCGOAHBPG-UHFFFAOYSA-N, WKNFADCGOAHBPG-UHFFFAOYSA-N
kartogenin	EC50	10000	-0.2	100	89.7	1	10000	157.3	99.2	90.6	89.7	94.2	93.7	27.2		0	3.5	SLUINPGXGFUMLL-UHFFFAOYSA-N, SLUINPGXGFUMLL-UHFFFAOYSA-N
MRK-016	EC50	10000	-0.3	100	89	1	10000	38.6	97.7	104.1	96.6	89	97.2	13.4		0	4.7	QYSYOGCIDRANAR-UHFFFAOYSA-N, QYSYOGCIDRANAR-UHFFFAOYSA-N
AH11110	EC50	10000	-0.2	100	81.8	1	10000	280.6	95.7	100.1	81.8	96.6	89.5	29.2		0	6.8	HSVZQQYIMKLNLN-GOSISDBHSA-N, HSVZQQYIMKLNLN-GOSISDBHSA-N
mifepristone	EC50	3206.8	-2.5	100	72	1	10000	364.4	88.8	93.4	94.1	100.2	72	14.1		1.2	7.2	VKHAHZOOUSRJNA-GCNJZUOMSA-N, VKHAHZOOUSRJNA-GCNJZUOMSA-N, VKHAHZOOUSRJNA-GCNJZUOMSA-N, VKHAHZOOUSRJNA-GCNJZUOMSA-N, VKHAHZOOUSRJNA-GCNJZUOMSA-N, VKHAHZOOUSRJNA-GCNJZUOMSA-N
CBiPES	EC50	10000	-2.1	100	76.4	1	10000	1.1	100.2	99.2	98.1	92.6	76.4	19.9		1.6	1	HDVYXILCBYGKGU-UHFFFAOYSA-N, HDVYXILCBYGKGU-UHFFFAOYSA-N
VU0364739	EC50	1763.2	-2.5	100	52.4	1	10000	12.9	102.1	93.5	95.2	90.8	52.4	36		4	4.2	MSTXJJGAXXJCBY-UHFFFAOYSA-N, MSTXJJGAXXJCBY-UHFFFAOYSA-N
CGP-13501	EC50	10000	-1	100	90.4	1	10000	174.4	92.7	97.6	97.6	90.4	96.7	2.9		0	6	XGWATTXMMMANFJ-UHFFFAOYSA-N, XGWATTXMMMANFJ-UHFFFAOYSA-N
5'-chloro-5'-deoxy-ENBA-(+/-)	EC50	10000	-2.5	100	86.1	1	10000	7	98.8	99.6	99.2	97.2	86.1	10.7		0.4	0.7	PVJGDYDNVNCGBT-CYDCOVMPSA-N
EB-47	EC50	10000	-2.5	100	92.6	1	10000	3	97.8	102.9	103.5	94.8	92.6	8.4		0	2.5	DDFLFKTXUWPNMV-LFALDJFMSA-N, DDFLFKTXUWPNMV-LFALDJFMSA-N
CL316243	EC50	10000	-0.7	100	97.3	1	10000	359.1	102.6	100.6	103.5	97.3	111.1	1.2		0	6.7	JEDJMKTVUPSHFW-ABAIWWIYSA-N
PACOCF3	EC50	10000	-2.5	100	92.3	1	10000	2.9	101.3	98.6	103.6	92.3	96.8	10.4		0	3.1	MAHYXYTYTLCTQD-UHFFFAOYSA-N, MAHYXYTYTLCTQD-UHFFFAOYSA-N
reversan	EC50	10000	-0.7	100	75.6	1	10000	1.6	104.5	97	92.2	88.8	75.6	32		1.8	3.6	JTRXWCLQFAZHGP-UHFFFAOYSA-N, JTRXWCLQFAZHGP-UHFFFAOYSA-N
L-733060	EC50	10000	-2.5	100	83.6	1	10000	1	107.8	106	91.1	87.2	83.6	33.2		2.5	5.2	FCDRFVCGMLUYPG-ROUUACIJSA-N, FCDRFVCGMLUYPG-ROUUACIJSA-N
XE-991	EC50	10000	-0.4	100	89.2	1	10000	4.5	100.5	94.1	97.5	93.8	89.2	19.2		0	2.4	KHJFBUUFMUBONL-UHFFFAOYSA-N, KHJFBUUFMUBONL-UHFFFAOYSA-N
BCTC	EC50	1638.8	-2	100	62.2	1	10000	5.8	88.8	99.6	92.8	89.9	62.2	29.9		3	6.6	ROGUAPYLUCHQGK-UHFFFAOYSA-N, ROGUAPYLUCHQGK-UHFFFAOYSA-N
ginkgolide-B	EC50	10000	-0.2	100	88.1	1	10000	168.2	98	93.4	101.8	93.8	92.8	15.4		0	3.5	SQOJOAFXDQDRGF-AIQFLADASA-N, SQOJOAFXDQDRGF-AIQFLADASA-N, SQOJOAFXDQDRGF-AIQFLADASA-N, SQOJOAFXDQDRGF-AIQFLADASA-N
cabozantinib	EC50	1468.1	-2.5	100	35	1	10000	3.9	93	97.4	96.7	82	35	54.3		6.3	4.1	ONIQOQHATWINJY-UHFFFAOYSA-N, ONIQOQHATWINJY-UHFFFAOYSA-N, ONIQOQHATWINJY-UHFFFAOYSA-N
dorsomorphin	EC50	2233.8	-2.5	100	56.5	1	10000	50.6	96.8	96.6	89.4	95.1	56.5	28.5		3	5.8	XHBVYDAKJHETMP-UHFFFAOYSA-N, XHBVYDAKJHETMP-UHFFFAOYSA-N
levcromakalim	EC50	10000	-1	100	88.5	1	10000	149.9	96.5	99.7	99.1	88.5	99.6	3.4		0	6.1	TVZCRIROJQEVOT-CABCVRRESA-N, TVZCRIROJQEVOT-CABCVRRESA-N, TVZCRIROJQEVOT-CABCVRRESA-N, TVZCRIROJQEVOT-CABCVRRESA-N
A-1120	EC50	10000	-2.5	100	84.2	1	10000	28.3	100.2	93.2	98.4	96.8	84.2	12.1		0.6	3.5	MEAQCLPMSVEOQF-UHFFFAOYSA-N, MEAQCLPMSVEOQF-UHFFFAOYSA-N
indirubin-3-monoxime	EC50	2366	-2.5	100	57.5	1	10000	19.4	101.7	102.8	99.8	95.9	57.5	26.8		2.8	1.8	HBDSHCUSXQATPO-BGBJRWHRSA-N, HBDSHCUSXQATPO-BGBJRWHRSA-N
naltrindole	EC50	10000	-0.1	100	94.6	1	10000	2530	102.2	94.6	98.1	96.5	106	7.9		0	5.1	WIYUZYBFCWCCQJ-IFKAHUTRSA-N
CID-2745687	EC50	10000	-2.5	100	90.6	1	10000	20528.4	102.4	90.6	101.6	104.6	93.9	1.7		0	5.4	CYNLZIBKERMMOA-AWQFTUOYSA-N, CYNLZIBKERMMOA-AWQFTUOYSA-N
ZD-7114	EC50	10000	-0.1	100	86.2	1	10000	2112.1	95.5	95.1	94.7	86.2	103.4	21.5		0	6.4	RVMBDLSFFNKKLG-SFHVURJKSA-N, RVMBDLSFFNKKLG-SFHVURJKSA-N
rac-BHFF	EC50	10000	-1	100	87.4	1	10000	189	94.3	91.8	87.4	93	94.6	3.8		0	8.5	RVNOANDLZIIFHB-MRXNPFEDSA-N, RVNOANDLZIIFHB-MRXNPFEDSA-N
saclofen	EC50	10000	-2.5	100	88.7	1	10000	3.1	100.5	101	91	88.7	95.5	25.1		0.6	3.4	JYLNVJYYQQXNEK-QMMMGPOBSA-N, JYLNVJYYQQXNEK-QMMMGPOBSA-N
linopirdine	EC50	10000	-1	100	88.3	1	10000	191.4	91.4	93.2	88.3	98.8	93.1	3.5		0	8	YEJCDKJIEMIWRQ-UHFFFAOYSA-N, YEJCDKJIEMIWRQ-UHFFFAOYSA-N, YEJCDKJIEMIWRQ-UHFFFAOYSA-N
SB-243213	EC50	10000	-2.5	100	91.2	1	10000	9.5	97.3	100.6	103.5	97.1	91.2	7.7		0	2.3	ZETBBVYSBABLHL-UHFFFAOYSA-N, ZETBBVYSBABLHL-UHFFFAOYSA-N
TC-A-2317	EC50	1466	-2.2	100	25.3	1	10000	1.5	102.6	102.4	94	77.6	25.3	62.5		7.2	3.4	XHHRGYCOEVNAKV-ZDUSSCGKSA-N, XHHRGYCOEVNAKV-ZDUSSCGKSA-N
BNTX	EC50	2427.3	-2.5	100	30	1	10000	33.4	100.1	100.8	91.2	93.8	30	43.4		4.9	4.5	WXOUFNFMPVMGFZ-BDQAUFNLSA-N
3-MPPI	EC50	10000	-0.1	100	93.8	1	10000	2934.2	96	93.8	99.4	96.1	103.1	9.7		0	4	AQASGOHUMGAWJJ-UHFFFAOYSA-N, AQASGOHUMGAWJJ-UHFFFAOYSA-N
SKF-83566	EC50	10000	-0.2	100	96.9	1	10000	529.1	102.7	96.9	98.4	98.8	100.4	3.7		0	2.2	XFTVOHWWEQGXLS-HNNXBMFYSA-N, XFTVOHWWEQGXLS-HNNXBMFYSA-N
NS-5806	EC50	10000	-1	100	91.7	1	10000	141.7	93.7	97.8	97.1	98.2	91.7	2.5		0	4.2	UZWJWROOLOOCPQ-UHFFFAOYSA-N, UZWJWROOLOOCPQ-UHFFFAOYSA-N
SB-297006	EC50	10000	-2.5	100	90.7	1	10000	6.4	103.6	97.9	101.6	96.7	90.7	8.4		0	2.3	BEZXGSZPWXRHIN-INIZCTEOSA-N, BEZXGSZPWXRHIN-INIZCTEOSA-N
SKF-81297	EC50	10000	-1	100	85.4	1	10000	166.7	99.2	94.9	85.4	90.9	95.5	4.4		0	8.7	GHWJEDJMOVUXEC-UHFFFAOYSA-N, GHWJEDJMOVUXEC-UHFFFAOYSA-N
ANR-94	EC50	10000	-1.6	100	90.9	1	10000	1.1	102.2	98.3	92.1	90.9	95.1	23.3		0	2.4	QUGDTMONBLMLLD-UHFFFAOYSA-N, QUGDTMONBLMLLD-UHFFFAOYSA-N
SKF-77434	EC50	10000	-0.2	100	79.4	1	10000	50.4	95.1	91.8	86.5	99.5	79.4	37.4		0.7	6.9	QBUVZVXIRYFENV-KRWDZBQOSA-N, QBUVZVXIRYFENV-KRWDZBQOSA-N
U-99194	EC50	10000	-0.3	100	89.9	1	10000	16.9	96.6	99.6	94.1	98.3	89.9	15.8		0	3	UOLJKAPABHXFRE-UHFFFAOYSA-N
S-sulfo-L-cysteine	EC50	10000	-0.2	100	88.1	1	10000	214.5	97.9	104.8	88.1	100.4	94.2	12.3		0	6.1	NOKPBJYHPHHWAN-REOHCLBHSA-N
amisulpride	EC50	10000	-1	100	88.6	1	10000	149.5	98.8	88.6	96.7	97.1	96.1	3.4		0	6.1	NTJOBXMMWNYJFB-GFCCVEGCSA-N, NTJOBXMMWNYJFB-GFCCVEGCSA-N
TCN238	EC50	10000	-2.5	100	83.2	1	10000	640.5	89.6	98	89.2	100.2	83.2	8.5		0.4	7.6	LNUXNUNUGIHCPA-VOTSOKGWSA-N, LNUXNUNUGIHCPA-VOTSOKGWSA-N
Ro-60-0175	EC50	10000	-2.5	100	85.2	1	10000	20.6	94.9	90.9	100.6	95.8	85.2	12.4		0.6	5.2	XJJZQXUGLLXTHO-ZETCQYMHSA-N, XJJZQXUGLLXTHO-ZETCQYMHSA-N, XJJZQXUGLLXTHO-ZETCQYMHSA-N
GR-127935	EC50	2356.3	-2.5	100	42.8	1	10000	38.2	105.4	92.5	98.8	94.4	42.8	36.2		4	4.7	YDBCEBYHYKAFRX-UHFFFAOYSA-N, YDBCEBYHYKAFRX-UHFFFAOYSA-N
remoxipride	EC50	10000	-0.3	100	88.7	1	10000	63.1	99.9	104	88.7	99.1	92.7	13.1		0	5.4	GUJRSXAPGDDABA-NSHDSACASA-N, GUJRSXAPGDDABA-NSHDSACASA-N
PRIMA1	EC50	2248.4	-2.5	100	66.9	1	10000	58.7	95.1	91.6	102.4	96.3	66.9	21.6		2.1	5	RFBVBRVVOPAAFS-UHFFFAOYSA-N, RFBVBRVVOPAAFS-UHFFFAOYSA-N
formoterol	EC50	10000	-0.1	100	90.2	1	10000	1227	96	90.2	93.4	100.2	98.5	17.1		0	4.6	BPZSYCZIITTYBL-ORAYPTAESA-N, BPZSYCZIITTYBL-ORAYPTAESA-N, BPZSYCZIITTYBL-ORAYPTAESA-N, BPZSYCZIITTYBL-ORAYPTAESA-N, BPZSYCZIITTYBL-ORAYPTAESA-N
GSK9027	EC50	10000	-2.5	100	85.5	1	10000	69	90.8	98.6	99.7	97.7	85.5	10.4		0.4	4.7	DXBJGDVBQPEMOB-UHFFFAOYSA-N, DXBJGDVBQPEMOB-UHFFFAOYSA-N
AG-490	EC50	10000	-0.5	100	82.1	1	10000	3.1	95.9	98.7	92.5	92.2	82.1	27.4		0.7	2.9	TUCIOBMMDDOEMM-RIYZIHGNSA-N, TUCIOBMMDDOEMM-RIYZIHGNSA-N, TUCIOBMMDDOEMM-RIYZIHGNSA-N, TUCIOBMMDDOEMM-RIYZIHGNSA-N
FIPI	EC50	10000	-2.5	100	95.7	1	10000	95691.2	95.7	101	100	100.8	106.4	0.5		0	4.8	LHABRXRGDLASIH-UHFFFAOYSA-N, LHABRXRGDLASIH-UHFFFAOYSA-N
APcK-110	EC50	10000	-1	100	94.5	1	10000	189.7	94.5	98.3	97.6	96.3	99.9	1.7		0	3.7	CAMGZGMEPKFVMF-UHFFFAOYSA-N, CAMGZGMEPKFVMF-UHFFFAOYSA-N
TC-F-2	EC50	10000	-0.3	100	84.9	1	10000	21.7	95.6	91.4	85.1	92	84.9	42.4		1.4	3.2	NXTBLPPTZRPJCA-IBGZPJMESA-N, NXTBLPPTZRPJCA-IBGZPJMESA-N
SANT-2	EC50	1785.4	-2.4	100	57.8	1	10000	16.4	94.6	101.7	89.4	91.6	57.8	31.7		3.4	6	VQOJFGFKIVFMDH-UHFFFAOYSA-N, VQOJFGFKIVFMDH-UHFFFAOYSA-N, VQOJFGFKIVFMDH-UHFFFAOYSA-N
ZD-7155	EC50	10000	-0.1	100	86.9	1	10000	3180.6	97.5	86.9	91.5	96.8	109	20.3		0	9.2	BFVNEYDCFJNLGN-UHFFFAOYSA-N, BFVNEYDCFJNLGN-UHFFFAOYSA-N
GBR-12783	EC50	10000	-2.5	100	79.2	1	10000	540.1	101.5	87.5	101.3	99.1	80.5	9.9		0.6	6.3	XFBDGHFDKJITGC-JLHYYAGUSA-N, XFBDGHFDKJITGC-JLHYYAGUSA-N
IT1t	EC50	10000	-1	100	82	1	10000	138.4	91.6	87.6	99.5	94.8	82	5.4		0	8.9	OOSUDWRRWZVFEB-UHFFFAOYSA-N, OOSUDWRRWZVFEB-UHFFFAOYSA-N
Ro-20-1724	EC50	10000	-2.5	100	96.8	1	10000	169537	97.3	96.8	102.4	102.6	109.8	0.4		0	6.3	PDMUULPVBYQBBK-LBPRGKRZSA-N, PDMUULPVBYQBBK-LBPRGKRZSA-N, PDMUULPVBYQBBK-LBPRGKRZSA-N
TCS-5861528	EC50	10000	-1	100	89.8	1	10000	199	98.5	90.1	89.8	97.3	92.5	3.1		0	7.3	ZUTUWJYMCADJHD-GFCCVEGCSA-N, ZUTUWJYMCADJHD-GFCCVEGCSA-N
purvalanol-B	EC50	10000	-0.1	100	89.4	1	10000	2547.2	89.4	91.9	102.9	96.8	98.3	16.6		0	6	ZKDXRFMOHZVXSG-HNNXBMFYSA-N, ZKDXRFMOHZVXSG-HNNXBMFYSA-N, ZKDXRFMOHZVXSG-HNNXBMFYSA-N
bicuculline-(+)	EC50	10000	-0.1	100	86.7	1	10000	2064.8	93.2	86.7	96.4	96.5	100.5	20.6		0	6	IYGYMKDQCDOMRE-ZWKOTPCHSA-N
BMS-182874	EC50	10000	-0.1	100	80.6	1	10000	2639.5	80.6	103.3	96.7	91.7	104.6	30.1		0	11.3	MJRGSRRZKSJHOE-UHFFFAOYSA-N, MJRGSRRZKSJHOE-UHFFFAOYSA-N, MJRGSRRZKSJHOE-UHFFFAOYSA-N
PD-168568	EC50	10000	-1	100	90.7	1	10000	187.3	97.3	90.7	92.4	97	96.4	2.8		0	6.3	WQEPZBNLBWDIRZ-OAQYLSRUSA-N, WQEPZBNLBWDIRZ-OAQYLSRUSA-N
GANT-61	EC50	10000	-1	100	92.7	1	10000	174.9	94.5	99.9	92.7	99	95.9	2.2		0	4.5	KVQOGDQTWWCZFX-UHFFFAOYSA-N, KVQOGDQTWWCZFX-UHFFFAOYSA-N
flecainide	EC50	10000	-0.1	100	86	1	10000	1007.4	94.1	89.9	94.5	86	103.8	25.3		0	7.2	DJBNUMBKLMJRSA-UHFFFAOYSA-N, DJBNUMBKLMJRSA-UHFFFAOYSA-N, DJBNUMBKLMJRSA-UHFFFAOYSA-N
SB-239063	EC50	10000	-1	100	84.5	1	10000	196.2	84.5	90.9	93.1	88.6	93.9	4.7		0	10.8	ZQUSFAUAYSEREK-WKILWMFISA-N, ZQUSFAUAYSEREK-WKILWMFISA-N
XAV-939	EC50	10000	-0.3	100	92.3	1	10000	217.8	103.4	97	99.8	92.3	101.2	7.8		0	4.3	KLGQSVMIPOVQAX-UHFFFAOYSA-N, KLGQSVMIPOVQAX-UHFFFAOYSA-N, KLGQSVMIPOVQAX-UHFFFAOYSA-N
beta-funaltrexamine	EC50	10000	-0.4	100	82.4	1	10000	7.5	104.5	91.5	90	94.8	82.4	30.3		0.7	5.4	PQKHESYTSKMWFP-WZJCLRDWSA-N, PQKHESYTSKMWFP-WZJCLRDWSA-N, PQKHESYTSKMWFP-WZJCLRDWSA-N
ZM-226600	EC50	10000	-2.5	100	90.6	1	10000	58743.6	94.9	90.6	97	106.6	95.9	1.1		0	6.5	LJLXQHHFAKVTNP-OAHLLOKOSA-N, LJLXQHHFAKVTNP-OAHLLOKOSA-N
6-chloromelatonin	EC50	10000	-1	100	91	1	10000	149.3	96	98.3	92.7	98.1	91	2.7		0	4.8	LUINDDOUWHRIPW-UHFFFAOYSA-N, LUINDDOUWHRIPW-UHFFFAOYSA-N, LUINDDOUWHRIPW-UHFFFAOYSA-N
GSK2606414	EC50	359.5	-0.3	100	61.6	1	10000	34.3	100.5	86.6	66.9	102.8	61.6	65.1		4.7	16.4	SIXVRXARNAVBTC-UHFFFAOYSA-N, SIXVRXARNAVBTC-UHFFFAOYSA-N, SIXVRXARNAVBTC-UHFFFAOYSA-N
MM-11253	EC50	10000	-2.5	100	93.9	1	10000	5.1	106.3	103.7	93.9	94.7	94.6	14.4		0	3.8	DPVGXUNWCVEIGT-UHFFFAOYSA-N, DPVGXUNWCVEIGT-UHFFFAOYSA-N
macelignan	EC50	10000	-0.1	100	87.3	1	10000	369.2	87.3	102.5	93.9	96.6	87.3	25.5		0	6.4	QDDILOVMGWUNGD-UONOGXRCSA-N
GR-159897	EC50	10000	-2.5	100	87.1	1	10000	9475.8	93.6	99.1	87.1	102.1	90.3	3.1		0	7.3	BANYJBHWTOJQDU-GDLZYMKVSA-N, BANYJBHWTOJQDU-GDLZYMKVSA-N, BANYJBHWTOJQDU-GDLZYMKVSA-N
SQ-22536	EC50	10000	-2.5	100	90.2	1	10000	2.9	104	107.4	99.7	90.2	91.7	14.9		0	4.3	UKHMZCMKHPHFOT-ZCFIWIBFSA-N, UKHMZCMKHPHFOT-ZCFIWIBFSA-N
GR-113808	EC50	10000	-1	100	85.9	1	10000	159.4	99	95.8	85.9	93.3	96.8	4.3		0	8	MOZPSIXKYJUTKI-UHFFFAOYSA-N, MOZPSIXKYJUTKI-UHFFFAOYSA-N
PD-102807	EC50	1998.1	-2.5	100	53.6	1	10000	13.7	102.7	98.8	95.8	93.1	53.6	32.6		3.6	2.6	VDDUJINYXKGZLV-JOCHJYFZSA-N, VDDUJINYXKGZLV-JOCHJYFZSA-N, VDDUJINYXKGZLV-JOCHJYFZSA-N
SB-334867	EC50	10000	-1.3	100	76.1	1	10000	1	94.9	92.2	98	89.6	76.1	23.1		1.6	4.7	AKMNUCBQGHFICM-UHFFFAOYSA-N, AKMNUCBQGHFICM-UHFFFAOYSA-N
ML161	EC50	10000	-1	100	89.6	1	10000	177.3	93.6	95.5	89.6	96.6	94	3.1		0	6.6	DFOVLSMXPWPCFH-UHFFFAOYSA-N, DFOVLSMXPWPCFH-UHFFFAOYSA-N
FR-139317	EC50	10000	-0.1	100	82.5	1	10000	1930.3	100.2	82.5	92.1	99.9	91.2	27.3		0	7.5	LIOKMIQQPDDTNO-UPRLRBBYSA-N, LIOKMIQQPDDTNO-UPRLRBBYSA-N, LIOKMIQQPDDTNO-UPRLRBBYSA-N
L-745870	EC50	10000	-0.6	100	87	1	10000	1.6	102.6	98.1	95.5	93.5	87	18.3		0.1	1.9	OGJGQVFWEPNYSB-UHFFFAOYSA-N, OGJGQVFWEPNYSB-UHFFFAOYSA-N
SB-216763	EC50	10000	-2.5	100	92.5	1	10000	5363.5	105	99.9	92.5	105.1	93.1	2.4		0	5.2	JCSGFHVFHSKIJH-UHFFFAOYSA-N, JCSGFHVFHSKIJH-UHFFFAOYSA-N
A77636	EC50	1476.1	-1.7	100	54.4	1	10000	3.4	114.2	86.9	94.3	85.1	54.4	38.3		4	10.1	QLJOSZATCBCBDR-KLONBWLYSA-N, QLJOSZATCBCBDR-KLONBWLYSA-N
EC-23	EC50	10000	-0.8	100	80.6	1	10000	1.7	104.1	105.4	89.1	88.8	80.6	30.9		1.7	5	OQVLOWLEEHYBJH-UHFFFAOYSA-N, OQVLOWLEEHYBJH-UHFFFAOYSA-N
oxotremorine-M	EC50	10000	-2.5	100	93.7	1	10000	70204.1	102.3	103.6	93.7	106.6	98.6	0.8		0	5.1	CANZROMYQDHYHR-UHFFFAOYSA-N, CANZROMYQDHYHR-UHFFFAOYSA-N
GR-79236	EC50	10000	-2.5	100	99.3	1	10000	531293	103.2	99.3	103.6	101	107.1	0.1		0	4.5	GYWXTRVEUURNEW-TVDBPQCTSA-N, GYWXTRVEUURNEW-TVDBPQCTSA-N
BU-224	EC50	10000	-2.5	100	88.7	1	10000	1.3	97.7	96.9	101.1	88.7	90.2	16.3		0.3	2.3	OSUVWJGCKQEMHK-UHFFFAOYSA-N
dimetindene	EC50	10000	-2.5	100	88.5	1	10000	76465.6	88.5	94.8	93.1	109.5	105.4	1.4		0	10.3	MVMQESMQSYOVGV-OAHLLOKOSA-N
UBP-310	EC50	10000	-0.1	100	93	1	10000	2434.1	99.7	93.6	100.8	93	99.5	10.9		0	3.8	ZTAZUCRXCRXNSU-VIFPVBQESA-N, ZTAZUCRXCRXNSU-VIFPVBQESA-N
parthenolide-(alternate-stereo)	EC50	3095.9	-2.5	100	48.1	1	10000	150.5	98.6	91.4	91.8	99.5	48.1	26.9		2.8	6.3	KTEXNACQROZXEV-PVLRGYAZSA-N, KTEXNACQROZXEV-PVLRGYAZSA-N
ZCL-278	EC50	10000	-2.5	100	92.2	1	10000	3.9	97.7	102.3	103.7	92.2	98.7	10.5		0	4.2	XKZDWYDHEBCGCG-UHFFFAOYSA-N, XKZDWYDHEBCGCG-UHFFFAOYSA-N, XKZDWYDHEBCGCG-UHFFFAOYSA-N, XKZDWYDHEBCGCG-UHFFFAOYSA-N
SC-560	EC50	10000	-0.7	100	86.6	1	10000	0.7	101.2	99.1	95.7	92.2	86.6	19.4		0.2	1.1	PQUGCKBLVKJMNT-UHFFFAOYSA-N, PQUGCKBLVKJMNT-UHFFFAOYSA-N, PQUGCKBLVKJMNT-UHFFFAOYSA-N
4-P-PDOT	EC50	10000	-0.5	100	92.8	1	10000	7.6	102.9	95.4	100.4	95.1	94.4	9.5		0	2.8	RCYLUNPFECYGDW-AEFFLSMTSA-N
4-iodo-6-phenylpyrimidine	EC50	10000	-0.8	100	93.8	1	10000	120.2	93.8	101.4	104.5	97.5	98	2.2		0	4.1	ZTCJXHNJVLUUMR-UHFFFAOYSA-N
ifenprodil	EC50	10000	-2.1	100	89.8	1	10000	20.1	96.8	100.8	96.1	98	89.8	7.4		0	2.6	UYNVMODNBIQBMV-KKSFZXQISA-N
KW-3902	EC50	10000	-2.5	100	82.5	1	10000	11.9	95.9	94.4	101.2	95.1	82.5	14.7		0.9	3.5	PJBFVWGQFLYWCB-XEDLVCFGSA-N, PJBFVWGQFLYWCB-XEDLVCFGSA-N
homoquinolinic-acid	EC50	10000	-0.5	100	96.3	1	10000	170.7	99.5	104.5	100.9	96.3	105.3	2.1		0	4.5	HQPMJFFEXJELOQ-UHFFFAOYSA-N, HQPMJFFEXJELOQ-UHFFFAOYSA-N
PP-1	EC50	1689.2	-2.5	100	59.7	1	10000	7.4	101.7	96.2	102.6	91.5	59.7	31.2		3.4	2.5	ZVPDNRVYHLRXLX-UHFFFAOYSA-N, ZVPDNRVYHLRXLX-UHFFFAOYSA-N, ZVPDNRVYHLRXLX-UHFFFAOYSA-N
Ro-25-6981	EC50	10000	-1	100	86.9	1	10000	171.3	97.1	92.3	86.9	94.4	94.3	3.9		0	8	WVZSEUPGUDIELE-HTAPYJJXSA-N, WVZSEUPGUDIELE-HTAPYJJXSA-N, WVZSEUPGUDIELE-HTAPYJJXSA-N
TCS-2314	EC50	10000	-0.1	100	90.6	1	10000	861.4	92.1	90.6	100.7	95.8	95.5	20.5		0	4.4	ITXAAOWFOURIHK-DEOSSOPVSA-N, ITXAAOWFOURIHK-DEOSSOPVSA-N
MRK-560	EC50	10000	-1	100	88.8	1	10000	165.2	88.8	99.1	94.5	94.7	95.6	3.4		0	6.6	WDZVWDXOIGQJIO-UJKQEGAGSA-N, WDZVWDXOIGQJIO-UJKQEGAGSA-N
A-582941	EC50	10000	-2.5	100	99.5	1	10000	125359	104.9	104.1	101.4	103.3	99.5	0.1		0	3.7	GTMRUYCIJSNXGB-GASCZTMLSA-N, GTMRUYCIJSNXGB-GASCZTMLSA-N
monastrol	EC50	10000	-2.5	100	94.1	1	10000	90.6	103	94.6	94.1	96	96.8	19.4		0	2.3	LOBCDGHHHHGHFA-GFCCVEGCSA-N, LOBCDGHHHHGHFA-GFCCVEGCSA-N
ONO-4817	EC50	10000	-2.5	100	87.6	1	10000	878.4	103.6	103.9	100.2	103.4	87.6	5		0	3.3	HDWWQELUBWGQGA-WMZOPIPTSA-N
MRS-1334	EC50	10000	-0.4	100	91.9	1	10000	4.3	99.1	99.7	92.8	96.8	91.9	16.1		0	2.3	QFLOJAMZLQXHFS-AREMUKBSSA-N, QFLOJAMZLQXHFS-AREMUKBSSA-N
A-839977	EC50	10000	-2.5	100	95.8	1	10000	6.4	104.5	97.1	103.5	96.2	96.1	5.3		0	3.2	GMVNBKZQJFRFAR-UHFFFAOYSA-N, GMVNBKZQJFRFAR-UHFFFAOYSA-N
PF-4708671	EC50	2870.2	-2.5	100	61.8	1	10000	147.1	93.2	109.4	99	98.5	61.8	21		2.1	5.9	FBLPQCAQRNSVHB-UHFFFAOYSA-N, FBLPQCAQRNSVHB-UHFFFAOYSA-N
semaxanib	EC50	10000	-0.5	100	90.4	1	10000	7.5	103.3	90.6	100.1	90.4	91.3	20		0	4.9	WUWDLXZGHZSWQZ-WQLSENKSSA-N, WUWDLXZGHZSWQZ-WQLSENKSSA-N, WUWDLXZGHZSWQZ-WQLSENKSSA-N, WUWDLXZGHZSWQZ-WQLSENKSSA-N, WUWDLXZGHZSWQZ-WQLSENKSSA-N
CP-94253	EC50	10000	-0.1	100	94.2	1	10000	2164.6	95.1	95.4	95.6	94.2	100.3	14.1		0	2.8	KWQWBZIGHIOKIO-UHFFFAOYSA-N, KWQWBZIGHIOKIO-UHFFFAOYSA-N
GR125487	EC50	10000	-2.5	100	96.7	1	10000	4.6	102.7	99.3	96.7	98.2	98.3	9.2		0	1.8	SSPCCAYAIDNNJX-UHFFFAOYSA-N, SSPCCAYAIDNNJX-UHFFFAOYSA-N
SU4312	EC50	10000	-1.3	100	79.6	1	10000	0.8	96.3	106.4	97.5	90.6	79.6	20.1		1.2	3.8	UAKWLVYMKBWHMX-PTNGSMBKSA-N, UAKWLVYMKBWHMX-PTNGSMBKSA-N
GDC-0879	EC50	10000	-0.1	100	89.4	1	10000	2766.1	98.8	89.4	94.1	100.6	103.8	16.5		0	6.5	DEZZLWQELQORIU-RELWKKBWSA-N, DEZZLWQELQORIU-RELWKKBWSA-N, DEZZLWQELQORIU-RELWKKBWSA-N
dizocilpine-(-)	EC50	10000	-2.5	100	95.3	1	10000	90697.9	99	95.3	99	106.8	103	0.6		0	5	LBOJYSIDWZQNJS-JKSUJKDBSA-N, LBOJYSIDWZQNJS-JKSUJKDBSA-N, LBOJYSIDWZQNJS-JKSUJKDBSA-N
SB-772077B	EC50	10000	-1.3	100	84.2	1	10000	0.4	98.7	99.1	98.1	93.5	84.2	14.7		0.5	1.1	PHWHNHYZZNJPLB-QMMMGPOBSA-N, PHWHNHYZZNJPLB-QMMMGPOBSA-N
ORG-25543	EC50	10000	-2.5	100	93.5	1	10000	6.3	95.5	98.1	103.4	97.3	93.5	6.1		0	3	ZCYOBMASPXQBSZ-UHFFFAOYSA-N, ZCYOBMASPXQBSZ-UHFFFAOYSA-N
robalzotan	EC50	10000	-2.5	100	92.7	1	10000	58076.6	92.7	98.3	97.5	105	99.5	0.9		0	4.9	MQTUXRKNJYPMCG-CYBMUJFWSA-N, MQTUXRKNJYPMCG-CYBMUJFWSA-N
endo-IWR-1	EC50	10000	-0.2	100	89.2	1	10000	121.6	96	94.3	100.8	89.2	94.2	20.3		0	4	ZGSXEXBYLJIOGF-ALFLXDJESA-N, ZGSXEXBYLJIOGF-ALFLXDJESA-N, ZGSXEXBYLJIOGF-ALFLXDJESA-N
MDL-72832	EC50	10000	-2.5	100	86	1	10000	80.6	97.8	98.2	93.8	98.3	86	9.4		0.3	3.4	HCVRCHQFYYZPHT-KRWDZBQOSA-N, HCVRCHQFYYZPHT-KRWDZBQOSA-N
WYE-687	EC50	495.8	-1	100	21.6	1	10000	0.3	93.6	93.9	88	47.8	21.6	103.7		11.5	4.3	VDOCQQKGPJENHJ-UHFFFAOYSA-N, VDOCQQKGPJENHJ-UHFFFAOYSA-N
BAY-K-8644-(+/-)	EC50	10000	-2.5	100	88.7	1	10000	11234	88.7	92.8	95.6	108.6	91	2.8		0	8.3	ZFLWDHHVRRZMEI-CYBMUJFWSA-N
EMD-66684	EC50	10000	-2.5	100	89.3	1	10000	59535.3	95.1	89.3	103.3	102.6	102.7	1.3		0	7.4	CQVJTTOZTTVVBK-UHFFFAOYSA-N, CQVJTTOZTTVVBK-UHFFFAOYSA-N, CQVJTTOZTTVVBK-UHFFFAOYSA-N
PD-123319	EC50	10000	-2.5	100	91.4	1	10000	95262.3	91.4	97.9	94.1	107.6	109.7	1		0	9.6	YSTVFDAKLDMYCR-NDEPHWFRSA-N, YSTVFDAKLDMYCR-NDEPHWFRSA-N, YSTVFDAKLDMYCR-NDEPHWFRSA-N
ERK5-IN-1	EC50	10000	-2.5	100	76.3	1	10000	7.6	97	89.3	104.1	91.8	76.3	21.1		1.9	5.9	DDTPGANIPBKTNU-UHFFFAOYSA-N
CP-93129	EC50	10000	-0.1	100	79.9	1	10000	2217.1	79.9	95.6	97	98.1	100.1	31.2		0	9.8	PJYVGMRFPFNZCT-UHFFFAOYSA-N, PJYVGMRFPFNZCT-UHFFFAOYSA-N
N-methyllidocaine-iodide	EC50	10000	-0.1	100	88	1	10000	2500.8	88	100.9	103.3	94.8	102.5	18.4		0	7.6	HFRFLLYLVAKRMZ-UHFFFAOYSA-O
9-anthracenecarboxylic-acid	EC50	10000	-0.1	100	93.1	1	10000	3575.5	93.1	95.8	95	100.2	105.1	10.7		0	5.4	XGWFJBFNAQHLEF-UHFFFAOYSA-N, XGWFJBFNAQHLEF-UHFFFAOYSA-N
zoniporide	EC50	10000	-2.5	100	89.6	1	10000	55220.8	89.6	91.8	100.9	101.7	95	1.3		0	6.7	GDXBRVCQGGKXJY-UHFFFAOYSA-N, GDXBRVCQGGKXJY-UHFFFAOYSA-N
CV-1808	EC50	10000	-2.5	100	93	1	10000	56816.9	98.9	93	101.3	105.1	99.3	0.8		0	4.7	SCNILGOVBBRMBK-SDBHATRESA-N, SCNILGOVBBRMBK-SDBHATRESA-N
SMER-28	EC50	10000	-2.5	100	87.3	1	10000	7518.2	99.5	93.4	98.7	102.7	91.2	2.5		0	3.6	BCPOLXUSCUFDGE-UHFFFAOYSA-N, BCPOLXUSCUFDGE-UHFFFAOYSA-N
ibudilast	EC50	10000	-2.5	100	89.9	1	10000	80844.9	91.2	89.9	93.3	102.1	106.6	1.2		0	9.5	ZJVFLBOZORBYFE-UHFFFAOYSA-N, ZJVFLBOZORBYFE-UHFFFAOYSA-N, ZJVFLBOZORBYFE-UHFFFAOYSA-N
zardaverine	EC50	10000	-0.1	100	87.1	1	10000	2669.9	87.1	90	96.9	96.3	103.8	20		0	7.6	HJMQDJPMQIHLPB-UHFFFAOYSA-N, HJMQDJPMQIHLPB-UHFFFAOYSA-N, HJMQDJPMQIHLPB-UHFFFAOYSA-N
SDZ-220-581	EC50	10000	-0.1	100	91	1	10000	4679.9	101.8	91.5	91	100.7	111.1	14		0	9.3	VBRJFXSFCYEZMQ-HNNXBMFYSA-N, VBRJFXSFCYEZMQ-HNNXBMFYSA-N, VBRJFXSFCYEZMQ-HNNXBMFYSA-N
KU14R	EC50	10000	-2.5	100	90.2	1	10000	36134	102.1	92.1	99.1	100.2	95.1	1.2		0	4.1	JCWVNNMJXQJVNC-ZDUSSCGKSA-N, JCWVNNMJXQJVNC-ZDUSSCGKSA-N, JCWVNNMJXQJVNC-ZDUSSCGKSA-N
ML10302	EC50	10000	-0.1	100	86	1	10000	3496.5	88.3	97.6	86	100.5	109.8	21.7		0	10.8	RVFIAQAAZUEPPE-UHFFFAOYSA-N, RVFIAQAAZUEPPE-UHFFFAOYSA-N
CP-339818	EC50	2867.2	-2.5	100	63	1	10000	116.2	93.3	94.9	102.9	98.5	63	20.4		2	4.5	MMGAVKCAGQCFHS-LSDHQDQOSA-N
NS-8593	EC50	10000	-1	100	92.2	1	10000	237.8	93.1	92.9	92.4	97.2	92.2	2.3		0	6.6	XZIZUQSOFMLIIR-CQSZACIVSA-N, XZIZUQSOFMLIIR-CQSZACIVSA-N
AZM-475271	EC50	1356.5	-2.5	100	68.3	1	10000	7.1	93	108.3	99.1	89.9	68.3	27.5		2.9	5.5	WPOXAFXHRJYEIC-UHFFFAOYSA-N, WPOXAFXHRJYEIC-UHFFFAOYSA-N
1-deoxymannojirimycin	EC50	10000	-0.1	100	95.3	1	10000	3509.9	95.3	96.8	98.2	97	103.8	7.3		0	3.6	LXBIFEVIBLOUGU-KVTDHHQDSA-N, LXBIFEVIBLOUGU-KVTDHHQDSA-N
DUP-697	EC50	10000	-2.5	100	88.2	1	10000	1771.4	110.1	95.1	101.8	103.6	88.2	4.7		0	6	AJFTZWGGHJXZOB-UHFFFAOYSA-N, AJFTZWGGHJXZOB-UHFFFAOYSA-N, AJFTZWGGHJXZOB-UHFFFAOYSA-N
P7C3	EC50	10000	-0.3	100	83.2	1	10000	10.5	98.8	92.6	94	95.1	83.2	27.5		0.3	3.7	FZHHRERIIVOATI-KRWDZBQOSA-N, FZHHRERIIVOATI-KRWDZBQOSA-N
terazosin	EC50	10000	-0.9	100	92.5	1	10000	2.3	103.8	95.3	95.4	92.5	95.3	19.8		0	2.9	VCKUSRYTPJJLNI-CQSZACIVSA-N
EIPA	EC50	10000	-2.5	100	90.8	1	10000	66433.2	90.8	104.3	100.8	100.2	105.4	1.1		0	7.2	QDERNBXNXJCIQK-UHFFFAOYSA-N, QDERNBXNXJCIQK-UHFFFAOYSA-N
acifran	EC50	10000	-2.5	100	90.8	1	10000	58673.3	90.8	95.3	95.8	104.6	98.9	1.1		0	6.3	DFDGRKNOFOJBAJ-LBPRGKRZSA-N, DFDGRKNOFOJBAJ-LBPRGKRZSA-N, DFDGRKNOFOJBAJ-LBPRGKRZSA-N
purvalanol-A	EC50	10000	-0.6	100	83.1	1	10000	4.4	91.6	103.1	93.4	94.2	83.1	20.3		0.4	5.3	PMXCMJLOPOFPBT-HNNXBMFYSA-N, PMXCMJLOPOFPBT-HNNXBMFYSA-N, PMXCMJLOPOFPBT-HNNXBMFYSA-N
ibotenic-acid	EC50	10000	-1	100	92.9	1	10000	223.8	92.9	94.2	93.6	97.2	96.5	2.1		0	5.7	IRJCBFDCFXCWGO-SCSAIBSYSA-N, IRJCBFDCFXCWGO-SCSAIBSYSA-N
PD-81723	EC50	10000	-0.3	100	90.6	1	10000	5.9	97.7	96.6	97	95.6	90.6	17		0	1.5	KKDKAWKYGCUOGR-UHFFFAOYSA-N, KKDKAWKYGCUOGR-UHFFFAOYSA-N
atiprimod	EC50	2655.5	-2.5	100	20.7	1	10000	29.1	99.2	94.7	98.4	94.9	20.7	46.2		5.1	3.2	SERHTTSLBVGRBY-UHFFFAOYSA-N
BIRT-377	EC50	10000	-2.5	100	83.4	1	10000	282.1	101.1	98	97.9	101.8	83.4	7.5		0.3	2.1	FJNJHZQMQRVZEE-GOSISDBHSA-N, FJNJHZQMQRVZEE-GOSISDBHSA-N
priralfinamide	EC50	10000	-2.5	100	91.2	1	10000	3.1	97.8	104.5	91.6	95	91.2	20.4		0	3.2	BHJIBOFHEFDSAU-LBPRGKRZSA-N, BHJIBOFHEFDSAU-LBPRGKRZSA-N
BS-181	EC50	10000	-2.5	100	78.9	1	10000	4	101.3	84	121.5	90.2	79	20.5		1.7	13.4	DNYBIOICMDTDAP-UHFFFAOYSA-N, DNYBIOICMDTDAP-UHFFFAOYSA-N, DNYBIOICMDTDAP-UHFFFAOYSA-N, DNYBIOICMDTDAP-UHFFFAOYSA-N
GW-6471	EC50	10000	-2.5	100	93.5	1	10000	25.7	94.5	102.4	106.5	97.8	93.6	5.7		0	4.4	TYEFSRMOUXWTDN-DYQICHDWSA-N, TYEFSRMOUXWTDN-DYQICHDWSA-N, TYEFSRMOUXWTDN-DYQICHDWSA-N
etazolate	EC50	10000	-2.5	100	92.5	1	10000	388.2	100	96.7	102.1	99.6	92.9	3.7		0	2	OPQRBXUBWHDHPQ-UHFFFAOYSA-N, OPQRBXUBWHDHPQ-UHFFFAOYSA-N
DMH4	EC50	1964.1	-2.5	100	74.3	1	10000	36.5	104.8	97.9	93.6	96.1	74.3	18.3		1.6	4.1	SKZQZGSPYYHTQG-UHFFFAOYSA-N, SKZQZGSPYYHTQG-UHFFFAOYSA-N
ER-50891	EC50	10000	-1.6	100	76.1	1	10000	2.6	89.3	102.3	96.5	91.7	76.1	20.5		1.5	5.7	LSGNKLDHMQVTEK-UHFFFAOYSA-N, LSGNKLDHMQVTEK-UHFFFAOYSA-N
BW-723C86	EC50	10000	-1	100	93	1	10000	178.5	99.8	97.7	93	94.8	98.8	2.1		0	4.4	ALFGDCNSEBJYSP-LLVKDONJSA-N, ALFGDCNSEBJYSP-LLVKDONJSA-N, ALFGDCNSEBJYSP-LLVKDONJSA-N
8-bromo-cGMP	EC50	10000	-0.1	100	100	1	10000	353.1	100	100	100	100	100	0.1		0	0	YUFCOOWNNHGGOD-UMMCILCDSA-N, YUFCOOWNNHGGOD-UMMCILCDSA-N
CPP	EC50	10000	-2.5	100	93.4	1	10000	3169.9	97	100.9	102.6	101.2	94.5	1.9		0	2.2	CUVGUPIVTLGRGI-SSDOTTSWSA-N, CUVGUPIVTLGRGI-SSDOTTSWSA-N
R-96544	EC50	10000	-2.5	100	85.9	1	10000	1.9	96.1	97.4	104.2	85.9	90	19.6		1	4	AFZLABYDOCWQBQ-WOJBJXKFSA-N, AFZLABYDOCWQBQ-WOJBJXKFSA-N, AFZLABYDOCWQBQ-WOJBJXKFSA-N
cinanserin	EC50	10000	-0.1	100	92.4	1	10000	423.6	92.4	95	94.4	97.3	102.2	15		0	4.4	RSUVYMGADVXGOU-BUHFOSPRSA-N, RSUVYMGADVXGOU-BUHFOSPRSA-N
S-trityl-L-cysteine	EC50	2833.2	-2.5	100	61.4	1	10000	172.5	96.6	100.2	85.9	98.4	61.4	21.4		2.1	7.3	DLMYFMLKORXJPO-HXUWFJFHSA-N, DLMYFMLKORXJPO-HXUWFJFHSA-N, DLMYFMLKORXJPO-HXUWFJFHSA-N
TAK-715	EC50	469.8	-0.9	100	65.6	1	10000	0.4	97.5	101.8	92	78.1	65.6	46.6		4.3	2.2	HEKAIDKUDLCBRU-UHFFFAOYSA-N, HEKAIDKUDLCBRU-UHFFFAOYSA-N, HEKAIDKUDLCBRU-UHFFFAOYSA-N
RWJ-50271	EC50	3475.2	-2.5	100	67.1	1	10000	344.8	93.5	91.4	96.1	101.9	67.1	15.5		1.4	6.1	HOFGTYCLOKDAES-UHFFFAOYSA-N, HOFGTYCLOKDAES-UHFFFAOYSA-N
YS-035	EC50	10000	-1	100	90.4	1	10000	199	95.6	100	90.6	90.4	97.4	2.9		0	6.8	OXZMQFKVNVQMLI-UHFFFAOYSA-N, OXZMQFKVNVQMLI-UHFFFAOYSA-N
homoharringtonine	EC50	99	-2.5	100	24.7	1	10000	0	99.3	102.2	61.8	24.7	27.9	151		18.6	2.1	HYFHYPWGAURHIV-JFIAXGOJSA-N, HYFHYPWGAURHIV-JFIAXGOJSA-N
BP-554	EC50	10000	-2.5	100	98.7	1	10000	52504	107.2	101.9	101.2	105.4	98.7	0.3		0	4.7	VUSNBQDZGKZEDL-UHFFFAOYSA-N, VUSNBQDZGKZEDL-UHFFFAOYSA-N, VUSNBQDZGKZEDL-UHFFFAOYSA-N
cinalukast	EC50	10000	-2.5	100	90.7	1	10000	7.1	99.2	97.1	102.1	96.9	90.7	8.2		0	1.8	BZMKNPGKXJAIDV-VAWYXSNFSA-N, BZMKNPGKXJAIDV-VAWYXSNFSA-N, BZMKNPGKXJAIDV-VAWYXSNFSA-N
BMY-45778	EC50	10000	-1.4	100	81.8	1	10000	3.4	109.3	100.6	95.5	94.4	81.8	15.1		0.7	5.2	DSRSEEYZGWTODH-UHFFFAOYSA-N, DSRSEEYZGWTODH-UHFFFAOYSA-N
3-carboxy-4-hydroxyphenylglycine-(S)	EC50	10000	-0.1	100	93.8	1	10000	3613.4	94.3	101.8	97.1	93.8	104.3	9.6		0	4.9	CHZBCZTXSTWCIG-ZETCQYMHSA-N, CHZBCZTXSTWCIG-ZETCQYMHSA-N
SB-258585	EC50	10000	-2.5	100	93.3	1	10000	80	109.2	98	101.5	98.5	93.3	5.2		0	4.8	BDHMSYNBSBZCAF-UHFFFAOYSA-N, BDHMSYNBSBZCAF-UHFFFAOYSA-N
L-741742	EC50	2892.1	-2.5	100	68.6	1	10000	104.1	102.6	105.9	99.9	98.8	68.6	17.1		1.5	3.3	QDMAKDIDFJTXEL-UHFFFAOYSA-N, QDMAKDIDFJTXEL-UHFFFAOYSA-N
CaCCinh-A01	EC50	10000	-2.5	100	82.2	1	10000	42.2	102	102.9	97.1	97.8	82.2	11.9		0.7	2.3	ACLUEOBQFRYTQS-JTQLQIEISA-N, ACLUEOBQFRYTQS-JTQLQIEISA-N
PK-44	EC50	10000	-2.5	100	87.8	1	10000	23557.4	87.8	96.3	101.7	105.1	92.4	2		0	6.9	LIPWZZYFIVYJSI-MRVPVSSYSA-N, LIPWZZYFIVYJSI-MRVPVSSYSA-N
LY225910	EC50	2914.2	-2.5	100	73.3	1	10000	105.4	94.9	101.4	101.1	99.1	73.3	14.5		1.2	2.8	KUECXUACQOYKNB-UHFFFAOYSA-N, KUECXUACQOYKNB-UHFFFAOYSA-N, KUECXUACQOYKNB-UHFFFAOYSA-N
ZK-93426	EC50	10000	-2.5	100	75	1	10000	757.5	101	112.8	108.7	103	75	11.1		0.8	8.1	VMDUABMKBUKKPG-UHFFFAOYSA-N, VMDUABMKBUKKPG-UHFFFAOYSA-N, VMDUABMKBUKKPG-UHFFFAOYSA-N
nisoxetine	EC50	10000	-1.2	100	96.2	1	10000	972.8	104.6	96.2	108.9	98.6	107.4	1		0	7.1	ITJNARMNRKSWTA-OAHLLOKOSA-N
PRE-084	EC50	10000	-2.5	100	89.1	1	10000	1.6	108.3	101.5	93.9	90.8	89.1	22.3		0.4	4.3	RQHKZUBCUZVZEF-UHFFFAOYSA-N, RQHKZUBCUZVZEF-UHFFFAOYSA-N, RQHKZUBCUZVZEF-UHFFFAOYSA-N
AMD-3465	EC50	10000	-2.5	100	96.2	1	10000	1664.8	104.9	100.1	102.5	100.4	96.2	1.7		0	2.8	CWJJHESJXJQCJA-UHFFFAOYSA-N, CWJJHESJXJQCJA-UHFFFAOYSA-N
telcagepant	EC50	10000	-2.5	100	86.7	1	10000	2.1	104.1	96	102.4	90.2	86.7	15.6		0.6	3.1	CGDZXLJGHVKVIE-DNVCBOLYSA-N, CGDZXLJGHVKVIE-DNVCBOLYSA-N
PD-173212	EC50	10000	-2.5	100	82.5	1	10000	8194.4	88.8	95.9	94.1	100.4	87.5	3.8		0	6.7	GCDHMGROXQUFNR-HEVIKAOCSA-N, GCDHMGROXQUFNR-HEVIKAOCSA-N
8-bromo-cAMP	EC50	10000	-2.5	100	81.5	1	10000	110.8	105.6	95.8	97.8	98.5	81.5	11.3		0.7	3.7	DVKQVRZMKBDMDH-UUOKFMHZSA-N, DVKQVRZMKBDMDH-UUOKFMHZSA-N
NSC-625987	EC50	10000	-2.5	100	88.6	1	10000	1588.9	112.2	96.7	99.5	102.2	88.6	4.8		0	6.5	KFAKESMKRPNZTM-UHFFFAOYSA-N, KFAKESMKRPNZTM-UHFFFAOYSA-N
SDZ-220-040	EC50	10000	-0.2	100	94.3	1	10000	652.7	102.9	99.5	94.3	94.3	101.6	7.2		0	3.9	NYZFUZCCDOSQBG-AWEZNQCLSA-N, NYZFUZCCDOSQBG-AWEZNQCLSA-N
BW-373U86	EC50	10000	-2.5	100	95.2	1	10000	2.5	100.7	101.6	96.1	96.7	95.2	10.8		0	1.2	LBLDMHBSVIVJPM-YZIHRLCOSA-N, LBLDMHBSVIVJPM-YZIHRLCOSA-N
chromanol-(+/-)	EC50	10000	-2.5	100	89.9	1	10000	28854.6	90.9	89.9	100.4	106.4	93.5	1.7		0	7.5	VCIPBXUEKWCJAU-DZYJZKBLSA-N
MCOPPB	EC50	10000	-2.5	100	89.3	1	10000	879.1	110.9	105.4	93.5	100	89.3	5.4		0	6.9	CYYNMPPFEJPBJD-OAQYLSRUSA-N, CYYNMPPFEJPBJD-OAQYLSRUSA-N
isradipine	EC50	10000	-2.5	100	93.5	1	10000	5.1	107.4	96.2	99.3	93.5	94.2	10.6		0	4.2	HMJIYCCIJYRONP-MRXNPFEDSA-N, HMJIYCCIJYRONP-MRXNPFEDSA-N, HMJIYCCIJYRONP-MRXNPFEDSA-N, HMJIYCCIJYRONP-MRXNPFEDSA-N
CYM-50358	EC50	10000	-2.5	100	79.1	1	10000	280.8	104.6	100.7	98.1	101.6	79.1	9.6		0.6	2.9	QWJOPXDAQCDRRM-UHFFFAOYSA-N, QWJOPXDAQCDRRM-UHFFFAOYSA-N
LY2090314	EC50	624.3	-1	100	47.3	1	10000	0.7	103.7	108.9	87.3	70.5	47.3	65.1		6.7	6.3	HRJWTAWVFDCTGO-UHFFFAOYSA-N, HRJWTAWVFDCTGO-UHFFFAOYSA-N
CP-471474	EC50	10000	-1.2	100	96.8	1	10000	962.8	201.4	103.3	107.5	96.8	97.4	1.8		0	50.9	QCOQJYRPDUMCNP-UHFFFAOYSA-N, QCOQJYRPDUMCNP-UHFFFAOYSA-N
IB-MECA	EC50	10000	-2.5	100	91.5	1	10000	12878.9	112.4	96.2	99.8	104.6	93.3	2.1		0	6.9	HUJXGQILHAUCCV-MOROJQBDSA-N, HUJXGQILHAUCCV-MOROJQBDSA-N
SANT-1	EC50	10000	-0.4	100	94	1	10000	145.2	104.7	101.7	99.2	94	103.6	4.5		0	4.7	FOORCIAZMIWALX-JJIBRWJFSA-N, FOORCIAZMIWALX-JJIBRWJFSA-N, FOORCIAZMIWALX-JJIBRWJFSA-N, FOORCIAZMIWALX-JJIBRWJFSA-N
RS-100329	EC50	10000	-2.5	100	99.9	1	10000	20051	100	100	100	100	100	0		0	0	RCOBWVAGWYRNHZ-UHFFFAOYSA-N, RCOBWVAGWYRNHZ-UHFFFAOYSA-N
verteporfin	EC50	556.9	-1.4	100	57.5	1	10000	0.5	96.9	89.9	97.4	70.3	57.5	53.5		5.8	5.2	VLGTZPSSBIXGAI-SUPIZNKRSA-N, VLGTZPSSBIXGAI-SUPIZNKRSA-N, VLGTZPSSBIXGAI-SUPIZNKRSA-N, VLGTZPSSBIXGAI-SUPIZNKRSA-N, VLGTZPSSBIXGAI-SUPIZNKRSA-N, VLGTZPSSBIXGAI-SUPIZNKRSA-N
SYM-2206	EC50	10000	-0.1	100	94.2	1	10000	2465.4	96.6	102.2	95.5	94.2	100.1	9.1		0	3.3	OFUDZKKOKPGXOH-LBPRGKRZSA-N, OFUDZKKOKPGXOH-LBPRGKRZSA-N
GW-5074	EC50	10000	-2.5	100	88.3	1	10000	5.1	95.6	97.5	108.5	95	88.3	11.1		0.2	5	LMXYVLFTZRPNRV-UHFFFAOYSA-N, LMXYVLFTZRPNRV-UHFFFAOYSA-N, LMXYVLFTZRPNRV-UHFFFAOYSA-N, LMXYVLFTZRPNRV-UHFFFAOYSA-N
RN-1747	EC50	10000	-2.5	100	94	1	10000	80482.3	94.3	94	96.2	105.9	99.9	0.7		0	5.6	ZNLVYSJQUMALEO-UHFFFAOYSA-N, ZNLVYSJQUMALEO-UHFFFAOYSA-N, ZNLVYSJQUMALEO-UHFFFAOYSA-N
TTP-22	EC50	10000	-0.8	100	95	1	10000	3.3	103.4	96.5	97.3	95	97.4	12.6		0	2.5	RAOULLCLLOGTDA-UHFFFAOYSA-N, RAOULLCLLOGTDA-UHFFFAOYSA-N
naloxone-benzoylhydrazone	EC50	10000	-0.1	100	91.7	1	10000	5016.9	91.7	93.8	101	94.7	112.2	12.9		0	9.1	AKXCFAYOTIEFOH-XTNAHFASSA-N, AKXCFAYOTIEFOH-XTNAHFASSA-N, AKXCFAYOTIEFOH-XTNAHFASSA-N
L-760735	EC50	3632.2	-2.5	100	70.7	1	10000	284.5	97	94.6	99.9	102.9	70.7	13.3		1.1	3.8	USRYEHHMJIRICK-ZNZBMKLDSA-N, USRYEHHMJIRICK-ZNZBMKLDSA-N
amsacrine	EC50	2352.5	-2.5	100	14.3	1	10000	26.4	101.3	90.9	97.3	91.6	14.3	54.3		6.1	4.9	XCPGHVQEEXUHNC-UHFFFAOYSA-N, XCPGHVQEEXUHNC-UHFFFAOYSA-N
hyperin	EC50	10000	-2.5	100	93.3	1	10000	83435.9	104.1	93.3	99	106.6	104.6	0.8		0	6.5	OVSQVDMCBVZWGM-FHYQVQSVSA-N
alfaxalone	EC50	10000	-2.5	100	89.6	1	10000	59479.2	101.1	101.4	89.6	103.2	104.1	1.3		0	7.2
methylprednisolone-aceponate	EC50	10000	-0.1	100	89.6	1	10000	2809.9	89.6	95.1	97.4	96.5	105	16.1		0	6.4	DALKLAYLIPSCQL-YPYQNWSCSA-N, DALKLAYLIPSCQL-YPYQNWSCSA-N
PQ-401	EC50	10000	-2.5	100	77.8	1	10000	97.1	93.8	97	108	97.6	77.8	14.3		1.1	5.3	YBLWOZUPHDKFOT-UHFFFAOYSA-N, YBLWOZUPHDKFOT-UHFFFAOYSA-N, YBLWOZUPHDKFOT-UHFFFAOYSA-N, YBLWOZUPHDKFOT-UHFFFAOYSA-N
cytisine	EC50	10000	-0.2	100	91.3	1	10000	191.5	93.3	92.2	92.4	91.3	96.5	24.9		0	2.9	ANJTVLIZGCUXLD-DTWKUNHWSA-N, ANJTVLIZGCUXLD-DTWKUNHWSA-N, ANJTVLIZGCUXLD-DTWKUNHWSA-N, ANJTVLIZGCUXLD-DTWKUNHWSA-N
sulfanitran	EC50	10000	-1	100	92.9	1	10000	158.7	99	96.6	97.9	92.9	99.1	2.1		0	4	GWBPFRGXNGPPMF-UHFFFAOYSA-N, GWBPFRGXNGPPMF-UHFFFAOYSA-N
oxethazaine	EC50	1481.5	-2.5	100	74.6	1	10000	13.8	90.7	104.7	102.5	93.1	74.6	21.1		1.9	5.4	FTLDJPRFCGDUFH-UHFFFAOYSA-N, FTLDJPRFCGDUFH-UHFFFAOYSA-N, FTLDJPRFCGDUFH-UHFFFAOYSA-N
monobenzone	EC50	10000	-2.5	100	85.5	1	10000	4853.4	99.2	92.6	103.2	106.8	88.3	3.8		0	5.3	VYQNWZOUAUKGHI-UHFFFAOYSA-N, VYQNWZOUAUKGHI-UHFFFAOYSA-N, VYQNWZOUAUKGHI-UHFFFAOYSA-N, VYQNWZOUAUKGHI-UHFFFAOYSA-N
methiazole	EC50	1520.9	-2.5	100	49	1	10000	3.1	104.1	100	99.1	86.8	49	41.8		4.8	2.1	SXJIZQPZESTWLD-UHFFFAOYSA-N
BAY-W-9798	EC50	10000	-1	100	91.8	1	10000	146.5	91.8	99.4	98.9	97.1	95.4	2.5		0	4.3	AVFYPHPSIBAAME-UHFFFAOYSA-N
RHC-80267	EC50	10000	-2.5	100	98.1	1	10000	152820	104.7	98.1	98.3	102.7	102	0.2		0	3.3	RXSVYGIGWRDVQC-UHFFFAOYSA-N, RXSVYGIGWRDVQC-UHFFFAOYSA-N, RXSVYGIGWRDVQC-UHFFFAOYSA-N
pyrazolanthrone	EC50	10000	-2.5	100	92.3	1	10000	78093.8	111.2	92.3	99.4	102.5	97.9	0.9		0	7	ACPOUJIDANTYHO-UHFFFAOYSA-N, ACPOUJIDANTYHO-UHFFFAOYSA-N, ACPOUJIDANTYHO-UHFFFAOYSA-N
talniflumate	EC50	10000	-2.5	100	95.4	1	10000	81212.1	95.4	96.9	99.5	101.8	104.1	0.6		0	4.3	ANMLJLFWUCQGKZ-HXUWFJFHSA-N, ANMLJLFWUCQGKZ-HXUWFJFHSA-N, ANMLJLFWUCQGKZ-HXUWFJFHSA-N
GW-0742	EC50	10000	-2.5	100	87.2	1	10000	2100.4	99.9	100.9	89.1	106	87.2	4.8		0	6.3	HWVNEWGKWRGSRK-UHFFFAOYSA-N, HWVNEWGKWRGSRK-UHFFFAOYSA-N, HWVNEWGKWRGSRK-UHFFFAOYSA-N, HWVNEWGKWRGSRK-UHFFFAOYSA-N
daidzein	EC50	10000	-2.5	100	89.2	1	10000	44716.4	104.7	91.2	100.3	105.1	94.6	1.3		0	5.6	ZQSIJRDFPHDXIC-UHFFFAOYSA-N, ZQSIJRDFPHDXIC-UHFFFAOYSA-N, ZQSIJRDFPHDXIC-UHFFFAOYSA-N, ZQSIJRDFPHDXIC-UHFFFAOYSA-N, ZQSIJRDFPHDXIC-UHFFFAOYSA-N
UB-165	EC50	10000	-0.1	100	92.2	1	10000	1151.2	92.2	97.7	96.8	93	102.3	14.1		0	4.5	TVSNVPGPFGAKPT-JQWIXIFHSA-N, TVSNVPGPFGAKPT-JQWIXIFHSA-N
TC-O-9311	EC50	10000	-2.5	100	88	1	10000	1561.3	96.3	111.9	101.2	102.4	88	5		0	6.5	KPTMSQHTGZMEFU-UHFFFAOYSA-N, KPTMSQHTGZMEFU-UHFFFAOYSA-N
AS-1269574	EC50	10000	-0.1	100	91.8	1	10000	1260.2	95.3	91.8	104.1	93.1	97	14.7		0	5	DUKPGOOUJNUIOI-UHFFFAOYSA-N, DUKPGOOUJNUIOI-UHFFFAOYSA-N
AMG-487-(+/-)	EC50	10000	-1	100	88.5	1	10000	185.5	92.2	89	97	96.3	88.5	3.4		0	7.6	WQTKNBPCJKRYPA-OAQYLSRUSA-N, WQTKNBPCJKRYPA-OAQYLSRUSA-N
Ro-3306	EC50	3279.7	-2.5	100	74.2	1	10000	374.1	89.1	105.2	97.2	100.5	74.2	12.8		1	6.3	XOLMRFUGOINFDQ-YBEGLDIGSA-N, XOLMRFUGOINFDQ-YBEGLDIGSA-N
methantheline	EC50	10000	-0.1	100	89.1	1	10000	1090	91.6	107.9	89.1	99	96.3	15		0	7.5	GZHFODJQISUKAY-UHFFFAOYSA-N, GZHFODJQISUKAY-UHFFFAOYSA-N
EDTMP	EC50	10000	-2.5	100	95.4	1	10000	96504.4	98.2	95.5	95.4	104.9	103.9	0.6		0	5.2	NFDRPXJGHKJRLJ-UHFFFAOYSA-N, NFDRPXJGHKJRLJ-UHFFFAOYSA-N
3-bromo-7-nitroindazole	EC50	10000	-2.5	100	93.8	1	10000	71227.9	105.9	102.5	93.8	104.4	99.3	0.7		0	5.1	NFSTZPMYAZRZPC-UHFFFAOYSA-N, NFSTZPMYAZRZPC-UHFFFAOYSA-N, NFSTZPMYAZRZPC-UHFFFAOYSA-N
tetroquinone	EC50	10000	-2.5	100	96.9	1	10000	20447.2	103.4	99.6	96.9	103.6	97.6	0.7		0	3	GQPHQLHUIDOQTA-UHFFFAOYSA-N, GQPHQLHUIDOQTA-UHFFFAOYSA-N
methapyrilene	EC50	10000	-2.5	100	94.2	1	10000	98982.3	102.8	95.2	94.2	104.2	107	0.7		0	6.7	HNJJXZKZRAWDPF-UHFFFAOYSA-N, HNJJXZKZRAWDPF-UHFFFAOYSA-N
dicyclohexylamine	EC50	10000	-2.5	100	94.1	1	10000	4580	98.7	104	94.6	105.5	94.1	2		0	4.4	XBPCUCUWBYBCDP-UHFFFAOYSA-N, XBPCUCUWBYBCDP-UHFFFAOYSA-N
colforsin-daproate	EC50	10000	-2.5	100	89.1	1	10000	1.3	101.1	98.9	109.4	94	89.1	11.2		0.1	4.8	RSOZZQTUMVBTMR-XGUNBQNXSA-N
BYK-204165	EC50	3912.7	-2.5	100	55.2	1	10000	480.1	105.9	103	108.4	108.6	55.2	19		1.8	7.6	BTYSIDSTHDDAJW-LCYFTJDESA-N, BTYSIDSTHDDAJW-LCYFTJDESA-N, BTYSIDSTHDDAJW-LCYFTJDESA-N
3,4-DCPG-(+/-)	EC50	10000	-2.5	100	97.2	1	10000	165010	106.9	97.2	104.1	106.5	99.7	0.3		0	5.4	IJVMOGKBEVRBPP-SSDOTTSWSA-N, IJVMOGKBEVRBPP-SSDOTTSWSA-N
gabazine	EC50	10000	-2.5	100	99.9	1	10000	7.89763e+06	110.9	105.7	99.9	104.6	103.3	0		0	6.8	ACVGNKYJVGNLIL-UHFFFAOYSA-N, ACVGNKYJVGNLIL-UHFFFAOYSA-N, ACVGNKYJVGNLIL-UHFFFAOYSA-N
allopregnanolone	EC50	10000	-2.5	100	97.4	1	10000	16846.8	98.6	97.4	102	102.4	98	0.6		0	2.2
chloroxine	EC50	10000	-1	100	85.3	1	10000	0.6	98.9	102.2	96.6	91.4	85.3	18.6		0.5	1.6	WDFKMLRRRCGAKS-UHFFFAOYSA-N, WDFKMLRRRCGAKS-UHFFFAOYSA-N, WDFKMLRRRCGAKS-UHFFFAOYSA-N
AEG3482	EC50	10000	-2.5	100	88.4	1	10000	0.8	99.9	99	101.8	88.4	89.4	16.4		0.4	1.4	MQUYTXDAVCOCMX-UHFFFAOYSA-N, MQUYTXDAVCOCMX-UHFFFAOYSA-N, MQUYTXDAVCOCMX-UHFFFAOYSA-N
OR-486	EC50	10000	-2.5	100	93.2	1	10000	4.9	93.2	103.1	102.6	97	94.3	6.5		0	4	VDCDWNDTNSWDFJ-UHFFFAOYSA-N, VDCDWNDTNSWDFJ-UHFFFAOYSA-N
tiracizine	EC50	10000	-1.1	100	98.9	1	10000	1795.6	105.8	105.4	105.1	98.9	100.5	0.3		0	4.8	KJAMZCVTJDTESW-UHFFFAOYSA-N
isoguvacine	EC50	10000	-2.5	100	97.6	1	10000	199802	105.7	99.5	107.5	106.3	98.7	0.3		0	5.7	KRVDMABBKYMBHG-UHFFFAOYSA-N, KRVDMABBKYMBHG-UHFFFAOYSA-N
fulvestrant	EC50	10000	-2.5	100	85.4	1	10000	2235.8	104	106.7	101.8	109.6	85.4	5.2		0.1	6.4	VWUXBMIQPBEWFH-CIAKRVSBSA-N, VWUXBMIQPBEWFH-CIAKRVSBSA-N, VWUXBMIQPBEWFH-CIAKRVSBSA-N, VWUXBMIQPBEWFH-CIAKRVSBSA-N
TC-G-1004	EC50	2880	-2.5	100	20.7	1	10000	103.3	105.7	89.3	111.2	96.9	20.7	43.5		4.8	8.5	JENSDTKXNVHSSN-UHFFFAOYSA-N, JENSDTKXNVHSSN-UHFFFAOYSA-N
YM-90709	EC50	10000	-2.5	100	89.1	1	10000	176.5	97.9	102.9	105.8	99.1	89.1	6.7		0	3.4	HIXSPVQXXDULHS-UHFFFAOYSA-N, HIXSPVQXXDULHS-UHFFFAOYSA-N, HIXSPVQXXDULHS-UHFFFAOYSA-N
PF-670462	EC50	684.6	-1.1	100	74.8	1	10000	0.4	101.6	96.2	97.3	85.2	74.8	29.8		2.3	2	WUDBUIUHVNECTM-UHFFFAOYSA-N, WUDBUIUHVNECTM-UHFFFAOYSA-N
doxofylline	EC50	10000	-1.3	100	88.2	1	10000	575.1	88.2	97.3	98.2	99.7	108	2.7		0	9.2	HWXIGFIVGWUZAO-UHFFFAOYSA-N, HWXIGFIVGWUZAO-UHFFFAOYSA-N, HWXIGFIVGWUZAO-UHFFFAOYSA-N
imidurea	EC50	10000	-0.1	100	90.7	1	10000	2658.7	90.7	95.4	98.7	98	103.3	14.5		0	5.5	ZCTXEAQXZGPWFG-RFZPGFLSSA-N
CU-T12-9	EC50	10000	-2.5	100	95.4	1	10000	74370.2	95.4	104.6	96.8	101.4	100.7	0.5		0	4	LITXVDAFEYLWQE-UHFFFAOYSA-N, LITXVDAFEYLWQE-UHFFFAOYSA-N
clofoctol	EC50	10000	-2.5	100	93.8	1	10000	511.7	94.6	101.8	99.7	99.8	93.8	3.3		0	2.9	HQVZOORKDNCGCK-UHFFFAOYSA-N, HQVZOORKDNCGCK-UHFFFAOYSA-N
S-07662	EC50	10000	-2.5	100	96.6	1	10000	3.8	103.2	106.4	98.4	96.9	96.6	6.7		0	3.6	UITFWLJMEZPXOF-UHFFFAOYSA-N, UITFWLJMEZPXOF-UHFFFAOYSA-N
VU1545	EC50	10000	-0.1	100	100	1	10000	353.1	100	100	100	100	100	0.1		0	0	BRAZLURTFMCAHU-UHFFFAOYSA-N, BRAZLURTFMCAHU-UHFFFAOYSA-N
SKI-II	EC50	10000	-2.5	100	90	1	10000	298.8	100.4	98.1	104.1	99.9	90	5.1		0	2.3	ZFGXZJKLOFCECI-UHFFFAOYSA-N, ZFGXZJKLOFCECI-UHFFFAOYSA-N, ZFGXZJKLOFCECI-UHFFFAOYSA-N
WAY-200070	EC50	10000	-2.5	100	92.1	1	10000	84.1	100.5	111.7	102.5	98.3	92.1	6.2		0	6	BAAILVWEAXFTSF-UHFFFAOYSA-N, BAAILVWEAXFTSF-UHFFFAOYSA-N, BAAILVWEAXFTSF-UHFFFAOYSA-N
FPA-124	EC50	3730.7	-2.5	100	70.4	1	10000	393.5	106.5	103	96.1	103.8	70.4	13.1		1	4.9	HZRXQEVFXXQYFS-VBPDOGLUSA-L, HZRXQEVFXXQYFS-VBPDOGLUSA-L
alpha-methylhistamine-dihydrobromide-(S)-(+)	EC50	10000	-2.5	100	85.8	1	10000	46399.6	100	85.8	96.9	103.5	96.4	1.7		0	7.7	XNQIOISZPFVUFG-YFKPBYRVSA-N, XNQIOISZPFVUFG-YFKPBYRVSA-N
N-acetylglycyl-D-glutamic-acid	EC50	10000	-2.5	100	91.3	1	10000	64874.4	91.3	103.6	93	102.7	100.9	1		0	6.5	CQTYJLQESPLSOP-ZCFIWIBFSA-N, CQTYJLQESPLSOP-ZCFIWIBFSA-N
SBHA	EC50	10000	-2.5	100	86.7	1	10000	103.9	95.6	99.4	109.2	98.1	86.7	9.2		0.2	5.1	IDQPVOFTURLJPT-UHFFFAOYSA-N, IDQPVOFTURLJPT-UHFFFAOYSA-N
mefloquine	EC50	3794.8	-2.5	100	69.3	1	10000	430.5	107.5	103.2	102	104.6	69.3	13.4		1.1	5.2	XEEQGYMUWCZPDN-DOMZBBRYSA-N
anthraquinone	EC50	10000	-0.1	100	100	1	10000	353.1	100	100	100	100	100	0.1		0	0	RZVHIXYEVGDQDX-UHFFFAOYSA-N, RZVHIXYEVGDQDX-UHFFFAOYSA-N
O-1918	EC50	10000	-0.7	100	96.4	1	10000	193.5	96.4	105.1	100.5	98.5	105	1.5		0	4.7	ICHJMVMWPKLUKT-JKSUJKDBSA-N, ICHJMVMWPKLUKT-JKSUJKDBSA-N, ICHJMVMWPKLUKT-JKSUJKDBSA-N
SB-222200	EC50	10000	-2.5	100	91.2	1	10000	1670.1	106.3	98.4	100.9	103.4	91.2	3.4		0	3.8	MQNYRKWJSMQECI-QFIPXVFZSA-N, MQNYRKWJSMQECI-QFIPXVFZSA-N, MQNYRKWJSMQECI-QFIPXVFZSA-N
bromhexine	EC50	10000	-2.5	100	94.6	1	10000	16.7	96.2	109.2	100.5	97.9	94.6	4.9		0	5	OJGDCBLYJGHCIH-UHFFFAOYSA-N, OJGDCBLYJGHCIH-UHFFFAOYSA-N, OJGDCBLYJGHCIH-UHFFFAOYSA-N
alcuronium	EC50	10000	-2.5	100	94.9	1	10000	92386.2	94.9	99.9	99.4	102.3	106.9	0.6		0	5.5	MUQUYTSLDVKIOF-JGNNFNAWSA-N
DMPS	EC50	10000	-0.3	100	84.5	1	10000	14	100.2	98.9	84.5	98.8	84.8	26.9		0.2	6.6	JLVSRWOIZZXQAD-VKHMYHEASA-N
apafant	EC50	10000	-2.5	100	94	1	10000	4406.3	107.6	107	101.1	103.5	94	2.2		0	5.5	JGPJQFOROWSRRS-UHFFFAOYSA-N, JGPJQFOROWSRRS-UHFFFAOYSA-N, JGPJQFOROWSRRS-UHFFFAOYSA-N
PDP-EA	EC50	10000	-2.5	100	98.2	1	10000	406669	105.3	109.4	98.2	108.6	108.7	0.2		0	8.5	BIOVSNWTCKRADD-UHFFFAOYSA-N, BIOVSNWTCKRADD-UHFFFAOYSA-N
relcovaptan	EC50	10000	-2.5	100	87.5	1	10000	866.9	102	101.6	91.6	101.6	87.5	5.5		0	4.6	CEBYCSRFKCEUSW-NAYZPBBASA-N, CEBYCSRFKCEUSW-NAYZPBBASA-N, CEBYCSRFKCEUSW-NAYZPBBASA-N
thiamphenicol	EC50	10000	-1	100	89.8	1	10000	196.4	99.7	89.8	91.7	93.4	94.4	3.1		0	7.1	OTVAEFIXJLOWRX-NXEZZACHSA-N, OTVAEFIXJLOWRX-NXEZZACHSA-N, OTVAEFIXJLOWRX-NXEZZACHSA-N
nomegestrol-acetate	EC50	10000	-0.1	100	88.5	1	10000	2248.9	88.5	97.3	101.9	91.6	97.4	17.9		0	5.7	IIVBFTNIGYRNQY-YQLZSBIMSA-N, IIVBFTNIGYRNQY-YQLZSBIMSA-N, IIVBFTNIGYRNQY-YQLZSBIMSA-N
piretanide	EC50	10000	-2.5	100	90.2	1	10000	84323.5	90.2	97.4	105.6	104.1	109.9	1.2		0	9.6	UJEWTUDSLQGTOA-UHFFFAOYSA-N
cordycepin	EC50	10000	-0.1	100	93.9	1	10000	3023.4	93.9	99	95.2	97.5	103.3	9.6		0	4.1	OFEZSBMBBKLLBJ-BAJZRUMYSA-N, OFEZSBMBBKLLBJ-BAJZRUMYSA-N, OFEZSBMBBKLLBJ-BAJZRUMYSA-N
GSK2193874	EC50	2971.6	-2.5	100	55.2	1	10000	208.6	95.4	88.3	111.7	98.8	55.2	24		2.5	8.7	UIVOZBSCHXCGPS-UHFFFAOYSA-N, UIVOZBSCHXCGPS-UHFFFAOYSA-N
T-5601640	EC50	10000	-0.1	100	89.5	1	10000	2938.2	96.2	96.6	89.5	101	105.3	16.3		0	6.8	XVOKFRPKSAWELK-UHFFFAOYSA-N, XVOKFRPKSAWELK-UHFFFAOYSA-N
mitoxantrone	EC50	564.7	-0.9	100	22.3	1	10000	0.3	93.3	96.5	86.2	53	22.3	99.2		10.7	4.3	KKZJGLLVHKMTCM-UHFFFAOYSA-N, KKZJGLLVHKMTCM-UHFFFAOYSA-N, KKZJGLLVHKMTCM-UHFFFAOYSA-N
heptaminol	EC50	10000	-2.5	100	90.3	1	10000	81389.2	90.3	91.7	96.7	107.1	105.9	1.2		0	9.3	LREQLEBVOXIEOM-SSDOTTSWSA-N, LREQLEBVOXIEOM-SSDOTTSWSA-N
caramiphen	EC50	10000	-0.9	100	92.2	1	10000	197.1	92.2	93.3	110.5	96.1	97.1	2.7		0	7.6	OFAIGZWCDGNZGT-UHFFFAOYSA-N
tridihexethyl	EC50	10000	-0.1	100	92.7	1	10000	4825	100.2	92.8	101.6	92.7	109.7	11.4		0	7.8	NPRHVSBSZMAEIN-NRFANRHFSA-N
YM-58483	EC50	10000	-0.1	100	83.8	1	10000	413	93.4	83.8	105	87.2	85.1	36		0.2	8.5	XPRZIORDEVHURQ-UHFFFAOYSA-N, XPRZIORDEVHURQ-UHFFFAOYSA-N
APY-29	EC50	1778.8	-2.5	100	72.5	1	10000	34	88.9	100.8	94.7	94.8	72.5	20.6		1.9	6.2	WJNBSTLIALIIEW-UHFFFAOYSA-N, WJNBSTLIALIIEW-UHFFFAOYSA-N
MTPG	EC50	10000	-0.1	100	93.2	1	10000	2834.6	97.7	93.2	101.5	94.6	102	10.6		0	4.3	OZBFBAYESADVDX-JTQLQIEISA-N, OZBFBAYESADVDX-JTQLQIEISA-N
BTB1	EC50	10000	-0.1	100	90.2	1	10000	2110.1	95.8	90.2	97.5	98.6	100.4	15.3		0	4.6	VZDUQPHKUBZMLW-UHFFFAOYSA-N, VZDUQPHKUBZMLW-UHFFFAOYSA-N
levosimendan	EC50	10000	-1.6	100	94.6	1	10000	5	97.2	112.7	98.9	96	94.6	7.1		0	6.5	WHXMKTBCFHIYNQ-SECBINFHSA-N, WHXMKTBCFHIYNQ-SECBINFHSA-N, WHXMKTBCFHIYNQ-SECBINFHSA-N
floxuridine	EC50	8.8	-0.7	100	29.9	1	10000	1.6	88.4	62	42	29.9	44.6	205.3		24.9	7.3	ODKNJVUHOIMIIZ-RRKCRQDMSA-N, ODKNJVUHOIMIIZ-RRKCRQDMSA-N
rimexolone	EC50	10000	-0.1	100	85.5	1	10000	3175	85.5	90.5	101.1	88.8	107.4	22.6		0	10.2	QTTRZHGPGKRAFB-OOKHYKNYSA-N, QTTRZHGPGKRAFB-OOKHYKNYSA-N
isometheptene-mucate	EC50	10000	-0.1	100	93.4	1	10000	4341.2	93.4	102.4	93.7	93.9	106.3	10.2		0	6.3	XVQUOJBERHHONY-VIFPVBQESA-N
ganaxolone	EC50	10000	-0.1	100	95	1	10000	2195.1	95	98.7	98.2	98.7	100.6	7.7		0	2.4	PGTVWKLGGCQMBR-FLBATMFCSA-N, PGTVWKLGGCQMBR-FLBATMFCSA-N
icilin	EC50	10000	-0.1	100	93.4	1	10000	2516.1	93.4	101.8	97.6	99.2	100	10.3		0	3.7	RCEFMOGVOYEGJN-UHFFFAOYSA-N
bacampicillin	EC50	10000	-0.1	100	94	1	10000	3285.6	96.3	94	95.9	98	104.3	9.4		0	4.4	PFOLLRNADZZWEX-XIJZRVNUSA-N, PFOLLRNADZZWEX-XIJZRVNUSA-N, PFOLLRNADZZWEX-XIJZRVNUSA-N
cyclobenzaprine	EC50	10000	-0.9	100	98.8	1	10000	1359.4	101.8	108.4	101.1	98.8	113.9	0.4		0	8.5	JURKNVYFZMSNLP-UHFFFAOYSA-N, JURKNVYFZMSNLP-UHFFFAOYSA-N
clofarabine	EC50	434.5	-0.6	100	71.5	1	10000	2.5	90.2	102.1	88.8	85.9	71.5	41.2		2.8	5.9	WDDPHFBMKLOVOX-AYQXTPAHSA-N, WDDPHFBMKLOVOX-AYQXTPAHSA-N, WDDPHFBMKLOVOX-AYQXTPAHSA-N
altretamine	EC50	10000	-2.5	100	89.9	1	10000	1461.3	97.8	100.3	99.8	105.6	89.9	3.7		0	3.2	UUVWYPNAQBNQJQ-UHFFFAOYSA-N, UUVWYPNAQBNQJQ-UHFFFAOYSA-N
methyldopate	EC50	10000	-2.5	100	88.4	1	10000	590.5	102.9	101.1	100.3	102.7	88.4	4.8		0	2.3	SVEBYYWCXTVYCR-LBPRGKRZSA-N
GSK2837808A	EC50	10000	-0.2	100	85	1	10000	406	103.1	100.3	85	92.2	97.5	18.7		0	6.7	RZBCPMYJIARMGV-UHFFFAOYSA-N, RZBCPMYJIARMGV-UHFFFAOYSA-N
LE-135	EC50	1528.8	-2.5	100	60.1	1	10000	10.7	88.8	100.1	100.6	89.7	60.1	32.6		3.6	5.6	YZZAIQOVMHVWBS-UHFFFAOYSA-N, YZZAIQOVMHVWBS-UHFFFAOYSA-N
thalidomide	EC50	10000	-1	100	89.6	1	10000	222.6	89.6	91.9	90.9	94.7	94.9	3.1		0	8.3	UEJJHQNACJXSKW-VIFPVBQESA-N, UEJJHQNACJXSKW-VIFPVBQESA-N
benfotiamine	EC50	10000	-0.6	100	89.1	1	10000	2.2	99.7	100.9	91	94.6	89.1	21.3		0	2.9	BTNNPSLJPBRMLZ-LGMDPLHJSA-N, BTNNPSLJPBRMLZ-LGMDPLHJSA-N, BTNNPSLJPBRMLZ-LGMDPLHJSA-N, BTNNPSLJPBRMLZ-LGMDPLHJSA-N
iopromide	EC50	10000	-0.1	100	93.6	1	10000	3011.6	93.6	101.4	93.7	98.4	101.6	10		0	4.2	DGAIEPBNLOQYER-RKDXNWHRSA-N, DGAIEPBNLOQYER-RKDXNWHRSA-N, DGAIEPBNLOQYER-RKDXNWHRSA-N
2-TEDC	EC50	10000	-0.1	100	91.8	1	10000	1221.9	96.3	101.9	91.8	100.7	99.3	11.8		0	4.4	KCGLTUBCAGZLHP-XYOKQWHBSA-N, KCGLTUBCAGZLHP-XYOKQWHBSA-N
GSK-LSD-1	EC50	10000	-0.4	100	87.1	1	10000	5.6	98.5	95.2	96.5	87.1	92.2	24.9		0	2.9	BASFYRLYJAZPPL-UONOGXRCSA-N, BASFYRLYJAZPPL-UONOGXRCSA-N
tetramisole	EC50	10000	-1	100	90	1	10000	185.8	90	94.5	93.2	98	95.3	3		0	6.7	HLFSDGLLUJUHTE-SNVBAGLBSA-N, HLFSDGLLUJUHTE-SNVBAGLBSA-N
lupanine	EC50	10000	-2.5	100	87.2	1	10000	2	103.1	92.8	90.4	87.2	91.4	38.8		1.8	3	JYIJIIVLEOETIQ-XDQVBPFNSA-N
desoxycortone	EC50	10000	-2.5	100	87.4	1	10000	9.8	100.1	100.7	102.4	97	87.4	10.1		0.2	1.3	ZESRJSPZRDMNHY-YFWFAHHUSA-N
FGIN-1-27	EC50	1868	-2.4	100	68.6	1	10000	23.8	99.5	99.6	89.2	94.3	68.6	23		2.2	5.4	VUWXAQFLTSBUDB-UHFFFAOYSA-N, VUWXAQFLTSBUDB-UHFFFAOYSA-N
MRS-1845	EC50	10000	-0.4	100	85.4	1	10000	6	92	98.1	96.9	88.6	85.4	27.9		0.3	4	BITHABUTZRAUGT-IBGZPJMESA-N, BITHABUTZRAUGT-IBGZPJMESA-N
retinyl-acetate	EC50	10000	-0.6	100	95.9	1	10000	343.2	112	99	104.4	95.9	113.5	1.9		0	10.2	QGNJRVVDBSJHIZ-QHLGVNSISA-N, QGNJRVVDBSJHIZ-QHLGVNSISA-N
lofexidine	EC50	10000	-2.5	100	93.8	1	10000	3.2	100.1	105.5	100.9	93.8	95.6	8.8		0	3	KSMAGQUYOIHWFS-SSDOTTSWSA-N, KSMAGQUYOIHWFS-SSDOTTSWSA-N, KSMAGQUYOIHWFS-SSDOTTSWSA-N
levopropoxyphene	EC50	10000	-0.8	100	98.3	1	10000	242.6	99.3	103.3	98.3	100.1	102.4	0.7		0	2.5	XLMALTXPSGQGBX-HXBUSHRASA-N
trazodone	EC50	10000	-0.3	100	89.6	1	10000	29	99.5	98.2	97.5	89.6	96.4	15.6		0	3.1	PHLBKPHSAVXXEF-UHFFFAOYSA-N, PHLBKPHSAVXXEF-UHFFFAOYSA-N
moracizine	EC50	10000	-2.5	100	80.8	1	10000	49.4	100.6	108.9	96.3	96.8	80.8	13.9		0.9	4.8	FUBVWMNBEHXPSU-UHFFFAOYSA-N, FUBVWMNBEHXPSU-UHFFFAOYSA-N
zamifenacin	EC50	10000	-1	100	91.7	1	10000	176.5	94.8	91.7	98.6	98.3	92.5	2.5		0	5.2	BDNFQGRSKSQXRI-XMMPIXPASA-N, BDNFQGRSKSQXRI-XMMPIXPASA-N, BDNFQGRSKSQXRI-XMMPIXPASA-N
benzoic-acid	EC50	10000	-0.2	100	95.9	1	10000	624.8	99	101.1	95.9	98.7	98.7	5.5		0	1.8	WPYMKLBDIGXBTP-UHFFFAOYSA-N, WPYMKLBDIGXBTP-UHFFFAOYSA-N, WPYMKLBDIGXBTP-UHFFFAOYSA-N
lypressin	EC50	10000	-2.5	100	97.8	1	10000	79819.9	98.6	99.6	97.8	102.3	101.1	0.3		0	2.1	BJFIDCADFRDPIO-KKSWSVFASA-N, BJFIDCADFRDPIO-KKSWSVFASA-N
methazolamide	EC50	10000	-2.5	100	94	1	10000	5.5	110	100.6	100.2	94	96.7	8.9		0	5.2	FLOSMHQXBMRNHR-UHFFFAOYSA-N
metamizole	EC50	10000	-2.5	100	98.5	1	10000	260008	98.5	106.8	101.4	103.6	103.7	0.2		0	4.6	LVWZTYCIRDMTEY-UHFFFAOYSA-N
teroxirone	EC50	10000	-0.8	100	84.3	1	10000	1.1	102.1	100.6	95.6	93.2	84.3	17.9		0.4	2	OUPZKGBUJRBPGC-CIUDSAMLSA-N, OUPZKGBUJRBPGC-CIUDSAMLSA-N
alfadolone-acetate	EC50	10000	-2.5	100	99.9	1	10000	1.17415e+06	99.9	102.2	102.5	101.3	100.1	0		0	1.8	QRJOQYLXZPQQMX-FWROMSNXSA-N
cimaterol	EC50	10000	-0.1	100	89.8	1	10000	336	96	93.2	94.2	89.8	101.5	20.5		0	4.7	BUXRLJCGHZZYNE-GFCCVEGCSA-N, BUXRLJCGHZZYNE-GFCCVEGCSA-N
levocabastine	EC50	10000	-2.5	100	99.3	1	10000	34.3	103.4	104.1	108.2	99.5	99.3	0.7		0	4.9	ZCGOMHNNNFPNMX-KYTRFIICSA-N
LY456236	EC50	10000	-2.5	100	91.3	1	10000	257.9	105	102.3	101.4	99.5	91.3	5		0	2.8	XPJOMFBGKIABQW-UHFFFAOYSA-N, XPJOMFBGKIABQW-UHFFFAOYSA-N, XPJOMFBGKIABQW-UHFFFAOYSA-N
thonzylamine	EC50	10000	-2.5	100	93.8	1	10000	75555.3	99.7	103.6	93.8	101.1	105.1	0.7		0	5.5	GULNIHOSWFYMRN-UHFFFAOYSA-N, GULNIHOSWFYMRN-UHFFFAOYSA-N
levobunolol	EC50	10000	-2.5	100	89.2	1	10000	45266.6	89.2	99	99.4	100.9	97.9	1.3		0	5.7	IXHBTMCLRNMKHZ-LBPRGKRZSA-N, IXHBTMCLRNMKHZ-LBPRGKRZSA-N, IXHBTMCLRNMKHZ-LBPRGKRZSA-N
TC-S-7004	EC50	10000	-2.4	100	95	1	10000	69.2	111.3	106.9	99.6	98.6	95	4.1		0	6.6	CQKBSRPVZZLCJE-UHFFFAOYSA-N, CQKBSRPVZZLCJE-UHFFFAOYSA-N
chromocarb	EC50	10000	-2.5	100	99.8	1	10000	2.89817e+06	99.8	109.4	103.5	109.5	107.7	0		0	7.9	RVMGXWBCQGAWBR-UHFFFAOYSA-N, RVMGXWBCQGAWBR-UHFFFAOYSA-N, RVMGXWBCQGAWBR-UHFFFAOYSA-N
mephentermine	EC50	10000	-2.5	100	93.6	1	10000	62660.9	97.1	105.1	104	106	96.8	0.8		0	4.6	RXQCGGRTAILOIN-UHFFFAOYSA-N, RXQCGGRTAILOIN-UHFFFAOYSA-N
tocainide	EC50	10000	-2.5	100	91	1	10000	27844.8	96.8	95.8	97.5	100.6	95.5	1.1		0	2.9	BUJAGSGYPOAWEI-SECBINFHSA-N
PK-11195	EC50	10000	-2.5	100	95.6	1	10000	7.8	105.8	104.1	95.6	96.4	98.6	10.2		0	3.9	RAVIZVQZGXBOQO-CQSZACIVSA-N, RAVIZVQZGXBOQO-CQSZACIVSA-N
NALTREXONE HYDROCHLORIDE	EC50	10000	-2.5	100	90	1	10000	222.4	107.1	99	95.3	99.1	90	6.2		0	4.3
hexamethonium	EC50	10000	-0.5	100	97.3	1	10000	140.8	97.3	104.3	98.2	99.4	100.1	1.5		0	2.8	VZJFGSRCJCXDSG-UHFFFAOYSA-N, VZJFGSRCJCXDSG-UHFFFAOYSA-N, VZJFGSRCJCXDSG-UHFFFAOYSA-N, VZJFGSRCJCXDSG-UHFFFAOYSA-N
dipyrocetyl	EC50	10000	-1	100	90.2	1	10000	149.5	99.9	90.2	100	97	92	2.9		0	5.2	NYIZXMGNIUSNKL-UHFFFAOYSA-N, NYIZXMGNIUSNKL-UHFFFAOYSA-N
ioxaglic-acid	EC50	10000	-2.5	100	92.4	1	10000	71294.6	104.2	92.4	106.1	100.1	103.1	0.9		0	6.3	TYYBFXNZMFNZJT-UHFFFAOYSA-N, TYYBFXNZMFNZJT-UHFFFAOYSA-N
SB-221284	EC50	10000	-2.5	100	95.5	1	10000	3.9	103.1	101.2	95.5	97.5	97.9	10.7		0	2.3	OQZOXHCRSXYSPM-UHFFFAOYSA-N, OQZOXHCRSXYSPM-UHFFFAOYSA-N
UF-010	EC50	10000	-2.5	100	84.3	1	10000	577.6	99.5	91.9	92.8	100.6	84.3	7.6		0.3	5.5	BVQCFCYPFJOOAV-UHFFFAOYSA-N, BVQCFCYPFJOOAV-UHFFFAOYSA-N
bucladesine	EC50	10000	-2.5	100	91.9	1	10000	6.6	109.8	101.4	106.9	93.3	91.9	9.9		0	6.1	CJGYSWNGNKCJSB-YVLZZHOMSA-N, CJGYSWNGNKCJSB-YVLZZHOMSA-N, CJGYSWNGNKCJSB-YVLZZHOMSA-N, CJGYSWNGNKCJSB-YVLZZHOMSA-N
cyclopenthiazide	EC50	10000	-2.5	100	90.4	1	10000	4.7	102.5	106.1	90.4	98.6	90.4	22.3		0	5.4	BKYKPTRYDKTTJY-CYBMUJFWSA-N, BKYKPTRYDKTTJY-CYBMUJFWSA-N
Y-134	EC50	10000	-2.5	100	81.4	1	10000	37.4	99.5	101.9	100.2	98.7	81.4	11		0.6	1	LQEOPHGPHCWOAC-UHFFFAOYSA-N, LQEOPHGPHCWOAC-UHFFFAOYSA-N, LQEOPHGPHCWOAC-UHFFFAOYSA-N
azelaic-acid	EC50	10000	-2.5	100	91.3	1	10000	39075.4	104.7	97	103.2	104.9	95.6	1.1		0	4	BDJRBEYXGGNYIS-UHFFFAOYSA-N
metaraminol	EC50	10000	-0.1	100	100	1	10000	353.1	100	100	100	100	100	0.1		0	0	WXFIGDLSSYIKKV-RCOVLWMOSA-N, WXFIGDLSSYIKKV-RCOVLWMOSA-N, WXFIGDLSSYIKKV-RCOVLWMOSA-N
enoxacin	EC50	10000	-1.2	100	99.2	1	10000	384.4	105	105	103.1	99.2	99.6	0.4		0	3.9	IDYZIJYBMGIQMJ-UHFFFAOYSA-N, IDYZIJYBMGIQMJ-UHFFFAOYSA-N, IDYZIJYBMGIQMJ-UHFFFAOYSA-N, IDYZIJYBMGIQMJ-UHFFFAOYSA-N
tioxolone	EC50	10000	-2.5	100	77.2	1	10000	1317.8	90.6	97.9	88.6	107.2	77.2	9.1		0.5	8.5	SLYPOVJCSQHITR-UHFFFAOYSA-N, SLYPOVJCSQHITR-UHFFFAOYSA-N, SLYPOVJCSQHITR-UHFFFAOYSA-N
zuclopenthixol	EC50	10000	-0.2	100	80.2	1	10000	31.5	104.6	80.8	92.8	94.8	82	36.5		0.8	8.7	WFPIAZLQTJBIFN-DVZOWYKESA-N, WFPIAZLQTJBIFN-DVZOWYKESA-N
1,3-dipropyl-8-phenylxanthine	EC50	10000	-2.5	100	81.9	1	10000	792.6	91.1	96.4	90.3	101.5	81.9	8.3		0.4	6.9	CLIGSMOZKDCDRZ-UHFFFAOYSA-N, CLIGSMOZKDCDRZ-UHFFFAOYSA-N
BAZ2-ICR	EC50	10000	-0.1	100	92.2	1	10000	2446.2	102.8	95.4	92.2	94.8	101.3	12		0	4.5	RRZVGDGTWNQAPW-UHFFFAOYSA-N, RRZVGDGTWNQAPW-UHFFFAOYSA-N
IKK-2-inhibitor-V	EC50	436.4	-1.9	100	14.5	1	10000	0.3	95.9	89.4	95.3	29.2	14.5	116.4		13.8	5.7	CHILCFMQWMQVAL-UHFFFAOYSA-N, CHILCFMQWMQVAL-UHFFFAOYSA-N
benzoyl-peroxide	EC50	10000	-0.1	100	87.9	1	10000	2190.6	101.9	87.9	96.6	91.2	99.4	18.9		0	5.9	OMPJBNCRMGITSC-UHFFFAOYSA-N, OMPJBNCRMGITSC-UHFFFAOYSA-N
labetalol	EC50	10000	-0.1	100	85.3	1	10000	668.2	88.3	85.3	89.4	91.2	110.2	28.6		0	11	SGUAFYQXFOLMHL-SCLBCKFNSA-N
isosteviol	EC50	10000	-0.1	100	87.5	1	10000	3439.1	87.5	99.9	89.2	95.2	108.8	19.4		0	9.4	KFVUFODCZDRVSS-XGBBNYNSSA-N
hexylcaine	EC50	10000	-2.5	100	88.5	1	10000	56276.8	99	88.5	98	105.2	102.2	1.4		0	7.6	DKLKMKYDWHYZTD-ZDUSSCGKSA-N, DKLKMKYDWHYZTD-ZDUSSCGKSA-N
coenzyme-I	EC50	10000	-0.1	100	88.7	1	10000	1925.3	102.6	94.2	88.7	98.7	107.7	16.6		0	8.3	BOPGDPNILDQYTO-NNYOXOHSSA-N, BOPGDPNILDQYTO-NNYOXOHSSA-N
irinotecan	EC50	1614.3	-2.4	100	61.5	1	10000	11.8	95.1	91.6	95.5	90.9	61.5	30.6		3.3	5.3	UWKQSNNFCGGAFS-XIFFEERXSA-N, UWKQSNNFCGGAFS-XIFFEERXSA-N, UWKQSNNFCGGAFS-XIFFEERXSA-N, UWKQSNNFCGGAFS-XIFFEERXSA-N, UWKQSNNFCGGAFS-XIFFEERXSA-N, UWKQSNNFCGGAFS-XIFFEERXSA-N, UWKQSNNFCGGAFS-XIFFEERXSA-N
U-18666A	EC50	1592.5	-2.5	100	51.2	1	10000	10.7	92	92.6	97.2	88.4	51.2	39		4.4	5.6	DMZCCFMMPHJWQY-BKWLFHPQSA-N, DMZCCFMMPHJWQY-BKWLFHPQSA-N
meclofenoxate	EC50	10000	-1	100	94.5	1	10000	193.5	94.5	98.1	96.2	97.4	99.5	1.6		0	3.8	XZTYGFHCIAKPGJ-UHFFFAOYSA-N, XZTYGFHCIAKPGJ-UHFFFAOYSA-N
cyclothiazide	EC50	10000	-0.1	100	81.8	1	10000	524.5	92.4	89	102.6	81.8	91.2	34.4		0	7.3	BOCUKUHCLICSIY-JWUFEOHASA-N, BOCUKUHCLICSIY-JWUFEOHASA-N, BOCUKUHCLICSIY-JWUFEOHASA-N, BOCUKUHCLICSIY-JWUFEOHASA-N, BOCUKUHCLICSIY-JWUFEOHASA-N
combretastatin-A-4	EC50	17.5	-0.8	100	40.3	1	10000	0.3	93.5	76.9	52.8	40.3	43.9	161.6		19.1	2.1	HVXBOLULGPECHP-WAYWQWQTSA-N, HVXBOLULGPECHP-WAYWQWQTSA-N
tribenoside	EC50	10000	-1	100	90.3	1	10000	188	93	96.2	90.3	95.6	94	2.9		0	6.5	ULLNJSBQMBKOJH-JPHCZMGXSA-N, ULLNJSBQMBKOJH-JPHCZMGXSA-N
levobunolol	EC50	10000	-2.5	100	86.7	1	10000	58826	86.7	90.6	92.7	101.8	96.4	1.6		0	9.1	IXHBTMCLRNMKHZ-LBPRGKRZSA-N, IXHBTMCLRNMKHZ-LBPRGKRZSA-N, IXHBTMCLRNMKHZ-LBPRGKRZSA-N
GNF-7	EC50	210.5	-2.5	100	18.7	1	10000	0.5	93.8	92.1	89.3	19.3	18.7	136.3		16.6	5.1	SZNYUUZOQHNEKB-UHFFFAOYSA-N, SZNYUUZOQHNEKB-UHFFFAOYSA-N
ML-213	EC50	10000	-0.2	100	82.4	1	10000	704.6	107	82.4	93.7	98.4	99.8	23.3		0	9.9
TC-I-2014	EC50	10000	-1	100	89.8	1	10000	170.2	91.9	95.5	96.8	93.4	89.8	3.1		0	6.2	VSMFCZZEKTVDHM-UHFFFAOYSA-N, VSMFCZZEKTVDHM-UHFFFAOYSA-N
bendroflumethiazide	EC50	10000	-0.1	100	96.6	1	10000	7045.1	96.6	101	96.9	99.1	108.2	5.3		0	5.3	HDWIHXWEUNVBIY-CQSZACIVSA-N, HDWIHXWEUNVBIY-CQSZACIVSA-N, HDWIHXWEUNVBIY-CQSZACIVSA-N
Isoquinoline,-6,7-dimethoxy-1-methyl-1,2,3,4-tetrahydro,	EC50	10000	-0.1	100	89.1	1	10000	4171.6	92.5	89.1	99.4	92.3	112.1	17		0	10	HMYJLVDKPJHJCF-QMMMGPOBSA-N, HMYJLVDKPJHJCF-QMMMGPOBSA-N
chlorotrianisene	EC50	10000	-2.5	100	97.5	1	10000	99903.2	98.5	97.5	98	103.7	101.5	0.3		0	2.9	BFPSDSIWYFKGBC-UHFFFAOYSA-N, BFPSDSIWYFKGBC-UHFFFAOYSA-N
vinpocetine	EC50	10000	-0.1	100	91.7	1	10000	3207.3	92	96.7	91.7	98.4	104.5	12.9		0	5.8	DDNCQMVWWZOMLN-IRLDBZIGSA-N, DDNCQMVWWZOMLN-IRLDBZIGSA-N, DDNCQMVWWZOMLN-IRLDBZIGSA-N, DDNCQMVWWZOMLN-IRLDBZIGSA-N
nifurtimox	EC50	10000	-0.3	100	93.3	1	10000	49.4	96.1	104.9	93.3	98.8	95	8.9		0	4.3	ARFHIAQFJWUCFH-KIFNTFBYSA-N
ML365	EC50	10000	-1	100	86	1	10000	0.6	97.8	101.4	97.4	92.8	86	15.9		0.3	1.6	UTAJHKSGYJSZBR-UHFFFAOYSA-N, UTAJHKSGYJSZBR-UHFFFAOYSA-N
AJ76-(+)	EC50	10000	-0.3	100	86.8	1	10000	30.7	103.8	97.8	96.4	86.8	96.7	17.5		0	5	YGHLYBIUVOLKCV-SMDDNHRTSA-N, YGHLYBIUVOLKCV-SMDDNHRTSA-N
triflupromazine	EC50	10000	-0.3	100	89.2	1	10000	10.6	95.9	97.2	94.1	95.7	89.2	21.6		0	2.1	XSCGXQMFQXDFCW-UHFFFAOYSA-N, XSCGXQMFQXDFCW-UHFFFAOYSA-N, XSCGXQMFQXDFCW-UHFFFAOYSA-N
trimipramine	EC50	10000	-2.5	100	87.1	1	10000	46248.1	95.6	87.1	98	101.8	93.7	1.6		0	6.9	ZSCDBOWYZJWBIY-INIZCTEOSA-N
eucatropine	EC50	10000	-2.5	100	92.6	1	10000	127.8	99.3	103.4	97	99.2	92.6	4.8		0	2.3	QSAVEGSLJISCDF-QEJZJMRPSA-N, QSAVEGSLJISCDF-QEJZJMRPSA-N
caffeic-acid-phenethyl-ester	EC50	1267.5	-2.5	100	66.9	1	10000	3.3	92	99.6	100.7	88.2	66.9	29.8		3.2	4	SWUARLUWKZWEBQ-VQHVLOKHSA-N, SWUARLUWKZWEBQ-VQHVLOKHSA-N, SWUARLUWKZWEBQ-VQHVLOKHSA-N
decitabine	EC50	10000	-0.2	100	82.2	1	10000	64.1	97.2	88.3	82.2	89.4	88.4	45.6		1.7	4.5	XAUDJQYHKZQPEU-KVQBGUIXSA-N, XAUDJQYHKZQPEU-KVQBGUIXSA-N, XAUDJQYHKZQPEU-KVQBGUIXSA-N, XAUDJQYHKZQPEU-KVQBGUIXSA-N
fipexide	EC50	10000	-0.3	100	88.4	1	10000	26	98.8	90.1	93.5	93.4	88.4	29.3		0	2.9	BFUJHVVEMMWLHC-UHFFFAOYSA-N
propidium-iodide	EC50	10000	-2.3	100	75.7	1	10000	26.2	91.3	99.2	93.1	95.3	75.7	18.1		1.5	5.6	ZDWVWKDAWBGPDN-UHFFFAOYSA-O, ZDWVWKDAWBGPDN-UHFFFAOYSA-O
SD-169	EC50	10000	-0.1	100	90.8	1	10000	561.6	94.7	90.8	100.5	92.9	99.2	17.5		0	4.5	GQMYQEAXTITUAE-UHFFFAOYSA-N
AH6809	EC50	10000	-0.5	100	85.2	1	10000	2.5	97.6	100.1	93.2	93.6	85.2	21.9		0.3	2.5	AQFFXPQJLZFABJ-UHFFFAOYSA-N, AQFFXPQJLZFABJ-UHFFFAOYSA-N, AQFFXPQJLZFABJ-UHFFFAOYSA-N
CC4	EC50	10000	-0.1	100	91.4	1	10000	246.1	98.2	100.5	91.4	93.1	98.3	15.1		0	3.7	LEXDAVFCJPDCNA-VNTMZGSJSA-N, LEXDAVFCJPDCNA-VNTMZGSJSA-N
pempidine	EC50	10000	-0.1	100	89.1	1	10000	3665	101.5	89.1	95.1	99.5	109.3	17		0	8.8	XULIXFLCVXWHRF-UHFFFAOYSA-N
dinitolmide	EC50	10000	-0.3	100	95.1	1	10000	286	100.7	97.6	102.1	95.1	104.9	4.6		0	4.4	ZEFNOZRLAWVAQF-UHFFFAOYSA-N, ZEFNOZRLAWVAQF-UHFFFAOYSA-N
2-aminobenzenesulfonamide	EC50	10000	-0.1	100	95.3	1	10000	2770.8	95.3	99.4	99.4	95.5	101.3	7.3		0	2.9	YAZSBRQTAHVVGE-UHFFFAOYSA-N, YAZSBRQTAHVVGE-UHFFFAOYSA-N
alprostadil	EC50	10000	-1	100	96.7	1	10000	205.1	96.8	99	96.7	98.6	97.8	1		0	2.4	GMVPRGQOIOIIMI-DWKJAMRDSA-N, GMVPRGQOIOIIMI-DWKJAMRDSA-N, GMVPRGQOIOIIMI-DWKJAMRDSA-N
3-alpha-hydroxy-5-beta-androstan-17-one	EC50	10000	-0.1	100	96.1	1	10000	3340.5	99.9	96.9	96.1	97.5	102.8	6.1		0	2.9	QGXBDMJGAMFCBF-BNSUEQOYSA-N
TC-S-7009	EC50	10000	-0.3	100	92.9	1	10000	4.3	99.2	96.3	97.2	95.9	92.9	14.6		0	1.1	CDQUJZKBRAFWNG-UHFFFAOYSA-N, CDQUJZKBRAFWNG-UHFFFAOYSA-N
edoxudine	EC50	10000	-1	100	88.2	1	10000	203.6	89.6	93.6	99.9	88.2	99.5	3.5		0	8.6	XACKNLSZYYIACO-DJLDLDEBSA-N, XACKNLSZYYIACO-DJLDLDEBSA-N
cyclic-AMP	EC50	10000	-1	100	89.8	1	10000	200.4	89.8	93	94.5	93.5	95.9	3.1		0	7.3	IVOMOUWHDPKRLL-DEGSGYPDSA-N
3-amino-benzamide	EC50	10000	-1	100	89	1	10000	164	98.4	96.2	93.3	89	96.8	3.3		0	6.5	GSCPDZHWVNUUFI-UHFFFAOYSA-N, GSCPDZHWVNUUFI-UHFFFAOYSA-N
4-aminohippuric-acid	EC50	10000	-2.5	100	89.5	1	10000	1.4	97.1	99.7	100	89.5	93	15.7		0.1	2.3	HSMNQINEKMPTIC-UHFFFAOYSA-N, HSMNQINEKMPTIC-UHFFFAOYSA-N, HSMNQINEKMPTIC-UHFFFAOYSA-N, HSMNQINEKMPTIC-UHFFFAOYSA-N, HSMNQINEKMPTIC-UHFFFAOYSA-N
parthenolide-(alternate-stereo)	EC50	2987.2	-2.5	100	43.3	1	10000	71.5	98.1	104.6	104.3	98.6	43.3	30.2		3.2	3.7	KTEXNACQROZXEV-PVLRGYAZSA-N, KTEXNACQROZXEV-PVLRGYAZSA-N
CID-5458317	EC50	1855.9	-2.5	100	32.8	1	10000	15.5	107.1	92	96	88.3	32.8	49.3		5.6	5.7	BJJVCNWHNQAAGB-HMMYKYKNSA-N
UCL-2077	EC50	10000	-2.5	100	91.4	1	10000	1056.5	101.1	102.7	96.7	102.6	91.4	3.5		0	2.7	PQFNWDHABGBCHB-UHFFFAOYSA-N, PQFNWDHABGBCHB-UHFFFAOYSA-N, PQFNWDHABGBCHB-UHFFFAOYSA-N
difloxacin	EC50	10000	-0.1	100	87.7	1	10000	1588.8	92.5	95.1	102.3	94.7	91.1	19.1		0	4.3	NOCJXYPHIIZEHN-UHFFFAOYSA-N, NOCJXYPHIIZEHN-UHFFFAOYSA-N, NOCJXYPHIIZEHN-UHFFFAOYSA-N
CCG-1423	EC50	10000	-0.4	100	88.6	1	10000	8	99.9	97.9	91.4	97.4	88.6	19.8		0	3.3	DSMXVSGJIDFLKP-SECBINFHSA-N, DSMXVSGJIDFLKP-SECBINFHSA-N
BRL-52537	EC50	10000	-0.1	100	85.2	1	10000	2624.6	85.2	97	103.5	95.5	101.9	23		0	8.6	GHCCBWMZKJQGLS-OAHLLOKOSA-N, GHCCBWMZKJQGLS-OAHLLOKOSA-N
iocetamic-acid	EC50	10000	-0.1	100	90.6	1	10000	724.6	100.9	99.3	90.6	95.5	99.9	12.9		0	4.2	GSVQIUGOUKJHRC-YFKPBYRVSA-N
SDZ-NKT-343	EC50	10000	-1	100	75.1	1	10000	0.7	96.3	97.3	96.1	89	75.1	25.9		1.7	2.7	PCVSIMQAFWRUEC-JDXGNMNLSA-N, PCVSIMQAFWRUEC-JDXGNMNLSA-N, PCVSIMQAFWRUEC-JDXGNMNLSA-N
nifenazone	EC50	10000	-0.6	100	89.4	1	10000	7.5	110.3	98.7	93.2	97.1	89.4	14.2		0	5.9	BRZANEXCSZCZCI-UHFFFAOYSA-N, BRZANEXCSZCZCI-UHFFFAOYSA-N, BRZANEXCSZCZCI-UHFFFAOYSA-N
VP-20629	EC50	10000	-0.1	100	100	1	10000	353.1	100	100	100	100	100	0.1		0	0	GOLXRNDWAUTYKT-UHFFFAOYSA-N
acetylsalicylsalicylic-acid	EC50	10000	-2.5	100	96.1	1	10000	80184.3	102.9	96.1	100.6	100.7	103.4	0.5		0	3.7	DDSFKIFGAPZBSR-UHFFFAOYSA-N, DDSFKIFGAPZBSR-UHFFFAOYSA-N
ICI-199441	EC50	10000	-2.5	100	76	1	10000	362.7	96.7	102.8	102.8	103.4	76	10.5		0.7	3.5	AEJOEPSMZCEYJN-HXUWFJFHSA-N, AEJOEPSMZCEYJN-HXUWFJFHSA-N, AEJOEPSMZCEYJN-HXUWFJFHSA-N
CO-102862	EC50	10000	-2.5	100	96.8	1	10000	5.7	99.6	98.4	104	96.8	97.9	4.1		0	2.3	MHUUDVZSPFRUSK-RQZCQDPDSA-N
pipenzolate	EC50	10000	-2.5	100	95.2	1	10000	3.1	101.8	100.2	103.4	95.2	95.7	6.4		0	2	WPUKUEMZZRVAKZ-REWPJTCUSA-N, WPUKUEMZZRVAKZ-REWPJTCUSA-N, WPUKUEMZZRVAKZ-REWPJTCUSA-N
alclometasone-dipropionate	EC50	10000	-2.5	100	94.7	1	10000	2.4	97.3	101.3	99.7	94.7	96.8	8.4		0	1.8	DJHCCTTVDRAMEH-FQEREKBASA-N
amiprilose	EC50	10000	-0.2	100	86.8	1	10000	275.9	106.7	86.8	100.7	95.1	97.3	14.3		0	7.4	YXBQLONCIPUQKO-UJPOAAIJSA-N
ADX-10059	EC50	1579.9	-2.5	100	71.6	1	10000	17.5	99.6	88.9	100.6	93.2	71.6	22.8		2.2	5.5	MEDCLNYIYBERKO-UHFFFAOYSA-N, MEDCLNYIYBERKO-UHFFFAOYSA-N
gluconolactone	EC50	10000	-0.6	100	95.1	1	10000	164	108.8	105.5	101.7	95.1	100.9	2.5		0	5.9	PHOQVHQSTUBQQK-KLVWXMOXSA-N
amifostine	EC50	10000	-0.1	100	86.4	1	10000	904.6	88.8	100.4	86.4	100.3	92.7	24.8		0	6.8	JKOQGQFVAUAYPM-UHFFFAOYSA-N
thiocolchicoside	EC50	10000	-0.1	100	82.7	1	10000	1942.9	96.1	96.4	82.7	101.9	94.5	26.9		0	7.4	LEQAKWQJCITZNK-AXHKHJLKSA-N, LEQAKWQJCITZNK-AXHKHJLKSA-N
PNU-142633	EC50	10000	-2.5	100	91.9	1	10000	57958.3	94.9	104.9	91.9	102	97.1	1		0	5.5	PNTVCCRNJOGKGA-QFIPXVFZSA-N
casin	EC50	2169.7	-2.5	100	69.8	1	10000	36.2	105.9	97.4	99.4	96.3	69.8	20.2		1.9	3.2	RXIUMAOXORBRCY-IBGZPJMESA-N, RXIUMAOXORBRCY-IBGZPJMESA-N
thiotepa	EC50	10000	-0.2	100	91.1	1	10000	46.7	94.7	100.9	94.8	98.5	91.1	15		0	3.4	FOCVUCIESVLUNU-UHFFFAOYSA-N, FOCVUCIESVLUNU-UHFFFAOYSA-N, FOCVUCIESVLUNU-UHFFFAOYSA-N
mepazine	EC50	10000	-2.5	100	85.7	1	10000	515.6	94.1	98.3	98.2	101.4	85.7	6.5		0.1	3.4	CBHCDHNUZWWAPP-OAHLLOKOSA-N
prenylamine	EC50	10000	-2.5	100	87.1	1	10000	747.8	111.7	100.8	93.6	100.1	87.1	6.5		0.1	6.7	IFFPICMESYHZPQ-FQEVSTJZSA-N
dimethisoquin	EC50	10000	-2.5	100	91.5	1	10000	62321.1	106.9	101.9	91.5	105	97.6	1		0	6.2	XNMYNYSCEJBRPZ-UHFFFAOYSA-N, XNMYNYSCEJBRPZ-UHFFFAOYSA-N
NNC-05-2090	EC50	953.1	-2.5	100	68.4	1	10000	0.5	97.4	91.7	109.4	83.1	68.4	32.3		3.4	6.5	XZZYCJOGZYEPPW-UHFFFAOYSA-N, XZZYCJOGZYEPPW-UHFFFAOYSA-N, XZZYCJOGZYEPPW-UHFFFAOYSA-N
LY364947	EC50	10000	-2.5	100	92.7	1	10000	64735.5	96.4	93.1	92.7	102.6	97.3	0.9		0	5.5	IBCXZJCWDGCXQT-UHFFFAOYSA-N, IBCXZJCWDGCXQT-UHFFFAOYSA-N, IBCXZJCWDGCXQT-UHFFFAOYSA-N
citiolone	EC50	10000	-1	100	92.6	1	10000	161	98.8	92.6	97.6	99.7	99.6	2.2		0	4.3	NRFJZTXWLKPZAV-YFKPBYRVSA-N
BETAMETHASONE 17,21-DIPROPIONATE	EC50	10000	-2.5	100	97.8	1	10000	67597.9	99	97.8	99.9	110.7	98.2	0.4		0	5.5
ipidacrine	EC50	10000	-0.1	100	84.5	1	10000	2598.7	84.5	96.4	96.3	91.8	105.8	24.1		0	8.9	YLUSMKAJIQOXPV-UHFFFAOYSA-N
isoflupredone-acetate	EC50	10000	-2.5	100	96.9	1	10000	96553	103.5	96.9	97	102.9	101.5	0.4		0	3.5	ZOCUOMKMBMEYQV-GSLJADNHSA-N, ZOCUOMKMBMEYQV-GSLJADNHSA-N
merbarone	EC50	10000	-0.1	100	93.3	1	10000	2749.1	94.7	93.3	103	94	94.5	16.3		0	4	GFYRZTLCYQQVHZ-UHFFFAOYSA-N, GFYRZTLCYQQVHZ-UHFFFAOYSA-N
LSN-2463359	EC50	10000	-0.1	100	90.3	1	10000	172	100.8	90.3	99.1	92.4	95.4	17.9		0	4.2	STAFRSGTRKNXHF-UHFFFAOYSA-N, STAFRSGTRKNXHF-UHFFFAOYSA-N
HA-966-(S)-(-)	EC50	10000	-0.2	100	91.9	1	10000	328.7	101.9	91.9	102	98.5	105.2	8.4		0	6.2	HCKUBNLZMKAEIN-VKHMYHEASA-N, HCKUBNLZMKAEIN-VKHMYHEASA-N
AC-7954-(+/-)	EC50	10000	-2.5	100	92.4	1	10000	71153.9	102.7	92.4	98.3	101.8	105.6	0.9		0	6.3	HIVBATDUVFEJFZ-IBGZPJMESA-N, HIVBATDUVFEJFZ-IBGZPJMESA-N, HIVBATDUVFEJFZ-IBGZPJMESA-N
oxibendazole	EC50	2367.8	-2.5	100	63.1	1	10000	69.3	94.8	93.7	107.1	96.4	63.1	23.3		2.4	5.4	RAOCRURYZCVHMG-UHFFFAOYSA-N, RAOCRURYZCVHMG-UHFFFAOYSA-N
aminohydroxybutyric-acid	EC50	10000	-2.5	100	86.2	1	10000	68275.3	92.1	91	86.2	103	104.9	1.7		0	11	YQGDEPYYFWUPGO-VKHMYHEASA-N, YQGDEPYYFWUPGO-VKHMYHEASA-N
4-propylbenzoic-acid	EC50	10000	-0.2	100	89.7	1	10000	409.3	96.6	96.4	105.4	89.7	105.6	11.6		0	7.6	ATZHGRNFEFVDDJ-UHFFFAOYSA-N
norcyclobenzaprine	EC50	10000	-2.5	100	85.5	1	10000	8414	94.2	96.4	97.7	101.8	90.5	2.6		0	3.7	XECQQDXTQRYYBH-UHFFFAOYSA-N, XECQQDXTQRYYBH-UHFFFAOYSA-N
PD-166793	EC50	10000	-1	100	86.2	1	10000	173.6	96.3	86.2	93.5	92.6	89.8	4.2		0	8.5	GJOCABIDMCKCEG-INIZCTEOSA-N, GJOCABIDMCKCEG-INIZCTEOSA-N, GJOCABIDMCKCEG-INIZCTEOSA-N
kenpaullone	EC50	10000	-2.5	100	93.2	1	10000	26796.8	99.6	93.2	100.4	101.5	96	1		0	3.5	QQUXFYAWXPMDOE-UHFFFAOYSA-N, QQUXFYAWXPMDOE-UHFFFAOYSA-N
U-54494A	EC50	10000	-1	100	89	1	10000	186.9	89	96.5	92	98.4	90	3.3		0	7.3	JUBNVWGVNWIXMB-SJORKVTESA-N, JUBNVWGVNWIXMB-SJORKVTESA-N
sulfanilate-zinc	EC50	10000	-0.1	100	92.8	1	10000	4020.9	98.8	98.4	92.8	98.4	108.2	11.2		0	6.4	RIUORJCWAHCMSA-UHFFFAOYSA-L
amrinone	EC50	10000	-1	100	91.8	1	10000	197.4	96.2	97.1	92.4	91.8	95.9	2.5		0	5.8	RNLQIBCLLYYYFJ-UHFFFAOYSA-N, RNLQIBCLLYYYFJ-UHFFFAOYSA-N
N-acetylmannosamine	EC50	10000	-2.5	100	99.6	1	10000	928690	102.5	99.6	100.3	106.7	104.4	0		0	4.3	OVRNDRQMDRJTHS-SHGPDSBTSA-N
lazabemide	EC50	10000	-2.5	100	95.6	1	10000	67223.7	98.1	95.6	101.4	103.2	101.3	0.5		0	3.5	JZXRLKWWVNUZRB-UHFFFAOYSA-N, JZXRLKWWVNUZRB-UHFFFAOYSA-N
L-NAME	EC50	10000	-0.1	100	94.4	1	10000	4010.2	94.6	97.3	94.4	97.8	105.6	8.7		0	4.9	KCWZGJVSDFYRIX-YFKPBYRVSA-N, KCWZGJVSDFYRIX-YFKPBYRVSA-N, KCWZGJVSDFYRIX-YFKPBYRVSA-N
deptropine	EC50	10000	-0.3	100	83.4	1	10000	10.8	92.1	97.5	96.3	92.5	83.4	27		0.3	4.1	ZWPODSUQWXAZNC-PMOLBWCYSA-N
CGP-71683	EC50	2714.2	-2.5	100	12.7	1	10000	35.7	102.5	97.4	93.8	95	12.7	50		5.6	4	UULIGRNKXHCLQN-WGSAOQKQSA-N, UULIGRNKXHCLQN-WGSAOQKQSA-N, UULIGRNKXHCLQN-WGSAOQKQSA-N
UNC3230	EC50	10000	-1.5	100	75.1	1	10000	0.3	98.6	97.8	98	89.2	75.1	23.6		1.9	1.6	RZCNASHHHSKTGP-UHFFFAOYSA-N, RZCNASHHHSKTGP-UHFFFAOYSA-N
pridinol	EC50	10000	-2.5	100	94.9	1	10000	6.7	96.9	108.1	97.9	94.9	99	9.8		0	4.8	RQXCLMGKHJWMOA-UHFFFAOYSA-N, RQXCLMGKHJWMOA-UHFFFAOYSA-N, RQXCLMGKHJWMOA-UHFFFAOYSA-N
2,3-cis/exo-pinanediol	EC50	10000	-2.5	100	87.2	1	10000	1875.5	103.3	101.3	97.2	108.1	87.2	4.6		0	4.8	MOILFCKRQFQVFS-VUMZSGCYSA-N
dipivefrine	EC50	10000	-2.5	100	85	1	10000	1.9	103.9	94	102	90.4	85	16.5		0.9	3.7	OCUJLLGVOUDECM-CYBMUJFWSA-N, OCUJLLGVOUDECM-CYBMUJFWSA-N
ZM-336372	EC50	10000	-0.6	100	81.8	1	10000	3.4	100.9	102.2	89	93.6	81.8	26		0.8	4.4	PYEFPDQFAZNXLI-UHFFFAOYSA-N, PYEFPDQFAZNXLI-UHFFFAOYSA-N, PYEFPDQFAZNXLI-UHFFFAOYSA-N, PYEFPDQFAZNXLI-UHFFFAOYSA-N
PFI-4	EC50	10000	-0.7	100	77.6	1	10000	1.2	103.6	99.8	92.7	89.1	77.6	28.9		1.6	2.9	QCIJLRJBZDBVDB-UHFFFAOYSA-N, QCIJLRJBZDBVDB-UHFFFAOYSA-N
nimesulide	EC50	10000	-0.1	100	89.6	1	10000	2124.1	94.5	90.3	89.6	101	92	25.5		0	4.9	HYWYRSMBCFDLJT-UHFFFAOYSA-N, HYWYRSMBCFDLJT-UHFFFAOYSA-N, HYWYRSMBCFDLJT-UHFFFAOYSA-N, HYWYRSMBCFDLJT-UHFFFAOYSA-N
CPI-1189	EC50	10000	-0.6	100	95.7	1	10000	94.4	99.9	99.7	104.1	95.7	99.9	2.3		0	3	DJKNRCWSXSZACF-UHFFFAOYSA-N, DJKNRCWSXSZACF-UHFFFAOYSA-N
pifithrin-mu	EC50	2167.4	-2.5	100	37.8	1	10000	9.5	97.2	100.4	101.6	92.4	37.8	41.5		4.7	1.8	ZZUZYEMRHCMVTB-UHFFFAOYSA-N, ZZUZYEMRHCMVTB-UHFFFAOYSA-N, ZZUZYEMRHCMVTB-UHFFFAOYSA-N
QX-314	EC50	10000	-2.5	100	91.8	1	10000	48085.9	91.8	93.4	97	102.5	95.6	1.1		0	5.6	PYEBKOFMWAMBFV-UHFFFAOYSA-O, PYEBKOFMWAMBFV-UHFFFAOYSA-O, PYEBKOFMWAMBFV-UHFFFAOYSA-O
levomenthol	EC50	10000	-0.1	100	84.4	1	10000	481.1	93.3	84.4	84.7	94.4	104.2	31.8		0	9.1	NOOLISFMXDJSKH-KXUCPTDWSA-N, NOOLISFMXDJSKH-KXUCPTDWSA-N
traxoprodil	EC50	10000	-0.2	100	92.6	1	10000	302.5	100.3	100.4	92.6	99.8	97	8.7		0	3.2	QEMSVZNTSXPFJA-HNAYVOBHSA-N
beta-amyloid-synthesis-inhibitor	EC50	10000	-2.5	100	90.4	1	10000	34301.4	100.6	90.4	109.3	100.6	94.4	1.5		0	6.7	GYNDFOLSPPBBIK-UHFFFAOYSA-N, GYNDFOLSPPBBIK-UHFFFAOYSA-N
sulmazole	EC50	10000	-0.6	100	98.5	1	10000	895.9	114.8	98.5	98.8	99.5	112.2	0.7		0	9.9	XMFCOYRWYYXZMY-HXUWFJFHSA-N, XMFCOYRWYYXZMY-HXUWFJFHSA-N
C34	EC50	10000	-0.6	100	91.8	1	10000	114.5	105.5	109	91.8	100.8	98.5	3.9		0	6.8	KMIQMFHPUJUDMC-HHARLNAUSA-N, KMIQMFHPUJUDMC-HHARLNAUSA-N
CO-101244	EC50	10000	-2.5	100	91.7	1	10000	0.8	103.3	101	95.5	91.7	92.2	16.8		0	1.8	VKMFDKYCIKEDMR-UHFFFAOYSA-N, VKMFDKYCIKEDMR-UHFFFAOYSA-N, VKMFDKYCIKEDMR-UHFFFAOYSA-N
urethane	EC50	10000	-0.1	100	93.5	1	10000	2431.4	93.5	97.3	98.4	95.5	101.6	10.1		0	3.5	JOYRKODLDBILNP-UHFFFAOYSA-N, JOYRKODLDBILNP-UHFFFAOYSA-N
AD-5467	EC50	10000	-1	100	91.2	1	10000	233.2	91.3	96.9	91.2	91.9	96.4	2.6		0	7.3	CLDJCRWXLDLJLO-CQSZACIVSA-N, CLDJCRWXLDLJLO-CQSZACIVSA-N
sanazole	EC50	10000	-1	100	93	1	10000	205.9	93	99.6	95.9	93.9	93.4	2.1		0	5.1	YKDRHKCETNMLHL-UHFFFAOYSA-N
prilocaine	EC50	10000	-2.5	100	95.1	1	10000	33910.4	95.1	100.1	99.1	102.1	97.3	0.7		0	2.7	MVFGUOIZUNYYSO-NSHDSACASA-N, MVFGUOIZUNYYSO-NSHDSACASA-N
pirenperone	EC50	10000	-0.3	100	90.6	1	10000	161.5	102.7	101.4	99.5	90.6	105.8	7.9		0	6.5	HXCNRYXBZNHDNE-UHFFFAOYSA-N, HXCNRYXBZNHDNE-UHFFFAOYSA-N
lofepramine	EC50	10000	-2.5	100	92	1	10000	3.5	102.7	106.7	101	94.9	92	8.8		0	3.6	SAPNXPWPAUFAJU-UHFFFAOYSA-N, SAPNXPWPAUFAJU-UHFFFAOYSA-N
rilmenidine	EC50	10000	-0.5	100	93.4	1	10000	113.1	103.3	100.1	103.2	93.4	103.6	4.1		0	4.9	CQXADFVORZEARL-UHFFFAOYSA-N, CQXADFVORZEARL-UHFFFAOYSA-N
cinnarazine	EC50	10000	-2.5	100	94.9	1	10000	86621.9	100.7	103.8	94.9	103.2	104.9	0.6		0	5.2	DERZBLKQOCDDDZ-JLHYYAGUSA-N, DERZBLKQOCDDDZ-JLHYYAGUSA-N, DERZBLKQOCDDDZ-JLHYYAGUSA-N
BP-897	EC50	10000	-1	100	93.8	1	10000	188.7	97.4	96.5	95.8	93.8	98	1.9		0	4.1	MNHDKMDLOJSCGN-UHFFFAOYSA-N, MNHDKMDLOJSCGN-UHFFFAOYSA-N
dibekacin	EC50	10000	-0.1	100	93.5	1	10000	4090.5	96	94.4	101.4	93.5	106.3	10		0	5.8	JJCQSGDBDPYCEO-XVZSLQNASA-N
PSNCBAM-1	EC50	10000	-1	100	91.9	1	10000	193.3	98.3	91.9	96.2	93.7	99.4	2.4		0	5.6	HDAYFSFWIPRJSO-UHFFFAOYSA-N, HDAYFSFWIPRJSO-UHFFFAOYSA-N
CD-437	EC50	436.2	-1	100	36.8	1	10000	0.3	99.4	92.8	89.4	56.2	36.8	87		9.5	3.2	LDGIHZJOIQSHPB-UHFFFAOYSA-N, LDGIHZJOIQSHPB-UHFFFAOYSA-N
prolylleucylglycinamide	EC50	10000	-1	100	95	1	10000	227.7	95	95.1	98.1	96	96.6	1.5		0	4	NOOJLZTTWSNHOX-NXEZZACHSA-N
enflurane	EC50	10000	-2.5	100	96.9	1	10000	154761	96.9	104.4	98.3	103.3	107.4	0.4		0	5.6	JPGQOUSTVILISH-PVQJCKRUSA-N, JPGQOUSTVILISH-PVQJCKRUSA-N
2-pyridylethylamine	EC50	10000	-2.5	100	96.4	1	10000	183969	109.6	96.4	106.8	100.7	107.7	0.4		0	7.8	XPQIPUZPSLAZDV-UHFFFAOYSA-N, XPQIPUZPSLAZDV-UHFFFAOYSA-N
niclosamide	EC50	2536.3	-2.5	100	17.6	1	10000	22.3	100.8	102.5	95.3	93.7	17.6	49.5		5.6	3	RJMUSRYZPJIFPJ-UHFFFAOYSA-N, RJMUSRYZPJIFPJ-UHFFFAOYSA-N
WAY-208466	EC50	10000	-1.1	100	98.2	1	10000	817.8	98.2	101.5	105.8	98.8	103	0.5		0	3.7	SFSFIDVAEMDPIP-UHFFFAOYSA-N, SFSFIDVAEMDPIP-UHFFFAOYSA-N
etanidazole	EC50	10000	-0.5	100	91.5	1	10000	4.1	100.4	94.1	95.9	91.5	92.7	21.8		0	1.9	WCDWBPCFGJXFJZ-UHFFFAOYSA-N, WCDWBPCFGJXFJZ-UHFFFAOYSA-N
ONO-8130	EC50	10000	-2.5	100	91.6	1	10000	148.9	99	104.3	96.4	99.2	91.6	5.4		0	2.9	IOXMDBQCUCDLAF-UHFFFAOYSA-N, IOXMDBQCUCDLAF-UHFFFAOYSA-N
[truncated: 3,280 more rows]
