# Supplementary material for: A host-centric morphological profiling approach to identify repurposed antiviral drugs
Source: iScience. 2026 Jul 10;29(8):116673. doi: 10.1016/j.isci.2026.116673 (PMC13380429; doi:10.1016/j.isci.2026.116673)
Supplement: Table S6. Primary screen results from cytopathic effect assay in Vero E6 cells and SARS-CoV-2 (MOI 0.05), related to Figures 2 and S1 — The full drug repurposing library was screened in 5 doses. [file mmc7.xlsx]

## Sheet: Sheet1
Compound_name	Concentration (nM)	Inhibition of cytopathicity (%)	Non-infected cell viability(%)			Cell line	Vero E6
(-)-Huperzine A	8.33	2.1	96.8029			Assay	Cell viability rescue
(-)-Huperzine A	100	0.96	98.0374			Readout	Luminescence
(-)-Huperzine A	1	0.37	92.962
(-)-Huperzine A	10000	-0.5	106.765			Virus	MOI 0.05
(-)-Huperzine A	833.33	-0.65	90.7147			Timepoint	48 h
[sar9,met(o2)11]-substance-p	8.33	2.4	100.163			Treatment	5 doses
[sar9,met(o2)11]-substance-p	10000	1.92	99.2064			Threshold calculations	Average of samples + 3xSD samples
[sar9,met(o2)11]-substance-p	833.33	0.7	101.105			Threshold	>15% inhibition of cytopathicity
[sar9,met(o2)11]-substance-p	1	-0.67	102.208			Hits	210
[sar9,met(o2)11]-substance-p	100	-4.06	99.3334
1-((Z)-3-chloroallyl)-1,3,5,7-tetraazaadamantan-1-ium	10000	5.36	103.746
1-((Z)-3-chloroallyl)-1,3,5,7-tetraazaadamantan-1-ium	833.33	2.67	95.5157
1-((Z)-3-chloroallyl)-1,3,5,7-tetraazaadamantan-1-ium	8.33	0.47	98.9638
1-((Z)-3-chloroallyl)-1,3,5,7-tetraazaadamantan-1-ium	1	0	99.4692
1-((Z)-3-chloroallyl)-1,3,5,7-tetraazaadamantan-1-ium	100	-0.23	99.3845
1-(1,2-diphenylethyl)piperidine-(+/-)	10000	2.17	101.941
1-(1,2-diphenylethyl)piperidine-(+/-)	100	0.96	92.2278
1-(1,2-diphenylethyl)piperidine-(+/-)	833.33	0.92	97.0861
1-(1,2-diphenylethyl)piperidine-(+/-)	1	0.78	92.6394
1-(1,2-diphenylethyl)piperidine-(+/-)	8.33	0.67	97.7181
1-(2-chloro-5-methylphenoxy)-3-(isopropylamino)-2-propanol	833.33	0.3	103.529
1-(2-chloro-5-methylphenoxy)-3-(isopropylamino)-2-propanol	1	0.19	103.551
1-(2-chloro-5-methylphenoxy)-3-(isopropylamino)-2-propanol	8.33	-0.3	103.282
1-(2-chloro-5-methylphenoxy)-3-(isopropylamino)-2-propanol	100	-0.68	95.8752
1-(2-chloro-5-methylphenoxy)-3-(isopropylamino)-2-propanol	10000	-2.47	92.8095
1-acetyl-4-methylpiperazine	1	4.74	104.901
1-acetyl-4-methylpiperazine	833.33	4.36	98.2004
1-acetyl-4-methylpiperazine	100	3.95	103.895
1-acetyl-4-methylpiperazine	8.33	3.75	104.38
1-acetyl-4-methylpiperazine	10000	-0.21	95.9058
1-azakenpaullone	10000	8.39	105.329
1-azakenpaullone	833.33	3.04	100.691
1-azakenpaullone	8.33	-1.05	102.795
1-azakenpaullone	100	-1.87	96.4817
1-azakenpaullone	1	-2.09	91.7013
1-deoxymannojirimycin	833.33	1.33	96.77
1-deoxymannojirimycin	8.33	0.14	93.0236
1-deoxymannojirimycin	100	-0.54	98.2234
1-deoxymannojirimycin	10000	-0.79	107.219
1-deoxymannojirimycin	1	-5.76	99.0586
1-EBIO	8.33	-3.46	97.483
1-EBIO	10000	-3.51	103.966
1-EBIO	1	-3.62	97.3868
1-EBIO	833.33	-3.63	98.2457
1-EBIO	100	-3.83	89.6701
1-ethyl-2-pyrrolidone	100	3.54	97.0119
1-ethyl-2-pyrrolidone	8.33	2.91	103.261
1-ethyl-2-pyrrolidone	833.33	-0.7	97.8795
1-ethyl-2-pyrrolidone	1	-1.68	102.932
1-ethyl-2-pyrrolidone	10000	-2.48	95.314
1-hexadecanal	8.33	2.85	98.3845
1-hexadecanal	10000	1.56	101.63
1-hexadecanal	1	0.5	105.645
1-hexadecanal	833.33	-0.08	96.4638
1-hexadecanal	100	-0.54	105.825
1-hexadecanol	8.33	0.36	97.2744
1-hexadecanol	100	-0.66	95.9961
1-hexadecanol	833.33	-0.99	95.9469
1-hexadecanol	1	-1.82	99.6661
1-hexadecanol	10000	-4.02	101.949
1-naphthyl-PP1	8.33	1.77	99.03
1-naphthyl-PP1	100	1.73	103.195
1-naphthyl-PP1	833.33	1.24	109.685
1-naphthyl-PP1	1	0.05	106.936
1-naphthyl-PP1	10000	-4.31	78.6214
1-octacosanol	100	4.36	96.7053
1-octacosanol	8.33	3.47	98.4825
1-octacosanol	1	1.47	95.5291
1-octacosanol	10000	1.08	104.189
1-octacosanol	833.33	-0.37	95.5739
1-phenylbiguanide	833.33	1.34	99.3785
1-phenylbiguanide	100	0.97	94.8271
1-phenylbiguanide	8.33	-0.09	93.4099
1-phenylbiguanide	1	-1.07	100.152
1-phenylbiguanide	10000	-1.5	101.321
1,12-Besm	10000	11.44	70.5128
1,12-Besm	833.33	3.4	97.461
1,12-Besm	100	3.25	99.3975
1,12-Besm	8.33	1.01	104.349
1,12-Besm	1	-0.97	101.362
1,2,3,4,5,6-hexabromocyclohexane	10000	9.07	93.8823
1,2,3,4,5,6-hexabromocyclohexane	100	-1.07	100.772
1,2,3,4,5,6-hexabromocyclohexane	8.33	-1.15	106.886
1,2,3,4,5,6-hexabromocyclohexane	833.33	-1.96	105.362
1,2,3,4,5,6-hexabromocyclohexane	1	-2.03	99.6922
1,3-dipropyl-8-phenylxanthine	10000	-1.61	94.9435
1,3-dipropyl-8-phenylxanthine	8.33	-2.62	95.4002
1,3-dipropyl-8-phenylxanthine	100	-2.96	93.9568
1,3-dipropyl-8-phenylxanthine	1	-3.41	96.5849
1,3-dipropyl-8-phenylxanthine	833.33	-3.56	95.7069
1,4-butanediol	833.33	0.26	104.307
1,4-butanediol	100	-1.14	100.124
1,4-butanediol	10000	-1.17	93.1391
1,4-butanediol	8.33	-1.22	101.876
1,4-butanediol	1	-4.4	102.474
10-deacetylbaccatin	8.33	0.94	96.1397
10-deacetylbaccatin	1	-0.5	97.5865
10-deacetylbaccatin	100	-1.67	95.6076
10-deacetylbaccatin	10000	-2.63	105.886
10-deacetylbaccatin	833.33	-4.55	95.1392
10-DEBC	10000	40.87	62.9853
10-DEBC	1	0.59	99.474
10-DEBC	8.33	-2.15	97.446
10-DEBC	100	-2.29	93.7405
10-DEBC	833.33	-3.45	92.5803
10-hydroxycamptothecin	8.33	-0.13	97.5085
10-hydroxycamptothecin	1	-0.65	97.4354
10-hydroxycamptothecin	100	-3.85	92.8824
10-hydroxycamptothecin	833.33	-12.81	59.9245
10-hydroxycamptothecin	10000	-13.84	22.5041
10058-F4	833.33	3.21	108.445
10058-F4	10000	1.11	102.511
10058-F4	1	-2.34	104.267
10058-F4	100	-4.03	100.675
10058-F4	8.33	-6.5	108.668
1400W	833.33	1.65	102.312
1400W	1	0.8	102.561
1400W	10000	0.53	97.6536
1400W	100	-0.18	99.8779
1400W	8.33	-0.79	98.3495
17-alpha-Methyltestosterone	10000	1.92	104.937
17-alpha-Methyltestosterone	8.33	1.3	97.376
17-alpha-Methyltestosterone	833.33	1.19	91.9356
17-alpha-Methyltestosterone	1	0.59	92.5881
17-alpha-Methyltestosterone	100	-0.05	94.4478
17-hydroxyprogesterone-caproate	10000	5.84	103.195
17-hydroxyprogesterone-caproate	833.33	1.58	95.3669
17-hydroxyprogesterone-caproate	8.33	1.14	102.784
17-hydroxyprogesterone-caproate	100	1.12	95.054
17-hydroxyprogesterone-caproate	1	-1.12	97.7706
17-PA	1	2.41	98.1067
17-PA	833.33	1.58	93.0327
17-PA	8.33	0.08	89.161
17-PA	100	-0.76	99.6107
17-PA	10000	-1.6	106.865
1S,2R-phenylpropanolamine	10000	0.8	97.6812
1S,2R-phenylpropanolamine	8.33	-0.06	101.399
1S,2R-phenylpropanolamine	833.33	-0.75	102.973
1S,2R-phenylpropanolamine	100	-0.95	100.6
1S,2R-phenylpropanolamine	1	-1.52	101.031
2-(1-adamantylamino)benzoic-acid	1	1.28	100.194
2-(1-adamantylamino)benzoic-acid	8.33	0.92	96.4088
2-(1-adamantylamino)benzoic-acid	100	0.4	100.295
2-(1-adamantylamino)benzoic-acid	10000	-0.04	101.547
2-(1-adamantylamino)benzoic-acid	833.33	-0.72	92.7561
2-(chloromethyl)-5,6,7,8-tetrahydro[1]benzothieno[2,3-d]pyrimidin-4(3H)-one	10000	12.32	92.9175
2-(chloromethyl)-5,6,7,8-tetrahydro[1]benzothieno[2,3-d]pyrimidin-4(3H)-one	833.33	0.17	96.4444
2-(chloromethyl)-5,6,7,8-tetrahydro[1]benzothieno[2,3-d]pyrimidin-4(3H)-one	100	-1.12	95.7756
2-(chloromethyl)-5,6,7,8-tetrahydro[1]benzothieno[2,3-d]pyrimidin-4(3H)-one	1	-1.17	99.4196
2-(chloromethyl)-5,6,7,8-tetrahydro[1]benzothieno[2,3-d]pyrimidin-4(3H)-one	8.33	-1.84	100.917
2-[1-(4-piperonyl)piperazinyl]benzothiazole	8.33	-1.04	94.783
2-[1-(4-piperonyl)piperazinyl]benzothiazole	10000	-2.73	100.052
2-[1-(4-piperonyl)piperazinyl]benzothiazole	1	-3.54	91.9898
2-[1-(4-piperonyl)piperazinyl]benzothiazole	833.33	-3.68	95.8334
2-[1-(4-piperonyl)piperazinyl]benzothiazole	100	-3.92	91.6921
2-aminobenzenesulfonamide	100	3.94	101.132
2-aminobenzenesulfonamide	833.33	3.53	98.8633
2-aminobenzenesulfonamide	8.33	2.45	98.1976
2-aminobenzenesulfonamide	1	0.91	99.5054
2-aminobenzenesulfonamide	10000	-0.71	93.6923
2-APB	10000	-1.41	104.961
2-APB	8.33	-1.79	108.14
2-APB	100	-2.02	97.4496
2-APB	1	-2.32	110.038
2-APB	833.33	-2.43	100.623
2-BFI	100	6.19	90.5087
2-BFI	8.33	3.86	99.9805
2-BFI	833.33	2.19	94.3842
2-BFI	1	0.46	93.8078
2-BFI	10000	-0.08	106.843
2-chloro-N6-cyclopentyladenosine	100	2.9	98.4871
2-chloro-N6-cyclopentyladenosine	833.33	2.35	99.5171
2-chloro-N6-cyclopentyladenosine	8.33	0.41	106.191
2-chloro-N6-cyclopentyladenosine	10000	-0.77	104.165
2-chloro-N6-cyclopentyladenosine	1	-3.44	101.694
2-chloroadenosine	1	1.66	93.4277
2-chloroadenosine	8.33	0.54	101.973
2-chloroadenosine	833.33	-0.32	101.621
2-chloroadenosine	100	-0.34	103.102
2-chloroadenosine	10000	-2.2	93.6519
2-CMDO	1	1.06	102.354
2-CMDO	8.33	0.31	99.4866
2-CMDO	100	-0.45	102.852
2-CMDO	10000	-1.46	93.3028
2-CMDO	833.33	-1.6	103.15
2-cyanopyrimidine	833.33	6.33	105.637
2-cyanopyrimidine	8.33	5.63	104.472
2-cyanopyrimidine	100	4.71	97.0479
2-cyanopyrimidine	10000	4.34	94.5868
2-cyanopyrimidine	1	4.29	93.8452
2-deoxyglucose	1	3.5	93.4133
2-deoxyglucose	8.33	3.38	101.617
2-deoxyglucose	100	0.21	90.6433
2-deoxyglucose	833.33	0.21	100.454
2-deoxyglucose	10000	0.2	109.98
2-ethoxybenzoic-acid	100	4.26	103.38
2-ethoxybenzoic-acid	8.33	3.72	106.192
2-ethoxybenzoic-acid	1	2.67	105.509
2-ethoxybenzoic-acid	833.33	0.66	102.967
2-ethoxybenzoic-acid	10000	-0.66	100.319
2-ethyl-1,3-hexanediol	1	4.92	95.5128
2-ethyl-1,3-hexanediol	100	1.14	100.856
2-ethyl-1,3-hexanediol	10000	0.65	75.4655
2-ethyl-1,3-hexanediol	833.33	0.52	103.977
2-ethyl-1,3-hexanediol	8.33	0.49	102.012
2-fluoro-2-deoxy-D-galactose	1	1.5	97.5119
2-fluoro-2-deoxy-D-galactose	100	1.44	93.1924
2-fluoro-2-deoxy-D-galactose	833.33	1.15	102.336
2-fluoro-2-deoxy-D-galactose	8.33	1.13	100.927
2-fluoro-2-deoxy-D-galactose	10000	0.92	103.666
2-hydroxy-4-((E)-3-(4-hydroxyphenyl)acryloyl)-2-((2R,3R,4S,5S,6R)-3,4,5-trihydroxy-6-(hydroxymethyl)tetrahydro-2H-pyran-2-yl)-6-((2S,3R,4R,5S,6R)-3,4,5-trihydroxy-6-(hydroxymethyl)tetrahydro-2H-pyran-2-yl)cyclohexane-1,3,5-trione	1	0.73	101.332
2-hydroxy-4-((E)-3-(4-hydroxyphenyl)acryloyl)-2-((2R,3R,4S,5S,6R)-3,4,5-trihydroxy-6-(hydroxymethyl)tetrahydro-2H-pyran-2-yl)-6-((2S,3R,4R,5S,6R)-3,4,5-trihydroxy-6-(hydroxymethyl)tetrahydro-2H-pyran-2-yl)cyclohexane-1,3,5-trione	100	-0.24	98.5411
2-hydroxy-4-((E)-3-(4-hydroxyphenyl)acryloyl)-2-((2R,3R,4S,5S,6R)-3,4,5-trihydroxy-6-(hydroxymethyl)tetrahydro-2H-pyran-2-yl)-6-((2S,3R,4R,5S,6R)-3,4,5-trihydroxy-6-(hydroxymethyl)tetrahydro-2H-pyran-2-yl)cyclohexane-1,3,5-trione	833.33	-0.74	95.8023
2-hydroxy-4-((E)-3-(4-hydroxyphenyl)acryloyl)-2-((2R,3R,4S,5S,6R)-3,4,5-trihydroxy-6-(hydroxymethyl)tetrahydro-2H-pyran-2-yl)-6-((2S,3R,4R,5S,6R)-3,4,5-trihydroxy-6-(hydroxymethyl)tetrahydro-2H-pyran-2-yl)cyclohexane-1,3,5-trione	8.33	-1.02	98.0934
2-hydroxy-4-((E)-3-(4-hydroxyphenyl)acryloyl)-2-((2R,3R,4S,5S,6R)-3,4,5-trihydroxy-6-(hydroxymethyl)tetrahydro-2H-pyran-2-yl)-6-((2S,3R,4R,5S,6R)-3,4,5-trihydroxy-6-(hydroxymethyl)tetrahydro-2H-pyran-2-yl)cyclohexane-1,3,5-trione	10000	-2.44	98.5284
2-hydroxyethyl-salicylate	8.33	1.56	102.274
2-hydroxyethyl-salicylate	1	0.19	104.449
2-hydroxyethyl-salicylate	833.33	0.15	101.405
2-hydroxyethyl-salicylate	100	-0.09	106.067
2-hydroxyethyl-salicylate	10000	-2.92	100.717
2-hydroxyflutamide	1	0.48	100.359
2-hydroxyflutamide	8.33	0.38	101.862
2-hydroxyflutamide	100	-0.65	102.262
2-hydroxyflutamide	833.33	-2.57	93.887
2-hydroxyflutamide	10000	-4.93	97.0005
2-hydroxysaclofen	833.33	3.7	97.2017
2-hydroxysaclofen	8.33	1.62	98.0572
2-hydroxysaclofen	10000	0.53	97.5193
2-hydroxysaclofen	1	0.19	100.541
2-hydroxysaclofen	100	-0.08	101.976
2-iminobiotin	8.33	1.48	105.548
2-iminobiotin	1	-0.5	109.47
2-iminobiotin	100	-1.14	105.108
2-iminobiotin	833.33	-2.01	97.5368
2-iminobiotin	10000	-2.17	102.204
2-iodohippuric-acid	1	3.32	109.269
2-iodohippuric-acid	8.33	2.66	106.856
2-iodohippuric-acid	833.33	0.88	102.002
2-iodohippuric-acid	10000	0.58	97.8091
2-iodohippuric-acid	100	0.05	99.0565
2-iodomelatonin	8.33	4.46	93.0907
2-iodomelatonin	1	3.34	94.6046
2-iodomelatonin	100	0.99	92.437
2-iodomelatonin	10000	0.94	107.715
2-iodomelatonin	833.33	0.89	94.9463
2-methoxyestradiol	8.33	0.66	97.7868
2-methoxyestradiol	100	-1.13	98.8909
2-methoxyestradiol	833.33	-1.83	94.8313
2-methoxyestradiol	1	-3.17	99.6176
2-methoxyestradiol	10000	-4.59	36.2124
2-methyl-5-hydroxytryptamine	10000	-2.37	94.9489
2-methyl-5-hydroxytryptamine	8.33	-2.58	96.5021
2-methyl-5-hydroxytryptamine	1	-3.47	94.96
2-methyl-5-hydroxytryptamine	100	-4.33	98.4181
2-methyl-5-hydroxytryptamine	833.33	-12.84	96.6199
2-methyl-5-nitrophenol	10000	-2.25	96.2132
2-methyl-5-nitrophenol	1	-2.8	99.8536
2-methyl-5-nitrophenol	8.33	-2.93	94.4145
2-methyl-5-nitrophenol	833.33	-3.09	98.6223
2-methyl-5-nitrophenol	100	-4.49	94.2755
2-methylimidazole	8.33	1.86	97.8083
2-methylimidazole	100	0.89	96.1011
2-methylimidazole	10000	0.33	107.656
2-methylimidazole	1	-0.11	96.2326
2-methylimidazole	833.33	-3.06	94.8696
2-octyldodecan-1-ol	1	1.79	98.4454
2-octyldodecan-1-ol	833.33	0.76	93.4549
2-octyldodecan-1-ol	100	0.48	97.3772
2-octyldodecan-1-ol	10000	0.34	99.7091
2-octyldodecan-1-ol	8.33	-0.7	97.2577
2-oxoglutaric-acid	100	1.87	98.27
2-oxoglutaric-acid	833.33	0.16	103.658
2-oxoglutaric-acid	8.33	-0.14	104.298
2-oxoglutaric-acid	10000	-2.21	101.68
2-oxoglutaric-acid	1	-3.15	97.7582
2-phenylmelatonin	100	0.56	106.2
2-phenylmelatonin	1	0.42	101.317
2-phenylmelatonin	10000	-0.4	93.6522
2-phenylmelatonin	8.33	-1.88	99.8969
2-phenylmelatonin	833.33	-2.59	98.7662
2-PMDQ	10000	5.46	95.3694
2-PMDQ	8.33	5.11	96.0645
2-PMDQ	833.33	4.08	97.2095
2-PMDQ	1	3.05	94.9742
2-PMDQ	100	2.83	96.7163
2-pyridylethylamine	8.33	24.26	104.581
2-pyridylethylamine	100	1.95	104.758
2-pyridylethylamine	10000	1.66	96.6445
2-pyridylethylamine	833.33	-1.99	102.108
2-pyridylethylamine	1	-2.34	95.1842
2-TEDC	100	7.36	96.7352
2-TEDC	8.33	1.78	97.9238
2-TEDC	1	1.43	98.485
2-TEDC	10000	1.2	102.483
2-TEDC	833.33	-1.53	93.6283
2-thiouracil	1	3.22	107.631
2-thiouracil	8.33	2.55	98.6218
2-thiouracil	100	2.51	99.4644
2-thiouracil	833.33	0.11	107.457
2-thiouracil	10000	-0.68	93.7513
2,3-cis/exo-pinanediol	100	2.23	99.2531
2,3-cis/exo-pinanediol	10000	2.13	100.27
2,3-cis/exo-pinanediol	8.33	1.89	99.8836
2,3-cis/exo-pinanediol	833.33	-0.64	93.0601
2,3-cis/exo-pinanediol	1	-0.96	100.498
2,3-DCPE	1	1.41	92.476
2,3-DCPE	100	1.26	102.632
2,3-DCPE	8.33	0.45	96.067
2,3-DCPE	833.33	0.42	97.8905
2,3-DCPE	10000	-19.63	15.5064
2,4-dinitrophenol	100	5.04	100.469
2,4-dinitrophenol	1	2.74	94.0391
2,4-dinitrophenol	10000	2.69	99.0684
2,4-dinitrophenol	833.33	2.61	92.916
2,4-dinitrophenol	8.33	2.11	103.424
2,5-furandimethanol	833.33	2.21	94.4422
2,5-furandimethanol	10000	0.97	107.337
2,5-furandimethanol	8.33	0.38	94.2983
2,5-furandimethanol	100	0.27	88.2039
2,5-furandimethanol	1	-0.97	97.0564
2'-MeCCPA	8.33	2.06	98.6859
2'-MeCCPA	1	1.63	104.859
2'-MeCCPA	100	1.32	100.374
2'-MeCCPA	833.33	0.53	98.8838
2'-MeCCPA	10000	-0.13	102.386
20-hydroxyecdysone	10000	1.01	105.021
20-hydroxyecdysone	833.33	0.03	102.133
20-hydroxyecdysone	8.33	-2.28	103.987
20-hydroxyecdysone	100	-3.43	103.341
20-hydroxyecdysone	1	-3.9	104.864
3-(4-methylbenzylidene)camphor	100	2.26	96.9332
3-(4-methylbenzylidene)camphor	8.33	0.95	101.137
3-(4-methylbenzylidene)camphor	1	0.22	100.59
3-(4-methylbenzylidene)camphor	10000	0.05	96.2977
3-(4-methylbenzylidene)camphor	833.33	0.01	99.8701
3-alpha-bis-(4-fluorophenyl)-methoxytropane	8.33	1.33	102.606
3-alpha-bis-(4-fluorophenyl)-methoxytropane	1	0.13	101.568
3-alpha-bis-(4-fluorophenyl)-methoxytropane	833.33	-1.34	97.8686
3-alpha-bis-(4-fluorophenyl)-methoxytropane	100	-2.46	100.43
3-alpha-bis-(4-fluorophenyl)-methoxytropane	10000	-5.09	86.0587
3-alpha-hydroxy-5-beta-androstan-17-one	10000	7.19	95.3991
3-alpha-hydroxy-5-beta-androstan-17-one	833.33	4.99	101.525
3-alpha-hydroxy-5-beta-androstan-17-one	100	4.9	105.153
3-alpha-hydroxy-5-beta-androstan-17-one	100	2.05	99.8646
3-alpha-hydroxy-5-beta-androstan-17-one	833.33	2.04	104.821
3-alpha-hydroxy-5-beta-androstan-17-one	833.33	1.97	104.816
3-alpha-hydroxy-5-beta-androstan-17-one	10000	1.96	93.2861
3-alpha-hydroxy-5-beta-androstan-17-one	8.33	1.74	102.937
3-alpha-hydroxy-5-beta-androstan-17-one	8.33	1.28	99.8342
3-alpha-hydroxy-5-beta-androstan-17-one	8.33	1.11	101.7
3-alpha-hydroxy-5-beta-androstan-17-one	1	1.01	102.408
3-alpha-hydroxy-5-beta-androstan-17-one	100	-0.34	102.081
3-alpha-hydroxy-5-beta-androstan-17-one	10000	-1.24	100.005
3-alpha-hydroxy-5-beta-androstan-17-one	1	-1.45	97.7167
3-alpha-hydroxy-5-beta-androstan-17-one	1	-2.78	101.794
3-amino-benzamide	10000	0.61	102.694
3-amino-benzamide	100	-0.7	101.974
3-amino-benzamide	8.33	-0.97	102.101
3-amino-benzamide	833.33	-1.13	102.104
3-amino-benzamide	1	-2.7	95.6609
3-anilinopropan-1-ol	8.33	2.09	96.0782
3-anilinopropan-1-ol	10000	1.39	97.9122
3-anilinopropan-1-ol	833.33	-0.07	94.3772
3-anilinopropan-1-ol	1	-0.17	99.9803
3-anilinopropan-1-ol	100	-0.59	106.836
3-AQC	8.33	2.96	102.182
3-AQC	1	0.11	94.9125
3-AQC	100	-1.43	92.6199
3-AQC	10000	-2.51	107.672
3-AQC	833.33	-2.88	103.509
3-bromo-7-nitroindazole	8.33	2.23	97.5232
3-bromo-7-nitroindazole	1	0.35	100.412
3-bromo-7-nitroindazole	100	0.07	98.5681
3-bromo-7-nitroindazole	10000	-0.25	91.1615
3-bromo-7-nitroindazole	833.33	-3.48	95.7891
3-bromocamphor	833.33	1.85	102.57
3-bromocamphor	8.33	0.99	101.778
3-bromocamphor	10000	0.04	104.27
3-bromocamphor	100	-0.16	92.1641
3-bromocamphor	1	-1.02	91.7818
3-bromopyruvate	100	4.96	96.8709
3-bromopyruvate	10000	1.43	92.7526
3-bromopyruvate	8.33	1.4	96.5966
3-bromopyruvate	833.33	0.7	96.739
3-bromopyruvate	1	-3.69	96.7303
3-carboxy-4-hydroxyphenylglycine-(S)	8.33	2.23	103.946
3-carboxy-4-hydroxyphenylglycine-(S)	100	1.64	97.2612
3-carboxy-4-hydroxyphenylglycine-(S)	10000	0.97	102.826
3-carboxy-4-hydroxyphenylglycine-(S)	833.33	0.79	103.685
3-carboxy-4-hydroxyphenylglycine-(S)	1	0.26	98.6586
3-carboxy-4-hydroxyphenylglycine-(S)	10000	-0.19	99.8142
3-carboxy-4-hydroxyphenylglycine-(S)	8.33	-2.02	103.417
3-carboxy-4-hydroxyphenylglycine-(S)	1	-2.69	108.695
3-carboxy-4-hydroxyphenylglycine-(S)	100	-2.73	100.611
3-carboxy-4-hydroxyphenylglycine-(S)	833.33	-3.15	108.211
3-CPMT	10000	17.44	70.5712
3-CPMT	8.33	6.26	97.2639
3-CPMT	1	5.63	93.4897
3-CPMT	100	-1.76	94.514
3-CPMT	833.33	-2.87	96.6061
3-deazaadenosine	833.33	-0.63	92.84
3-deazaadenosine	1	-0.84	87.3516
3-deazaadenosine	8.33	-2	100.525
3-deazaadenosine	100	-2.27	90.8245
3-deazaadenosine	10000	-2.6	95.1198
3-deazaneplanocin-A	833.33	5.38	56.6043
3-deazaneplanocin-A	100	3.16	89.0522
3-deazaneplanocin-A	8.33	1.89	99.9887
3-deazaneplanocin-A	1	0.46	98.7681
3-deazaneplanocin-A	10000	-3.44	36.1976
3-hydroxy-3-phenylpentanamide	1	1.46	107.185
3-hydroxy-3-phenylpentanamide	8.33	0.49	102.737
3-hydroxy-3-phenylpentanamide	10000	0.22	100.373
3-hydroxy-3-phenylpentanamide	100	-0.1	108.939
3-hydroxy-3-phenylpentanamide	833.33	-10.37	103.894
3-indolebutyric-acid	100	0.03	100.847
3-indolebutyric-acid	8.33	-1.26	100.722
3-indolebutyric-acid	1	-1.83	101.881
3-indolebutyric-acid	10000	-2.44	94.1964
3-indolebutyric-acid	833.33	-3.61	97.2418
3-MATIDA	833.33	1.06	93.477
3-MATIDA	1	0.31	92.5793
3-MATIDA	10000	-0.02	98.0321
3-MATIDA	8.33	-0.48	99.154
3-MATIDA	100	-1.39	95.2372
3-methyl-GABA	100	1.28	103.168
3-methyl-GABA	833.33	1.08	92.8439
3-methyl-GABA	8.33	0.52	94.1674
3-methyl-GABA	1	0.49	99.9731
3-methyl-GABA	10000	-0.34	101.293
3-methyladenine	833.33	-0.52	96.6372
3-methyladenine	8.33	-1.71	103.339
3-methyladenine	10000	-1.76	96.5422
3-methyladenine	100	-2.68	102.296
3-methyladenine	1	-3.13	95.0681
3-MPPI	100	3.13	101.54
3-MPPI	1	2.18	103.821
3-MPPI	8.33	2.08	103.752
3-MPPI	10000	1.03	102.728
3-MPPI	833.33	-0.62	99.3908
3,3'-dichlorobenzaldazine	1	2.78	99.6271
3,3'-dichlorobenzaldazine	833.33	1.92	98.9175
3,3'-dichlorobenzaldazine	8.33	1.74	103.419
3,3'-dichlorobenzaldazine	10000	1.46	99.4995
3,3'-dichlorobenzaldazine	100	1.33	99.4913
3,3'-diindolylmethane	833.33	4.76	93.3792
3,3'-diindolylmethane	100	4.3	100.191
3,3'-diindolylmethane	10000	3.8	89.35
3,3'-diindolylmethane	1	0.74	98.9828
3,3'-diindolylmethane	8.33	0.3	102.369
3,4-DCPG-(+/-)	1	3.57	103.52
3,4-DCPG-(+/-)	100	2.98	93.5112
3,4-DCPG-(+/-)	1	2.68	94.7986
3,4-DCPG-(+/-)	100	1.75	98.624
3,4-DCPG-(+/-)	1	1.52	92.1223
3,4-DCPG-(+/-)	8.33	0.79	97.1664
3,4-DCPG-(+/-)	10000	0.55	101.019
3,4-DCPG-(+/-)	8.33	0.19	103.685
3,4-DCPG-(+/-)	100	0.07	95.8711
3,4-DCPG-(+/-)	8.33	-0.12	102.167
3,4-DCPG-(+/-)	10000	-0.22	109.135
3,4-DCPG-(+/-)	10000	-1.21	104.394
3,4-DCPG-(+/-)	833.33	-1.44	98.6811
3,4-DCPG-(+/-)	833.33	-2.4	98.1696
3,4-DCPG-(+/-)	833.33	-4.96	103.921
3,4-methylenedioxy-beta-nitrostyrene	10000	7.29	84.3164
3,4-methylenedioxy-beta-nitrostyrene	8.33	0.64	101.368
3,4-methylenedioxy-beta-nitrostyrene	1	-1.15	102.877
3,4-methylenedioxy-beta-nitrostyrene	100	-1.64	99.9363
3,4-methylenedioxy-beta-nitrostyrene	833.33	-3.16	96.8988
3'-fluorobenzylspiperone	10000	71.66	62.9235
3'-fluorobenzylspiperone	833.33	4.46	95.1434
3'-fluorobenzylspiperone	8.33	1.76	97.1799
3'-fluorobenzylspiperone	100	1.3	93.0031
3'-fluorobenzylspiperone	1	1.1	102.831
3PO	10000	11.27	87.7228
3PO	833.33	1.68	111.174
3PO	100	0.83	100.113
3PO	1	0.46	107.214
3PO	8.33	-1.47	111.645
4-(4-fluorobenzoyl)-1-(4-phenylbutyl)-piperidine	833.33	1.25	98.9441
4-(4-fluorobenzoyl)-1-(4-phenylbutyl)-piperidine	100	-0.19	102.445
4-(4-fluorobenzoyl)-1-(4-phenylbutyl)-piperidine	8.33	-1.58	104.659
4-(4-fluorobenzoyl)-1-(4-phenylbutyl)-piperidine	1	-4.06	103.152
4-(4-fluorobenzoyl)-1-(4-phenylbutyl)-piperidine	10000	-4.47	95.6746
4-acetyl-1,1-dimethylpiperazinium	833.33	1.13	96.753
4-acetyl-1,1-dimethylpiperazinium	100	0.82	106.488
4-acetyl-1,1-dimethylpiperazinium	10000	0.5	101.233
4-acetyl-1,1-dimethylpiperazinium	1	0.03	100.044
4-acetyl-1,1-dimethylpiperazinium	8.33	-1.23	111.174
4-aminohippuric-acid	833.33	0.71	100.288
4-aminohippuric-acid	100	-0.14	100.782
4-aminohippuric-acid	8.33	-0.24	99.0796
4-aminohippuric-acid	10000	-1.9	96.203
4-aminohippuric-acid	1	-2.16	97.539
4-carboxy-3-hydroxyphenylglycine-(RS)	100	2.68	97.9989
4-carboxy-3-hydroxyphenylglycine-(RS)	833.33	2.19	98.6299
4-carboxy-3-hydroxyphenylglycine-(RS)	10000	1.86	96.4307
4-carboxy-3-hydroxyphenylglycine-(RS)	1	1.27	100.978
4-carboxy-3-hydroxyphenylglycine-(RS)	8.33	0.19	98.6649
4-carboxy-3-hydroxyphenylglycine-(RS)	100	-0.8	96.7072
4-carboxy-3-hydroxyphenylglycine-(RS)	8.33	-0.85	98.0421
4-carboxy-3-hydroxyphenylglycine-(RS)	1	-1.57	102.125
4-carboxy-3-hydroxyphenylglycine-(RS)	833.33	-2.9	106.187
4-carboxy-3-hydroxyphenylglycine-(RS)	10000	-2.99	113.948
4-chlorophenylguanidine	8.33	1.22	103.426
4-chlorophenylguanidine	10000	0.95	100.222
4-chlorophenylguanidine	1	0.9	105.546
4-chlorophenylguanidine	100	0.63	102.339
4-chlorophenylguanidine	833.33	-0.99	102.242
4-CMTB	833.33	1.87	96.3679
4-CMTB	10000	1.55	92.8598
4-CMTB	100	1.05	97.9616
4-CMTB	8.33	0.66	107.349
4-CMTB	1	0.5	107.354
4-DAMP	8.33	2.05	99.8054
4-DAMP	833.33	1.67	97.4246
4-DAMP	10000	1.67	96.0376
4-DAMP	100	1.2	98.9779
4-DAMP	1	-1.59	98.4565
4-galactosyllactose	100	1.58	102.874
4-galactosyllactose	833.33	0.18	100.946
4-galactosyllactose	10000	-0.03	99.1656
4-galactosyllactose	1	-1.88	97.2923
4-galactosyllactose	8.33	-2.42	104.616
4-HQN	1	1.72	99.9013
4-HQN	100	1.57	94.768
4-HQN	833.33	0.78	92.0653
4-HQN	8.33	0.55	93.8053
4-HQN	10000	0.15	100.304
4-hydroxy-phenazone	100	4.58	103.274
4-hydroxy-phenazone	8.33	0.39	98.2873
4-hydroxy-phenazone	1	-1.11	97.9796
4-hydroxy-phenazone	833.33	-1.8	102.96
4-hydroxy-phenazone	10000	-2.04	92.8506
4-IBP	1	2.1	108.963
4-IBP	8.33	1.56	106.469
4-IBP	833.33	0.21	100.832
4-IBP	10000	0.09	93.1599
4-IBP	100	-1.03	106.562
4-iodo-6-phenylpyrimidine	833.33	1.94	104.63
4-iodo-6-phenylpyrimidine	8.33	0.56	102.522
4-iodo-6-phenylpyrimidine	1	-0.63	104.628
4-iodo-6-phenylpyrimidine	10000	-1.36	95.5004
4-iodo-6-phenylpyrimidine	100	-2.43	97.6619
4-iodo-L-phenylalanine	1	0.62	96.7038
4-iodo-L-phenylalanine	100	0.54	97.3932
4-iodo-L-phenylalanine	833.33	0.32	94.4463
4-iodo-L-phenylalanine	10000	-0.26	102.63
4-iodo-L-phenylalanine	8.33	-0.66	99.2287
4-methylgenistein	10000	2.29	101.813
4-methylgenistein	100	0.18	101.41
4-methylgenistein	8.33	-0.05	95.0329
4-methylgenistein	1	-1.18	93.9865
4-methylgenistein	833.33	-1.7	88.4527
4-methylhistamine	10000	0	102.321
4-methylhistamine	100	-0.39	102.709
4-methylhistamine	8.33	-0.74	103.814
4-methylhistamine	1	-0.91	104.735
4-methylhistamine	833.33	-2.08	102.805
4-mu-8C	10000	6.12	100.538
4-mu-8C	833.33	2.83	102.241
4-mu-8C	8.33	2.74	104.176
4-mu-8C	100	1.64	101.691
4-mu-8C	1	0.13	97.6261
4-P-PDOT	833.33	3.72	96.1469
4-P-PDOT	8.33	2.8	97.3751
4-P-PDOT	100	2.79	100.51
4-P-PDOT	10000	2.13	98.5499
4-P-PDOT	1	1.13	95.9009
4-phenolsulfonic-acid	100	0.79	92.5924
4-phenolsulfonic-acid	8.33	0.25	95.6813
4-phenolsulfonic-acid	10000	-0.48	94.4537
4-phenolsulfonic-acid	833.33	-2.18	100.127
4-phenolsulfonic-acid	1	-2.47	100.35
4-phenyl-1,2,3,4-tetrahydroisoquinoline	833.33	8.92	99.6376
4-phenyl-1,2,3,4-tetrahydroisoquinoline	8.33	5.18	99.3618
4-phenyl-1,2,3,4-tetrahydroisoquinoline	100	3.96	100.44
4-phenyl-1,2,3,4-tetrahydroisoquinoline	10000	3	98.7926
4-phenyl-1,2,3,4-tetrahydroisoquinoline	1	-0.57	96.705
4-PPBP	100	2.71	101.68
4-PPBP	833.33	1.08	99.7186
4-PPBP	8.33	-0.15	102.109
4-PPBP	10000	-0.99	89.9593
4-PPBP	1	-1.33	100.121
4-propylbenzoic-acid	10000	1.58	102.718
4-propylbenzoic-acid	8.33	0.51	97.4122
4-propylbenzoic-acid	1	-0.54	93.1849
4-propylbenzoic-acid	100	-0.57	91.9405
4-propylbenzoic-acid	833.33	-0.84	92.2155
4-pyrimidinecarbonitrile	100	4.16	100.401
4-pyrimidinecarbonitrile	1	3.43	104.93
4-pyrimidinecarbonitrile	8.33	1.7	106.059
4-pyrimidinecarbonitrile	833.33	0.49	103.951
4-pyrimidinecarbonitrile	10000	-3.8	98.7905
4-tert-butylphenol	10000	2.59	99.4176
4-tert-butylphenol	833.33	2.45	98.847
4-tert-butylphenol	8.33	1.9	102.293
4-tert-butylphenol	1	-0.71	98.0959
4-tert-butylphenol	100	-1.66	95.9167
4,4-pentamethylenepiperidine	833.33	1.32	104.051
4,4-pentamethylenepiperidine	8.33	0.78	101.389
4,4-pentamethylenepiperidine	10000	0.37	98.7125
4,4-pentamethylenepiperidine	1	0.06	101.51
4,4-pentamethylenepiperidine	100	-1	100.544
4,4'-DDT	8.33	4.86	105.351
4,4'-DDT	1	1.71	103.307
4,4'-DDT	100	0.57	104.553
4,4'-DDT	10000	-1.33	99.8897
4,4'-DDT	833.33	-1.73	102.223
4,5,6,7-tetrabromobenzotriazole	8.33	3.75	102.585
4,5,6,7-tetrabromobenzotriazole	10000	3.61	102.627
4,5,6,7-tetrabromobenzotriazole	833.33	1.63	99.3907
4,5,6,7-tetrabromobenzotriazole	1	1.42	105.243
4,5,6,7-tetrabromobenzotriazole	100	-0.07	101.404
4BP-TQS	8.33	1.37	99.1274
4BP-TQS	10000	-0.61	100.078
4BP-TQS	1	-1.04	103.584
4BP-TQS	833.33	-1.33	103.493
4BP-TQS	100	-1.73	102.176
4E1RCat	100	1.72	98.9734
4E1RCat	8.33	-0.14	100.064
4E1RCat	10000	-0.18	99.3179
4E1RCat	1	-2.98	98.1108
4E1RCat	833.33	-6.51	98.6667
4EGI-1	1	4.49	97.9399
4EGI-1	833.33	3.78	91.9768
4EGI-1	10000	0.02	100.346
4EGI-1	8.33	-0.65	95.3401
4EGI-1	100	-1.01	96.6529
4SC-202	8.33	1.05	103.733
4SC-202	100	-0.51	91.039
4SC-202	1	-0.95	96.6719
4SC-202	10000	-1.31	30.837
4SC-202	833.33	-4.65	69.8829
5-(4chlorophenyl)-4-ethyl-2,4-dihydro-3H-1,2,4-triazol-3-one	833.33	0.79	106.453
5-(4chlorophenyl)-4-ethyl-2,4-dihydro-3H-1,2,4-triazol-3-one	10000	0.03	79.5873
5-(4chlorophenyl)-4-ethyl-2,4-dihydro-3H-1,2,4-triazol-3-one	1	-1.14	97.911
5-(4chlorophenyl)-4-ethyl-2,4-dihydro-3H-1,2,4-triazol-3-one	100	-1.83	101.752
5-(4chlorophenyl)-4-ethyl-2,4-dihydro-3H-1,2,4-triazol-3-one	8.33	-2.31	102.497
5-amino-3-D-ribofuranosylthiazolo[4,5-d]pyrimidin-2,7(3H,6H)-dione	1	2.96	94.9172
5-amino-3-D-ribofuranosylthiazolo[4,5-d]pyrimidin-2,7(3H,6H)-dione	833.33	1.35	95.7627
5-amino-3-D-ribofuranosylthiazolo[4,5-d]pyrimidin-2,7(3H,6H)-dione	8.33	0.81	98.729
5-amino-3-D-ribofuranosylthiazolo[4,5-d]pyrimidin-2,7(3H,6H)-dione	100	-0.66	97.0262
5-amino-3-D-ribofuranosylthiazolo[4,5-d]pyrimidin-2,7(3H,6H)-dione	10000	-1.43	101.524
5-aminolevulinic-acid	8.33	1.35	94.018
5-aminolevulinic-acid	1	1.18	93.6942
5-aminolevulinic-acid	10000	0.28	97.7966
5-aminolevulinic-acid	833.33	-0.73	91.2708
5-aminolevulinic-acid	100	-3.53	91.7195
5-BDBD	10000	0.75	95.9215
5-BDBD	833.33	0.38	93.4878
5-BDBD	8.33	-1.3	92.7808
5-BDBD	100	-1.9	94.6129
5-BDBD	1	-2.75	96.687
5-carboxamidotryptamine	833.33	15.1	97.3625
5-carboxamidotryptamine	100	3.52	103.392
5-carboxamidotryptamine	1	2.2	98.7964
5-carboxamidotryptamine	10000	1.89	97.2265
5-carboxamidotryptamine	8.33	0.54	104.446
5-fluoro-3-pyridyl-methanol	8.33	0.14	103.867
5-fluoro-3-pyridyl-methanol	833.33	-0.19	98.7931
5-fluoro-3-pyridyl-methanol	1	-1.88	103.65
5-fluoro-3-pyridyl-methanol	10000	-2.94	104.806
5-fluoro-3-pyridyl-methanol	100	-10.75	102.069
5-fluorouracil	8.33	1.63	95.6541
5-fluorouracil	10000	1.52	62.9415
5-fluorouracil	100	1.29	106.029
5-fluorouracil	1	0.75	101.85
5-fluorouracil	833.33	0.37	95.8016
5-HMF	833.33	1.28	104.99
5-HMF	1	0.27	102.962
5-HMF	10000	-0.48	97.2819
5-HMF	100	-1.33	99.6873
5-HMF	8.33	-5.82	99.9139
5-hydroxymethyl-tolterodine	833.33	2.8	98.2037
5-hydroxymethyl-tolterodine	8.33	-1.4	96.1623
5-hydroxymethyl-tolterodine	100	-1.82	96.5543
5-hydroxymethyl-tolterodine	1	-1.98	95.6939
5-hydroxymethyl-tolterodine	10000	-3.28	101.218
5-hydroxytryptophan	10000	2.55	95.55
5-hydroxytryptophan	833.33	2.16	92.2694
5-hydroxytryptophan	100	1.04	100.281
5-hydroxytryptophan	8.33	0.52	95.6721
5-hydroxytryptophan	1	-0.86	98.403
5-iodo-A-85380	833.33	1.07	95.3093
5-iodo-A-85380	1	0.24	97.4358
5-iodo-A-85380	100	0.14	96.5719
5-iodo-A-85380	8.33	-0.44	92.7202
5-iodo-A-85380	10000	-0.56	102.072
5-methylfurmethiodide	10000	0.7	99.8819
5-methylfurmethiodide	100	-0.64	97.4783
5-methylfurmethiodide	8.33	-0.75	102.866
5-methylfurmethiodide	833.33	-0.84	107.256
5-methylfurmethiodide	1	-1.33	103.764
5-methylhydantoin-(D)	10000	2.36	106.086
5-methylhydantoin-(D)	1	-0.09	92.0642
5-methylhydantoin-(D)	100	-0.1	95.8571
5-methylhydantoin-(D)	1	-0.35	102.084
5-methylhydantoin-(D)	8.33	-0.4	105.614
5-methylhydantoin-(D)	833.33	-0.59	99.8036
5-methylhydantoin-(D)	10000	-0.94	94.8437
5-methylhydantoin-(D)	8.33	-1.1	99.1741
5-methylhydantoin-(D)	100	-1.16	96.9128
5-methylhydantoin-(D)	833.33	-13.08	98.9963
5,7-dichlorokynurenic-acid	1	1.65	95.2724
5,7-dichlorokynurenic-acid	833.33	0.55	98.6229
5,7-dichlorokynurenic-acid	10000	-0.44	98.3034
5,7-dichlorokynurenic-acid	8.33	-2.54	96.3954
5,7-dichlorokynurenic-acid	100	-2.79	100.01
5'-chloro-5'-deoxy-ENBA-(+/-)	833.33	3.77	91.8799
5'-chloro-5'-deoxy-ENBA-(+/-)	100	0.3	94.2918
5'-chloro-5'-deoxy-ENBA-(+/-)	8.33	-2.02	97.2176
5'-chloro-5'-deoxy-ENBA-(+/-)	10000	-3.73	91.4686
5'-chloro-5'-deoxy-ENBA-(+/-)	1	-4.47	96.6817
6-aminochrysene	100	2.99	102.529
6-aminochrysene	8.33	2.29	99.2667
6-aminochrysene	1	1.36	100.774
6-aminochrysene	10000	1.34	88.1492
6-aminochrysene	833.33	-3.94	96.1448
6-benzylaminopurine	1	0.87	97.1158
6-benzylaminopurine	8.33	0.37	103.744
6-benzylaminopurine	10000	-1.09	104.405
6-benzylaminopurine	833.33	-1.37	95.0084
6-benzylaminopurine	100	-1.53	95.6071
6-chloromelatonin	833.33	4.57	89.9301
6-chloromelatonin	1	0.92	97.8499
6-chloromelatonin	8.33	0.78	93.7532
6-chloromelatonin	100	-1.78	96.2216
6-chloromelatonin	10000	-13.21	102.062
6-diazo-5-oxo-L-norleucine	100	0.86	86.7759
6-diazo-5-oxo-L-norleucine	8.33	0.78	95.776
6-diazo-5-oxo-L-norleucine	1	0.69	94.2321
6-diazo-5-oxo-L-norleucine	833.33	0.6	95.6477
6-diazo-5-oxo-L-norleucine	10000	-0.69	103.168
6-iodo-nordihydrocapsaicin	10000	2.1	104.488
6-iodo-nordihydrocapsaicin	833.33	1.11	92.4916
6-iodo-nordihydrocapsaicin	8.33	0.65	99.3656
6-iodo-nordihydrocapsaicin	100	0.35	92.1511
6-iodo-nordihydrocapsaicin	1	-0.57	88.5145
6,7-dehydro-17-acetoxy-progesterone	10000	7.2	98.1613
6,7-dehydro-17-acetoxy-progesterone	833.33	4.28	98.1199
6,7-dehydro-17-acetoxy-progesterone	8.33	3.99	99.5135
6,7-dehydro-17-acetoxy-progesterone	100	0.88	104.357
6,7-dehydro-17-acetoxy-progesterone	1	-0.47	106.324
7-aminocephalosporanic-acid	10000	3.59	98.7585
7-aminocephalosporanic-acid	833.33	-0.34	95.4533
7-aminocephalosporanic-acid	8.33	-2.34	100.117
7-aminocephalosporanic-acid	100	-5.2	96.3765
7-aminocephalosporanic-acid	1	-5.97	97.5335
7-chlorokynurenic-acid	10000	1.89	108.537
7-chlorokynurenic-acid	1	1.64	96.678
7-chlorokynurenic-acid	8.33	1.28	102.403
7-chlorokynurenic-acid	833.33	1.24	95.3306
7-chlorokynurenic-acid	100	1.02	94.2372
7-hydroxy-DPAT	8.33	2.39	105.125
7-hydroxy-DPAT	1	0.73	100.841
7-hydroxy-DPAT	100	0.54	100.888
7-hydroxy-DPAT	10000	0.48	99.3975
7-hydroxy-DPAT	833.33	-0.29	104.431
7-hydroxy-PIPAT	8.33	0.14	104.058
7-hydroxy-PIPAT	833.33	-0.19	103.151
7-hydroxy-PIPAT	1	-0.76	101.458
7-hydroxy-PIPAT	100	-1.03	102.918
7-hydroxy-PIPAT	10000	-1.39	96.0454
7-keto-DHEA	100	7.17	94.5581
7-keto-DHEA	8.33	6.75	97.1721
7-keto-DHEA	1	5.59	101.868
7-keto-DHEA	833.33	2.01	93.8275
7-keto-DHEA	10000	0.07	99.7509
7-methoxytacrine	833.33	4.86	95.4357
7-methoxytacrine	10000	4.52	98.8783
7-methoxytacrine	8.33	2.7	99.8215
7-methoxytacrine	1	0.9	102.247
7-methoxytacrine	100	0.06	95.6084
7-nitroindazole	833.33	4.56	98.6863
7-nitroindazole	100	3.57	99.6202
7-nitroindazole	8.33	1.76	96.5458
7-nitroindazole	10000	-1.2	98.7252
7-nitroindazole	1	-1.89	103.335
7,8,9,10-tetrahydroazepino[2,1-b]quinazolin-12(6H)-one	833.33	8.45	100.686
7,8,9,10-tetrahydroazepino[2,1-b]quinazolin-12(6H)-one	100	8.15	109.149
7,8,9,10-tetrahydroazepino[2,1-b]quinazolin-12(6H)-one	8.33	5.42	92.7985
7,8,9,10-tetrahydroazepino[2,1-b]quinazolin-12(6H)-one	1	3.03	101.675
7,8,9,10-tetrahydroazepino[2,1-b]quinazolin-12(6H)-one	10000	0.12	84.6884
8-bromo-cAMP	1	2.13	100.248
8-bromo-cAMP	100	1.53	102.991
8-bromo-cAMP	8.33	0.61	101.454
8-bromo-cAMP	10000	-0.37	96.0187
8-bromo-cAMP	833.33	-1.33	102.387
8-bromo-cGMP	8.33	2.94	102.785
8-bromo-cGMP	100	2.06	100.46
8-bromo-cGMP	833.33	1.94	104.498
8-bromo-cGMP	10000	1.61	103.106
8-bromo-cGMP	1	0.61	101.824
8-hydroxy-DPAT	8.33	1.08	94.4566
8-hydroxy-DPAT	100	1.06	99.2296
8-hydroxy-DPAT	833.33	-0.13	89.3422
8-hydroxy-DPAT	1	-1.75	96.9765
8-hydroxy-DPAT	10000	-3.59	103.932
8-hydroxy-PIPAT	100	3.63	100.07
8-hydroxy-PIPAT	1	3.48	97.6856
8-hydroxy-PIPAT	833.33	3.07	99.3092
8-hydroxy-PIPAT	8.33	1.88	99.6585
8-hydroxy-PIPAT	10000	-2.66	92.8794
8-M-PDOT	833.33	7.57	102.639
8-M-PDOT	10000	4.57	106.21
8-M-PDOT	100	2.16	98.5107
8-M-PDOT	8.33	1.4	105.976
8-M-PDOT	1	0.92	99.5836
9-aminoacridine	8.33	1.57	104.521
9-aminoacridine	833.33	0.13	86.5431
9-aminoacridine	100	-3.73	108.317
9-aminoacridine	1	-6.32	105.699
9-aminoacridine	10000	-28.33	20.2974
9-anthracenecarboxylic-acid	8.33	2.11	97.1374
9-anthracenecarboxylic-acid	833.33	1.03	94.7425
9-anthracenecarboxylic-acid	100	0.63	97.9835
9-anthracenecarboxylic-acid	10000	-2.02	102.735
9-anthracenecarboxylic-acid	1	-4.6	98.3862
A-1070722	10000	11.14	110.347
A-1070722	833.33	10.21	101.16
A-1070722	100	2.91	100.522
A-1070722	8.33	1.81	100.446
A-1070722	1	1.28	105.586
A-1120	1	3.27	100.985
A-1120	8.33	-1.39	99.9934
A-1120	833.33	-2.39	95.3704
A-1120	100	-4.72	93.1104
A-1120	10000	-7.3	93.5116
A-317491	10000	0.42	101.534
A-317491	1	0.03	98.1724
A-317491	8.33	-0.1	101.647
A-317491	833.33	-0.62	98.92
A-317491	100	-1.42	96.8702
A-33903	8.33	1.87	96.4556
A-33903	833.33	0.99	93.6816
A-33903	1	0.39	98.4533
A-33903	10000	-0.69	107.691
A-33903	100	-0.74	98.9919
A-366	833.33	1.84	94.4445
A-366	10000	1.55	97.763
A-366	8.33	0.76	98.0691
A-366	100	0.57	93.6461
A-366	1	-1.51	100.872
A-412997	10000	3.09	107.537
A-412997	1	1.23	103.877
A-412997	8.33	1.06	108.674
A-412997	833.33	0	104.036
A-412997	100	-0.12	101.317
A-438079	100	0.71	104.236
A-438079	8.33	-0.7	103.077
A-438079	1	-1.94	106.062
A-438079	833.33	-2.59	99.2169
A-438079	10000	-3.45	101.93
A-582941	1	1.02	107.132
A-582941	100	0.67	110.174
A-582941	833.33	0.54	101.42
A-582941	8.33	-1.9	105.468
A-582941	10000	-3.37	106.693
A-674563	833.33	4.63	65.9808
A-674563	100	4.58	96.2669
A-674563	1	1.18	100.893
A-674563	8.33	0.14	106.084
A-674563	10000	-13.2	5.03646
A-7	100	2.79	95.2408
A-7	1	2.6	97.2675
A-7	8.33	2	98.4288
A-7	10000	0.19	94.6933
A-7	833.33	-2.77	100.596
A-769662	10000	3.92	99.045
A-769662	833.33	0.75	95.3624
A-769662	1	-1.57	104.875
A-769662	100	-1.86	97.3332
A-769662	8.33	-3.91	100.953
A-784168	1	0.25	99.557
A-784168	833.33	-0.34	88.8898
A-784168	8.33	-1.04	91.6512
A-784168	100	-1.04	91.2589
A-784168	10000	-2.58	94.6644
A-803467	1	1.92	94.5189
A-803467	100	0.76	97.1761
A-803467	10000	0.71	100.597
A-803467	8.33	0.3	101.327
A-803467	833.33	0.19	97.5557
A-804598	10000	1.97	106.751
A-804598	833.33	1.32	105.564
A-804598	1	-1.75	102.96
A-804598	8.33	-2.48	100.813
A-804598	100	-3.44	102.114
A-839977	10000	1.67	100.801
A-839977	1	1.27	105.348
A-839977	833.33	0.18	105.284
A-839977	8.33	-1.76	103.287
A-839977	100	-3.85	102.764
A-867744	10000	3.3	91.1969
A-867744	100	0.71	98.4111
A-867744	1	-0.96	103.177
A-867744	833.33	-1.12	100.708
A-867744	8.33	-3.03	103.749
A-887826	100	-0.55	100.077
A-887826	1	-0.69	102.098
A-887826	833.33	-1.43	96.5339
A-887826	8.33	-2.48	102.292
A-887826	10000	-3.95	94.4206
A-939572	1	0.48	101.77
A-939572	100	-1.17	96.9889
A-939572	833.33	-2.36	89.8652
A-939572	8.33	-3.23	99.4829
A-939572	10000	-3.23	91.0094
A-967079	100	0.55	102.212
A-967079	8.33	-0.21	99.2329
A-967079	10000	-0.21	98.7683
A-967079	833.33	-0.42	98.5032
A-967079	1	-0.84	99.1436
A-987306	833.33	2.05	88.5187
A-987306	1	1.61	96.3443
A-987306	100	1.56	93.5887
A-987306	8.33	0.48	93.0214
A-987306	10000	-2.01	90.0489
A12B4C3	10000	8.83	101.742
A12B4C3	833.33	4.49	106.27
A12B4C3	100	1.56	98.2665
A12B4C3	1	0.91	93.1247
A12B4C3	8.33	0.89	99.9165
A205804	10000	4.33	98.0662
A205804	1	-1.26	94.2628
A205804	833.33	-2.02	91.3678
A205804	100	-2.49	81.959
A205804	8.33	-2.96	98.2695
A61603	1	1.13	107.88
A61603	833.33	0.49	101.781
A61603	100	-1.29	105.402
A61603	8.33	-1.43	105.561
A61603	10000	-3.82	104.292
A66	833.33	3.32	100.634
A66	8.33	2.69	96.4983
A66	100	2.08	95.3448
A66	10000	1.76	87.9136
A66	1	1.54	98.5214
A740003	100	1.99	91.1265
A740003	8.33	1.83	97.0113
A740003	833.33	1.34	96.9094
A740003	1	-0.32	103.185
A740003	10000	-0.99	99.8016
A77636	100	2.31	96.0284
A77636	833.33	1.57	100.529
A77636	1	0.67	93.9984
A77636	8.33	0.56	97.2788
A77636	10000	-6.39	58.7961
A922500	100	8.11	98.7465
A922500	8.33	2.65	97.8933
A922500	833.33	1.41	92.2995
A922500	833.33	0.72	96.2843
A922500	8.33	-0.03	99.5171
A922500	100	-0.57	98.2432
A922500	1	-0.68	98.1932
A922500	10000	-0.68	95.5403
A922500	1	-1.99	103.686
A922500	10000	-2.39	94.7277
AA-29504	10000	2.16	99.7466
AA-29504	8.33	1.07	96.7226
AA-29504	1	0.63	99.4414
AA-29504	100	-0.41	90.2544
AA-29504	833.33	-0.67	93.3052
ABACAVIR SULFATE	833.33	0.84	102.479
ABACAVIR SULFATE	10000	0.33	106.255
ABACAVIR SULFATE	100	0.24	104.084
ABACAVIR SULFATE	8.33	-0.06	105.258
ABACAVIR SULFATE	1	-0.53	107.152
abafungin	1	2.5	106.463
abafungin	8.33	1.5	99.8226
abafungin	100	1.28	105.358
abafungin	833.33	-1.03	99.382
abafungin	10000	-6.36	97.6985
abamectin	10000	7.76	77.2976
abamectin	100	0.6	96.873
abamectin	833.33	0.49	104.805
abamectin	8.33	-1.1	103.069
abamectin	1	-1.79	98.2667
abametapir	8.33	1.76	104.216
abametapir	100	-1.42	101.221
abametapir	10000	-1.76	104.7
abametapir	833.33	-3.2	93.4267
abametapir	1	-4.6	102.869
ABC-294640	1	2.05	101.606
ABC-294640	833.33	-2.22	105.187
ABC-294640	100	-2.61	104.159
ABC-294640	8.33	-4	104.099
ABC-294640	10000	-5.2	89.2505
abemaciclib	10000	12.3	37.9711
abemaciclib	833.33	11.87	77.9046
abemaciclib	8.33	-0.27	100.395
abemaciclib	100	-1.26	95.2953
abemaciclib	1	-2.71	100.718
Abiraterone (CB-7598)	8.33	5.09	95.1993
Abiraterone (CB-7598)	100	3.28	93.8527
Abiraterone (CB-7598)	1	2.77	99.9431
Abiraterone (CB-7598)	833.33	2.56	96.4241
Abiraterone (CB-7598)	10000	1.88	111.813
abiraterone-acetate	8.33	0.99	101.161
abiraterone-acetate	100	-0.37	103.307
abiraterone-acetate	1	-0.73	98.6575
abiraterone-acetate	10000	-0.75	98.7087
abiraterone-acetate	833.33	-1.43
ABT-202	10000	3.85	108.096
ABT-202	833.33	2.41	94.4767
ABT-202	100	1.46	104.049
ABT-202	1	0.23	101.811
ABT-202	8.33	0.19	97.3925
ABT-239	10000	4.34	91.8467
ABT-239	100	1.55	92.0136
ABT-239	833.33	-0.35	91.2443
ABT-239	8.33	-2.18	94.8805
ABT-239	1	-2.35	89.8402
ABT-491	100	0.63	97.103
ABT-491	833.33	-0.09	98.436
ABT-491	1	-0.44	103.043
ABT-491	8.33	-1.26	97.0748
ABT-491	10000	-1.98	95.4754
ABT-639	833.33	8.06	100.443
ABT-639	8.33	2.06	98.8593
ABT-639	1	1.66	101.996
ABT-639	100	1.64	97.827
ABT-639	10000	-1.59	100.136
ABT-702	833.33	-0.05	94.3856
ABT-702	1	-0.77	96.1297
ABT-702	10000	-1.01	88.1141
ABT-702	8.33	-1.24	100.133
ABT-702	100	-5	95.1737
ABT-724	1	3.44	102.937
ABT-724	8.33	2.21	108.287
ABT-724	833.33	0.36	101.943
ABT-724	100	-0.12	103.272
ABT-724	10000	-0.76	101.773
ABT-737	8.33	-0.39	98.6104
ABT-737	1	-0.41	97.2129
ABT-737	100	-6.74	95.2832
ABT-737	833.33	-16.32	96.024
ABT-737	10000	-20.18	95.0857
ABT-751	8.33	4.25	98.9068
ABT-751	10000	1.62	27.9171
ABT-751	100	1.28	93.305
ABT-751	1	1.18	101.768
ABT-751	833.33	0.22	29.8435
AC-186	1	1.54	97.3848
AC-186	10000	0	108.6
AC-186	100	-0.21	94.2029
AC-186	8.33	-0.41	96.4827
AC-186	833.33	-1.05	92.1608
AC-261066	10000	2.1	90.7502
AC-261066	8.33	-0.63	99.6754
AC-261066	1	-0.86	100.353
AC-261066	833.33	-1.76	99.9284
AC-261066	100	-1.87	97.4623
AC-264613	100	1.69	93.9548
AC-264613	8.33	1.12	97.9002
AC-264613	1	-1.05	96.2927
AC-264613	833.33	-2.01	98.1849
AC-264613	10000	-2.3	96.3964
AC-55541	10000	4.46	103.759
AC-55541	833.33	3.15	100.006
AC-55541	8.33	2.21	97.8924
AC-55541	100	0.8	97.3711
AC-55541	1	-0.71	88.2536
AC-55649	833.33	3.77	97.6769
AC-55649	10000	1.83	105.847
AC-55649	8.33	1.54	99.7375
AC-55649	100	1.52	97.6831
AC-55649	1	-0.05	100.573
AC-710	8.33	-0.55	105.627
AC-710	833.33	-1.05	104.497
AC-710	100	-1.48	99.9409
AC-710	1	-2.79	101.032
AC-710	10000	-4.86	96.7643
AC-7954-(+/-)	100	-1.71	88.3056
AC-7954-(+/-)	1	-1.76	91.407
AC-7954-(+/-)	8.33	-2.36	94.807
AC-7954-(+/-)	833.33	-2.86	92.7689
AC-7954-(+/-)	10000	-3.54	100.408
acadesine	8.33	2.34	98.0372
acadesine	100	1.8	100.475
acadesine	1	0.23	101.27
acadesine	833.33	0.21	94.3723
acadesine	10000	-1.3	97.1752
acalabrutinib	1	2.14	91.4294
acalabrutinib	100	0.31	93.0541
acalabrutinib	833.33	-0.11	96.6903
acalabrutinib	10000	-0.34	98.2257
acalabrutinib	8.33	-0.44	99.7395
acalisib	1	0.46	104.432
acalisib	100	0.1	95.8094
acalisib	8.33	-0.64	100.598
acalisib	833.33	-0.64	89.8722
acalisib	10000	-5.35	76.1676
acamprosate	8.33	1.47	99.5276
acamprosate	10000	-1.78	103.36
acamprosate	100	-2.01	106.197
acamprosate	1	-2.95	101.864
acamprosate	833.33	-3.15	102.917
acarbose	8.33	1.35	96.6653
acarbose	1	0.51	94.8214
acarbose	833.33	-0.03	93.4324
acarbose	100	-0.08	96.347
acarbose	10000	-0.32	109.031
ACDPP	8.33	4.72	95.3307
ACDPP	833.33	4.15	95.0735
ACDPP	1	1.28	101.619
ACDPP	10000	0.82	99.9025
ACDPP	100	-0.62	98.2788
acebutolol	1	4.4	88.1594
acebutolol	10000	3.92	95.6215
acebutolol	100	3.43	93.7939
acebutolol	8.33	2.88	96.9297
acebutolol	833.33	-2.09	81.9086
aceclofenac	8.33	0.9	107.482
aceclofenac	10000	0.58	96.4015
aceclofenac	1	0.39	101.056
aceclofenac	100	0.17	104.883
aceclofenac	833.33	-0.85	110.529
acedapsone	10000	5.34	98.8241
acedapsone	833.33	-1.51	99.4921
acedapsone	1	-1.54	105.855
acedapsone	8.33	-3.01	100.595
acedapsone	100	-3.82	104.982
acedoben	10000	3.31	100.602
acedoben	8.33	3.16	101.969
acedoben	100	1.58	103.381
acedoben	833.33	0.73	108.135
acedoben	1	-1.13	106.937
acefylline	100	12.36	106.788
acefylline	8.33	3.14	105.258
acefylline	10000	0.73	86.4915
acefylline	833.33	0.66	105.235
acefylline	1	-0.43	104.37
aceglutamide	100	6.3	99.7511
aceglutamide	8.33	3.16	103.625
aceglutamide	833.33	1.78	99.9381
aceglutamide	1	1.69	98.2757
aceglutamide	10000	-5.34	83.7178
aceneuramic-acid	8.33	1.91	97.3848
aceneuramic-acid	10000	-0.15	97.9988
aceneuramic-acid	100	-1.39	101.027
aceneuramic-acid	833.33	-2.36	93.7074
aceneuramic-acid	1	-6.31	101.722
acepromazine	8.33	1.58	101.27
acepromazine	1	-0.95	101.406
acepromazine	10000	-1.2	89.2437
acepromazine	100	-2.17	99.4249
acepromazine	833.33	-3.24	99.4039
acetanilide	8.33	2.8	93.6745
acetanilide	100	1.67	101.804
acetanilide	833.33	1.23	102.925
acetanilide	10000	0.69	103.65
acetanilide	1	-1.3	109.131
acetarsol	100	1.84	96.8904
acetarsol	1	0.15	106.511
acetarsol	8.33	0.13	105.71
acetazolamide	1	-0.16	101.92
acetazolamide	10000	-1.25	99.9133
acetazolamide	100	-1.3	97.9492
acetazolamide	8.33	-1.99	100.934
acetazolamide	833.33	-2.21	89.8938
acetohexamide	833.33	0.37	98.8711
acetohexamide	10000	-0.22	109.826
acetohexamide	8.33	-0.35	98.178
acetohexamide	1	-0.51	92.7464
acetohexamide	100	-0.58	97.1191
acetohydroxamic-acid	1	4.31	97.6348
acetohydroxamic-acid	10000	3.32	97.6299
acetohydroxamic-acid	8.33	3.09	97.2286
acetohydroxamic-acid	833.33	2.55	100.826
acetohydroxamic-acid	100	-3.04	101.904
acetophenazine	833.33	2.47	98.9776
acetophenazine	100	2.3	106.066
acetophenazine	10000	2.15	82.5722
acetophenazine	8.33	1.77	98.2307
acetophenazine	1	1.65	103.8
acetriazoic-acid	8.33	0.54	98.9837
acetriazoic-acid	833.33	0.14	98.3868
acetriazoic-acid	1	-0.01	93.1724
acetriazoic-acid	10000	-0.46	101.892
acetriazoic-acid	100	-0.88	93.7725
acetyl-11-keto-beta-boswellic-acid	1	2.97	108.812
acetyl-11-keto-beta-boswellic-acid	8.33	2.22	97.8787
acetyl-11-keto-beta-boswellic-acid	10000	1.31	101.69
acetyl-11-keto-beta-boswellic-acid	100	0.67	105.293
acetyl-11-keto-beta-boswellic-acid	833.33	-0.38	99.9866
acetyl-11-keto-beta-boswellic-acid	833.33	-1.04	104.802
acetyl-11-keto-beta-boswellic-acid	100	-3.2	93.9516
acetyl-11-keto-beta-boswellic-acid	10000	-3.3	106.386
acetyl-11-keto-beta-boswellic-acid	1	-5.73	98.4347
acetyl-11-keto-beta-boswellic-acid	8.33	-8.61	90.8999
acetyl-farnesyl-cysteine	10000	2.44	100.6
acetyl-farnesyl-cysteine	833.33	1.57	99.5846
acetyl-farnesyl-cysteine	100	1.36	93.0498
acetyl-farnesyl-cysteine	8.33	-0.96	107.003
acetyl-farnesyl-cysteine	1	-2.09	93.8788
acetyl-l-leucine	1	1.37	107.907
acetyl-l-leucine	100	-0.14	105.881
acetyl-l-leucine	8.33	-0.18	105.414
acetyl-l-leucine	10000	-0.49	103.549
acetyl-l-leucine	833.33	-1.79	106.512
acetylcysteine	100	3.98	102.171
acetylcysteine	10000	3.74	97.7841
acetylcysteine	833.33	1.93	102.925
acetylcysteine	1	1.87	103.756
acetylcysteine	8.33	1.77	105.946
acetylsalicylsalicylic-acid	100	2.44	102.117
acetylsalicylsalicylic-acid	10000	1.17	99.9012
acetylsalicylsalicylic-acid	8.33	0.51	101.111
acetylsalicylsalicylic-acid	833.33	-0.27	95.8803
acetylsalicylsalicylic-acid	1	-1.51	100.702
acexamic-acid	1	1.78	99.4007
acexamic-acid	8.33	1.59	99.1481
acexamic-acid	833.33	0.94	99.2507
acexamic-acid	100	0.61	100.636
acexamic-acid	10000	0.09	102.219
acifran	8.33	4.17	96.11
acifran	10000	2.64	98.0049
acifran	100	2.12	96.9406
acifran	1	0.88	98.9112
acifran	833.33	-3.24	98.5125
acipimox	8.33	-0.46	102.879
acipimox	10000	-1.06	101.063
acipimox	100	-1.4	102.176
acipimox	1	-1.88	98.5764
acipimox	833.33	-2.17	95.6546
acitazanolast	10000	-0.46	97.4129
acitazanolast	100	-0.76	99.3766
acitazanolast	8.33	-0.89	99.5123
acitazanolast	833.33	-1.09	100.13
acitazanolast	1	-1.24	98.6991
acitretin	1	0.15	102.762
acitretin	100	0.02	99.5995
acitretin	10000	-0.58	102.422
acitretin	833.33	-0.64	99.3211
acitretin	8.33	-1.89	99.6078
aclidinium	833.33	1.93	96.5951
aclidinium	10000	1.6	98.7355
aclidinium	1	-0.75	102.64
aclidinium	8.33	-1.25	95.516
aclidinium	100	-2.4	101.269
ACPC	10000	1.36	98.4291
ACPC	100	0.25	96.7039
ACPC	8.33	-1.55	96.8564
ACPC	833.33	-1.91	94.5132
ACPC	1	-2.14	102.505
acriflavine	1	2.32	96.9968
acriflavine	8.33	1.62	100.111
acriflavine	100	1.04	98.7583
acriflavine	833.33	-1.18	95.0614
acriflavine	10000	-12.95	2.8453
acriflavinium	833.33	-0.42	82.0175
acriflavinium	8.33	-2.4	94.8221
acriflavinium	100	-2.84	103.036
acriflavinium	1	-3.77	96.8506
acriflavinium	10000	-5.69	49.3293
acrisorcin	833.33	3.53	91.7356
acrisorcin	8.33	2.93	102.094
acrisorcin	1	1.59	104.999
acrisorcin	100	1.22	102.401
acrisorcin	10000	-18.54	0.317421
acrivastine	833.33	6.14	85.332
acrivastine	10000	1.35	111.554
acrivastine	100	0.75	99.755
acrivastine	1	0.5	98.1453
acrivastine	8.33	-0.13	87.9296
acrylate	833.33	4.25	95.9512
acrylate	1	0.49	96.6247
acrylate	10000	-1.97	110.309
acrylate	8.33	-3.42	97.4735
acrylate	100	-3.82	96.2547
ACT-132577	100	-0.65	101.844
ACT-132577	8.33	-0.97	104.424
ACT-132577	1	-1.74	103.788
ACT-132577	833.33	-3.11	105.927
ACT-132577	10000	-3.32	101.154
ACT-462206	10000	1.64	99.7214
ACT-462206	8.33	-4.21	102.505
ACT-462206	1	-4.61	101.517
ACT-462206	833.33	-4.87	98.3833
ACT-462206	100	-5.02	107.255
actarit	1	1.96	114.014
actarit	100	0.35	108.825
actarit	833.33	-0.15	106.988
actarit	10000	-0.41	108.641
actarit	8.33	-0.52	109.205
ACTB-1003	10000	-0.16	24.7693
ACTB-1003	833.33	-0.39	106.237
ACTB-1003	1	-1.56	95.7116
ACTB-1003	8.33	-1.94	102.32
ACTB-1003	100	-2.74	100.871
actinomycin-d	8.33	1.99	102.335
actinomycin-d	100	0.83	79.5245
actinomycin-d	1	-0.33	101.116
actinomycin-d	833.33	-8.47	6.92597
actinomycin-d	10000	-14.78	7.9377
actinoquinol	833.33	1.14	95.0839
actinoquinol	8.33	0.94	90.2109
actinoquinol	100	0.78	92.4694
actinoquinol	1	0.25	95.4041
actinoquinol	10000	-3.36	100.631
ACY-1215	100	2.13	94.1675
ACY-1215	1	-0.34	92.8536
ACY-1215	8.33	-1.04	100.31
ACY-1215	833.33	-4.05	96.9187
ACY-1215	10000	-10.5	47.7417
acyclovir	1	12.55	110.026
acyclovir	833.33	7.16	97.9633
acyclovir	8.33	6.63	92.7488
acyclovir	100	6.1	98.3294
acyclovir	10000	2.2	101.291
AD-5467	8.33	3.31	102.317
AD-5467	100	1.03	93.5447
AD-5467	833.33	1.02	99.3373
AD-5467	10000	-0.31	95.0574
AD-5467	1	-0.74	95.6811
adapalene	10000	3.12	114.607
adapalene	100	2.4	95.4385
adapalene	833.33	2.31	93.2826
adapalene	1	-0.05	98.0636
adapalene	8.33	-0.29	94.5608
adaptavir	833.33	-0.86	102.173
adaptavir	8.33	-0.88	98.5223
adaptavir	10000	-1.27	97.363
adaptavir	100	-1.41	102.899
adaptavir	1	-1.5	107.372
adarotene	100	0.7	101.735
adarotene	8.33	-0.4	103.598
adarotene	1	-0.41	93.9946
adarotene	833.33	-4.11	53.3551
adarotene	10000	-6.23	54.4464
adatanserin	833.33	2.26	99.4173
adatanserin	8.33	0.62	97.9204
adatanserin	1	-1.23	99.515
adatanserin	10000	-1.99	104.427
adatanserin	100	-2.77	100.874
ADD-233089	1	1.63	108.762
ADD-233089	8.33	0.86	97.8659
ADD-233089	833.33	0.54	100.592
ADD-233089	10000	0.47	103.255
ADD-233089	100	-1.16	101.238
adefovir	1	6.28	108.556
adefovir	8.33	4.07	90.6935
adefovir	10000	2.85	108.161
adefovir	100	2.27	91.1986
adefovir	833.33	0.75	103.625
adefovir-dipivoxil	1	2.79	101.191
adefovir-dipivoxil	8.33	1.23	106
adefovir-dipivoxil	100	-0.37	107.386
adefovir-dipivoxil	833.33	-2.27	99.6678
adefovir-dipivoxil	10000	-3.69	89.2729
adelmidrol	100	5.54	96.4357
adelmidrol	8.33	2.3	98.6596
adelmidrol	10000	0.2	106.582
adelmidrol	833.33	-1.21	96.0418
adelmidrol	1	-2.2	99.2299
ademetionine	10000	0.19	92.188
ademetionine	833.33	-0.06	108.419
ademetionine	8.33	-1.8	104.287
ademetionine	100	-2.58	103.085
ademetionine	1	-2.98	99.8277
adenine	833.33	6.45	91.6953
adenine	10000	3.2	98.1612
adenine	100	3.06	100.787
adenine	1	1.26	103.766
adenine	8.33	0.3	103.262
adenosine	833.33	4.81	103.659
adenosine	8.33	3.7	103.385
adenosine	8.33	3.31	100.113
adenosine	1	3.21	101.786
adenosine	100	3.1	94.827
adenosine	10000	1.77	99.7241
adenosine	1	0.82	103.15
adenosine	10000	0.36	100.217
adenosine	100	-1.76	99.7654
adenosine	833.33	-8.5	103.196
ADENOSINE TRIPHOSPHATE DISODIUM	833.33	2.57	90.2378
ADENOSINE TRIPHOSPHATE DISODIUM	10000	2.48	106.414
ADENOSINE TRIPHOSPHATE DISODIUM	100	-0.6	90.5703
ADENOSINE TRIPHOSPHATE DISODIUM	1	-0.89	91.9409
ADENOSINE TRIPHOSPHATE DISODIUM	8.33	-1.33	90.4866
adenosine-phosphate	8.33	-1.98	107.659
adenosine-phosphate	833.33	-3.83	90.9544
adenosine-phosphate	100	-4.25	110.466
adenosine-phosphate	1	-6.5	100.946
adenosine-phosphate	10000	-12.56	101.479
adiphenine	100	2.09	104.674
adiphenine	833.33	1.64	107.328
adiphenine	8.33	-0.19	115.811
adiphenine	10000	-0.25	99.1609
adiphenine	1	-1.11	111.421
adipic-acid	100	-0.01	89.2529
adipic-acid	10000	-1.83	101.553
adipic-acid	833.33	-2.5	93.0798
adipic-acid	8.33	-3	99.911
adipic-acid	1	-3.52	94.9391
adiporon	100	0.29	93.8297
adiporon	833.33	0.19	96.9171
adiporon	8.33	-0.76	98.1802
adiporon	10000	-1.05	100.861
adiporon	1	-2.19	97.1086
ADL5859	8.33	-0.47	103.885
ADL5859	1	-0.93	94.0955
ADL5859	833.33	-2.26	98.5033
ADL5859	10000	-2.32	107.71
ADL5859	100	-4.19	94.8703
adoprazine	100	2.28	93.8524
adoprazine	833.33	1.56	98.7596
adoprazine	10000	0.22	104.593
adoprazine	8.33	-1.15	98.6201
adoprazine	1	-1.19	103.036
adrafinil	833.33	1.58	92.9758
adrafinil	1	-1.03	93.5106
adrafinil	8.33	-1.5	85.4948
adrafinil	10000	-1.53	107.253
adrafinil	100	-3.32	93.8172
adrenosterone	10000	2.11	97.1057
adrenosterone	833.33	1.4	97.5132
adrenosterone	1	0.47	95.3075
adrenosterone	100	0.08	99.3426
adrenosterone	8.33	-2.37	100.17
ADX-10059	833.33	3.1	103.152
ADX-10059	10000	1.98	90.7709
ADX-10059	1	1.69	99.471
ADX-10059	100	0.6	98.571
ADX-10059	8.33	-1.37	105.534
ADX-47273	10000	2.44	95.4683
ADX-47273	833.33	0.74	93.8958
ADX-47273	8.33	-0.59	93.5475
ADX-47273	100	-0.85	94.7398
ADX-47273	1	-1.67	98.2521
AEE788	1	1.55	97.6442
AEE788	8.33	0.57	94.6837
AEE788	100	-1.71	82.2077
AEE788	833.33	-10.45	54.3756
AEE788	10000	-16.03	27.0756
AEG3482	1	8.11	97.1659
AEG3482	8.33	1.76	96.9968
AEG3482	100	0.85	96.1295
AEG3482	10000	0.7	92.1028
AEG3482	833.33	0.07	94.8284
AF38469	10000	2.54	105.955
AF38469	100	1.41	104.816
AF38469	833.33	0.88	104.362
AF38469	1	0.74	99.7482
AF38469	8.33	0.28	99.7858
afatinib	1	-2.03	100.67
afatinib	8.33	-3.01	93.6647
afatinib	100	-5.33	66.0022
afatinib	833.33	-8.01	51.6699
afatinib	10000	-9.49	3.77918
afimoxifene	10000	40.01	81.2059
afimoxifene	100	3.76	99.7794
afimoxifene	8.33	1.16	98.9374
afimoxifene	833.33	-0.54	104.399
afimoxifene	1	-2.83	93.666
afloqualone	10000	1.46	92.42
afloqualone	8.33	0.95	98.1535
afloqualone	833.33	-0.49	102.026
afloqualone	100	-0.71	100.264
afloqualone	1	-0.9	105.215
AFN-1252	100	1.59	93.5796
AFN-1252	833.33	0.21	91.2971
AFN-1252	1	0.18	94.239
AFN-1252	8.33	-1.15	87.9191
AFN-1252	10000	-1.4	97.6633
afobazole	10000	1.56	104.244
afobazole	8.33	0.47	103.887
afobazole	1	0.28	109.33
afobazole	833.33	-0.04	102.107
afobazole	100	-1.23	103.906
AG-1024	10000	4.93	92.3534
AG-1024	1	0.94	101.479
AG-1024	100	0.29	98.068
AG-1024	8.33	-0.19	96.7618
AG-1024	833.33	-1.48	94.8457
AG-14361	10000	6.38	100.831
AG-14361	8.33	4.23	95.8602
AG-14361	100	3.95	102.676
AG-14361	833.33	1.65	95.9792
AG-14361	1	0.51	103.981
AG-490	100	7.47	98.7051
AG-490	1	5.06	94.1305
AG-490	10000	5.05	86.6311
AG-490	8.33	3.47	98.2029
AG-490	833.33	0.08	94.6983
AG-555	10000	0.75	79.6615
AG-555	833.33	0.57	103.345
AG-555	100	-0.73	103.304
AG-555	8.33	-2.1	101.528
AG-555	1	-2.32	102.47
AG-556	100	1.91	100.241
AG-556	8.33	1.37	95.6114
AG-556	1	0.51	95.8486
AG-556	833.33	0.14	95.8551
AG-556	10000	-0.03	62.5152
AGI-5198	833.33	1.79	99.2363
AGI-5198	100	0.77	98.8521
AGI-5198	1	-0.81	100.044
AGI-5198	10000	-0.96	101.383
AGI-5198	8.33	-1.8	100.317
AGI-6780	10000	0.46	105.951
AGI-6780	833.33	0.38	97.2292
AGI-6780	100	0.27	93.5068
AGI-6780	1	-0.22	95.102
AGI-6780	8.33	-0.85	97.3782
agmatine	8.33	2.56	97.6005
agmatine	1	2.36	102.953
agmatine	100	-1.24	97.4441
agmatine	833.33	-2.12	104.438
agmatine	10000	-4.69	88.6263
AGN-192403	833.33	6.62	95.293
AGN-192403	100	5.77	88.4795
AGN-192403	10000	4.27	108.282
AGN-192403	8.33	2.01	99.2577
AGN-192403	1	0.17	89.5502
AGN-194310	10000	3.68	80.5815
AGN-194310	8.33	2.14	89.8461
AGN-194310	833.33	1.53	74.9302
AGN-194310	100	1.4	81.2021
AGN-194310	1	0.1	98.5159
AGN-195183	10000	3.26	95.5442
AGN-195183	833.33	2.72	94.2207
AGN-195183	100	0.11	105.358
AGN-195183	8.33	-0.71	104.598
AGN-195183	1	-1.01	95.3514
agomelatine	8.33	0.82	103.232
agomelatine	10000	0.7	96.4738
agomelatine	1	-0.83	97.9567
agomelatine	833.33	-1.63	106.195
agomelatine	100	-2.18	92.5479
AGP-103	1	2.81	104.672
AGP-103	8.33	2.25	106.355
AGP-103	10000	1.77	99.087
AGP-103	100	1.57	100.359
AGP-103	833.33	0.29	97.8664
AH-7614	8.33	-2.13	100.467
AH-7614	100	-2.17	99.1099
AH-7614	10000	-2.38	103.133
AH-7614	1	-5.59	95.7963
AH-7614	833.33	-6.38	98.0086
AH11110	100	0.04	96.5874
AH11110	833.33	-2.13	96.8413
AH11110	10000	-2.77	102.111
AH11110	8.33	-4.99	102.051
AH11110	1	-5.21	97.5457
AH6809	10000	-1	98.8562
AH6809	100	-1.13	95.2529
AH6809	8.33	-1.43	102.321
AH6809	833.33	-1.68	89.7848
AH6809	1	-2.35	96.5414
AI-10-49	833.33	3.47	72.8379
AI-10-49	8.33	1.44	97.0479
AI-10-49	100	0.99	93.2651
AI-10-49	1	-0.41	102.155
AI-10-49	10000	-6.61	56.2065
AIM-100	10000	1.78	95.8688
AIM-100	1	0.95	90.193
AIM-100	833.33	0.71	87.1718
AIM-100	8.33	0.57	98.6023
AIM-100	100	0	96.604
AJ76-(+)	100	-0.05	96.5815
AJ76-(+)	833.33	-0.17	99.6268
AJ76-(+)	8.33	-1.5	104.537
AJ76-(+)	1	-1.51	97.7994
AJ76-(+)	10000	-3.49	91.3148
ajmaline	833.33	0.5	99.4587
ajmaline	100	0.36	104.623
ajmaline	1	-1.1	96.0566
ajmaline	10000	-1.16	88.9299
ajmaline	8.33	-2.42	94.9814
AK-7	8.33	1.59	102.265
AK-7	833.33	1.04	100.08
AK-7	1	0.83	98.7067
AK-7	10000	-0.06	94.3295
AK-7	100	-1.74	99.3742
aklomide	100	2	95.7828
aklomide	833.33	1.45	96.5941
aklomide	10000	0.79	104.291
aklomide	8.33	0.27	98.393
aklomide	1	-0.14	98.3522
AL-8697	833.33	0.89	86.2978
AL-8697	10000	-0.19	87.042
AL-8697	8.33	-0.6	100.158
AL-8697	1	-1.55	95.8373
AL-8697	100	-3.43	93.859
alacepril	100	0.98	92.9889
alacepril	8.33	0.59	101.139
alacepril	10000	-0.44	99.3685
alacepril	833.33	-1.33	98.8052
alacepril	1	-1.69	98.2716
alantolactone	10000	12.62	101.25
alantolactone	833.33	1.03	96.8161
alantolactone	8.33	-0.06	95.8223
alantolactone	100	-2.01	95.813
alantolactone	1	-2.07	94.6567
alarelin	833.33	1.34	96.8914
alarelin	100	0.97	104.472
alarelin	10000	-0.57	102.109
alarelin	1	-0.73	109.215
alarelin	8.33	-1.67	106.116
albendazole	1	3.38	104.846
albendazole	10000	2.97	34.6149
albendazole	100	-0.24	103.509
albendazole	833.33	-0.32	80.0533
albendazole	8.33	-0.38	95.2811
albendazole-oxide	1	3.02	103.028
albendazole-oxide	8.33	2.02	104.51
albendazole-oxide	833.33	1.7	101.367
albendazole-oxide	100	0.87	101.743
albendazole-oxide	10000	0.07	93.9689
albuterol	8.33	1.41	91.0771
albuterol	833.33	0.72	98.126
albuterol	1	0.54	104.623
albuterol	100	0.18	97.4187
albuterol	10000	-0.49	98.7235
albuterol	8.33	-6.67	98.4212
albuterol	10000	-7.37	104.076
albuterol	1	-8.7	108.053
albuterol	100	-10.24	101.659
albuterol	833.33	-10.66	97.5014
alcaftadine	833.33	0.36	91.553
alcaftadine	8.33	0.26	99.4278
alcaftadine	1	-1.5	89.439
alcaftadine	10000	-2.28	107.13
alcaftadine	100	-2.72	87.143
alclometasone-dipropionate	1	3	107.875
alclometasone-dipropionate	100	1.16	104.161
alclometasone-dipropionate	833.33	1.07	98.0354
alclometasone-dipropionate	8.33	0.48	100.8
alclometasone-dipropionate	10000	-2.92	105.472
alcuronium	10000	4.13	102.807
alcuronium	1	1.2	107.38
alcuronium	100	-0.24	106.359
alcuronium	8.33	-0.77	105.959
alcuronium	833.33	-0.81	105.525
alda-1	8.33	0.82	104.725
alda-1	1	-2.37	94.2385
alda-1	100	-2.66	98.7506
alda-1	10000	-3.23	98.3094
alda-1	833.33	-5.92	91.1826
aldoxorubicin	833.33	4.67	81.9788
aldoxorubicin	100	0.6	102.785
aldoxorubicin	8.33	-0.32	100.648
aldoxorubicin	10000	-1.37	41.9472
aldoxorubicin	1	-2.6	104.968
alectinib	8.33	1.4	94.304
alectinib	1	0.52	95.9747
alectinib	10000	0.15	89.0307
alectinib	100	-0.38	96.0787
alectinib	833.33	-1.14	93.7482
alendronate	100	0.15	106.042
alendronate	10000	-0.44	106.432
alendronate	833.33	-0.56	103.268
alendronate	8.33	-1.44	98.5192
alendronate	1	-2.08	101.608
alexidine	8.33	4.36	106.541
alexidine	100	2.23	93.2934
alexidine	1	-2.11	107.959
alexidine	833.33	-6.06	108.55
alexidine	10000	-18.25	32.7619
alfacalcidol	1	2.5	90.2349
alfacalcidol	833.33	0.53	97.0767
alfacalcidol	8.33	-0.82	98.2682
alfacalcidol	100	-1.14	92.2393
alfacalcidol	10000	-5.24	101.308
alfadolone-acetate	1	3.28	105.781
alfadolone-acetate	8.33	3.18	104.433
alfadolone-acetate	100	2.11	98.2857
alfadolone-acetate	833.33	1.64	103.714
alfadolone-acetate	10000	-4.57	97.2622
alfaxalone	8.33	0.56	95.8688
alfaxalone	1	-1.46	99.6442
alfaxalone	833.33	-1.55	94.2768
alfaxalone	100	-1.95	99.7485
alfaxalone	10000	-4.57	106.565
algestone-acetophenide	10000	2.91	101.62
algestone-acetophenide	833.33	2.43	92.2707
algestone-acetophenide	100	1.95	87.5466
algestone-acetophenide	8.33	0.88	96.6445
algestone-acetophenide	1	0.43	101.151
alibendol	833.33	1.71	104.589
alibendol	100	-0.53	99.6449
alibendol	1	-1.08	104.932
alibendol	8.33	-1.21	99.192
alibendol	10000	-2.2	97.4081
alimemazine	10000	-0.47	77.1865
alimemazine	833.33	-0.79	88.9306
alimemazine	100	-1.76	99.4477
alimemazine	1	-2.63	100.088
alimemazine	8.33	-3.15	98.1119
alisertib	833.33	0.49	82.6922
alisertib	8.33	0.41	103.368
alisertib	100	-2.08	84.4108
alisertib	1	-2.11	96.3115
alisertib	10000	-5.87	66.9767
aliskiren-hemifumarate	1	0.8	93.8152
aliskiren-hemifumarate	8.33	-0.18	95.2515
aliskiren-hemifumarate	10000	-0.23	93.1884
aliskiren-hemifumarate	833.33	-0.63	93.8962
aliskiren-hemifumarate	100	-1.58	91.7762
alizapride	8.33	1.78	97.338
alizapride	1	0.31	92.9035
alizapride	10000	-0.58	105.173
alizapride	833.33	-1.24	91.4372
alizapride	100	-1.64	94.9211
allantoin	10000	1.18	101.859
allantoin	1	-0.84	108.411
allantoin	833.33	-1.11	101.499
allantoin	8.33	-1.51	98.4698
allantoin	100	-2.49	103.23
allopregnanolone	1	1.91	93.0849
allopregnanolone	833.33	1.78	101.15
allopregnanolone	10000	1.29	95.6062
allopregnanolone	8.33	1.11	98.1196
allopregnanolone	100	0.41	92.4559
allopregnanolone	8.33	-0.18	104.538
allopregnanolone	833.33	-0.18	94.561
allopregnanolone	1	-0.66	97.9738
allopregnanolone	100	-0.8	97.5342
allopregnanolone	10000	-2.93	102.044
allopurinol	10000	-7.04	93.8897
allopurinol	833.33	-10.9	100.813
allopurinol	100	-11.16	92.0011
allopurinol	8.33	-12.26	104.063
allopurinol	1	-15.33	106.576
allopurinol-riboside	100	2.88	98.1955
allopurinol-riboside	10000	1.75	102.068
allopurinol-riboside	1	0.99	101.724
allopurinol-riboside	8.33	0.92	100.237
allopurinol-riboside	833.33	0.52	103.42
allylestrenol	10000	1.75	97.7209
allylestrenol	100	1.52	106.181
allylestrenol	833.33	1.07	102.761
allylestrenol	1	-1.01	101.906
allylestrenol	8.33	-2.16	91.476
almitrine	8.33	-3.95	107.276
almitrine	833.33	-4.59	95.367
almitrine	1	-6.44	91.6886
almitrine	100	-7.43	89.2281
almitrine	10000	-8.59	91.2033
almorexant	1	2.74	97.363
almorexant	100	2.44	95.4247
almorexant	8.33	2.39	92.9754
almorexant	833.33	1.95	92.2948
almorexant	10000	1.06	108.809
almotriptan	8.33	1.33	100.103
almotriptan	833.33	0.04	106.763
almotriptan	1	-0.13	108.007
almotriptan	100	-0.24	107.27
almotriptan	10000	-2.87	108.878
aloe-emodin	8.33	-0.39	103.968
aloe-emodin	100	-0.52	101.438
aloe-emodin	10000	-2.43	98.4681
aloe-emodin	833.33	-3	102.004
aloe-emodin	1	-3.13	102.932
aloin	10000	1.29	103.67
aloin	833.33	1.27	104.264
aloin	8.33	0.1	102.758
aloin	100	-0.43	102.484
aloin	1	-0.62	110.669
aloperine	8.33	2.25	100.065
aloperine	833.33	0.5	99.4174
aloperine	1	-0.36	102.4
aloperine	100	-0.38	104.463
aloperine	10000	-1.11	98.1359
alosetron	1	-0.13	99.2573
alosetron	833.33	-1.58	96.4503
alosetron	10000	-2.24	97.0084
alosetron	8.33	-3.23	94.4612
alosetron	100	-3.51	93.0903
aloxistatin	10000	11.22	99.2209
aloxistatin	1	0.43	105.766
aloxistatin	100	0.39	108.265
aloxistatin	833.33	-0.54	101.968
aloxistatin	8.33	-1.01	109.064
alpelisib	1	2.4	104.184
alpelisib	8.33	0.48	103.688
alpelisib	10000	0.02	80.2736
alpelisib	100	0.01	98.362
alpelisib	833.33	-1.87	94.7185
alpha-asarone	1	0.99	109.277
alpha-asarone	8.33	0.62	86.1321
alpha-asarone	10000	-0.33	104.17
alpha-asarone	100	-3.56	99.7556
alpha-asarone	833.33	-3.9	100.681
alpha-methylhistamine-dihydrobromide-(S)-(+)	100	16.12	101.067
alpha-methylhistamine-dihydrobromide-(S)-(+)	10000	3.8	104.811
alpha-methylhistamine-dihydrobromide-(S)-(+)	10000	2.11	100.56
alpha-methylhistamine-dihydrobromide-(S)-(+)	833.33	2.07	96.5302
alpha-methylhistamine-dihydrobromide-(S)-(+)	1	1.26	94.7143
alpha-methylhistamine-dihydrobromide-(S)-(+)	833.33	0.45	104.355
alpha-methylhistamine-dihydrobromide-(S)-(+)	100	-0.09	92.6768
alpha-methylhistamine-dihydrobromide-(S)-(+)	8.33	-0.6	96.521
alpha-methylhistamine-dihydrobromide-(S)-(+)	8.33	-0.93	102.04
alpha-methylhistamine-dihydrobromide-(S)-(+)	1	-1.65	106.443
alpha-methylserotonin	833.33	-0.05	90.3202
alpha-methylserotonin	1	-0.1	91.1138
alpha-methylserotonin	100	-1.23	94.3931
alpha-methylserotonin	8.33	-1.31	94.4855
alpha-methylserotonin	10000	-3.72	104.065
alpidem	10000	-3.74	111.456
alpidem	1	-5.3	102.286
alpidem	8.33	-6.64	99.5655
alpidem	833.33	-6.87	97.4147
alpidem	100	-7.76	104.046
alprostadil	8.33	3.65	101.03
alprostadil	1	1.09	100.637
alprostadil	10000	0.55	96.1403
alprostadil	100	0.04	98.7317
alprostadil	833.33	-3.27	100.605
alrestatin	1	5.18	94.7916
alrestatin	833.33	4.81	96.5554
alrestatin	100	3.59	104.735
alrestatin	8.33	3.1	102.461
alrestatin	10000	1.83	100.772
ALS-8112	1	3.35	100.404
ALS-8112	10000	2.59	94.765
ALS-8112	8.33	2.02	97.6796
ALS-8112	833.33	-0.34	98.795
ALS-8112	100	-3.04	97.0389
altanserin	833.33	2.37	101.396
altanserin	10000	1	102.942
altanserin	8.33	0.82	103.954
altanserin	100	0.34	106.243
altanserin	1	-0.65	103.675
althiazide	8.33	0.99	97.1522
althiazide	1	0.54	97.7742
althiazide	10000	0.04	112.451
althiazide	100	-0.07	98.8417
althiazide	833.33	-0.46	104.505
altinicline	10000	0.92	100.635
altinicline	100	-1.9	104.353
altinicline	8.33	-2.16	101.068
altinicline	833.33	-2.32	103.117
altinicline	1	-3.46	105.51
altiratinib	100	3.44	109.724
altiratinib	8.33	2.23	102.605
altiratinib	10000	1.09	108.238
altiratinib	1	-1	110.188
altiratinib	833.33	-1.62	113.512
altrenogest	10000	4.81	104.019
altrenogest	833.33	0.13	89.5291
altrenogest	1	-0.68	96.9936
altrenogest	100	-0.94	93.202
altrenogest	8.33	-1.12	97.477
altretamine	10000	2.53	100.657
altretamine	1	2.31	103.699
altretamine	100	0.54	95.4839
altretamine	833.33	-0.29	92.9553
altretamine	8.33	-1.41	98.3095
alverine	8.33	1.03	93.4195
alverine	100	-0.23	100.322
alverine	1	-0.33	97.184
alverine	10000	-0.57	100.478
alverine	833.33	-0.58	97.8574
alvespimycin	10000	12.36	10.0924
alvespimycin	8.33	1.37	98.3819
alvespimycin	833.33	1.28	37.0355
alvespimycin	100	0.62	94.9009
alvespimycin	1	0.5	93.4384
alvimopan	8.33	3.07	96.228
alvimopan	100	3.04	94.8377
alvimopan	10000	2.12	103.822
alvimopan	1	1.74	90.4072
alvimopan	833.33	-0.26	95.7932
alvocidib	100	7.55	95.1583
alvocidib	1	2.38	102.069
alvocidib	8.33	1.53	102.455
alvocidib	10000	-9.43	3.44286
alvocidib	833.33	-19.35	5.45799
ALX-5407	8.33	1.55	99.0829
ALX-5407	10000	0.89	96.3699
ALX-5407	833.33	0.79	100.11
ALX-5407	100	0.56	97.7396
ALX-5407	1	0.18	100.851
AM-1241	10000	4.92	105.616
AM-1241	8.33	0.44	99.1699
AM-1241	100	0.04	96.5277
AM-1241	1	-0.48	95.4223
AM-1241	833.33	-2.69	97.0538
AM-24	8.33	0.4	103.389
AM-24	1	-0.31	96.7835
AM-24	10000	-0.44	97.1613
AM-24	100	-0.82	99.5748
AM-24	833.33	-2.02	103.996
AM-251	100	3.18	103.804
AM-251	10000	2.28	93.6431
AM-251	833.33	1.67	98.5872
AM-251	1	0.54	109.856
AM-251	8.33	-3.71	101.614
AM-281	8.33	1.48	96.5948
AM-281	100	1.24	98.3922
AM-281	10000	1.16	106.243
AM-281	1	0.53	98.2924
AM-281	833.33	-2.07	94.4923
AM-404	100	3.11	92.8671
AM-404	833.33	0.42	102.253
AM-404	8.33	-1.32	106.487
AM-404	1	-2.34	104.984
AM-404	10000	-4.16	96.505
AM-580	10000	3.21	96.5229
AM-580	8.33	2.74	106.441
AM-580	100	1.53	101.679
AM-580	833.33	1.49	101.118
AM-580	1	0.12	102.876
AM-630	10000	2.05	96.9959
AM-630	833.33	-0.63	100.235
AM-630	100	-3.42	101.5
AM-630	1	-3.57	97.7903
AM-630	8.33	-3.84	96.5108
AM095	1	0.92	94.9998
AM095	8.33	0.35	98.011
AM095	100	-2.41	91.4454
AM095	833.33	-3.36	81.3142
AM095	10000	-4.34	64.2284
AM679	8.33	1.81	104.906
AM679	1	0.89	113.544
AM679	10000	0.77	128.508
AM679	833.33	-0.25	99.9445
AM679	100	-1.66	106.031
amantadine	10000	3.28	93.7904
amantadine	8.33	1.94	101.781
amantadine	833.33	0.33	100.834
amantadine	100	0.25	98.0642
amantadine	1	0.16	94.54
ambazone	1	1.75	90.8714
ambazone	8.33	1.52	95.1136
ambazone	100	1.46	102.131
ambazone	833.33	1.18	100.095
ambazone	10000	-0.05	102.554
ambenonium	833.33	0.75	93.05
ambenonium	1	0.39	96.3975
ambenonium	10000	0.34	95.3074
ambenonium	100	-1.45	97.8549
ambenonium	8.33	-2.16	95.5249
ambrisentan	833.33	-0.18	97.3807
ambrisentan	8.33	-0.7	99.0581
ambrisentan	100	-1.38	94.4292
ambrisentan	10000	-3.02	102.312
ambrisentan	1	-4.05	99.9011
ambroxol	833.33	1.23	104.602
ambroxol	100	-0.99	102.468
ambroxol	8.33	-1	102.157
ambroxol	10000	-1.75	102.154
ambroxol	1	-4.07	103.697
amcinonide	8.33	-0.7	96.2417
amcinonide	833.33	-0.87	95.6322
amcinonide	100	-1.46	99.577
amcinonide	1	-1.51	102.069
amcinonide	10000	-3.21	95.3851
AMD-3465	100	3.41	100.963
AMD-3465	10000	2.99	100.554
AMD-3465	833.33	1.72	108.517
AMD-3465	8.33	1.15	105.822
AMD-3465	1	0.27	100.813
AMD11070	100	0.37	102.221
AMD11070	10000	0.08	102.703
AMD11070	1	-0.42	100.526
AMD11070	833.33	-1.81	102.723
AMD11070	8.33	-1.96	106.19
ameltolide	8.33	1.03	102.15
ameltolide	1	0.76	105.135
ameltolide	100	0.37	105.868
ameltolide	833.33	-0.04	104.092
ameltolide	10000	-2.67	101.545
amezinium	100	0.21	104.338
amezinium	833.33	0.15	106.303
amezinium	8.33	-0.58	109.263
amezinium	1	-1.03	110.235
amezinium	10000	-1.56	106.448
amfenac	100	1.2	97.1782
amfenac	8.33	0.91	101.591
amfenac	1	0.42	94.1374
amfenac	833.33	-0.82	102.453
amfenac	10000	-2.19	101.917
amfepramone	8.33	1.39	101.63
amfepramone	833.33	1.34	105.492
amfepramone	10000	-0.09	86.8047
amfepramone	1	-1.18	92.3179
amfepramone	100	-1.99	106.489
amflutizole	10000	1.39	113.269
amflutizole	833.33	0.87	99.1186
amflutizole	8.33	0.29	97.78
amflutizole	1	-1.13	96.7998
amflutizole	100	-1.28	97.7372
AMG-208	10000	1.81	91.1631
AMG-208	1	1.19	95.5744
AMG-208	100	0.42	93.9191
AMG-208	833.33	-0.17	103.786
AMG-208	8.33	-0.48	92.0618
AMG-232	833.33	4.65	58.0812
AMG-232	10000	4.3	44.6265
AMG-232	8.33	3.7	99.0978
AMG-232	100	3.54	98.368
AMG-232	1	2.3	96.812
AMG-337	100	0.19	101.62
[truncated: 24,472 more rows]
