# Supplementary material for: A host-centric morphological profiling approach to identify repurposed antiviral drugs
Source: iScience. 2026 Jul 10;29(8):116673. doi: 10.1016/j.isci.2026.116673 (PMC13380429; doi:10.1016/j.isci.2026.116673)
Supplement: Table S7. Primary screen results from the cell painting assay in Vero E6 cells and SARS-CoV-2 (MOI 0.05), related to Figures 2 and S1 — Morphology score readout from cell painting and SARS-CoV-2 antibody readout to measure infection rate. The full drug repurposing library was screened at a single dose. [file mmc8.xlsx]

## Sheet: Sheet1
Compound_name	Concentration (uM)	Morphology score	Infection rate (%)			Cell Painting (morphology score)	Antibody readout
harringtonine	10	0.554778	49		Cell line	Vero E6	Vero E6
MG-132	10	0.513903	66		Assay	Cell Painting	SARS-CoV-2 nucleoprotein ab
GNF-7	10	0.465408	103.5		Readout	Images à fingerprints	Images -->antibody signal
GZD824	10	0.452676	98
ponatinib	10	0.435404	97		Virus	MOI 0.05	MOI 0.05
cycloheximide	10	0.392347	69		Timepoint	24 h	24 h
RKI-1447	10	0.391806	99		Treatment	1 dose	1 dose
RKI-1447	10	0.391806	96.5		Threshold calculations	Top hits, supervised and unsupervised morphology profiles	Average of samples - 3xSD samples
GSK269962	10	0.30574	97		Threshold	Top 150 compounds	< 59,7% infected cells
OTS167	0.833333	0.294308	96		Hits	150	117
trametinib	0.833333	0.262987	89
APY0201	10	0.260719	50.5
BIIB021	10	0.256327	98.5
alvespimycin	10	0.254591	91
SNX-2112	10	0.196079	102.5
XL888	10	0.188142	98.5
AT13387	10	0.185291	118
EC-144	10	0.181347	109.5
LY3009120	10	0.180036	106.5
AT13148	10	0.174341	108.5
NVP-TNKS656	10	0.16538	102
actinomycin-d	0.833333	0.164238	93
OXF-BD-02	10	0.154117	104
foretinib	10	0.151817	105.5
diphenyleneiodonium	0.833333	0.143477	108.5
flubendazole	10	0.129983	98
SNX-5422	10	0.126678	107.5
NVP-HSP990	0.833333	0.124582	99
BGT226	0.833333	0.115317	104.5
brequinar	10	0.11505	95
BAG-956	10	0.113526	109
A-674563	10	0.111088	92.5
mitomycin-C	10	0.101316	104
ixazomib-citrate	0.833333	0.101265	106.5
palbociclib	10	0.0924514	108.5
gemcitabine-elaidate	0.833333	0.0895089	111.5
G007-LK	10	0.0832678	99
PD-184352	10	0.0812055	100
NVP-BEZ235	10	0.0711769	98
ganetespib	0.833333	0.0711371	111
PD-198306	10	0.0652324	113
GSK461364	0.833333	0.0643272	94
NVP-AUY922	0.833333	0.0631859	94
SC-144	10	0.0623129	105
topotecan	10	0.0618729	108
PD-168393	0.833333	0.0618147	90
AR-42	10	0.0601568	103.5
exatecan-mesylate	0.833333	0.0534507	110
JIB04	10	0.053377	103
PF-04691502	0.833333	0.0502862	102.5
fosbretabulin	0.833333	0.0484887	112
vandetanib	10	0.0459042	102
anisomycin	0.833333	0.0449668	102
PF-431396	10	0.0446682	113.5
BIBX-1382	10	0.0446606	114
abemaciclib	10	0.041592	107
ki16198	10	0.0409204	105
VER-49009	10	0.0402721	104.5
pyrithione-zinc	10	0.0398646	91.5
brefeldin-A	0.833333	0.0397364	107
PI3K-IN-2	10	0.0308057	114
bleomycin	10	0.0284777	100
NSC-319726	0.833333	0.0267601	113.5
K-strophanthidin	0.833333	0.026402	92
UC-112	10	0.0259116	103.5
PIK-75	0.833333	0.025356	111.5
nocodazole	0.833333	0.0250445	104
gambogic-acid	10	0.023455	106.5
dioscin	10	0.0193028	101
belinostat	10	0.0181569	97.5
KF-38789	10	0.0126565	101
VLX600	10	0.0100408	103
bosutinib	10	0.00987398	96.5
paclitaxel	10	0.00639383	107.5
adarotene	10	0.00298543	100
carfilzomib	0.833333	0.002728	42
dacinostat	0.833333	0.0010414	104
AVN-944	10	-0.000547197	97
digoxigenin	0.833333	-0.000579089	99.5
LY3023414	10	-0.000832608	112.5
JK-184	0.833333	-0.00134223	101.5
dovitinib	10	-0.00196691	102.5
binimetinib	0.833333	-0.00339285	110.5
Salinomycin (Procoxacin)	10	-0.00385754	107.5
gemcitabine	0.833333	-0.00574164	113.5
mocetinostat	0.833333	-0.0084219	104
BRD7389	10	-0.00844135	112.5
LY2874455	10	-0.00864973	120
mitoxantrone	0.833333	-0.0086922	108
CB-839	10	-0.00990127	104.5
MLN0128	0.833333	-0.0141925	102
Epirubicin Hydrochloride	10	-0.0159742	110.5
daunorubicin	10	-0.0162961	105.5
MK-1775	10	-0.0168643	96
TW-37	10	-0.0182427	112.5
BML-284	10	-0.0209688	111
bromosporine	10	-0.0209911	111
sanguinarium-chloride	10	-0.0249246	94.5
bruceantin	0.833333	-0.0265315	109
IC261	10	-0.0268732	96.5
SP-141	10	-0.0281599	111
protoporphyrin-IX	10	-0.0297527	115
tenovin-1	10	-0.0315905	109
Vinblastine (sulfate)	0.833333	-0.0325916	102
CPI-203	0.833333	-0.0332847	104
ixazomib	0.833333	-0.0336762	93.5
CZC-54252	10	-0.0339795	103
retaspimycin	10	-0.0348902	108.5
Vincristine (sulfate)	10	-0.0360254	101
dasatinib	0.833333	-0.0371262	95.5
RAF265	10	-0.0410266	100
SAR405838	10	-0.0419819	113
Epirubicin Hydrochloride	10	-0.0159742	105
TAK-733	0.833333	-0.0443355	109
AZ960	10	-0.0458903	110
ZSTK-474	10	-0.0463288	107.5
MLN9708	0.833333	-0.0463945	108.5
CC-115	10	-0.0465015	96.5
tanespimycin	10	-0.0471961	113.5
dacomitinib	0.833333	-0.0482807	103
pirarubicin	10	-0.0487868	118.5
PD-318088	0.833333	-0.0488672	112
PP-121	10	-0.0498445	114
RG7112	10	-0.0507102	104
echinomycin	0.833333	-0.051186	96
colchicine	10	-0.0541925	96
VS-4718	10	-0.0543373	111
AST-1306	10	-0.0545842	101.5
TC-S-7003	0.833333	-0.0551309	104
toyocamycin	0.833333	-0.055464	104.5
GDC-0980	10	-0.0561724	113
CPI-0610	10	-0.056182	108
Nampt-IN-1	10	-0.0571466	103.5
ML228	10	-0.0584137	114
plinabulin	0.833333	-0.0584552	112.5
MPI-0479605	10	-0.0587279	90.5
PP242	10	-0.0613652	95.5
SB-218078	10	-0.061436	108.5
SB-2343	10	-0.0616269	108.5
CB-5083	10	-0.0617909	116.5
afatinib	0.833333	-0.0622414	114.5
floxuridine	0.833333	-0.0649779	99
GW-843682X	10	-0.0650607	106
I-BET-762	10	-0.0651709	105.5
PI-103	10	-0.0666693	118
digitoxigenin	0.833333	-0.0678833	108
ARV-825	10	-0.0682364	100.5
AZD8055	0.833333	-0.0692054	105
AZD6482	10	-0.0701505	105
cevipabulin	10	-0.0737662	92
torin-1	10	-0.0738531	107
4SC-202	10	-0.0741731	105
Ro-5126766	0.833333	-0.0748178	113
pyrvinium-pamoate	10	-0.0750803	113
endo-IWR-1	10	-0.0752368	98.5
crystal-violet	10	-0.0788253	114
amsacrine	10	-0.0803223	108
ixabepilone	10	-0.0812114	108.5
halofuginone	0.833333	-0.0819721	99.5
TG-02	10	-0.0856263	103.5
TC-A-2317	10	-0.0857153	113
GMX1778	10	-0.0862335	96.5
LDN193189	10	-0.0876604	107.5
briciclib	0.833333	-0.0883635	92
oxaliplatin	10	-0.088512	111.5
OSI-420	10	-0.0888635	116.5
lanatoside-C	0.833333	-0.08946	102
mycophenolic-acid	10	-0.0923131	114.5
evodiamine	10	-0.0929984	100.5
GSK2126458	0.833333	-0.0932705	109.5
buparlisib	10	-0.0939216	103
trichostatin-a	0.833333	-0.0944573	107.5
XL228	10	-0.0949227	112
LY2606368	10	-0.0951921	103
FK-866	0.833333	-0.0966215	94
AS-604850	10	-0.0969038	105.5
teniposide	10	-0.0982962	111
panobinostat	0.833333	-0.0994818	105
JQ1-(+)	10	-0.100946	104
ETP-45658	10	-0.103297	114
3-deazaneplanocin-A	10	-0.103624	112
WYE-125132	0.833333	-0.103963	100
epothilone-D	0.833333	-0.10479	107
BET-BAY-002	0.833333	-0.105515	108.5
vindesine	10	-0.107451	103
midostaurin	10	-0.107798	110
HMN-214	10	-0.108047	93.5
THZ1	10	-0.108494	94
AZM-475271	10	-0.108495	114
reversine	10	-0.110412	105.5
parbendazole	10	-0.111652	111
D-64131	0.833333	-0.111744	110
tannic-acid	10	-0.111849	114.5
WZ-3146	10	-0.115274	118
canertinib	10	-0.115635	107
AMG-232	10	-0.119637	114
Vinflunine Ditartrate	10	-0.120123	105
Mps1-IN-5	10	-0.121685	105
deslanoside	0.833333	-0.12258	114.5
mycophenolate-mofetil	10	-0.124396	108.5
PD-166285	10	-0.125983	123
pitavastatin	10	-0.127349	115
10-hydroxycamptothecin	10	-0.130183	103
pheniramine	10	-0.13054	110
SN-38	0.833333	-0.130721	116.5
NSC-3852	10	-0.131052	108.5
saracatinib	10	-0.132167	110
K-Ras(G12C)-inhibitor-12	10	-0.138278	111
TAK-285	10	-0.138436	114
AS-703026	0.833333	-0.138595	113.5
tivantinib	10	-0.141113	107
PHA-848125	10	-0.142193	112.5
GPP-78	0.833333	-0.142965	114.5
AEE788	10	-0.143523	124.5
ER-27319	10	-0.144079	110
R306465	10	-0.144816	115
TP-0903	10	-0.144901	119.5
SB-939	10	-0.146162	109
STF-118804	0.833333	-0.146269	93
pemetrexed	10	-0.15004	121
idarubicin	0.833333	-0.150407	105.5
dinaciclib	0.833333	-0.153835	115.5
I-BET151	10	-0.153885	112
BI-847325	0.833333	-0.154149	99
ARRY-334543	10	-0.156195	97
CGP-60474	10	-0.157537	98
oxibendazole	10	-0.157619	117.5
erlotinib	10	-0.158992	115.5
plicamycin	10	-0.15901	104.5
dactinomycin	10	-0.160462	109
CHIR-124	10	-0.161683	110
UNC2025	10	-0.163496	119
OTX015	10	-0.169205	113.5
EVP4593	10	-0.170286	102
alvocidib	10	-0.170486	108
brilliant-green	10	-0.17176	112.5
oleandrin	0.833333	-0.173161	118.5
ZM-306416	10	-0.173921	117
Ro-4987655	0.833333	-0.175431	96.5
AZD3759	10	-0.177695	113.5
VLX600	10	0.0100408	111.5
methotrexate	10	-0.182744	100
pelitinib	10	-0.188285	110.5
TAK-960	0.833333	-0.192984	100.5
emetine	0.833333	-0.193093	108
AZD8931	0.833333	-0.193353	107
vinorelbine	10	-0.193441	115
WHI-P154	10	-0.194413	103
PCI-24781	10	-0.197485	96.5
WYE-687	10	-0.198361	104
P276-00	10	-0.198709	114.5
IKK-2-inhibitor-V	10	-0.199508	104.5
fdcyd	10	-0.200659	97.5
HKI-357	10	-0.202322	99.5
LY2228820	10	-0.205029	111
erbstatin-analog	10	-0.205533	115.5
raltitrexed	0.833333	-0.207263	103.5
romidepsin	10	-0.210877	114.5
Omaveloxolone (RTA-408)	10	-0.212368	111.5
ABT-751	10	-0.21324	106
NMS-1286937	10	-0.213508	113.5
givinostat	10	-0.215257	112
NVP-TAE226	10	-0.216509	97.5
camptothecin	0.833333	-0.217687	114.5
litronesib	10	-0.217787	100.5
AZD2014	10	-0.219405	108.5
talazoparib	0.833333	-0.223354	113
tetramethylthiuram-monosulfide	10	-0.224661	115.5
AZD8186	10	-0.224915	122
PF-03758309	10	-0.231877	111
Mps-BAY-2a	10	-0.233384	99.5
TAS-103	10	-0.233805	106.5
selinexor	10	-0.235079	106.5
PD-153035	10	-0.238471	104
BMS-690514	0.833333	-0.239834	111.5
resibufogenin	10	-0.240947	109.5
AZ5104	0.833333	-0.245348	112.5
AI-10-49	10	-0.247136	116.5
gefitinib	10	-0.248763	112.5
scriptaid	10	-0.255334	120.5
digoxin	0.833333	-0.256061	98
Bardoxolone Methyl	10	-0.259113	107
hesperadin	10	-0.262413	109.5
XMD17-109	10	-0.264186	121.5
neratinib	10	-0.264722	101.5
osimertinib	10	-0.269906	110.5
cobimetinib	0.833333	-0.271592	116.5
BIBU-1361	10	-0.273048	111.5
PD-158780	10	-0.27626	112.5
lapatinib	10	-0.27856	111
CYT-997	10	-0.290244	116
XL647	10	-0.290756	120
zotarolimus	0.833333	-0.292499	119
M-344	10	-0.292533	105
GW-583340	10	-0.294141	116.5
ingenol-mebutate	0.833333	-0.297902	95
GDC-0623	0.833333	-0.298128	121
KPT-276	10	-0.302523	116
TAK-632	10	-0.303881	107.5
BI-2536	10	-0.305198	104.5
filanesib	0.833333	-0.305613	99
PTC-209	10	-0.309712	113.5
oprozomib	0.833333	-0.312422	108
volasertib	10	-0.314048	103.5
tyrphostin-AG-1478	10	-0.318073	117.5
STA-5326	10	-0.33372	43.5
RGB-286638	10	-0.349684	117
R547	10	-0.351705	117.5
KPT-185	10	-0.357657	114
ispinesib	0.833333	-0.369729	109.5
LMI070	10	-0.373295	119.5
cilengitide	10	-0.3773	109
genz-644282	10	-0.380501	118
SB-743921	0.833333	-0.422019	115
CR8-(R)	10	-0.435856	115
LY2090314	10	-0.436404	105
LMK-235	10	-0.485196	124
KX2-391	10	-0.5	112
KW-2449	10	0.963704	94.5
serdemetan	10	0.932796	37.5
PF-02545920	10	0.927244	8
sulforaphane	10	0.923952	6.5
elesclomol	10	0.87949	19.5
prenylamine	10	0.878248	19.5
CYM-5442	10	0.847231	12
cinacalcet	10	0.845372	20
amodiaquine	10	0.83913	17.5
homoharringtonine	10	0.837361	23
suloctidil	10	0.83394	21.5
Endoxifen HCl	10	0.817044	26
calpeptin	10	0.814525	12.5
afimoxifene	10	0.80052	27.5
ICI-199441	10	0.792862	21.5
mibefradil	10	0.789811	17.5
L-733060	10	0.777148	16
gallium-triquinolin-8-olate	10	0.774577	16.5
fendiline	10	0.770575	44
LY2608204	10	0.766782	17
VU0364739	10	0.765898	26
spiperone	10	0.762606	22
Remdesivir	10	0.761441	26
ditiocarb-sodium-trihydrate	10	0.761369	11
ELN-441958	10	0.759622	29.5
masitinib	10	0.756818	43
duloxetine	10	0.746942	47
prochlorperazine	10	0.741559	27.5
imatinib	10	0.737544	37
lonafarnib	10	0.736178	43.5
droloxifene	10	0.730109	24
PD-102807	10	0.729297	28.5
Ro-48-8071	10	0.727702	33.5
nelfinavir	10	0.722492	47.5
thiethylperazine	10	0.721658	29.5
fingolimod	10	0.717175	26.5
CYM-50358	10	0.717049	7.5
BS-181	10	0.714201	41
pimavanserin	10	0.708986	23
IT1t	10	0.708982	35
NPS-2143	10	0.702746	9.5
ARQ-092	10	0.702397	29.5
amlodipine	10	0.697117	47
stemregenin-1	10	0.691828	67
LY2109761	10	0.686232	80
LDC1267	10	0.685089	110.5
cot-inhibitor-2	10	0.68307	40.5
clemastine	10	0.676677	26.5
propiverine	10	0.676576	41
zolantidine	10	0.670117	44
asenapine	10	0.669929	41
dynole-34-2	10	0.659268	35.5
AMG-548	10	0.653494	35
CCT-031374	10	0.645546	35
nemonapride	10	0.641863	36.5
BETP	10	0.641632	33.5
PPY-A	10	0.629265	72
3PO	10	0.622981	49.5
rimcazole	10	0.622845	19.5
NU-6027	10	0.620864	54.5
ruxolitinib-(S)	10	0.620254	105.5
MCOPPB	10	0.620224	22
tie2-kinase-inhibitor	10	0.618701	72.5
KU-60019	10	0.617885	60
AM-1241	10	0.612365	72.5
CY208-243	10	0.60928	95.5
XL019	10	0.607024	73.5
ebastine	10	0.605654	50
crizotinib-(S)	10	0.60186	23
selamectin	10	0.601543	71
7-methoxytacrine	10	0.596628	64.5
BMS-191011	10	0.593001	39.5
revaprazan	10	0.59006	42.5
balicatib	10	0.589598	46
PRT062607	10	0.581648	17.5
TA-01	10	0.580872	59.5
3,4-methylenedioxy-beta-nitrostyrene	10	0.579781	41
BCX-1470	10	0.577781	76
GANT-61	10	0.576381	42
BMS-566419	10	0.572212	55
haloprogin	10	0.570351	32
norfluoxetine	10	0.56837	59
BLU9931	10	0.567136	67
GNF-5837	10	0.567063	51.5
axitinib	10	0.563169	80.5
ZLN005	10	0.556709	64
MONENSIN SODIUM	10	0.556066	39
chloroquine	10	0.553942	57.5
metatinib	10	0.551249	101.5
curcumin	10	0.548082	61.5
disulfiram	10	0.547813	23
trequinsin	10	0.541006	87.5
fluoxetine	10	0.538859	66
mepazine	10	0.537917	60.5
SCH-900776	10	0.534958	82
glafenine	10	0.534639	83
P22077	10	0.533692	38.5
tecalcet	10	0.533647	50.5
R-96544	10	0.533266	54.5
kenpaullone	10	0.532626	69.5
promethazine	10	0.528303	67.5
A-7	10	0.525721	52
17-hydroxyprogesterone-caproate	10	0.523358	85.5
AY-9944	10	0.523063	49
GW-803430	10	0.519529	53
bifemelane	10	0.517233	65
GTS21	10	0.51683	87
PhiKan-083	10	0.514454	56
UK-383367	10	0.510262	85
K02288	10	0.509952	95
tetrandrine	10	0.509406	12
cyclosporin-A	10	0.508333	87
flupentixol	10	0.506042	79
BAN-ORL-24	10	0.505504	63.5
butenafine	10	0.502309	71
ML167	10	0.497484	106
A12B4C3	10	0.496188	69.5
moxaverine	10	0.495294	86
SU11274	10	0.49326	104.5
primaquine	10	0.490525	76.5
VU0240551	10	0.490258	68.5
PD-156707	10	0.488529	69
tyrphostin-AG-835	10	0.485451	78
doramapimod	10	0.48188	86
MOMETASONE FUROATE	10	0.481309	78
benztropine-mesylate	10	0.48104	84.5
pimozide	10	0.480371	66.5
biperiden	10	0.479874	75.5
Y-26763	10	0.477466	59
fasudil	10	0.47398	100.5
pexidartinib	10	0.472567	77.5
SPP86	10	0.471221	69.5
CCT129202	10	0.47039	74.5
desmethylclozapine	10	0.46723	53.5
dapoxetine	10	0.466908	76
triflupromazine	10	0.464604	56
salmeterol	10	0.464572	54.5
blebbistatin-(+/-)	10	0.464195	84
SAR131675	10	0.46407	92
cepharanthine	10	0.461078	77.5
VU0155069	10	0.459723	87
azelastine	10	0.458423	72
UNC0646	10	0.457925	52
GBR-13069	10	0.45617	65.5
BMS-191095	10	0.454779	81
colforsin	10	0.454557	93
PNU-89843	10	0.452311	75
trimipramine	10	0.450965	80.5
GDC-0834	10	0.450193	69
colforsin	10	0.454557	73
Ro-60-0175	10	0.449515	90.5
C-1	10	0.447949	102.5
RU-SKI-43	10	0.447001	58.5
merimepodib	10	0.446726	62.5
mifepristone	10	0.443012	65.5
thaliblastine	10	0.442846	30.5
NKP-1339	10	0.442601	43
NVP-BVU972	10	0.441864	83
uprosertib	10	0.441308	96.5
ABT-239	10	0.439631	80.5
xanomeline	10	0.439567	71.5
PRT062070	10	0.439393	123
LY344864	10	0.437762	70.5
ripasudil	10	0.437563	112
cinchocaine	10	0.43458	88
chlorprothixene	10	0.434047	68.5
CID-2745687	10	0.433159	74
ORY-1001	10	0.43218	79.5
EMD-386088	10	0.431965	76
honokiol	10	0.431508	80.5
difenpiramide	10	0.43122	62
L-760735	10	0.430401	58
Ro-20-1724	10	0.429169	86
NS-3861	10	0.427472	69.5
Y-134	10	0.427438	74.5
GSK429286A	10	0.426338	99
eticlopride	10	0.42566	63.5
ML277	10	0.424154	61.5
oxelaidin	10	0.422931	73.5
clofazimine	10	0.42194	64
8-bromo-cAMP	10	0.421797	102
Toremifene citrate	10	0.421536	77
baricitinib	10	0.418333	111.5
1,2,3,4,5,6-hexabromocyclohexane	10	0.4164	85
U-50488-(-)	10	0.415144	88.5
DCC-2618	10	0.414618	97.5
JTE-607	10	0.414465	76.5
terbinafine	10	0.413154	81
benazepril	10	0.41312	90.5
cloperastine	10	0.41207	75.5
dimethisoquin	10	0.410362	71.5
promazine	10	0.410158	91.5
SLV-320	10	0.409271	93
bifonazole	10	0.406985	79
LH846	10	0.406649	76.5
piroctone-olamine	10	0.406316	88
halofantrine	10	0.405817	79.5
MR-16728	10	0.404033	75.5
LCL-161	10	0.40329	87
SKLB1002	10	0.402972	102
isoliquiritigenin	10	0.402922	103
benzydamine	10	0.399901	70.5
flavoxate	10	0.399549	88
alverine	10	0.396821	62
SB-239063	10	0.395683	85
budipine	10	0.395293	76.5
LDN-57444	10	0.394906	76
cetrorelix	10	0.394059	79.5
SNS-314	10	0.392532	80
genz-123346	10	0.392501	71.5
P7C3	10	0.392481	59.5
wnt-c59	10	0.392462	75.5
rolipram	10	0.3904	100.5
JNJ-38877605	10	0.389916	95.5
DPPE	10	0.389903	71
CGP-52411	10	0.389508	72
PFK-158	10	0.388761	63.5
melperone	10	0.388645	80.5
brivanib-alaninate	10	0.385463	106.5
GW-5074	10	0.384164	98.5
piperacetazine	10	0.383582	75
tolperisone	10	0.383492	83.5
BMS-265246	10	0.383296	104
ETC-159	10	0.382112	80.5
thiothixene	10	0.381481	80.5
triptolide	10	0.381302	89
ITI214	10	0.380392	105
RS-16566	10	0.379809	85
danazol	10	0.376944	72
YM-976	10	0.374782	100
eperisone	10	0.374057	80
AZD4547	10	0.37345	79.5
pimethixene	10	0.372827	85.5
PIK-293	10	0.372563	45
tonabersat	10	0.372356	94.5
CBiPES	10	0.372266	87
tarafenacin	10	0.371279	74
SB-747651A	10	0.370527	105.5
CGH2466	10	0.370336	99.5
SB-297006	10	0.369793	84.5
atizoram	10	0.369211	93.5
ruxolitinib-(S)	10	0.620254	105
dimemorfan	10	0.368062	92.5
blebbistatin-(+/-)	10	0.464195	97.5
flunarizine	10	0.36428	69.5
BMS-777607	10	0.36384	107
etravirine	10	0.363549	98
arcyriaflavin-a	10	0.363438	106.5
CC-401	10	0.363284	94.5
algestone-acetophenide	10	0.363039	88.5
piclamilast	10	0.362927	107
carbetapentane	10	0.362764	83
ivacaftor	10	0.362628	93
hydroxychloroquine	10	0.362212	88
beta-lapachone	10	0.360795	78.5
efatutazone	10	0.360384	93.5
BD-1008	10	0.355371	74.5
hydroxyfasudil	10	0.355303	107.5
NE-100	10	0.353491	86.5
EVP-6124	10	0.352385	86.5
solithromycin	10	0.351323	104.5
desloratadine	10	0.351188	76
tolterodine	10	0.350268	77.5
eprazinone	10	0.349765	96
GS-39783	10	0.34944	88
1-(1,2-diphenylethyl)piperidine-(+/-)	10	0.348635	69
lumateperone	10	0.348157	86
dyclonine	10	0.347476	91.5
ZM-226600	10	0.347474	78
apremilast	10	0.345067	89
GSK256066	10	0.344805	91
clobetasone-butyrate	10	0.343679	96
pergolide	10	0.343315	78
telotristat-ethyl	10	0.342558	95.5
H-89	10	0.34246	99
FERb-033	10	0.342032	76.5
troglitazone	10	0.342022	89
liranaftate	10	0.341207	94
phenazopyridine	10	0.340169	87.5
lidoflazine	10	0.340147	76.5
ebselen	10	0.339676	84
quinethazone	10	0.339144	88
kainic-acid	10	0.338178	79
GSK690693	10	0.337336	105
SIS3	10	0.336867	93.5
saroglitazar	10	0.335989	92
ASC-J9	10	0.334761	80.5
nilotinib	10	0.334384	96.5
UH-232-(+)	10	0.33391	92
ORG-25543	10	0.333837	77.5
ML188	10	0.332519	83
KI-20227	10	0.332472	101
cyclovirobuxin-D	10	0.331213	97
apocynin	10	0.331136	97
aloxistatin	10	0.331046	90
mosapride	10	0.330356	89.5
GBR-12783	10	0.330023	82.5
CGP-53353	10	0.328883	77.5
ziprasidone	10	0.328484	100.5
pixantrone	10	0.327817	71
McN-5652-(+/-)	10	0.3278	86.5
BCTC	10	0.327553	58.5
securinine	10	0.327413	85.5
nafadotride	10	0.327035	89
GW-842166	10	0.326482	96
talarozole	10	0.325656	74.5
GSK163090	10	0.325207	84
PI4KIII-beta-inhibitor-1	10	0.324731	66
ML218	10	0.324299	86
flumethasone-pivalate	10	0.324125	80
palonosetron	10	0.323757	91.5
TCN238	10	0.323569	93
raltegravir	10	0.323496	110
SX-011	10	0.323205	82
mesoridazine	10	0.323052	91
proadifen	10	0.322834	89.5
nobiletin	10	0.321592	110
doxifluridine	10	0.320289	107.5
danofloxacin	10	0.319213	100
uridine	10	0.318338	96.5
diminazene-aceturate	10	0.317975	86
S26948	10	0.317547	88.5
GW-1929	10	0.317369	70
autotaxin-modulator-1	10	0.317038	91
N-[2-(piperidinylamino)ethyl]-4-iodobenzamide	10	0.3168	91.5
AMG458	10	0.316341	98
TC1	10	0.31612	88.5
JNJ-42041935	10	0.315928	88.5
igmesine	10	0.315858	97.5
orphenadrine	10	0.315732	87
trans-4-[8-(3-fluorophenyl)-1,7-naphthyridin-6-yl]cyclohexanecarboxylic-acid	10	0.315091	103
norcyclobenzaprine	10	0.314043	81
strychnine	10	0.313571	90
SB-202190	10	0.31335	71
dicycloverine	10	0.311309	90
L-732,138	10	0.310495	93
licofelone	10	0.309919	105
apatinib	10	0.309854	107
GSK650394	10	0.308978	89.5
SCH-221510	10	0.307146	85
KN-62	10	0.307037	83
buclizine	10	0.30687	90.5
flumatinib	10	0.306036	25.5
MRS-1334	10	0.304388	89
alantolactone	10	0.303982	32
PF-06447475	10	0.303582	108
paritaprevir	10	0.302947	98
hydroquinidine	10	0.30127	90
1-azakenpaullone	10	0.300219	91.5
MNITMT	10	0.299202	87
otilonium	10	0.299116	101
oxybutynin	10	0.299054	98
diclofenamide	10	0.298102	84.5
benzyldimethylhexadecylammonium	10	0.297588	80
Ro-04-5595	10	0.297535	72
A740003	10	0.296879	97
UNC0638	10	0.296711	22.5
loxistatin-acid	10	0.296222	88
EW-7197	10	0.295177	109
azelnidipine	10	0.294675	71.5
YIL-781	10	0.29457	76
ML347	10	0.293881	97.5
eact	10	0.291963	85
tozasertib	10	0.291575	119
oglemilast	10	0.291365	92
spironolactone	10	0.291259	98.5
genipin	10	0.291113	112
diphenylpyraline	10	0.291025	82.5
edaglitazone	10	0.290295	90.5
aloe-emodin	10	0.290062	101
homochlorcyclizine	10	0.289506	59.5
AEG3482	10	0.2894	97.5
zardaverine	10	0.288935	83.5
LXR-623	10	0.288673	95.5
limonin	10	0.288582	103
pirfenidone	10	0.288555	83
3,3'-dichlorobenzaldazine	10	0.288262	99
TC-F-2	10	0.287492	87
azosemide	10	0.286463	98.5
Ulipristal acetate	10	0.286394	103.5
isopropyl-palmitate	10	0.286088	77
L-655,708	10	0.28572	95
yoda-1	10	0.285674	89
4-PPBP	10	0.28566	73.5
ZK-93426	10	0.285638	88.5
pizotifen	10	0.28462	94.5
KU-55933	10	0.284077	83
gliquidone	10	0.283054	98.5
zafirlukast	10	0.281794	105
ML204	10	0.281507	93
Tofacitinib (CP-690550, Tasocitinib)	10	0.281361	106
SB-243213	10	0.281134	90.5
JTE-907	10	0.28101	95.5
rolipram	10	0.3904	101
BMS-587101	10	0.280791	92.5
AZD7545	10	0.280381	104.5
L-152804	10	0.279785	98
UBP-302	10	0.279637	79
rosiglitazone	10	0.278586	92.5
beclamide	10	0.277989	97.5
VE-821	10	0.277856	87
L-glutamine	10	0.277829	94
Sufentanil	10	0.276832	82.5
perindoprilat	10	0.276327	104.5
homidium	10	0.27626	99.5
L-778123	10	0.276222	95
darglitazone	10	0.276211	98.5
trovafloxacin	10	0.275973	107.5
ICI-63197	10	0.275797	96.5
nicergoline	10	0.275446	81
tozadenant	10	0.27527	97
drofenine	10	0.275236	99.5
linsitinib	10	0.274656	88.5
EIPA	10	0.273747	96
butaclamol	10	0.273448	101
ORG-12962	10	0.273434	89.5
PRIMA1	10	0.273125	83.5
cefprozil	10	0.273069	99
SSR-180711	10	0.272691	92
fexaramine	10	0.271965	86
omecamtiv-mecarbil	10	0.271853	99
moxidectin	10	0.271848	98.5
rhein	10	0.271726	99.5
propidium-iodide	10	0.271348	93.5
P5091	10	0.270779	82.5
LCQ908	10	0.2703	73.5
SAR407899	10	0.269846	109.5
dabigatran	10	0.269091	96
GSK2194069	10	0.268813	90.5
AS-1269574	10	0.268799	101
KB-R7943	10	0.268358	85.5
PNU-74654	10	0.268136	82.5
butibufen	10	0.268118	108
NS-8593	10	0.267867	89
PNU-120596	10	0.267772	87
MDL-27531	10	0.267758	86.5
X-77	10	0.267633	90.5
BTT-3033	10	0.267627	83.5
brinzolamide	10	0.267333	69
GW-3965	10	0.267187	102
SF-11	10	0.267176	86.5
INS316	10	0.266799	99
MI-14	10	0.266378	82
chlorpropamide	10	0.266364	79.5
3-alpha-bis-(4-fluorophenyl)-methoxytropane	10	0.265698	73
2-hydroxysaclofen	10	0.265581	84.5
hydroxytacrine-maleate-(R,S)	10	0.265496	90.5
PPT	10	0.26532	88
SR-1078	10	0.265142	85
nitromide	10	0.264929	83.5
carsalam	10	0.264545	85
ginkgolide-B	10	0.26416	93
ZD-7155	10	0.263616	98.5
FR-180204	10	0.263568	103
heclin	10	0.263111	77
rolipram	10	0.3904	100
bisacodyl	10	0.260548	85.5
dipyridamole	10	0.260189	90.5
HLCL-61	10	0.260091	87
SIB-1757	10	0.260001	81
Torcetrapib (CP-529414)	10	0.259376	93
ML298	10	0.258581	75.5
3-methyladenine	10	0.25844	93
NU-7026	10	0.257617	109.5
FR-139317	10	0.257458	100
ML365	10	0.257295	96.5
5-HMF	10	0.257127	86.5
closantel	10	0.257117	91.5
SYM-2206	10	0.256448	96.5
fenigam	10	0.256407	89
butein	10	0.25552	106
cyclic-AMP	10	0.255351	86.5
guanfacine	10	0.255023	86
hydroxypropyl-beta-cyclodextrin	10	0.254475	99
4-iodo-6-phenylpyrimidine	10	0.254447	81.5
clotrimazole	10	0.254356	78.5
medroxyprogesterone	10	0.254303	86.5
pancuronium	10	0.254193	102
S-sulfo-L-cysteine	10	0.254177	90
cardionogen-1	10	0.25417	89
pyrrolidine-1-carbonitrile	10	0.253997	92
etazolate	10	0.253918	100.5
AM-251	10	0.253745	93
Naringin (Naringoside)	10	0.253716	106.5
meldonium	10	0.253026	88.5
ondansetron	10	0.252698	90
9-anthracenecarboxylic-acid	10	0.252118	89.5
OAC2	10	0.251583	85.5
thioproperazine	10	0.251417	102.5
alpha-methylserotonin	10	0.251132	97
BIRT-377	10	0.250105	96.5
vemurafenib	10	0.249981	85.5
naloxegol	10	0.249958	92
linopirdine	10	0.249265	91
M-25	10	0.248881	93
etonogestrel	10	0.248847	90.5
magnolol	10	0.248558	107.5
CP-376395	10	0.248028	100
blonanserin	10	0.247657	107
M8-B	10	0.247431	98
manidipine	10	0.246866	91
CCT137690	10	0.246769	116.5
metenkephalin	10	0.246722	91
A-987306	10	0.246702	83.5
NNC-63-0532	10	0.246696	94.5
dizocilpine-(-)	10	0.24654	100.5
OG-L002	10	0.246358	87
cilomilast	10	0.246204	103.5
PHCCC	10	0.246066	79
oxfenicine	10	0.245862	103
rutaecarpine	10	0.24567	105
dimaprit	10	0.245257	94.5
dabrafenib	10	0.245217	114.5
BTB06584	10	0.245103	104
CGP-37157	10	0.244869	89
ribociclib	10	0.244178	113
schisandrin-B	10	0.243974	99.5
ML9	10	0.243921	95
Ebselen	10	0.339676	84.5
UNC0642	10	0.243324	25.5
osthol	10	0.243083	107
Y-27632	10	0.243024	105.5
tosedostat	10	0.242991	97
grapiprant	10	0.242602	93.5
pitolisant	10	0.242515	81
FH1	10	0.242508	90
ADX-47273	10	0.242263	93.5
tafamidis-meglumine	10	0.242201	90.5
TG-100713	10	0.242051	101
oleamide	10	0.241958	94.5
ceftaroline-fosamil	10	0.241791	87.5
mebhydrolin	10	0.241746	104
S-14506	10	0.24141	103
phloretin	10	0.241403	103.5
latrepirdine	10	0.241387	96.5
chromanol-(+/-)	10	0.241279	98.5
zaltoprofen	10	0.241185	104.5
xylazine	10	0.241073	108
copper-histidine	10	0.241061	84
PF-5274857	10	0.240706	105
FG-7142	10	0.240633	85.5
MLN1117	10	0.240583	92
CP-99994	10	0.240011	86
PF-06463922	10	0.320025	99.5
Nandrolone	10	0.239857	89.5
CP-94253	10	0.239722	96
lithium-citrate	10	0.23945	89
rac-BHFF	10	0.239085	95.5
GBR-12935	10	0.2388	94
ME0328	10	0.238788	84.5
lenvatinib	10	0.238737	100
oseltamivir-phosphate	10	0.238732	85.5
NFKB-activation-inhibitor-II	10	0.238149	102
nuclomedone	10	0.237575	99
RS-67333	10	0.237441	95
ubenimex	10	0.237419	96
buramate	10	0.237372	84.5
CX-4945	10	0.237234	103
triclosan	10	0.237111	95
enasidenib	10	0.237061	100
tianeptine	10	0.236838	104.5
opipramol	10	0.236787	102
azithromycin	10	0.236412	98.5
milrinone	10	0.236088	93.5
dichloroacetate	10	0.235723	88.5
ANR-94	10	0.235572	88
D-7193	10	0.235563	84
elinogrel	10	0.235478	87.5
acitazanolast	10	0.235475	95
L-701252	10	0.235383	100.5
isopropyl-myristate	10	0.235315	95.5
bufexamac	10	0.234246	94
ibuproxam	10	0.233915	93.5
RI-1	10	0.233822	99
rucaparib	10	0.233751	83
oxymetazoline	10	0.233281	100
acedapsone	10	0.232925	98
niridazole	10	0.232724	95
WAY-213613	10	0.232572	98
VU1545	10	0.232546	93.5
captan	10	0.23249	93
flurbiprofen-(+/-)	10	0.232389	96
L-(+)-rhamnose-monohydrate	10	0.232199	103.5
loteprednol	10	0.231871	104.5
dehydrocholate-acid	10	0.231392	82.5
U-99194	10	0.230869	109
tropanyl-3,5-dimethylbenzoate	10	0.230447	90
4EGI-1	10	0.230445	102.5
pipobroman	10	0.230398	98.5
vesamicol	10	0.230002	98.5
ML281	10	0.229928	83
BIBR-1532	10	0.229527	103
telaprevir	10	0.22945	106.5
clopidogrel	10	0.229297	99
IEM1754	10	0.229044	97.5
cefoxitin	10	0.228354	100.5
VU0364770	10	0.22825	105.5
GR-113808	10	0.228189	96
cyclobenzaprine	10	0.227944	78
L-693403	10	0.22758	80.5
KU14R	10	0.227569	93
TAK-593	10	0.227399	101.5
vardenafil	10	0.227387	97.5
estropipate	10	0.227261	99
CCG-1423	10	0.226895	89.5
TMC-353121	10	0.226876	96.5
kanamycin	10	0.226583	100
carbadox	10	0.226559	85
GR-79236	10	0.226499	100
ACDPP	10	0.22635	79
orlistat	10	0.226314	100
fenoldopam	10	0.22631	95
reversan	10	0.226192	98
aminohydroxybutyric-acid	10	0.226026	92
ARTENIMOL	10	0.225457	84
CP-91149	10	0.224932	102
cefetamet-pivoxil	10	0.224929	96.5
PD-160170	10	0.224765	95.5
VU29	10	0.224702	86.5
felodipine	10	0.224402	112
CPCCOEt	10	0.224391	90.5
chlorisondamine-diiodide	10	0.224319	90.5
nitazoxanide	10	0.224188	88
SU16f	10	0.223834	105.5
hydroxyurea	10	0.222868	100
3-alpha-hydroxy-5-beta-androstan-17-one	10	0.222563	99
RS-102221	10	0.222307	93
costunolide	10	0.222126	78.5
isoconazole	10	0.221864	104
Sisomicin (sulfate)	10	0.221842	99.5
2-PMDQ	10	0.221417	93
loratadine	10	0.221349	90
CJ-033466	10	0.221331	103
I-BZA2	10	0.221167	91
ADX-10059	10	0.221053	97.5
levcromakalim	10	0.221027	97
metharbital	10	0.220786	91.5
ethotoin	10	0.220726	97
sodium-orthovanadate	10	0.220646	98.5
ETP-46464	10	0.220461	103.5
AZD5363	10	0.220287	120.5
GSK9027	10	0.220026	91.5
ipidacrine	10	0.220008	83.5
itacitinib	10	0.219886	97.5
olvanil	10	0.219536	96
E7449	10	0.219464	91
ivosidenib	10	0.21934	91.5
xanthone	10	0.219119	104
canrenone	10	0.218566	94
1-phenylbiguanide	10	0.218548	86.5
CCG-50014	10	0.21838	96
firocoxib	10	0.218055	84.5
glipizide	10	0.217898	96
eliprodil	10	0.217766	87
rufinamide	10	0.217701	102
2-CMDO	10	0.217287	106
C34	10	0.217196	92.5
RG4733	10	0.217012	86
oxyfedrine	10	0.216999	102
metoxibutropate	10	0.216983	101
climbazole	10	0.216745	91.5
asymmetrical-dimethylarginine	10	0.216669	95.5
GSK37647	10	0.216608	80.5
3-MPPI	10	0.215922	96
bemesetron	10	0.215792	89.5
diphenylguanidine	10	0.215746	98
iodophenpropit	10	0.215727	80.5
torasemide	10	0.215501	102
telmisartan	10	0.215428	100
quinine-ethyl-carbonate	10	0.214834	99
Cilastatin Sodium	10	0.214766	88.5
presatovir	10	0.214724	89
kaempferol	10	0.214611	108
SRT2104	10	0.214593	98
difluprednate	10	0.214548	100.5
kartogenin	10	0.214325	97.5
NS_EX3r2	10	0.214269	91.5
benproperine	10	0.214101	79
propantheline	10	0.213897	99.5
BRL-54443	10	0.213854	101
AG-490	10	0.213716	98
ARC-239	10	0.213123	100
sarafloxacin	10	0.212569	93
JNJ-26990990	10	0.211746	87.5
APR-246	10	0.211694	80.5
desipramine	10	0.211599	81
cefotiam	10	0.211527	100.5
pentacosanoic-acid	10	0.211394	96
SUN-11602	10	0.211318	91
U-54494A	10	0.211212	90
mizolastine	10	0.210947	105.5
FR-122047	10	0.210941	93.5
SirReal-2	10	0.210853	96.5
zolimidine	10	0.210821	85
bentiromide	10	0.210691	105.5
roquinimex	10	0.210506	94.5
APTO-253	10	0.210434	102.5
phthalylsulfacetamide	10	0.210394	99.5
megestrol-acetate	10	0.210228	100
flurofamide	10	0.21005	94.5
cetaben	10	0.209928	91.5
PETCM	10	0.209748	83.5
SKF-86002	10	0.209503	94
dipyrocetyl	10	0.209235	85
tempol	10	0.209115	97
SB-756050	10	0.209002	105.5
CI-923	10	0.208635	98
phenylbutazone	10	0.208634	97.5
vorapaxar	10	0.208519	106
semaxanib	10	0.208368	96
YM-511	10	0.208097	102
neridronic-acid	10	0.207916	91
fenspiride	10	0.207772	101
riboflavin	10	0.207692	101.5
BD-1047	10	0.207576	82.5
eletriptan	10	0.207366	102.5
diiodothyropropionic-acid	10	0.207255	92
EMD-1214063	10	0.207085	100.5
folic-acid	10	0.206564	102
cefoperazone	10	0.206152	103.5
progesterone	10	0.205996	96
clorsulon	10	0.205983	98
benzoylpas	10	0.205949	91.5
4-mu-8C	10	0.205886	106
VUF10460	10	0.205796	94.5
daprodustat	10	0.205658	81.5
butacaine	10	0.205618	100.5
veliparib	10	0.20554	109
sumatriptan	10	0.205494	98
mesulergine	10	0.205054	93.5
WR99210	10	0.204919	89.5
diosmetin	10	0.2047	105.5
ethoxzolamide	10	0.2046	97.5
isodibut	10	0.204533	103.5
cromoglicic-acid	10	0.204485	87
SB-408124	10	0.204273	99
norfloxacin	10	0.204244	86
lirimilast	10	0.204206	101
tyrphostin-AG-18	10	0.204166	100.5
SB-206553	10	0.204103	99
DS2-(806622)	10	0.204098	84
trans-2-undecenoic-acid	10	0.204009	112
CYPROTERONE	10	0.203944	109
bromindione	10	0.203602	93.5
sipatrigine	10	0.203529	82
L-hydroxyproline	10	0.203476	101
butabindide	10	0.203442	86.5
quinpirol-(-)	10	0.203431	92.5
ZD-7288	10	0.203307	94
GSK2838232	10	0.202857	96
diphenhydramine	10	0.20272	86.5
pazufloxacin	10	0.202331	103
4-iodo-L-phenylalanine	10	0.20204	105
oxyquinoline	10	0.201999	93.5
PJ-34	10	0.201923	92.5
roflumilast	10	0.201771	97
isoleucine	10	0.201768	105.5
ezatiostat	10	0.201735	78.5
A922500	10	0.201724	100
foscarnet	10	0.201721	98
spiramycin	10	0.20166	98
sertaconazole	10	0.201456	104
acetophenazine	10	0.201161	96.5
ODM-201	10	0.201108	105.5
o-mercapto-benzoic-acid	10	0.200966	101
polythiazide	10	0.200437	100.5
eliglustat	10	0.200339	92.5
adrafinil	10	0.200222	100
midecamycin	10	0.200189	101.5
guvacine	10	0.200101	93
NGD-98-2	10	0.200042	86.5
MY-5445	10	0.199788	94
ethaverine	10	0.199781	100.5
AS-77	10	0.199669	98.5
vatalanib	10	0.199325	96
tacrolimus	10	0.199258	93
ML179	10	0.199154	86.5
aloperine	10	0.19905	102
ticlopidine	10	0.198976	92.5
bicyclol	10	0.198915	88
ribostamycin-sulfate	10	0.198883	90.5
hexylresorcinol	10	0.198802	88
droxinostat	10	0.198763	90
brolitene	10	0.198529	93.5
deoxyarbutin	10	0.198332	97
enalapril	10	0.198315	96.5
protionamide	10	0.198292	98
QX-222	10	0.198265	97
amorolfine	10	0.198072	93
omarigliptin	10	0.197891	107
neurodazine	10	0.197614	70
sarpogrelate	10	0.197509	100
L-monomethylarginine	10	0.197375	97
5-hydroxytryptophan	10	0.197316	104
KY02111	10	0.197292	100.5
GSK2110183	10	0.197272	107
FPL-55712	10	0.19686	99.5
ilepcimide	10	0.196833	95.5
ibrutinib	10	0.196712	109
EED226	10	0.196596	83
prulifloxacin	10	0.19656	97
baicalein	10	0.196319	85
motesanib	10	0.196215	107.5
dazoxiben	10	0.196092	99
6-diazo-5-oxo-L-norleucine	10	0.196001	93.5
AGI-6780	10	0.195809	101.5
SB-258585	10	0.195435	98.5
L-741742	10	0.195414	84
flosequinan	10	0.195382	96.5
tyrphostin-AG-1296	10	0.195355	108
PGL5001	10	0.195124	99.5
myricetin	10	0.195114	109.5
TC-I-2000	10	0.194961	87
CPI-613	10	0.194921	103.5
AV-608	10	0.194902	81.5
LY231617	10	0.194849	99
kevetrin	10	0.194845	92
niacin	10	0.194797	101.5
CGS-20625	10	0.194381	96
GS-9973	10	0.194348	103.5
CID-2011756	10	0.19418	110
trelagliptin	10	0.194148	99
3-alpha-hydroxy-5-beta-androstan-17-one	10	0.222563	98
tedizolid-phosphate	10	0.193816	88
saclofen	10	0.193736	94.5
BMY-45778	10	0.193586	101.5
tesaglitazar	10	0.193552	110.5
celecoxib	10	0.193442	102.5
doconexent-ethyl-ester	10	0.193069	88.5
TC-G-1008	10	0.193067	97.5
CP-471474	10	0.192793	99
antalarmin	10	0.192778	93
flecainide	10	0.192768	87.5
2-(chloromethyl)-5,6,7,8-tetrahydro[1]benzothieno[2,3-d]pyrimidin-4(3H)-one	10	0.192746	103.5
conivaptan	10	0.192678	107
Rivaroxaban (Xarelto)	10	0.192568	97.5
tolcapone	10	0.192328	109.5
methoxyamine	10	0.192237	99
SD-169	10	0.192105	87.5
BAY-K-8644-(+/-)	10	0.191946	93.5
NS-5806	10	0.191797	104
epalrestat	10	0.191768	106.5
NSC-636819	10	0.191754	97.5
acepromazine	10	0.19172	104.5
isopropamide-iodide	10	0.191706	100
rifapentine	10	0.191649	107
paeoniflorin	10	0.1916	92.5
asunaprevir	10	0.191591	85
SB-271046	10	0.191509	108.5
phenylmethylsulfonyl-fluoride	10	0.191441	95
5-hydroxymethyl-tolterodine	10	0.191411	94.5
butylscopolamine-bromide	10	0.191306	102.5
ledipasvir	10	0.191123	99.5
diaveridine	10	0.190979	101
omeprazole-sulfide	10	0.190947	104
TC-S-7005	10	0.190856	84.5
norgestrel	10	0.190628	93
tetramisole	10	0.190575	100.5
RU-24969	10	0.190535	103.5
PRT4165	10	0.190495	99
kifunensine	10	0.190417	94
ospemifene	10	0.19029	97.5
taurine	10	0.190266	94.5
danirixin	10	0.19025	98
itopride	10	0.190247	90.5
zilpaterol	10	0.190081	101.5
SMER-28	10	0.190065	101
lomeguatrib	10	0.190034	103.5
ethyl-vanillin	10	0.190028	100
L-798106	10	0.189836	79.5
efloxate	10	0.189757	96.5
GSK-J1	10	0.18965	101
gastrodin	10	0.189637	105.5
ibutilide	10	0.189425	107
A-33903	10	0.189209	105
PS178990	10	0.189139	91.5
palmatine-chloride	10	0.189044	92
vicriviroc	10	0.188912	100
A-317491	10	0.188888	95.5
CB-03-01	10	0.188481	101.5
vigabatrin	10	0.188428	99.5
enprofylline	10	0.188401	94
cis-ACPD	10	0.188383	82
dosulepin	10	0.188376	99.5
voxelotor	10	0.188212	102
repsox	10	0.188144	97
ifosfamide	10	0.187916	97.5
riluzole	10	0.187878	105
licarbazepine	10	0.187702	97
enflurane	10	0.187584	98.5
DL-Adrenaline	10	0.187534	109
inimur	10	0.187321	92
aminophylline	10	0.187282	95
AZD1446	10	0.18719	105
4-propylbenzoic-acid	10	0.187073	95
taxifolin	10	0.187062	99.5
AZD1981	10	0.186989	97
nitrofurazone	10	0.186837	105
clinafloxacin	10	0.186753	111.5
MK-2894	10	0.186691	108.5
6-benzylaminopurine	10	0.186174	99
necrostatin-1	10	0.186071	93.5
cathepsin-inhibitor-1	10	0.185834	97.5
SM-21	10	0.185757	88.5
didanosine	10	0.185621	112
trofinetide	10	0.185536	100
macelignan	10	0.185445	101.5
1-hexadecanal	10	0.185116	100
lauric-acid	10	0.185105	96.5
EN460	10	0.184945	97
CUDC-427	10	0.184903	101.5
NAN-190	10	0.184749	99
ACPC	10	0.184627	109
emorfazone	10	0.184595	100
piroxicam	10	0.184437	98.5
fluocinonide	10	0.184407	101.5
lopinavir	10	0.184273	105
4E1RCat	10	0.184241	93
Sclareolide (Norambreinolide)	10	0.184229	106.5
toltrazuril	10	0.184167	107
arecoline	10	0.184033	100
NECA	10	0.184032	92
TC-N-1752	10	0.184005	110
OPC-21268	10	0.18373	101.5
sulbactam-pivoxil	10	0.183709	89
EB-47	10	0.183387	100
indoximod	10	0.183248	110.5
moexipril	10	0.183224	90
tipranavir	10	0.183207	94.5
suxibuzone	10	0.183183	94.5
SPP301	10	0.182897	85.5
acetylcysteine	10	0.182684	95.5
AFN-1252	10	0.182493	94
1-EBIO	10	0.182487	92.5
SGC-707	10	0.182459	98
moclobemide	10	0.181803	103
lumiracoxib	10	0.18158	109
actarit	10	0.181312	99.5
RS-56812	10	0.181074	97.5
ciproxifan	10	0.180825	95.5
silver-sulfadiazine	10	0.18078	86.5
AMG-487-(+/-)	10	0.18064	91.5
RP-001	10	0.180604	96.5
ICA-110381	10	0.180498	99.5
SC-9	10	0.180465	98
camylofine-chlorhydrate	10	0.180139	98
10-deacetylbaccatin	10	0.180098	109
YO-01027	10	0.179963	119
VU0357121	10	0.179754	106
MSX-122	10	0.179732	111.5
bexarotene	10	0.179643	108
GW-1100	10	0.179567	90.5
N-acetylmannosamine	10	0.179531	100.5
omadacycline	10	0.179436	97.5
BMS-983970	10	0.179226	102.5
FK-888	10	0.179203	104
PSB-1115	10	0.178862	105
WAY-161503	10	0.178804	107.5
Sevelamer HCl	10	0.178583	104
sulfisoxazole-acetyl	10	0.178507	91
GSK3787	10	0.178431	99
NO-ASA	10	0.178296	101
mebeverine	10	0.178261	94.5
cyclopentolate	10	0.178247	93
LY393558	10	0.178191	97.5
sulfaphenazole	10	0.178147	99.5
somantadine	10	0.17814	96
decernotinib	10	0.178055	107.5
cholesterol	10	0.177908	98
arofylline	10	0.177593	107.5
AGI-5198	10	0.177493	107.5
JW-67	10	0.177323	102.5
quizartinib	10	0.176841	97.5
rimegepant	10	0.176832	96.5
BU-239	10	0.176673	93
sodium-nitrite	10	0.17636	108.5
Testolactone	10	0.176031	80.5
gallopamil	10	0.175986	98
vinpocetine	10	0.175953	102.5
drospirenone	10	0.175945	101
chrysin	10	0.175384	104
LY303511	10	0.17535	101
tasuldine	10	0.175094	99.5
SU4312	10	0.175023	101
dequalinium	10	0.174998	94
candesartan	10	0.174927	105
phenylpiracetam	10	0.174545	94
atosiban	10	0.174524	91
tracazolate	10	0.174468	92.5
acetanilide	10	0.174419	101.5
obeticholic-acid	10	0.174362	92.5
carzenide	10	0.174134	102
HER2-Inhibitor-1	10	0.173885	95
Peficitinib (ASP015K, JNJ-54781532)	10	0.173728	105.5
PD-173212	10	0.173718	107.5
ezutromid	10	0.173702	98.5
tebipenem	10	0.173289	103
hemomex-s	10	0.173216	103.5
riboflavin-5-phosphate-sodium	10	0.17314	101.5
PD-128907	10	0.173139	87
ketoprofen	10	0.17313	102
H2L-5765834	10	0.17289	99.5
AH-7614	10	0.172858	95.5
epomediol	10	0.172766	100.5
indirubin	10	0.172727	99
nevirapine	10	0.172536	104
aspartame	10	0.172429	106
enisamium-iodide	10	0.172007	90
PK-44	10	0.171968	98.5
compound-401	10	0.171903	92.5
nafamostat	10	0.171781	108
azathioprine	10	0.171769	95.5
pirenperone	10	0.171504	108.5
SR-11302	10	0.171261	106
cilnidipine	10	0.171144	95
DCEBIO	10	0.171064	83.5
TAK-715	10	0.171024	104.5
mepivacaine	10	0.170942	97.5
GSK503	10	0.170937	98
bephenium-hydroxynaphthoate	10	0.170897	94.5
EXO-1	10	0.170838	99
otenzepad	10	0.170826	94.5
alacepril	10	0.170596	107.5
DMP-777	10	0.170538	109
alpha-methylhistamine-dihydrobromide-(S)-(+)	10	0.170377	97.5
rimonabant	10	0.170342	109.5
FG-2216	10	0.169968	102.5
TRAMADOL HYDROCHLORIDE	10	0.169882	103.5
secnidazole	10	0.169674	99
piperidolate	10	0.169629	105.5
zacopride	10	0.169236	89
tasimelteon	10	0.169214	98.5
montelukast	10	0.169183	92.5
desoxypeganine	10	0.169015	94.5
papaverine	10	0.168981	105
CID-16020046	10	0.168809	91.5
cariporide	10	0.168737	101
promestriene	10	0.168509	99.5
tasquinimod	10	0.168446	92
YM-201636	10	0.168264	94.5
BRL-52537	10	0.168029	91.5
sivelestat	10	0.167949	95
chlorzoxazone	10	0.167922	99
phenytoin	10	0.167861	97
irsogladine	10	0.167804	94.5
laquinimod	10	0.167685	99
nitrofurantoin	10	0.16752	111.5
N-salicoylaminophenol	10	0.167508	102.5
cyacetacide	10	0.167485	101.5
trihexyphenidyl	10	0.167412	92
tetrahydrouridine	10	0.167396	103
hexachlorophene	10	0.167248	83.5
triciribine	10	0.167153	87.5
luteolin	10	0.167011	110.5
loracarbef	10	0.166955	101
K145	10	0.16693	92
flutrimazole	10	0.166247	108.5
afloqualone	10	0.166153	96
L-838417	10	0.166121	96.5
FPL-62064	10	0.166101	87.5
[sar9,met(o2)11]-substance-p	10	0.166058	105
phlorizin	10	0.165926	112.5
zimelidine	10	0.165914	97
anthraquinone	10	0.165888	103
haloperidol-decanoate	10	0.165839	96
TU-2100	10	0.165827	100
prednisolone-hemisuccinate	10	0.165802	94
GKT137831	10	0.165475	111.5
flindokalner	10	0.165425	99.5
novobiocin	10	0.165377	95
besifloxacin	10	0.165288	109.5
TC-G-1000	10	0.165232	94
GSK-J2	10	0.165137	107.5
baicalin	10	0.164912	100
moguisteine	10	0.164879	99.5
efaroxan	10	0.164768	95
azapropazone	10	0.164683	94
zonisamide	10	0.16466	95.5
VT-464	10	0.164585	102.5
DNQX	10	0.164552	100
LY411575	10	0.164549	101
sulmazole	10	0.164525	98.5
lypressin	10	0.164413	91
amifostine	10	0.16431	100.5
S-nitrosoglutathione	10	0.164293	104.5
metergoline	10	0.164289	97.5
cinanserin	10	0.16393	92
TRAM-39	10	0.163637	89
MK-0893	10	0.163622	106
BQ-123	10	0.163489	103
GS-6201	10	0.163413	103
hordenine	10	0.163246	90.5
gemifloxacin	10	0.163228	91.5
AZD3839	10	0.163221	92.5
AMG-517	10	0.163107	108.5
EPZ011989	10	0.162783	100.5
titanocene-dichloride	10	0.162595	84
zilpaterol	10	0.190081	109.5
phthalylsulfathiazole	10	0.16231	101.5
efinaconazole	10	0.162292	92
Epacadostat (INCB024360)	10	0.162257	111.5
umeclidinium	10	0.162226	101
cefathiamidine	10	0.162198	92
VUF10166	10	0.162131	102.5
PLX8394	10	0.162029	103
JZL-195	10	0.161975	95.5
oxolinic-acid	10	0.161853	96
SR-27897	10	0.16179	93
tenatoprazole	10	0.161702	105
chloralose	10	0.161695	103
lersivirine	10	0.161572	97
torin-2	10	0.161539	86.5
PD-168077	10	0.161435	102.5
spiradoline	10	0.160834	99
tasisulam	10	0.160762	109
salirasib	10	0.160612	89
ceftibuten	10	0.160576	103
odanacatib	10	0.160525	96.5
CU-CPT-4a	10	0.160439	79.5
diclazuril	10	0.160253	93
A66	10	0.15999	94.5
CHC	10	0.159931	94.5
perfluamine	10	0.159838	92.5
cot-inhibitor-1	10	0.159745	103.5
SKF-81297	10	0.159644	97.5
tanshinone-IIA	10	0.159478	102
BW-180C	10	0.159301	97
carbimazole	10	0.159267	99
T-5224	10	0.159172	96
KML29	10	0.15915	93.5
CL316243	10	0.159136	93.5
Y-27152	10	0.159134	97.5
AVE-0991	10	0.159105	97
SC-12267	10	0.159041	94.5
chloroxoquinoline	10	0.158959	99.5
tetrabenazine	10	0.158877	101.5
adatanserin	10	0.158813	109
remoxipride	10	0.158671	98.5
ABT-491	10	0.158666	105.5
sodium-ascorbate	10	0.1586	95.5
etifoxine	10	0.158499	106.5
pefloxacin	10	0.158493	91.5
immethridine	10	0.158404	109
PHT-427	10	0.158258	93
formononetin	10	0.157877	105.5
PACOCF3	10	0.157614	97
halcinonide	10	0.157373	106.5
istradefylline	10	0.15724	107.5
mesna	10	0.157234	109
tiabendazole	10	0.157208	111
narlaprevir	10	0.157125	111
tetracycline	10	0.156979	100.5
parethoxycaine	10	0.156854	108
BIO-5192	10	0.156708	91
curcumol	10	0.156647	105.5
Ro-25-6981	10	0.156599	98.5
disopyramide	10	0.156564	104
beta-CCB	10	0.156421	94
BD-1063	10	0.156265	94
epigallocatechin-gallate-(-)	10	0.156187	100
darunavir	10	0.156177	107
cytochlor	10	0.156162	102.5
LX7101	10	0.155935	94
sacubitril	10	0.155909	102
flufenamic-acid	10	0.155902	99.5
CEFTIOFUR HYDROCHLORIDE	10	0.155876	104.5
drotaverine	10	0.155799	104
ginsenoside-RE3	10	0.155687	92.5
IB-MECA	10	0.155566	100.5
GR46611	10	0.15546	88.5
amygdalin	10	0.155279	106.5
ethionamide	10	0.155191	101.5
forodesine	10	0.155102	103
VCH-916	10	0.154806	83
SM-164	10	0.154744	98
quinidine	10	0.154718	111
isoflupredone-acetate	10	0.154711	98
sodium-picosulfate	10	0.154222	101
emtricitabine	10	0.154187	113.5
moracizine	10	0.154084	112
filgotinib	10	0.154047	97
NIDA-41020	10	0.153822	86
ritodrine	10	0.15364	96
pipenzolate	10	0.153369	98
cetirizine	10	0.153243	91
RS-127445	10	0.153093	108
SN-2	10	0.152941	95
TMC647055	10	0.152867	97.5
medroxyprogesterone-acetate	10	0.152757	105
arsenic-trioxide	10	0.152751	97
donepezil	10	0.152733	100.5
salicin	10	0.152621	99
clemizole	10	0.152543	103
benurestat	10	0.152505	114.5
vanitiolide	10	0.152392	101.5
isoxepac	10	0.152377	103
U-0124	10	0.152331	100.5
rosmarinic-acid	10	0.152151	94.5
dalcetrapib	10	0.15212	111
ML141	10	0.152011	87
m-3M3FBS	10	0.151961	107.5
zamifenacin	10	0.151906	96
glimepiride	10	0.151811	99
colfosceril-palmitate	10	0.151727	103
etafenone	10	0.151374	97.5
cimetidine	10	0.151312	97.5
SB-205384	10	0.151297	93
praziquantel	10	0.151249	106
LY2811376	10	0.150901	106
NMDA	10	0.150797	90.5
adaptavir	10	0.150658	93
GW-4064	10	0.150537	96.5
oxfendazole	10	0.150322	101
TTP-22	10	0.150252	103
esculin	10	0.150249	111
nilutamide	10	0.150118	108.5
BTS	10	0.15008	100.5
eluxadoline	10	0.149867	117
ivabradine	10	0.149791	112
lumefantrine	10	0.149776	91.5
R-59022	10	0.149297	81.5
cefditoren-pivoxil	10	0.149243	99.5
entacapone	10	0.149214	102.5
orbifloxacin	10	0.14911	96.5
MRK-016	10	0.149045	95
LY225910	10	0.148913	93
nTZDpa	10	0.148912	101.5
gestodene	10	0.148891	107
A-582941	10	0.148598	91
PYR-41	10	0.148551	85
propranolol	10	0.148171	102
chlorophyllin	10	0.148047	94
BAY-60-7550	10	0.148046	100
rosoxacin	10	0.148043	111.5
thiostrepton	10	0.147986	92.5
cefmetazole	10	0.147935	98.5
nizofenone	10	0.14774	98
ranirestat	10	0.147701	94.5
R-268712	10	0.147594	104.5
capreomycin	10	0.147539	100.5
amthamine	10	0.147516	92.5
PQ-401	10	0.147513	96.5
myricitrin	10	0.147466	103
amitraz	10	0.147068	106.5
sulfacetamide	10	0.147056	100.5
tolimidone	10	0.146674	105.5
nomegestrol-acetate	10	0.146672	95
decoquinate	10	0.146558	101
tolazoline	10	0.146475	99.5
emodin	10	0.146436	106
cyclamic-acid	10	0.146119	87.5
UNC669	10	0.146114	108
scopine	10	0.146112	93.5
naphazoline	10	0.145974	99
phenoxybenzamine	10	0.145944	105.5
mibampator	10	0.145901	93
AZD4282	10	0.145866	103.5
norethisterone-enanthate	10	0.145805	96.5
AS-252424	10	0.145597	108
TIC10	10	0.145492	103
gedunin	10	0.145398	105.5
medorinone	10	0.14539	96.5
minaprine	10	0.145169	103
maraviroc	10	0.144879	112
tryptanthrin	10	0.144863	96
caramiphen	10	0.144687	95.5
topiroxostat	10	0.144673	94.5
PSB-06126	10	0.144654	112
benzbromarone	10	0.144567	85.5
NPC-15199	10	0.144554	96
dinoprostone	10	0.144492	95.5
6-aminochrysene	10	0.144353	101
SGX523	10	0.144229	87
isosteviol	10	0.144113	100
L-670596	10	0.144041	90
arglabin	10	0.144013	68
dimesna	10	0.143998	104.5
bilastine	10	0.143942	107
denatonium-benzoate	10	0.143932	116
ketanserin	10	0.143922	106
CV-1808	10	0.143735	102.5
menadione	10	0.143552	91
ketotifen	10	0.143536	101
O4I1	10	0.143488	99.5
prinaberel	10	0.143481	96.5
chlorambucil	10	0.143397	94
iothalamic-acid-d3	10	0.143375	104
azasetron	10	0.143323	98
TMN-355	10	0.143275	102
T-0070907	10	0.143189	87
NS-9283	10	0.143113	98.5
cis-Urocanic acid	10	0.142967	99.5
hexestrol	10	0.142963	101.5
eltrombopag	10	0.142816	99
emoxipin	10	0.142793	99.5
HEMADO	10	0.142784	96
NBI-27914	10	0.142659	102.5
GW-0742	10	0.142588	99.5
iohexol	10	0.142452	102.5
anagrelide	10	0.142389	112.5
CK-636	10	0.142211	103
piroximone	10	0.142177	100.5
NBI-74330-(+/-)	10	0.141993	84
scopolamine-N-oxide	10	0.141919	107
LPA2-antagonist-1	10	0.141886	100
WDR5-0103	10	0.141871	105
ezetimibe	10	0.141836	110
sclareol	10	0.141829	95.5
tinidazole	10	0.141809	108.5
procaterol	10	0.141689	88
PIT	10	0.141484	108
metamizole	10	0.14142	93.5
icariin	10	0.141184	105.5
suritozole	10	0.141143	101
mephenesin	10	0.141126	99.5
sinomenine	10	0.140924	122.5
ampicillin	10	0.140744	101.5
L-694247	10	0.140716	103
paraxanthine	10	0.140628	109.5
SCOPOLAMINE HYDROBROMIDE	10	0.140504	97.5
MIRA-1	10	0.140382	97
PSB-11	10	0.140338	90.5
PF-4981517	10	0.140188	100.5
L-asparagine	10	0.140041	94
naftidrofuryl	10	0.140027	103.5
dofequidar	10	0.139953	89.5
dichlorophen	10	0.139892	99.5
AMN-082	10	0.139862	101
AG-1024	10	0.139829	107.5
clobenpropit	10	0.13967	104.5
nimodipine	10	0.139626	92
motolimod	10	0.13951	93
hyoscyamine	10	0.139328	90.5
4-methylgenistein	10	0.13932	103
famciclovir	10	0.13932	101.5
propranolol	10	0.148171	107
AMG-487-(+/-)	10	0.18064	106
alclometasone-dipropionate	10	0.139098	98
sorbinil	10	0.138962	98
NDT-9513727	10	0.138789	99.5
N-methylquipazine	10	0.138716	100.5
tiquizium	10	0.138407	93.5
hetacillin	10	0.138226	96.5
letrozole	10	0.138163	102.5
liarozole	10	0.137973	98
WB-4101	10	0.137964	108
maltobionic-acid	10	0.137936	92.5
acetriazoic-acid	10	0.137892	112
BETAMETHASONE 17,21-DIPROPIONATE	10	0.137837	103.5
baclofen	10	0.137792	98.5
diarylpropionitrile	10	0.137722	99
BMS-817378	10	0.137539	102
antimonyl	10	0.137511	99.5
EDTMP	10	0.137325	103.5
fenofibric-acid	10	0.1373	97
nitrocaramiphen	10	0.137126	103.5
eseroline-(-)	10	0.136824	97
eslicarbazepine-acetate	10	0.136721	105.5
emedastine	10	0.136719	100
ZOLPIDEM	10	0.13668	98.5
aclidinium	10	0.136448	100.5
rivastigmine	10	0.136447	101
tolnaftate	10	0.136245	104
rimantadine	10	0.136179	102.5
daltroban	10	0.136131	97.5
AZD9272	10	0.136125	89
MKT-077	10	0.135969	106.5
bendroflumethiazide	10	0.135865	87.5
zometapine	10	0.135857	104.5
almitrine	10	0.135831	101
aminocaproic-acid	10	0.135783	89.5
pipemidic-acid	10	0.135703	101.5
mafenide	10	0.135631	91
ABT-724	10	0.135616	103.5
dacarbazine	10	0.135405	87
cinromide	10	0.135375	96
erythritol	10	0.135362	87.5
reparixin	10	0.135333	100
nisoxetine	10	0.135307	96.5
Y16	10	0.135139	100
alectinib	10	0.135056	106.5
5-fluoro-3-pyridyl-methanol	10	0.134959	101.5
tamibarotene	10	0.134944	107.5
enocitabine	10	0.134904	94.5
chromanol-293B-(-)-[3R,4S]	10	0.134822	103.5
A-784168	10	0.134721	108
IDRA-21	10	0.134561	100
MM77	10	0.134558	98
AZD7687	10	0.13445	89.5
TH011272	10	0.134429	94
Calhex-231	10	0.134395	91.5
carvedilol	10	0.134277	97.5
acetyl-l-leucine	10	0.134092	94.5
chlorcyclizine	10	0.133847	102.5
rimexolone	10	0.133797	98.5
metaxalone	10	0.133771	97
YM-90709	10	0.133681	91
colistin	10	0.13368	100.5
KW-3902	10	0.133666	94
chlorazanil	10	0.133348	105.5
terfenadine	10	0.133292	96
Boceprevir	10	0.13313	100
imidafenacin	10	0.13298	93
trioxsalen	10	0.132961	94
TC-G-1005	10	0.132945	108.5
procarbazine	10	0.132778	106.5
VU0361737	10	0.13268	96.5
bindarit	10	0.13239	112
piboserod	10	0.132371	92.5
MM-11253	10	0.132352	98
RS-45041-190	10	0.132303	93.5
amphotericin-b	10	0.132289	107
THZ1-R	10	0.132281	101
alpha-methylhistamine-dihydrobromide-(S)-(+)	10	0.170377	100.5
PF-477736	10	0.132263	110
metaproterenol	10	0.132115	104.5
iobenguane	10	0.132025	100
xilobam	10	0.131925	102.5
DMeOB	10	0.131904	92
thiopental	10	0.131878	110.5
mecarbinate	10	0.131791	112
remimazolam	10	0.131768	95
SB-399885	10	0.131665	97.5
adoprazine	10	0.131409	101
doripenem	10	0.131188	100.5
oxybenzone	10	0.131133	102.5
necrostatin-2	10	0.131096	95
BML-190	10	0.130862	112
sulfameter	10	0.130854	111
ambenonium	10	0.130739	106.5
ONO-4817	10	0.13073	98.5
colistin	10	0.13368	92
methylatropine-nitrate	10	0.130565	104.5
etilefrine	10	0.130548	100
meglitinide	10	0.130491	102
quinelorane	10	0.130451	106.5
suramin	10	0.130396	101
chlorthalidone	10	0.13039	78.5
candesartan-cilexetil	10	0.130147	92.5
azaperone	10	0.130105	83
GW-7647	10	0.130073	117
ceforanide	10	0.129989	100.5
halazone	10	0.1299	95
NS-19504	10	0.129623	102.5
apigenin	10	0.129443	103.5
CHLORTETRACYCLINE HYDROCHLORIDE	10	0.129427	102
AMD-3465	10	0.129327	100.5
SKI-II	10	0.129309	106
cyclopenthiazide	10	0.129175	100
ambazone	10	0.12903	104
rosamicin	10	0.128952	96
D-(+)-maltose	10	0.128922	86
pimobendan	10	0.128748	94
cefodizime	10	0.128664	101
atazanavir	10	0.128609	112
ufenamate	10	0.128596	100
SP-420	10	0.128492	101.5
propagermanium	10	0.128486	94
1-ethyl-2-pyrrolidone	10	0.128405	103.5
impentamine	10	0.128337	92.5
WAY-200070	10	0.128208	94.5
AZD1283	10	0.128125	108
SDZ-205-557	10	0.128075	103.5
LY2157299	10	0.128029	100.5
ETHINYL ESTRADIOL	10	0.128023	102
ML10302	10	0.127959	109.5
isoetharine	10	0.127931	93
cyromazine	10	0.127924	86.5
sulfamethoxazole	10	0.127567	94.5
thiotepa	10	0.127398	96
tedizolid	10	0.127395	100
PF-8380	10	0.127283	99.5
CGP-55845	10	0.127256	105.5
liothyronine-(isomer)	10	0.127254	106
dipivefrine	10	0.127243	89.5
N-acetylglycyl-D-glutamic-acid	10	0.12723	98
reserpine	10	0.127198	110.5
2-fluoro-2-deoxy-D-galactose	10	0.127128	116.5
mirodenafil	10	0.127085	95.5
salvinorin-A	10	0.127007	100.5
clioquinol	10	0.126912	90
niflumic-acid	10	0.12687	104
edaravone	10	0.126818	101
zoniporide	10	0.126646	115
mabuprofen	10	0.126623	109
harmane	10	0.126604	87
zolmitriptan	10	0.126501	92.5
BINA	10	0.126374	108
ertapenem	10	0.126355	106.5
beclomethasone-dipropionate	10	0.126297	105
triflusal	10	0.126101	102
EI1	10	0.126064	95
4-carboxy-3-hydroxyphenylglycine-(RS)	10	0.125983	100
sudan-IV	10	0.125804	92
daidzein	10	0.1258	95
arbidol	10	0.125678	87.5
CH55	10	0.125534	90.5
CGS-15943	10	0.125256	108.5
Sisomicin (sulfate)	10	0.221842	105
BU-224	10	0.125104	93
CFTRinh-172	10	0.125037	108
ombitasvir	10	0.124811	113
etebenecid	10	0.124706	105
L-NAME	10	0.12468	98.5
clorprenaline	10	0.124668	96.5
opicapone	10	0.124513	101.5
gemcadiol	10	0.124425	98.5
raclopride	10	0.124309	104
enoxacin	10	0.124217	105
UNC0224	10	0.123952	116.5
acefylline	10	0.123938	100
3-indolebutyric-acid	10	0.123482	114.5
risedronate	10	0.123468	89
dasabuvir	10	0.123339	106
OMDM-2	10	0.123256	104
carbetocin	10	0.123247	118
LY3000328	10	0.123245	95.5
desoxycorticosterone-pivalate	10	0.123148	106
suprofen	10	0.123069	108.5
chlorobutanol	10	0.122823	105.5
V-51	10	0.1228	102
OR-486	10	0.122711	101
orantinib	10	0.122582	92.5
3-deazaadenosine	10	0.122568	106
napirimus	10	0.122342	107
WIN-64338	10	0.122336	92
DC-260126	10	0.122291	102
EPZ-5676	10	0.122215	110.5
sanazole	10	0.122108	93
glycopyrrolate	10	0.122031	107
verinurad	10	0.121831	98
altiratinib	10	0.121756	88.5
SQ-109	10	0.121749	94.5
kynurenic-acid	10	0.121691	97
gavestinel	10	0.121411	107.5
N-demethylantipyrine	10	0.121371	101
dihydrotachysterol	10	0.121215	105.5
clofoctol	10	0.12114	94
tolbutamide	10	0.1211	96.5
faropenem	10	0.120926	92.5
dimetindene	10	0.12085	89
DMAB-anabaseine	10	0.120829	96.5
TH-588	10	0.1208	97
spaglumic-acid	10	0.120712	88.5
Lopinavir	10	0.184273	82
dehydroacetic-acid	10	0.120558	93.5
5-methylhydantoin-(D)	10	0.120552	100
NPY-5RA972	10	0.120523	105.5
KI-8751	10	0.12026	111
morinidazole	10	0.120243	111
Ro-3	10	0.12003	94
ozagrel	10	0.119911	92
bopindolol	10	0.119795	110
CFM-2	10	0.119723	94.5
rheochrysidin	10	0.119433	109
NS-1643	10	0.119325	104
ZK-200775	10	0.119288	99
LY2584702	10	0.119259	109.5
JNJ-10191584	10	0.119212	108
beta-Sitosterol	10	0.119197	99
thiamine	10	0.119177	96.5
bitopertin	10	0.119147	108.5
COR-170	10	0.119099	107
TAME	10	0.119093	96
TCS-5861528	10	0.119016	92
acifran	10	0.11888	101.5
BU226	10	0.118577	102
catharanthine	10	0.118535	110.5
celiprolol	10	0.118497	96.5
PF-04620110	10	0.118472	92.5
AZD2461	10	0.118451	103
valganciclovir	10	0.118349	101.5
SKF-83566	10	0.118335	100
1-octacosanol	10	0.118325	100
methyl-aminolevulinate	10	0.118067	90
amineptine	10	0.117935	105
quipazine	10	0.117872	104
OT-R-antagonist-1	10	0.11772	98.5
ATB-346	10	0.117457	97
rifamycin-sv	10	0.117445	80
NS-309	10	0.117436	93.5
usniacin-(+)	10	0.117291	107.5
CU-T12-9	10	0.117014	97
pruvanserin	10	0.116713	98.5
ferrostatin-1	10	0.1166	94
zomepirac	10	0.116531	103.5
GW-627368	10	0.116498	104
anacetrapib	10	0.116354	105.5
perifosine	10	0.116036	104
alvimopan	10	0.115951	106
diacetamate	10	0.115613	99.5
benzoxiquine	10	0.115511	97
AM-630	10	0.115509	102
delphinidin	10	0.115438	98.5
etidronic-acid	10	0.11542	103
3-carboxy-4-hydroxyphenylglycine-(S)	10	0.115394	93
Cefoselis sulfate	10	0.115352	101
terutroban	10	0.115316	111.5
BMS-182874	10	0.115247	95.5
lansoprazole	10	0.115071	99
FK-3311	10	0.114973	92.5
fisetin	10	0.114966	111
cyclandelate	10	0.114884	98
AZD3988	10	0.11488	91
etifenin	10	0.114832	109
hydroxystilbamidine	10	0.114665	109
nisin	10	0.114649	103
unbs-5162	10	0.114576	102.5
sulfaquinoxaline	10	0.11442	103.5
RQ-00203078	10	0.114359	102
coumarin	10	0.114326	89.5
amcinonide	10	0.114225	109.5
K-Ras(G12C)-inhibitor-6	10	0.114206	110
5-iodo-A-85380	10	0.11413	101
ethimizol	10	0.114114	96.5
basimglurant	10	0.114088	112
diosgenin	10	0.114054	106.5
procyanidin-B-2	10	0.113984	106
sodium-danshensu	10	0.113951	106
imidacloprid	10	0.113908	98.5
Ro-3306	10	0.113862	97
amisulpride	10	0.113702	105
fadrozole	10	0.113663	102.5
ID-8	10	0.113618	107
NAB-2	10	0.113333	108.5
L-168049	10	0.113222	100.5
galantamine	10	0.113215	102
phenelzine	10	0.113205	101.5
zanamivir	10	0.112946	108
flurbiprofen-(+/-)	10	0.232389	118
MODAFINIL	10	0.112827	109
efonidipine-monoethanolate	10	0.112654	85.5
leucylleucine-methyl-ester	10	0.112594	99.5
SK&F-10047-(+)	10	0.112486	101.5
GSK0660	10	0.112429	95
methylergometrine	10	0.112371	96.5
thiamine-pyrophosphate	10	0.11225	105
SRT3190	10	0.11215	99
AP-18	10	0.112115	97.5
netupitant	10	0.112115	94
hydroflumethiazide	10	0.111728	111.5
O6-benzylguanine	10	0.111701	108
doxylamine	10	0.111692	96
deracoxib	10	0.111619	112
carteolol	10	0.111466	96.5
LY320135	10	0.111361	97
norgestimate	10	0.111305	107.5
dutasteride	10	0.11114	111
ST-91	10	0.110796	104
nesbuvir	10	0.110729	104
FK-33-824	10	0.110604	112
ivermectin	10	0.110525	94
3-AQC	10	0.110401	106
methenamine	10	0.110331	100
alprostadil	10	0.110275	90.5
piperacillin	10	0.110218	96
piricapiron	10	0.110181	103
agomelatine	10	0.110143	113.5
miglitol	10	0.110073	105.5
fosfestrol	10	0.110036	96
AM-281	10	0.109973	87.5
tiotidine	10	0.109941	98
RHC-80267	10	0.109926	104.5
acetohexamide	10	0.109912	100
PF-04447943	10	0.109755	107.5
S-111	10	0.109621	97
atglistatin	10	0.109556	98
Perampanel	10	0.109543	90.5
betaine	10	0.109517	102.5
Hyodeoxycholic acid (HDCA)	10	0.109455	102
bropirimine	10	0.109343	99.5
acyclovir	10	0.109338	104.5
TXA127	10	0.109239	104.5
AGN-192403	10	0.10923	82
danusertib	10	0.109164	115
procyclidine	10	0.109155	99.5
vernakalant	10	0.10914	110
6,7-dehydro-17-acetoxy-progesterone	10	0.1091	105.5
CP-316819	10	0.109021	109
IWP-L6	10	0.108991	112
tideglusib	10	0.108811	108
[truncated: 3,276 more rows]
