# Supplementary material for: A host-centric morphological profiling approach to identify repurposed antiviral drugs
Source: iScience. 2026 Jul 10;29(8):116673. doi: 10.1016/j.isci.2026.116673 (PMC13380429; doi:10.1016/j.isci.2026.116673)
Supplement: Table S8. Validation screen results from the cell painting assay in A549ACE2 cells and SARS-CoV-2 (MOI 0.05), related to Figure 3 — Morphology score readout from cell painting and SARS-CoV-2 antibody readout to measure infection rate. A subset of the drug repurposing library was screened (n = 324) in 4 doses. [file mmc9.xlsx]

## Sheet: Sheet1
Compound_name	Concentration (uM)	morphology_score	Cell count (%)	Infection rate (%)			Cell Painting (morphology score)
10-DEBC	3	0.9	127	55		Cell line	A549-ACE2
10-DEBC	1	0.55	107	76		Assay	Morphological Profiling
10-DEBC	0.3	0.39	103	87		Readout	Morphological features
10-DEBC	0.1	-0.05	107	109
17-hydroxyprogesterone-caproate	30	0.79	104	34		Virus	MOI 0.05
17-hydroxyprogesterone-caproate	10	0.47	106	81		Timepoint	24 h
17-hydroxyprogesterone-caproate	3	0.34	104	88		Treatment	4 doses
17-hydroxyprogesterone-caproate	0.3	0.25	103	95		Threshold	>0.5 morphology score
2-pyridylethylamine	30	0.18	101	95		Hits	210
2-pyridylethylamine	10	-0.34	99	109
2-pyridylethylamine	3	-0.1	99	111
2-pyridylethylamine	0.3	-0.06	101	98
3-CPMT	3	0.88	123	32
3-CPMT	1	0.58	116	74
3-CPMT	0.3	-0.04	99	96
3-CPMT	0.1	-0.03	105	108
3,4-methylenedioxy-beta-nitrostyrene	10	0.48	49	39
3,4-methylenedioxy-beta-nitrostyrene	3	0.21	97	107
3,4-methylenedioxy-beta-nitrostyrene	30	0.16	16	36
3,4-methylenedioxy-beta-nitrostyrene	0.3	0.14	106	95
3'-fluorobenzylspiperone	3	0.54	107	17
3'-fluorobenzylspiperone	1	0.46	109	87
3'-fluorobenzylspiperone	0.3	0.27	102	90
3'-fluorobenzylspiperone	0.1	-0.13	97	99
3PO	30	0.47	99	82
3PO	0.3	0.39	105	93
3PO	10	0.28	97	96
3PO	3	-0.12	97	108
5-carboxamidotryptamine	30	0.09	102	93
5-carboxamidotryptamine	10	-0.11	105	101
5-carboxamidotryptamine	0.3	-0.09	98	100
5-carboxamidotryptamine	3	-0.06	96	99
7-methoxytacrine	10	0.82	115	34
7-methoxytacrine	30	0.76	111	17
7-methoxytacrine	3	0.53	109	81
7-methoxytacrine	0.3	-0.02	103	102
A-7	10	0.59	113	68
A-7	30	0.59	100	57
A-7	3	0.13	102	99
A-7	0.3	-0.27	94	110
A12B4C3	10	0.65	110	68
A12B4C3	30	0.6	104	37
A12B4C3	3	0.4	105	95
A12B4C3	0.3	0.31	107	92
afimoxifene	10	0.83	117	13
afimoxifene	3	0.75	121	47
afimoxifene	30	-0.14	81	68
afimoxifene	0.3	-0.03	99	112
alantolactone	30	0.21	9	35
alantolactone	0.3	0.1	100	104
alantolactone	3	-0.12	98	92
alantolactone	10	-0.07	97	91
alpha-methylhistamine-dihydrobromide-(S)-(+)	10	0.28	104	90
alpha-methylhistamine-dihydrobromide-(S)-(+)	0.3	0.22	109	96
alpha-methylhistamine-dihydrobromide-(S)-(+)	3	0.16	104	101
alpha-methylhistamine-dihydrobromide-(S)-(+)	30	-0.09	98	104
AM-1241	10	0.87	118	63
AM-1241	30	0.66	115	33
AM-1241	3	0.36	109	85
AM-1241	0.3	0.18	104	107
AMG-548	10	0.82	123	27
AMG-548	30	0.53	106	11
AMG-548	3	0.22	110	71
AMG-548	0.3	-0.14	93	99
AMG-PERK-44	30	0.57	103	51
AMG-PERK-44	3	0.09	101	86
AMG-PERK-44	10	0.05	103	91
AMG-PERK-44	0.3	-0.16	96	107
AMG900	0.3	0.2	73	93
AMG900	0.1	0.14	77	97
AMG900	3	-0.08	75	104
AMG900	1	-0.05	74	105
amlodipine	10	0.92	119	23
amlodipine	3	0.49	112	79
amlodipine	30	0.35	91	30
amlodipine	0.3	-0.27	96	107
amodiaquine	3	0.87	121	24
amodiaquine	10	0.76	133	12
amodiaquine	0.3	0.38	109	87
amodiaquine	30	0.1	121	14
andrographolide	0.3	-0.22	101	110
andrographolide	3	-0.17	102	102
andrographolide	1	-0.15	96	111
andrographolide	0.1	-0.02	101	103
anisomycin	0.1	0.85	103	7
anisomycin	0.3	0.65	85	6
anisomycin	1	0.48	64	18
anisomycin	3	0.46	34	14
apafant	3	0.43	102	83
apafant	30	0.24	103	93
apafant	10	-0.18	100	102
apafant	0.3	-0.03	101	101
APY0201	0.3	0.21	113	41
APY0201	3	-0.06	98	72
APY0201	30	-0.04	91	65
APY0201	10	-0.03	94	72
arglabin	30	0.3	36	33
arglabin	0.3	0.02	96	105
arglabin	3	0.01	100	94
arglabin	10	-0.15	78	95
ARQ-092	3	0.72	98	51
ARQ-092	10	0.54	94	25
ARQ-092	30	-0.21	46	78
ARQ-092	0.3	-0.1	96	107
AS-1892802	0.1	0.27	105	98
AS-1892802	1	0.26	106	94
AS-1892802	0.3	0.23	112	101
AS-1892802	3	-0.17	91	110
ASC-J9	30	0.56	70	25
ASC-J9	10	0.39	98	87
ASC-J9	0.3	0.01	100	98
ASC-J9	3	-0.06	101	97
asenapine	10	0.71	109	32
asenapine	3	0.63	118	59
asenapine	30	0.39	102	30
asenapine	0.3	0.2	102	94
auranofin	3	0.39	90	64
auranofin	1	0.34	98	86
auranofin	0.3	0.11	103	91
auranofin	0.1	0.03	98	96
axitinib	30	0.49	68	91
axitinib	10	0.35	77	96
axitinib	0.3	0.34	105	92
axitinib	3	0.32	75	98
AY-9944	3	0.76	123	39
AY-9944	10	0.56	126	17
AY-9944	0.3	0.42	104	86
AY-9944	30	0.08	113	34
AZ191	3	0.74	120	53
AZ191	1	0.38	116	95
AZ191	0.3	0.19	102	103
AZ191	0.1	0.14	106	95
azaguanine-8	3	0.33	102	94
azaguanine-8	0.3	0.27	104	91
azaguanine-8	0.1	0.12	102	106
azaguanine-8	1	0.08	102	96
AZD2858	0.3	-0.27	96	100
AZD2858	0.1	-0.23	100	103
AZD2858	3	-0.15	97	95
AZD2858	1	-0.14	107	86
azelaic-acid	0.3	0.2	103	94
azelaic-acid	10	0.06	102	98
azelaic-acid	30	0.01	102	103
azelaic-acid	3	-0.03	95	100
aztreonam	30	0.28	107	93
aztreonam	0.3	0.12	102	105
aztreonam	10	0.07	99	98
aztreonam	3	-0.22	97	109
balicatib	30	0.83	117	20
balicatib	10	0.78	119	33
balicatib	3	0.76	116	45
balicatib	0.3	0.39	107	86
BAN-ORL-24	10	0.81	117	33
BAN-ORL-24	3	0.69	117	59
BAN-ORL-24	30	0.69	123	18
BAN-ORL-24	0.3	-0.05	98	98
bardoxolone	0.1	0.07	101	97
bardoxolone	3	-0.26	94	115
bardoxolone	1	-0.09	89	99
bardoxolone	0.3	-0.05	91	99
Bardoxolone Methyl	0.3	0.09	97	98
Bardoxolone Methyl	3	-0.03	5	61
BAY-11-7082	1	-0.29	95	108
BAY-11-7082	3	-0.27	84	107
BAY-11-7082	0.3	-0.16	98	99
BAY-11-7082	0.1	0	101	106
BAY-61-3606	3	0.48	59	82
BAY-61-3606	0.1	0.21	99	94
BAY-61-3606	0.3	0.16	99	101
BAY-61-3606	1	0.02	95	107
bazedoxifene	3	0.83	122	22
bazedoxifene	1	0.36	103	85
bazedoxifene	0.3	0.05	105	103
bazedoxifene	0.1	0.02	99	97
BCTC	30	0.6	118	64
BCTC	10	0.44	108	82
BCTC	3	0.37	108	94
BCTC	0.3	-0.23	92	106
BCX-1470	10	0.59	95	54
BCX-1470	30	0.39	52	22
BCX-1470	0.3	0.05	102	97
BCX-1470	3	-0.11	99	99
benztropine-mesylate	10	0.82	123	33
benztropine-mesylate	30	0.71	120	12
benztropine-mesylate	3	0.67	112	60
benztropine-mesylate	0.3	-0.15	98	106
BETP	3	0.46	108	77
BETP	10	0.36	101	73
BETP	30	0.18	71	55
BETP	0.3	-0.19	103	103
BHQ	0.3	0.23	107	93
BHQ	10	-0.25	98	105
BHQ	3	-0.21	94	100
BHQ	30	-0.11	102	108
BIBU-1361	3	0.87	117	26
BIBU-1361	10	0.28	122	27
BIBU-1361	0.3	0.01	105	98
BIBU-1361	30	-0.37	72	90
bifemelane	10	0.7	115	43
bifemelane	30	0.69	110	16
bifemelane	3	0.43	106	96
bifemelane	0.3	-0.03	100	101
bifonazole	30	0.57	102	89
bifonazole	0.3	0.26	99	91
bifonazole	10	0.19	111	106
bifonazole	3	-0.04	112	103
BINA	0.3	0.43	100	87
BINA	30	0.23	109	101
BINA	10	0.17	104	108
BINA	3	0.13	100	96
biperiden	30	0.76	113	44
biperiden	10	0.74	112	55
biperiden	3	0.49	107	76
biperiden	0.3	-0.01	100	106
BLU9931	30	0.43	67	65
BLU9931	3	0.3	99	96
BLU9931	10	0.26	75	77
BLU9931	0.3	0.15	106	102
BMS-191011	30	0.43	65	68
BMS-191011	0.3	0.38	101	84
BMS-191011	10	0.05	80	99
BMS-191011	3	-0.01	102	102
BMS-566419	10	0.74	97	11
BMS-566419	3	0.74	93	34
BMS-566419	30	0.53	72	25
BMS-566419	0.3	0.33	102	92
BMS-833923	3	0.88	127	24
BMS-833923	0.3	0.36	101	86
BMS-833923	1	0.34	108	89
BMS-833923	0.1	0.21	103	99
BNTX	3	0.68	89	11
BNTX	1	0.64	108	59
BNTX	0.3	0.34	106	93
BNTX	0.1	0.09	101	94
bortezomib	3	0.33	30	21
bortezomib	10	0.29	27	16
bortezomib	0.3	0.26	57	45
bortezomib	30	0.23	24	23
brefeldin-A	0.1	0.73	108	33
brefeldin-A	1	0.32	38	16
brefeldin-A	3	0.26	35	30
brefeldin-A	0.3	0.14	52	42
bruceantin	3	0.33	38	12
bruceantin	0.1	0.3	62	12
bruceantin	0.3	0.26	62	16
bruceantin	1	0.24	54	20
BS-181	10	0.93	101	9
BS-181	3	0.87	115	37
BS-181	30	0.26	47	25
BS-181	0.3	0.12	102	99
butenafine	30	0.79	110	39
butenafine	10	0.58	107	77
butenafine	0.3	0.14	101	100
butenafine	3	-0.05	83	105
C-021	1	0.77	116	34
C-021	0.3	0.6	113	75
C-021	3	0.25	117	17
C-021	0.1	-0.18	99	101
calpeptin	3	0.91	120	29
calpeptin	10	0.9	123	13
calpeptin	30	0.77	118	8
calpeptin	0.3	0.69	114	56
carfilzomib	0.3	0.29	49	24
carfilzomib	0.1	0.25	69	51
carfilzomib	1	0.25	34	22
carfilzomib	3	0.18	26	20
Cathepsin Inhibitor 1	10	0.91	121	20
Cathepsin Inhibitor 1	30	0.91	121	17
Cathepsin Inhibitor 1	3	0.85	125	33
Cathepsin Inhibitor 1	0.3	0.72	117	56
CCT-031374	10	0.78	118	14
CCT-031374	3	0.58	114	67
CCT-031374	0.3	-0.08	101	105
CCT-031374	30	-0.05	106	51
CCT128930	3	0.48	105	85
CCT128930	1	0.15	104	104
CCT128930	0.1	0.13	104	99
CCT128930	0.3	-0.05	105	106
CCT129202	30	0.47	83	65
CCT129202	0.3	0.26	101	94
CCT129202	10	0.16	97	96
CCT129202	3	-0.1	97	101
cepharanthine	10	0.79	122	69
cepharanthine	3	0.53	111	75
cepharanthine	30	0.49	104	27
cepharanthine	0.3	0.04	104	98
ceritinib	3	0.69	90	44
ceritinib	1	0.56	97	65
ceritinib	0.3	0.04	100	96
ceritinib	0.1	0.01	104	110
CGP-71683	3	0.63	123	12
CGP-71683	1	0.19	101	90
CGP-71683	0.1	0.06	105	101
CGP-71683	0.3	-0.01	101	95
chlorhexidine	0.3	0.17	99	90
chlorhexidine	1	0.17	107	91
chlorhexidine	3	-0.05	106	93
chlorhexidine	0.1	-0.01	103	95
chloroquine	30	0.8	120	30
chloroquine	10	0.63	109	63
chloroquine	3	0.37	106	79
chloroquine	0.3	0.17	107	100
CID-5458317	0.3	0.22	101	99
CID-5458317	3	0.11	73	93
CID-5458317	1	-0.06	99	103
CID-5458317	0.1	-0.03	99	96
cinacalcet	3	0.67	103	59
cinacalcet	10	0.55	87	54
cinacalcet	0.3	0.09	96	93
cinnarazine	30	0.57	106	75
cinnarazine	10	0.31	107	91
cinnarazine	3	0.12	104	96
cinnarazine	0.3	-0.03	103	112
CK-636	10	0.14	101	100
CK-636	30	0.06	97	100
CK-636	0.3	-0.06	98	101
CK-636	3	-0.01	99	103
clemastine	10	0.86	123	32
clemastine	3	0.8	120	43
clemastine	30	0.52	104	21
clemastine	0.3	0.04	99	100
clomifene	3	0.8	117	31
clomifene	1	0.5	113	75
clomifene	0.3	0.35	106	84
clomifene	0.1	-0.09	101	102
colforsin-daproate	0.1	0.33	99	88
colforsin-daproate	0.3	0.05	105	98
colforsin-daproate	1	-0.06	105	106
colforsin-daproate	3	-0.03	104	108
copanlisib	1	0.35	98	90
copanlisib	3	0.32	83	92
copanlisib	0.1	0.23	101	101
copanlisib	0.3	0.09	100	97
costunolide	0.3	0.19	104	103
costunolide	30	0.15	70	66
costunolide	10	-0.21	99	106
costunolide	3	-0.19	97	104
cot-inhibitor-2	3	0.77	112	47
cot-inhibitor-2	10	0.43	66	26
cot-inhibitor-2	0.3	0.17	102	93
crizotinib-(S)	3	0.82	117	24
crizotinib-(S)	3	0.6	69	36
crizotinib-(S)	10	0.36	109	24
crizotinib-(S)	1	0.27	87	94
crizotinib-(S)	0.1	0.15	100	96
crizotinib-(S)	0.3	0.07	104	99
crizotinib-(S)	30	-0.08	18	82
crizotinib-(S)	0.3	-0.02	99	102
curcumin	30	0.48	64	14
curcumin	10	0.27	99	99
curcumin	3	0.05	107	93
curcumin	0.3	-0.12	89	102
CY208-243	30	0.69	80	52
CY208-243	10	0.44	82	87
CY208-243	3	0.26	77	99
CY208-243	0.3	-0.03	97	100
cycloheximide	0.3	0.91	95	61
cycloheximide	3	0.69	85	8
cycloheximide	10	0.52	78	12
cycloheximide	30	0.48	75	11
cyclosporin-A	10	0.56	109	36
cyclosporin-A	3	0.55	107	54
cyclosporin-A	30	0.4	99	56
cyclosporin-A	0.3	0.08	96	98
cyclovalone	30	0.46	31	21
cyclovalone	0.3	0.08	99	96
cyclovalone	3	0.06	97	103
cyclovalone	10	0.05	80	98
CYM-50358	3	0.84	120	34
CYM-50358	10	0.68	120	10
CYM-50358	0.3	0.02	101	101
CYM-50358	30	-0.13	1	43
CYM-5442	10	0.84	113	13
CYM-5442	3	0.72	118	55
CYM-5442	30	0.63	104	19
CYM-5442	0.3	0.19	100	96
DDR1-IN-1	3	0.78	121	26
DDR1-IN-1	1	0.26	114	61
DDR1-IN-1	0.1	-0.13	102	98
DDR1-IN-1	0.3	-0.1	104	96
desmethylclozapine	10	0.76	115	28
desmethylclozapine	30	0.73	121	13
desmethylclozapine	3	0.63	112	62
desmethylclozapine	0.3	0.09	100	96
dicycloverine	30	0.84	118	34
dicycloverine	10	0.78	114	46
dicycloverine	3	0.62	112	66
dicycloverine	0.3	0.02	97	94
disulfiram	10	0.51	63	27
disulfiram	3	0.45	106	76
disulfiram	0.3	0.44	105	84
disulfiram	30	0.35	58	32
ditiocarb-sodium-trihydrate	30	0.61	106	62
ditiocarb-sodium-trihydrate	10	0.19	107	95
ditiocarb-sodium-trihydrate	3	0.08	102	98
ditiocarb-sodium-trihydrate	0.3	-0.22	97	108
DMSO	0.3	-0.03	100	100
doramapimod	10	0.7	115	72
doramapimod	30	0.44	70	16
doramapimod	3	0.36	105	68
doramapimod	0.3	-0.27	91	105
droloxifene	10	0.81	110	13
droloxifene	3	0.61	113	64
droloxifene	0.3	0.24	102	93
droloxifene	30	0.15	102	39
dronedarone	3	0.81	112	13
dronedarone	1	0.64	111	65
dronedarone	0.1	0.12	103	95
dronedarone	0.3	0.11	100	94
DU-728	0.3	0.14	99	100
DU-728	30	0.1	101	99
DU-728	3	-0.11	99	101
DU-728	10	-0.04	97	102
duloxetine	10	0.8	119	37
duloxetine	30	0.78	119	9
duloxetine	3	0.1	100	94
duloxetine	0.3	0.09	101	104
dynole-34-2	0.3	-0.05	97	105
ebastine	10	0.8	111	26
ebastine	3	0.71	117	44
ebastine	30	0.25	58	26
ebastine	0.3	-0.12	99	105
EHop-016	3	0.79	118	23
EHop-016	1	0.46	103	70
EHop-016	0.1	-0.12	93	98
EHop-016	0.3	-0.03	100	97
elesclomol	3	0.63	104	68
elesclomol	10	0.52	107	99
elesclomol	30	0.39	100	86
elesclomol	0.3	0.17	93	93
ELN-441958	10	0.76	124	16
ELN-441958	3	0.55	120	85
ELN-441958	0.3	0.24	98	98
ELN-441958	30	0.13	112	16
emetine	0.1	0.87	102	5
emetine	0.3	0.7	91	5
emetine	1	0.44	69	19
emetine	3	0.43	59	23
Endoxifen HCl	3	0.87	123	30
Endoxifen HCl	10	0.84	118	8
Endoxifen HCl	0.3	0.02	98	100
Endoxifen HCl	30	-0.2	25	86
fasudil	10	0.3	109	95
fasudil	0.3	0.21	100	91
fasudil	3	0.17	95	104
fasudil	30	0.09	81	99
fendiline	10	0.9	119	13
fendiline	3	0.77	110	47
fendiline	30	0.08	43	45
fendiline	0.3	-0.14	98	100
fingolimod	10	0.74	114	12
fingolimod	3	0.46	109	64
fingolimod	0.3	-0.2	100	100
FLI-06	3	0.52	101	51
FLI-06	1	0.02	99	101
FLI-06	0.3	-0.11	104	100
FLI-06	0.1	-0.06	99	111
flumatinib	10	0.69	124	45
flumatinib	3	0.65	120	59
flumatinib	0.3	0.25	105	96
flumatinib	30	0	117	19
fluoxetine	10	0.87	124	25
fluoxetine	30	0.74	117	6
fluoxetine	3	0.65	114	63
fluoxetine	0.3	0.06	98	98
flupentixol	10	0.88	124	17
flupentixol	3	0.62	113	66
flupentixol	30	0.36	96	46
flupentixol	0.3	0.2	107	97
fluphenazine	3	0.75	122	44
fluphenazine	1	0.49	90	83
fluphenazine	0.1	0.13	103	97
fluphenazine	0.3	0.02	99	99
gallium-triquinolin-8-olate	10	0.75	69	23
gallium-triquinolin-8-olate	3	0.64	73	50
gallium-triquinolin-8-olate	30	0.35	35	23
gallium-triquinolin-8-olate	0.3	0.25	103	98
GANT-61	10	0.68	117	33
GANT-61	3	0.59	110	64
GANT-61	30	0.26	109	41
GANT-61	0.3	-0.11	95	99
gedunin	30	0.52	103	85
gedunin	3	0.18	96	95
gedunin	10	0.06	108	98
gedunin	0.3	0.03	101	107
GK921	3	0.48	86	53
GK921	0.1	0.03	101	100
GK921	1	0.02	95	101
GK921	0.3	-0.05	102	102
glafenine	30	0.74	104	53
glafenine	10	0.42	115	97
glafenine	3	0.28	85	88
glafenine	0.3	0.2	103	94
GNF-5837	10	0.82	115	22
GNF-5837	30	0.59	96	44
GNF-5837	3	0.36	105	85
GNF-5837	0.3	-0.15	100	103
go-6983	3	0.09	108	93
go-6983	0.1	0.02	100	103
go-6983	1	-0.06	100	95
go-6983	0.3	0	96	97
golvatinib	3	0.64	110	50
golvatinib	1	0.12	103	95
golvatinib	0.1	-0.16	94	107
golvatinib	0.3	-0.14	101	104
GR-127935	3	0.78	117	31
GR-127935	1	0.46	109	85
GR-127935	0.3	0.15	104	99
GR-127935	0.1	-0.16	97	106
GSK2606414	3	0.4	112	87
GSK2606414	0.3	0.18	104	96
GSK2606414	1	0.12	105	102
GSK2606414	0.1	0.02	97	102
GSK461364	3	0.65	62	36
GSK461364	1	0.19	61	103
GSK461364	0.3	0.06	55	101
GSK461364	0.1	0.01	60	104
GTS21	30	0.78	118	28
GTS21	10	0.24	110	86
GTS21	0.3	-0.18	96	108
GTS21	3	-0.04	99	99
GW-803430	10	0.87	120	20
GW-803430	30	0.67	120	18
GW-803430	3	0.6	116	73
GW-803430	0.3	0.28	104	98
haloprogin	3	0.44	100	83
haloprogin	10	0.28	79	71
haloprogin	0.3	0.18	100	97
haloprogin	30	0.1	15	15
harringtonine	0.3	0.57	92	5
harringtonine	30	0.29	37	33
harringtonine	10	0.27	50	12
harringtonine	3	0.26	62	21
homochlorcyclizine	10	0.84	113	20
homochlorcyclizine	3	0.71	117	51
homochlorcyclizine	30	0.53	95	19
homochlorcyclizine	0.3	0.01	102	97
homoharringtonine	30	0.33	30	15
homoharringtonine	0.3	0.32	68	12
homoharringtonine	10	0.3	42	19
homoharringtonine	3	0.26	49	16
HTH-01-015	3	0.67	99	77
HTH-01-015	0.3	0.2	102	105
HTH-01-015	1	0.05	103	100
HTH-01-015	0.1	-0.27	97	105
ICI-199441	3	0.89	118	21
ICI-199441	10	0.84	121	17
ICI-199441	30	0.1	92	36
ICI-199441	0.3	-0.06	96	97
IKK-16	1	0.57	111	62
IKK-16	3	0.49	109	19
IKK-16	0.3	-0.2	93	104
IKK-16	0.1	-0.12	102	101
imatinib	10	0.73	125	30
imatinib	3	0.55	114	81
imatinib	0.3	0.28	104	97
imatinib	30	-0.03	122	49
IPAG	3	0.33	109	84
IPAG	0.3	0.12	98	95
IPAG	1	0.09	97	96
IPAG	0.1	-0.05	100	100
ISRIB	3	0.03	103	96
ISRIB	10	0.01	99	103
ISRIB	30	-0.2	99	108
ISRIB	0.3	-0.01	99	100
IT1t	10	0.77	121	29
IT1t	3	0.76	115	47
IT1t	0.3	0.49	106	81
IT1t	30	0.48	123	22
ixazomib	1	0.26	72	64
ixazomib	3	0.26	59	46
ixazomib	0.3	0.25	80	98
ixazomib	0.1	0.03	90	99
ixazomib-citrate	0.1	0.41	97	81
ixazomib-citrate	1	0.3	69	47
ixazomib-citrate	3	0.28	60	43
ixazomib-citrate	0.3	0.25	74	85
JHW-007	3	0.93	116	20
JHW-007	1	0.72	114	58
JHW-007	0.3	0.4	106	85
JHW-007	0.1	0.03	102	103
JIB04	10	0.37	88	36
JIB04	30	0.36	54	50
JIB04	3	0.28	96	82
JIB04	0.3	-0.14	99	104
JLK-6	10	0.28	107	93
JLK-6	30	0.27	96	90
JLK-6	0.3	0.09	106	95
JLK-6	3	-0.15	94	102
JW-642	3	0.31	111	88
JW-642	30	0.29	105	90
JW-642	10	-0.04	105	99
JW-642	0.3	-0.02	103	100
K-Ras(G12C)-inhibitor-12	0.3	0.34	109	74
K-Ras(G12C)-inhibitor-12	3	0.05	93	86
K-Ras(G12C)-inhibitor-12	10	0.03	93	76
K-Ras(G12C)-inhibitor-12	30	-0.03	85	77
K02288	3	0.39	99	103
K02288	10	0.31	105	93
K02288	30	0.16	84	91
K02288	0.3	0.01	100	101
kenpaullone	30	0.48	67	88
kenpaullone	10	0.47	85	94
kenpaullone	3	0.37	100	96
kenpaullone	0.3	0.06	103	106
KG-5	0.1	0.24	105	94
KG-5	1	-0.15	92	111
KG-5	0.3	-0.11	98	107
KG-5	3	-0.1	61	116
KU-60019	10	0.57	113	62
KU-60019	30	0.45	104	68
KU-60019	0.3	0.15	115	108
KU-60019	3	0.09	103	98
KW-2449	10	0.62	39	26
KW-2449	3	0.51	59	79
KW-2449	0.3	0.33	105	98
KW-2449	30	0.12	1	40
L-733060	10	0.92	121	16
L-733060	3	0.72	113	57
L-733060	0.3	0.12	100	95
L-733060	30	0.01	69	42
L-760735	10	0.79	114	21
L-760735	3	0.54	107	67
L-760735	0.3	0.33	104	94
L-760735	30	0.29	96	29
lasofoxifene	3	0.72	120	40
lasofoxifene	1	0.48	106	78
lasofoxifene	0.1	0.1	105	98
lasofoxifene	0.3	0.07	102	95
LDC1267	0.3	0.33	102	91
LDC1267	3	0.25	100	107
LDC1267	10	0.23	91	90
LDC1267	30	0.15	84	93
lofemizole	3	0.07	102	104
lofemizole	0.3	0.05	97	94
lofemizole	10	-0.16	100	105
lofemizole	30	-0.13	94	100
lomitapide	3	0.91	119	12
lomitapide	1	0.6	108	72
lomitapide	0.3	0.12	104	93
lomitapide	0.1	-0.14	96	98
lonafarnib	10	0.69	94	71
lonafarnib	30	0.56	74	11
lonafarnib	3	0.41	102	85
lonafarnib	0.3	0.19	98	97
LY2090314	30	0.41	50	49
LY2090314	0.3	-0.23	79	114
LY2090314	3	-0.14	75	108
LY2090314	10	-0.05	72	92
LY2109761	0.3	0.43	108	82
LY2109761	3	0.25	104	97
LY2109761	10	0.09	96	108
LY2109761	30	-0.11	95	106
LY2228820	10	0.96	124	4
LY2228820	3	0.95	129	8
LY2228820	30	0.66	100	8
LY2228820	0.3	-0.39	87	118
LY2608204	3	0.84	115	27
LY2608204	10	0.6	118	8
LY2608204	0.3	0.2	101	94
LY2608204	30	-0.07	56	44
madrasin	30	0.75	95	1
madrasin	3	0.36	105	88
madrasin	0.3	0.29	102	90
madrasin	10	0.21	102	96
masitinib	0.3	0.14	88	98
MCOPPB	3	0.73	115	23
MCOPPB	0.3	0.38	106	89
MCOPPB	10	0.28	119	16
MCOPPB	30	-0.07	120	27
mefloquine	3	0.84	122	32
mefloquine	1	0.27	108	89
mefloquine	0.3	0.2	98	94
mefloquine	0.1	-0.29	98	107
meisoindigo	0.1	-0.25	101	103
meisoindigo	1	-0.24	98	102
meisoindigo	0.3	-0.21	102	103
meisoindigo	3	-0.12	101	97
mepacrine	3	0.79	107	16
mepacrine	1	0.63	115	61
mepacrine	0.1	0.52	109	80
mepacrine	0.3	0.52	107	92
mepazine	10	0.86	122	16
mepazine	3	0.61	112	59
mepazine	30	0.32	113	27
mepazine	0.3	0.02	103	102
metatinib	30	0.34	60	60
metatinib	10	0.16	106	97
metatinib	0.3	-0.24	95	101
metatinib	3	-0.08	102	91
metitepine	3	0.72	94	47
metitepine	0.3	0.39	104	90
metitepine	1	0.32	108	88
metitepine	0.1	0.14	101	106
metixene	3	0.88	129	30
metixene	1	0.65	110	65
metixene	0.1	0.09	106	94
metixene	0.3	-0.03	99	103
MG-132	0.3	0.7	109	38
MG-132	3	0.33	37	9
MG-132	10	0.22	22	20
MG-132	30	0.18	14	30
mibefradil	3	0.85	125	32
mibefradil	10	0.71	119	9
mibefradil	0.3	-0.1	100	102
mibefradil	30	-0.08	12	84
miglitol	0.3	0.36	106	94
miglitol	10	0.02	100	103
miglitol	3	0.01	100	102
miglitol	30	-0.07	89	111
MK-2206	3	0.79	103	29
MK-2206	1	0.31	85	97
MK-2206	0.3	0.27	99	101
MK-2206	0.1	0.19	100	105
MK2-IN-1	3	0.75	117	29
MK2-IN-1	1	0.34	107	77
MK2-IN-1	0.3	0.26	102	88
MK2-IN-1	0.1	0.14	100	97
ML167	30	0.52	99	72
ML167	10	0.47	103	89
ML167	3	0.35	111	92
ML167	0.3	0.14	99	98
ML298	10	0.74	116	32
ML298	3	0.43	102	83
ML298	30	0.22	95	25
ML298	0.3	-0.08	102	100
MLN9708	0.1	0.35	88	88
MLN9708	0.3	0.28	78	83
MLN9708	3	0.28	57	33
MLN9708	1	0.27	65	48
MOMETASONE FUROATE	10	0.6	108	28
MOMETASONE FUROATE	3	0.42	103	69
MOMETASONE FUROATE	30	0.34	94	71
MOMETASONE FUROATE	0.3	0.19	97	99
MONENSIN SODIUM	3	0.85	108	61
MONENSIN SODIUM	10	0.83	115	25
MONENSIN SODIUM	30	0.82	119	17
MONENSIN SODIUM	0.3	0.72	114	50
moxaverine	30	0.66	109	52
moxaverine	10	0.51	106	71
moxaverine	3	0.3	103	95
moxaverine	0.3	-0.15	99	104
mycophenolate-mofetil	30	0.37	92	65
mycophenolate-mofetil	0.3	0.22	102	97
mycophenolate-mofetil	10	0.22	94	81
mycophenolate-mofetil	3	0.12	80	78
N-benzylnaltrindole	3	0.47	108	69
N-benzylnaltrindole	1	0.24	104	90
N-benzylnaltrindole	0.1	0.1	100	96
N-benzylnaltrindole	0.3	0.1	101	94
nelfinavir	10	0.69	113	69
nelfinavir	30	0.42	97	10
nelfinavir	0.3	0.27	104	95
nelfinavir	3	0.2	96	102
nemonapride	30	0.86	122	16
nemonapride	10	0.82	123	49
nemonapride	3	0.69	111	61
nemonapride	0.3	-0.15	99	100
NKP-1339	0.3	0.32	98	95
NKP-1339	30	0.16	105	91
NKP-1339	10	0.14	100	97
NKP-1339	3	0.06	103	99
NLG919	3	0.49	68	19
NLG919	0.3	0.29	109	96
NLG919	30	0.11	40	31
NLG919	10	-0.11	13	32
NNC-05-2090	3	0.85	119	34
NNC-05-2090	1	0.29	109	86
NNC-05-2090	0.1	0.12	98	98
NNC-05-2090	0.3	0.04	106	98
norfluoxetine	10	0.86	128	17
norfluoxetine	3	0.26	103	84
norfluoxetine	0.3	0.13	99	99
norfluoxetine	30	0	73	46
NPS-2143	3	0.87	113	23
NPS-2143	10	0.11	68	43
NPS-2143	0.3	0.09	100	101
NS-3861	30	0.77	113	41
NS-3861	3	0.45	109	83
NS-3861	10	0.4	104	75
NS-3861	0.3	0	99	97
NSC-319726	3	0.17	88	68
NSC-319726	0.1	-0.24	96	104
NSC-319726	1	-0.19	89	104
NSC-319726	0.3	-0.09	95	104
NSC-3852	30	0.64	41	14
NSC-3852	10	0.41	63	48
NSC-3852	0.3	-0.15	97	106
NSC-3852	3	-0.09	76	96
NT157	0.1	0.06	104	104
NT157	0.3	0.02	107	103
NT157	1	-0.23	106	105
NT157	3	-0.08	93	101
NTNCB	3	0.73	119	36
NTNCB	0.1	0.29	101	90
NTNCB	1	0.28	103	84
NTNCB	0.3	-0.23	99	102
NU-6027	10	0.62	107	52
NU-6027	3	0.59	103	68
NU-6027	30	0.46	100	41
NU-6027	0.3	-0.13	100	104
NU-7441	3	0.53	98	38
NU-7441	1	0.22	105	74
NU-7441	0.3	-0.23	94	101
NU-7441	0.1	-0.14	96	101
NVP-ADW742	3	0.75	101	30
NVP-ADW742	1	0.46	82	75
NVP-ADW742	0.3	0.2	93	94
NVP-ADW742	0.1	0.14	104	98
NVP-AEW541	0.1	0.14	102	98
NVP-AEW541	3	0.07	104	94
NVP-AEW541	0.3	-0.29	98	109
NVP-AEW541	1	-0.11	96	101
NVP-BGJ398	3	0.2	93	97
NVP-BGJ398	0.1	0.05	91	99
NVP-BGJ398	1	0.02	98	110
NVP-BGJ398	0.3	-0.02	91	100
NVP-BHG712	3	0.35	111	68
NVP-BHG712	30	0.25	93	84
NVP-BHG712	10	0.14	69	41
NVP-BHG712	0.3	-0.1	98	99
NVP-BSK805	3	0.68	110	45
NVP-BSK805	1	0.47	105	86
NVP-BSK805	0.1	0.17	102	96
NVP-BSK805	0.3	0.13	103	100
Omaveloxolone (RTA-408)	3	0.09	1	0
Omaveloxolone (RTA-408)	0.3	-0.26	97	111
oprozomib	0.1	0.41	87	76
oprozomib	0.3	0.31	83	95
oprozomib	1	0.24	74	64
oprozomib	3	0.24	59	33
Oridonin (Isodonol)	1	-0.18	99	104
Oridonin (Isodonol)	0.1	-0.14	94	100
Oridonin (Isodonol)	0.3	-0.02	101	99
Oridonin (Isodonol)	3	-0.01	98	101
ozanimod	3	0.77	114	44
ozanimod	1	0.33	100	91
ozanimod	0.1	0.14	104	96
ozanimod	0.3	0.03	100	111
P22077	10	0.38	81	71
P22077	30	0.17	58	55
P22077	0.3	0.06	99	98
P22077	3	-0.18	100	106
P7C3	10	0.71	102	53
P7C3	30	0.45	84	21
P7C3	3	0.36	108	96
P7C3	0.3	0.31	107	92
parthenolide-(alternate-stereo)	0.3	0.19	101	95
parthenolide-(alternate-stereo)	0.3	0.17	101	100
parthenolide-(alternate-stereo)	0.3	0.11	104	103
parthenolide-(alternate-stereo)	1	0.09	102	106
parthenolide-(alternate-stereo)	0.1	0.07	103	99
parthenolide-(alternate-stereo)	0.1	0.04	100	101
parthenolide-(alternate-stereo)	3	-0.34	95	107
parthenolide-(alternate-stereo)	3	-0.29	101	109
parthenolide-(alternate-stereo)	3	-0.27	97	100
parthenolide-(alternate-stereo)	1	-0.14	99	103
parthenolide-(alternate-stereo)	1	-0.12	99	103
parthenolide-(alternate-stereo)	0.1	-0.06	101	102
PD-102807	10	0.83	114	25
PD-102807	3	0.69	112	59
PD-102807	30	0.42	92	26
PD-102807	0.3	-0.2	98	105
PD-153035	10	0.64	92	33
PD-153035	3	0.38	105	86
PD-153035	0.3	-0.21	87	107
PD-153035	30	-0.06	29	64
PD-156707	10	0.6	82	42
PD-156707	30	0.36	22	16
PD-156707	3	0.12	104	95
PD-156707	0.3	-0.18	98	101
PD-173074	3	0.68	109	35
PD-173074	1	0.28	103	96
PD-173074	0.1	0.01	96	105
PD-173074	0.3	-0.12	90	105
PD-407824	0.3	0.41	110	96
PD-407824	0.1	0.39	109	95
PD-407824	1	0.36	99	92
PD-407824	3	0.29	92	88
penfluridol	3	0.86	95	8
penfluridol	1	0.55	113	74
penfluridol	0.3	0.27	94	102
penfluridol	0.1	0.06	101	100
perhexiline	3	0.91	123	36
perhexiline	1	0.35	105	79
perhexiline	0.3	-0.25	96	104
perhexiline	0.1	-0.02	99	100
pexidartinib	30	0.46	92	67
pexidartinib	10	0.25	101	103
pexidartinib	3	0.07	101	102
pexidartinib	0.3	-0.17	95	104
PF-03882845	30	0.57	97	75
PF-03882845	3	0.24	107	99
PF-03882845	0.3	-0.02	100	101
PF-03882845	10	-0.01	96	98
PHA-665752	3	0.73	115	26
PHA-665752	1	0.6	108	74
PHA-665752	0.3	0.51	109	83
PHA-665752	0.1	-0.01	98	109
PhiKan-083	30	0.82	119	16
PhiKan-083	10	0.75	117	51
PhiKan-083	3	0.46	105	79
PhiKan-083	0.3	0.23	103	94
pifithrin-mu	1	0.29	101	90
pifithrin-mu	0.3	-0.19	98	106
pifithrin-mu	0.1	-0.1	98	104
pifithrin-mu	3	-0.06	99	101
PIK-293	3	0.76	98	27
PIK-293	0.3	0.21	84	89
PIK-293	10	0.02	65	70
pimavanserin	0.3	-0.07	101	100
pimozide	10	0.79	113	20
pimozide	3	0.46	108	83
pimozide	30	0.31	86	33
pimozide	0.3	-0.1	92	99
piribedil	30	0.26	104	88
piribedil	0.3	-0.23	98	109
piribedil	3	-0.1	96	104
piribedil	10	-0.05	97	99
PPY-A	0.3	0.47	113	81
PPY-A	3	0.47	104	78
PPY-A	10	0.46	99	70
PPY-A	30	0.46	60	84
prenylamine	10	0.92	123	6
prenylamine	3	0.78	119	47
prenylamine	30	-0.09	19	43
prenylamine	0.3	-0.03	103	108
primaquine	0.3	-0.01	102	97
prochlorperazine	3	0.84	123	29
prochlorperazine	10	0.79	117	12
prochlorperazine	30	0.19	64	50
prochlorperazine	0.3	0	100	95
promethazine	10	0.76	118	63
promethazine	3	0.72	112	51
promethazine	30	0.72	115	11
promethazine	0.3	0.09	103	93
propiverine	10	0.9	120	17
propiverine	3	0.77	119	51
propiverine	30	0.74	110	11
propiverine	0.3	0.19	101	95
PRT062607	3	0.74	101	32
PRT062607	10	0.43	50	72
PRT062607	30	0.3	1	121
PRT062607	0.3	-0.18	94	104
pyrintegrin	1	0.52	107	81
pyrintegrin	3	0.4	86	60
pyrintegrin	0.3	0.28	106	103
pyrintegrin	0.1	0.18	104	104
pyrithione-zinc	3	0.14	4	76
pyrithione-zinc	0.3	0.13	99	95
pyrrolidine-dithiocarbamate	3	0.39	104	83
pyrrolidine-dithiocarbamate	1	0.32	103	85
pyrrolidine-dithiocarbamate	0.3	0.28	105	93
pyrrolidine-dithiocarbamate	0.1	-0.05	101	108
quinestrol	10	0.68	85	41
quinestrol	3	0.43	110	85
quinestrol	30	0.01	23	42
quinestrol	0.3	-0.03	105	103
R-96544	10	0.87	119	22
R-96544	3	0.68	111	62
R-96544	30	0.46	99	20
R-96544	0.3	-0.09	97	105
raloxifene	3	0.42	106	84
raloxifene	0.3	0.17	102	97
raloxifene	1	-0.1	97	104
raloxifene	0.1	-0.07	94	99
rebastinib	0.1	0.31	104	97
rebastinib	0.3	0.24	103	92
rebastinib	1	0.22	102	92
rebastinib	3	0.12	96	95
Remdesivir	3	0.97	116	9
Remdesivir	1	0.96	124	16
Remdesivir	0.3	0.95	126	11
Remdesivir	10	0.93	111	2
Remdesivir	30	0.93	105	2
Remdesivir	0.1	0.82	120	18
Remdesivir	0.033	0.61	114	83
Remdesivir	0.008	0.17	104	95
revaprazan	10	0.78	115	33
revaprazan	30	0.77	99	19
revaprazan	3	0.59	110	61
revaprazan	0.3	0.16	105	91
rimcazole	10	0.81	117	13
rimcazole	3	0.76	122	43
rimcazole	30	0.11	101	41
rimcazole	0.3	0.08	108	104
Ro-48-8071	10	0.73	117	25
Ro-48-8071	3	0.67	114	59
Ro-48-8071	30	0.1	70	38
Ro-48-8071	0.3	-0.04	103	102
RS-39604	3	0.56	118	69
RS-39604	1	0.08	105	93
RS-39604	0.1	-0.18	97	106
RS-39604	0.3	-0.13	102	102
RU-28318	0.3	0.12	95	98
RU-28318	30	0.1	99	96
RU-28318	10	0.07	100	97
RU-28318	3	-0.07	103	105
RU-SKI-43	10	0.83	119	24
RU-SKI-43	3	0.65	116	60
RU-SKI-43	30	0.3	100	24
RU-SKI-43	0.3	-0.05	98	102
ruxolitinib-(S)	3	0.17	100	110
ruxolitinib-(S)	0.3	0.15	88	109
ruxolitinib-(S)	30	-0.15	36	119
ruxolitinib-(S)	10	-0.08	91	112
Salinomycin (Procoxacin)	0.3	0.84	118	28
Salinomycin (Procoxacin)	3	0.8	110	19
Salinomycin (Procoxacin)	10	0.51	116	26
Salinomycin (Procoxacin)	30	0	101	54
salmeterol	10	0.89	121	19
salmeterol	30	0.58	102	17
salmeterol	3	0.15	108	91
salmeterol	0.3	-0.02	101	107
SAR405	3	0.5	104	31
SAR405	1	0.48	114	58
SAR405	0.1	0.11	105	94
SAR405	0.3	0.09	102	88
satraplatin	1	0.26	98	90
satraplatin	0.1	0.11	107	107
satraplatin	3	0.04	93	97
satraplatin	0.3	-0.19	94	108
SB-216641	3	0.77	126	26
SB-216641	1	0.43	109	82
SB-216641	0.3	0.09	99	95
SB-216641	0.1	-0.01	102	97
SB-216763	0.3	-0.36	96	109
SB-216763	3	-0.27	94	101
SB-216763	30	-0.09	91	91
SB-216763	10	-0.07	96	90
SB-268262	1	0.22	99	92
SB-268262	3	0.22	74	74
SB-268262	0.3	0.06	104	105
SB-268262	0.1	-0.04	99	101
SB-772077B	0.1	0.19	104	103
SB-772077B	0.3	0.18	110	105
SB-772077B	3	-0.12	73	105
SB-772077B	1	-0.07	91	109
SCH-900776	30	0.84	79	13
SCH-900776	10	0.67	106	50
SCH-900776	3	0.41	110	87
SCH-900776	0.3	-0.17	99	102
securinine	3	-0.26	97	107
securinine	10	-0.24	103	109
securinine	0.3	-0.16	92	108
securinine	30	-0.11	84	87
selamectin	10	0.75	93	48
selamectin	30	0.7	111	15
selamectin	3	0.43	105	79
selamectin	0.3	-0.14	96	103
serdemetan	10	0.82	115	22
serdemetan	3	0.58	106	72
serdemetan	30	0.17	82	43
serdemetan	0.3	-0.18	102	106
SGI-1027	1	0.65	106	59
SGI-1027	0.1	0.25	106	91
SGI-1027	3	0.16	34	24
SGI-1027	0.3	-0.15	95	101
SGI-1776	3	0.76	113	48
SGI-1776	1	0.43	106	84
SGI-1776	0.1	0.31	105	94
SGI-1776	0.3	-0.09	95	106
simvastatin	0.3	0.17	101	96
simvastatin	1	0.04	104	97
simvastatin	0.1	0.01	103	98
simvastatin	3	-0.23	96	107
siramesine	3	0.84	111	26
siramesine	0.3	0.75	114	50
siramesine	1	0.69	117	60
siramesine	0.1	0.38	111	93
SKLB1002	30	0.25	85	79
SKLB1002	10	0.01	97	106
SKLB1002	3	-0.15	102	105
SKLB1002	0.3	-0.11	102	105
SNAP-5089	3	0.87	123	23
SNAP-5089	1	0.43	110	84
SNAP-5089	0.1	0.15	104	92
SNAP-5089	0.3	-0.06	100	107
sorafenib	1	-0.4	92	116
sorafenib	0.3	-0.32	101	103
sorafenib	0.1	-0.27	97	110
sorafenib	3	-0.27	93	103
spiperone	3	0.32	114	86
spiperone	10	0.19	97	31
spiperone	30	0.03	77	35
spiperone	0.3	-0.22	99	102
SPP86	10	0.54	106	53
SPP86	3	0.41	103	89
SPP86	0.3	0.34	103	90
SPP86	30	0.29	84	32
SR-33805	3	0.85	123	24
SR-33805	0.1	0.14	102	97
SR-33805	1	0.01	101	93
SR-33805	0.3	-0.02	94	97
STA-5326	30	0.18	108	35
STA-5326	3	-0.14	95	77
STA-5326	0.3	-0.01	104	51
STA-5326	10	0	106	91
stemregenin-1	10	0.84	117	60
stemregenin-1	3	0.46	103	84
stemregenin-1	0.3	0.34	101	93
stemregenin-1	30	0	45	26
STF-62247	3	0.31	106	50
STF-62247	1	0.28	110	83
STF-62247	0.1	0.25	108	92
STF-62247	0.3	0.02	107	91
SU11274	3	0.61	105	46
SU11274	30	0.53	85	34
SU11274	10	0.45	70	20
SU11274	0.3	0.29	94	89
sulforaphane	30	0.82	109	18
sulforaphane	10	0.33	85	79
sulforaphane	0.3	0.21	104	95
sulforaphane	3	-0.05	99	95
suloctidil	10	0.74	122	26
suloctidil	3	0.31	112	83
suloctidil	30	0.13	65	25
suloctidil	0.3	0.02	102	99
sunitinib	1	0.53	113	71
sunitinib	3	0.51	95	37
sunitinib	0.3	0.35	100	93
sunitinib	0.1	0.28	107	96
TA-01	10	0.39	118	71
TA-01	30	0.07	108	79
TA-01	3	0.04	114	83
TA-01	0.3	-0.14	92	95
TAK-960	3	0.58	58	37
TAK-960	1	0.15	54	88
TAK-960	0.1	-0.06	61	107
TAK-960	0.3	-0.01	60	103
tecalcet	10	0.9	116	52
tecalcet	30	0.78	112	10
tecalcet	3	0.47	105	84
tecalcet	0.3	-0.35	97	111
tenovin-6	3	0.8	113	23
tenovin-6	0.1	0.22	100	91
tenovin-6	0.3	0.15	102	90
tenovin-6	1	-0.08	98	93
tetrandrine	3	0.79	115	23
tetrandrine	0.3	0.37	106	92
tetrandrine	10	0.07	119	21
tetrandrine	30	-0.15	79	42
tetrindole	3	0.87	117	28
tetrindole	1	0.29	102	77
tetrindole	0.3	0.07	101	96
tetrindole	0.1	0.02	102	102
thaliblastine	3	0.61	120	28
thaliblastine	0.3	0.32	109	95
thaliblastine	10	0.29	122	21
thaliblastine	30	-0.02	115	34
thiazovivin	0.1	0.31	115	98
thiazovivin	0.3	0.18	108	101
thiazovivin	1	0.16	90	98
thiazovivin	3	-0.1	88	108
thiethylperazine	3	0.81	116	40
thiethylperazine	10	0.8	122	12
thiethylperazine	0.3	0.15	98	99
thiethylperazine	30	-0.01	17	61
thioridazine	3	0.84	121	21
thioridazine	1	0.34	110	82
thioridazine	0.1	0.31	106	94
thioridazine	0.3	0.1	104	101
tie2-kinase-inhibitor	10	0.69	122	43
tie2-kinase-inhibitor	30	0.58	112	59
tie2-kinase-inhibitor	3	0.39	114	87
tie2-kinase-inhibitor	0.3	0.15	101	98
tilorone	3	0.5	108	46
tilorone	1	0.45	102	77
tilorone	0.3	0.37	106	84
tilorone	0.1	0.26	102	88
toceranib	3	0.51	111	80
toceranib	1	0.33	102	100
toceranib	0.1	0.22	107	88
toceranib	0.3	-0.03	103	107
toremifene	3	0.76	127	44
toremifene	1	0.36	107	89
toremifene	0.3	0.28	107	88
toremifene	0.1	-0.1	100	105
trequinsin	30	0.75	110	19
trequinsin	10	0.67	111	59
trequinsin	3	0.26	103	93
trequinsin	0.3	0.06	100	97
triflupromazine	10	0.84	119	16
triflupromazine	3	0.65	111	53
triflupromazine	30	0.41	62	32
triflupromazine	0.3	0.09	98	96
Triparanol	3	0.85	118	24
Triparanol	1	0.22	103	84
Triparanol	0.1	0.02	100	100
Triparanol	0.3	-0.17	99	100
tyrphostin-AG-1478	10	0.52	106	57
tyrphostin-AG-1478	30	0.35	69	19
tyrphostin-AG-1478	3	0.32	102	91
tyrphostin-AG-1478	0.3	-0.07	97	101
tyrphostin-AG-835	0.3	0.43	100	84
tyrphostin-AG-835	10	-0.25	94	108
tyrphostin-AG-835	30	-0.2	94	106
tyrphostin-AG-835	3	-0.17	93	100
U-18666A	3	0.69	117	29
U-18666A	1	0.41	114	81
U-18666A	0.3	0.19	105	93
U-18666A	0.1	-0.31	96	108
UK-383367	10	0.38	102	89
UK-383367	30	0.25	101	95
UK-383367	0.3	-0.06	102	102
UK-383367	3	0	100	98
UNC0638	3	0.76	120	21
UNC0638	0.3	0.28	104	92
UNC0638	10	0.07	120	13
UNC0638	30	-0.22	85	37
UNC0642	3	0.76	122	21
UNC0642	0.3	0.09	94	87
UNC0642	10	0.09	123	13
UNC0642	30	-0.23	89	35
UNC0646	10	0.92	112	26
UNC0646	3	0.67	110	68
UNC0646	0.3	0.28	106	92
UNC0646	30	-0.11	25	47
UNC1999	10	0.8	119	29
UNC1999	30	0.6	121	13
UNC1999	3	0.43	109	87
UNC1999	0.3	0.06	103	100
URMC-099	3	0.68	108	18
URMC-099	1	0.6	110	85
URMC-099	0.3	0.37	105	102
URMC-099	0.1	0.26	111	99
VE-822	1	0.57	128	51
VE-822	3	0.55	118	25
VE-822	0.1	0.32	107	89
VE-822	0.3	0.31	110	89
VU0240551	3	0.29	97	88
VU0240551	10	0.25	107	92
VU0240551	30	0.25	100	84
VU0240551	0.3	-0.03	97	105
VU0364739	3	0.7	115	35
VU0364739	10	0.39	93	20
VU0364739	30	0.06	3	48
VU0364739	0.3	-0.21	96	107
WAY-600	1	0.61	108	56
WAY-600	0.3	0.46	101	81
WAY-600	3	0.33	107	35
WAY-600	0.1	0.01	102	103
wiskostatin	3	0.74	119	46
wiskostatin	1	0.24	104	87
wiskostatin	0.3	0.05	100	98
wiskostatin	0.1	0.02	102	107
XL019	30	0.33	109	46
XL019	10	0.26	109	86
XL019	0.3	0.04	98	100
XL019	3	-0.09	99	101
Y-134	10	0.74	119	23
Y-134	3	0.39	105	92
Y-134	30	0.12	112	32
Y-134	0.3	-0.14	98	108
Y-26763	30	0.82	116	36
Y-26763	10	0.81	119	40
Y-26763	3	0.56	107	77
Y-26763	0.3	0.26	105	93
Y-29794	3	0.88	123	23
Y-29794	1	0.57	111	74
Y-29794	0.3	0.17	101	95
Y-29794	0.1	-0.04	98	99
Y-320	3	0.52	110	66
Y-320	0.3	0.22	100	95
Y-320	1	0.12	99	90
Y-320	0.1	-0.12	101	101
YM-201636	3	0.45	102	47
YM-201636	0.3	0.31	100	90
YM-201636	10	0.08	101	63
YM-201636	30	-0.12	78	110
ZLN005	30	0.77	110	32
ZLN005	10	0.7	115	57
ZLN005	3	0.37	113	87
ZLN005	0.3	0.14	98	99
zolantidine	10	0.9	119	20
zolantidine	3	0.76	118	50
zolantidine	30	0.62	124	12
zolantidine	0.3	-0.12	101	98
