# Supplementary material for: A host-centric morphological profiling approach to identify repurposed antiviral drugs
Source: iScience. 2026 Jul 10;29(8):116673. doi: 10.1016/j.isci.2026.116673 (PMC13380429; doi:10.1016/j.isci.2026.116673)
Supplement: Table S9. Counter screen for drug-induced phospholipidosis (DIPL) in non-infected A549ACE2 cells, related to Figures 3 and S2 — A subset of the drug repurposing library (n = 324) in 6 doses. Immunofluorescent readout in live cells at 24, 48, and 72 h. [file mmc10.xlsx]

## Sheet: %DIPL
Compound_name	concentration (uM)	24h DIPL (%)	24h cell count	48h DIPL ( %)	48h cell count	72h DIPL( %)	72h cell count	Notes	Cell line	A549-ACE2
A-7	0.3	-0.22	244	4.45	468.5	6.65174	883.5		Assay	Drug-induced phospholipidosis
A-7	0.833333	-3.06	231.5	-1.53	464	-2.49879	860.5		Readout	Images --> fluorescence
A-7	3.33333	-1.47	227.5	1.98	440	1.5785	813.5
A-7	6.66667	0.23	217.5	0.72	463	1.15139	890.5		Timepoint	24, 48, 72 h
A-7	10	6.13	185	6.81	382	2.50445	719		Treatment	5 doses
A-7	30	44.68	154.5	27.4	293	19.2324	486		Threshold calculations	Average of DMSO + 3xSD DMSO for no significant DIPL. Missing values correspond to wells excluded due to toxicity
calpeptin	0.3	5.73	313	3.11	664	4.91945	1059		Threshold	< 9% no significant DIPL; 9-20% low DIPL; 20-100% moderate-high DIPL; >100% very high DIPL
calpeptin	0.833333	6.24	303	2.48	648	2.15508	1122
calpeptin	3.33333	10.61	314	7.49	634	4.4787	1075.5
calpeptin	6.66667	21.26	285	16.95	601	13.4622	1041
calpeptin	10	26.22	316	26.59	610.5	24.5731	1015
calpeptin	30	64.51	274.5	77.19	494.5	87.8471	764
5-carboxamidotryptamine	0.3	1.09	357	2.16	782.5	3.21589	1272.5
5-carboxamidotryptamine	0.833333	-2.6	326	-0.39	673.5	-1.6059	1167
5-carboxamidotryptamine	3.33333	-3.13	306.5	0.18	614.5	-0.767768	1071.5
5-carboxamidotryptamine	6.66667	-2	318.5	-1.08	665	-1.96284	1069.5
5-carboxamidotryptamine	10	-0.66	330.5	-0.13	696.5	0.562104	1162
5-carboxamidotryptamine	30	2.03	321.5	2.67	639.5	3.08438	1040
IPAG	0.3	6.05	275.5	4.41	563.5	3.76682	938.5
IPAG	0.833333	1.36	282.5	-0.4	565.5	-0.614223	949.5
IPAG	3.33333	10.49	310.5	7.24	618.5	6.92611	1054.5
IPAG	6.66667	20.08	311.5	16.26	622.5	14.9223	1019.5
IPAG	10	46.26	319	40.23	593	39.6065	927.5
IPAG	30	64.22	156
alpha-methylhistamine-dihydrobromide-(S)-(+)	0.3	1.4	311	2.76	638	2.87722	1075
alpha-methylhistamine-dihydrobromide-(S)-(+)	0.833333	-2.09	349.5	-1.54	742	-1.77035	1234.5
alpha-methylhistamine-dihydrobromide-(S)-(+)	3.33333	-0.4	328.5	-1.15	657	-1.1747	1127
alpha-methylhistamine-dihydrobromide-(S)-(+)	6.66667	-0.13	315	-0.6	648.5	-0.807452	1109
alpha-methylhistamine-dihydrobromide-(S)-(+)	10	-1.06	366	0.05	734.5	0.329739	1211
alpha-methylhistamine-dihydrobromide-(S)-(+)	30	2.88	327	3.3	699.5	4.00776	1159
tyrphostin-AG-835	0.3	-1.37	314	0.54	673	1.4488	1085.5
tyrphostin-AG-835	0.833333	-2.62	353	-1.03	716.5	-1.18344	1187.5
tyrphostin-AG-835	3.33333	-1.58	311	-0.99	641	-1.00877	1097
tyrphostin-AG-835	6.66667	-3.84	284	-2.47	469.5	-1.52605	739.5
tyrphostin-AG-835	10	-4.98	269.5	-3.26	402.5	-1.7976	624.5
tyrphostin-AG-835	30	7.06	220	-1.07	224.5
parthenolide-(alternate-stereo)	0.3	0.59	342	-0.19	730	0.269621	1169.5
parthenolide-(alternate-stereo)	0.833333	0.75	321	-1.41	693	-1.11379	1235
parthenolide-(alternate-stereo)	3.33333	1.66	311.5	1.85	622	-0.987046	1069.5
parthenolide-(alternate-stereo)	6.66667	10.73	229	6.8	470.5	3.00842	852.5
parthenolide-(alternate-stereo)	10	21.71	178	15.92	315	9.00874	593.5
3'-fluorobenzylspiperone	0.3	3.51	244	4.33	499	4.04146	930.5
3'-fluorobenzylspiperone	0.833333	-1.7	243	1.23	472	1.0533	875
3'-fluorobenzylspiperone	3.33333	29.01	210	42.23	333.5	39.3005	525.5
3'-fluorobenzylspiperone	6.66667	48.16	242	60.03	856	48.1017	1190
3'-fluorobenzylspiperone	10	-29.05	156.5
3'-fluorobenzylspiperone	30	-34.93	134
tetrindole	0.3	5.21	195.5	7.95	389	7.77876	728
tetrindole	0.833333	10.24	249.5	8.82	510.5	3.52028	931.5
tetrindole	3.33333	71.57	189	80.83	371	72.2295	652.5
tetrindole	6.66667	84.45	184	101.12	355.5	100.736	665.5
tetrindole	10	84.86	133.5	114.96	237	121.888	401.5
tetrindole	30	215.02	101
pyrrolidine-dithiocarbamate	0.3	1.65	327.5	1.79	696	3.80342	1193.5
pyrrolidine-dithiocarbamate	0.833333	-0.57	321.5	0.61	671.5	0.445798	1133
pyrrolidine-dithiocarbamate	6.66667	5.92	100.5
pyrrolidine-dithiocarbamate	10	3.64	107
pyrrolidine-dithiocarbamate	30	-1.59	130
N-benzylnaltrindole	0.3	4.31	334.5	5.61	679	4.10458	1108
N-benzylnaltrindole	0.833333	4.24	295.5	4.16	611.5	4.22557	1008
N-benzylnaltrindole	3.33333	48.73	296	44.93	549	35.3735	904.5
N-benzylnaltrindole	6.66667	70.11	311	83.74	538	81.766	761
N-benzylnaltrindole	10	58.99	242.5	102.18	363.5	110.597	474.5
N-benzylnaltrindole	30	26.16	151
bifemelane	0.3	0.28	216	-0.08	430	3.27126	811
bifemelane	0.833333	1.11	208	-3.86	438	-0.25714	817.5
bifemelane	3.33333	22.86	208	22.58	437	16.808	785.5
bifemelane	6.66667	61.76	228.5	74.75	431.5	61.5782	757
bifemelane	10	79.88	222	87.4	432.5	86.2173	740.5
bifemelane	30	96.42	223	108.1	382.5	116.23	580.5
ICI-199441	0.3	0.7	353	4.43	753.5	3.90768	1210.5
ICI-199441	0.833333	4.92	330	3.22	594.5	2.85313	989
ICI-199441	3.33333	51.16	316	36.7	614	31.5284	989.5
ICI-199441	6.66667	90.59	318.5	77.69	613	65.5907	921.5
ICI-199441	10	95.85	327	97.78	575	90.5091	861.5
ICI-199441	30	112.06	167.5
BNTX	0.3	0.73	342	0.39	677.5	2.04327	1093.5
BNTX	0.833333	2.81	264.5	0.51	492.5	0.60539	796
BNTX	3.33333	24.88	234.5	26.02	245
BNTX	6.66667	20.53	109
3-CPMT	0.3	4.71	260.5	7.06	569.5	7.87792	1035
3-CPMT	0.833333	3.97	290	3.72	637.5	7.27697	1131
3-CPMT	3.33333	55.16	252	51.89	515	40.0195	929
3-CPMT	6.66667	83.22	201.5	88.06	383	85.1803	705
3-CPMT	10	94.37	252	103.49	504	101.659	841
3-CPMT	30	114.18	196.5	126.05	228
RS-39604	0.3	7	216	8.74	442	9.14844	876.5
RS-39604	0.833333	-3.07	211	0.25	399.5	2.57223	708
RS-39604	3.33333	1.58	221	7.6	409.5	12.6135	690
RS-39604	6.66667	15.15	252	19.63	493.5	21.1801	780
RS-39604	10	28.53	234.5	29.2	396	34.7653	590.5
RS-39604	30	59.26	151
spiperone	0.3	-1.11	272	1.78	576	1.56973	987.5
spiperone	0.833333	-1.19	288.5	-0.92	575	-0.0915794	968.5
spiperone	3.33333	0.56	293.5	2.83	592	2.5855	1027
spiperone	6.66667	7.38	295.5	6.18	609.5	6.40246	1029.5
spiperone	10	19.15	273.5	13.44	518	14.9444	834
spiperone	30	20.99	188.5
desmethylclozapine	0.3	3.47	295.5	4.09	605	4.4986	997.5
desmethylclozapine	0.833333	2.91	301.5	3.86	599.5	2.23573	1018.5
desmethylclozapine	3.33333	26.99	348.5	21.22	703	18.2975	1200
desmethylclozapine	6.66667	53.87	318	55.37	608	49.1507	1004.5
desmethylclozapine	10	65.16	301	70.69	570	76.1091	879.5
desmethylclozapine	30	91.29	195	95.8	279	115.847	408
piribedil	0.3	0.73	317	1.04	673	3.05432	1170
piribedil	0.833333	-0.78	369	-0.48	746	-0.292221	1266.5
piribedil	3.33333	-1.88	368.5	-0.16	740.5	-0.286974	1231.5
piribedil	6.66667	-1.98	296.5	0.15	612	2.20328	1075.5
piribedil	10	-0.73	328	0.48	698	1.91787	1174
piribedil	30	4.07	349	5.06	729	7.77345	1141
zolantidine	0.3	3.01	333	3.2	692.5	5.43034	1178.5
zolantidine	0.833333	2.56	310	2.85	651	2.62939	1057
zolantidine	3.33333	9.9	288	4.98	592	7.70153	965.5
zolantidine	6.66667	36.94	273.5	28.69	541	25.3732	880
zolantidine	10	64.28	288.5	56.2	515	50.2878	823
zolantidine	30	91.69	246	97.06	343.5	115.82	373
L-733060	0.3	3.76	335.5	4.92	675.5	5.63001	1148.5
L-733060	0.833333	11.36	357	7.68	716.5	5.42577	1179.5
L-733060	3.33333	79.25	290.5	61.55	577	40.2468	945
L-733060	6.66667	99.1	296.5	89.23	551.5	84.9687	871.5
L-733060	10	103.67	252	97.19	457.5	92.9773	706.5
brefeldin-A	0.3	-4.02	116.5
brefeldin-A	0.833333	-5.26	109.5
brefeldin-A	3.33333	-7.24	108
brefeldin-A	10	-7	100
BHQ	0.3	-1.9	268	0.34	589.5	1.26505	1003
BHQ	0.833333	-1.4	295.5	-0.42	633	-0.23879	1084.5
BHQ	3.33333	-2.59	281.5	0.34	589.5	0.447897	1010
BHQ	6.66667	-1.18	322	0.2	674	0.902673	1110.5
BHQ	10	-1.14	317.5	1.69	664.5	1.41884	1152.5
BHQ	30	7.24	353.5	7.51	748.5	7.15784	1183.5
SB-216641	0.3	2.56	305	4.9	635.5	5.85375	1058.5
SB-216641	0.833333	13.6	306.5	6.68	606.5	5.56093	1023.5
SB-216641	3.33333	76.88	312.5	68.05	579	57.7491	852
SB-216641	6.66667	75.19	309	79.2	515	86.2167	674
SB-216641	10	56.03	273.5
CY208-243	0.3	2.51	320.5	1.19	667	4.71	1119.5
CY208-243	0.833333	3.29	278.5	3.01	487	3.89912	728.5
CY208-243	3.33333	14.11	208	17.44	209.5
CY208-243	6.66667	30.73	200.5	28.41	216
CY208-243	10	58.39	203.5	77.32	216
CY208-243	30	88.19	167.5
anisomycin	0.3	4.72	185
anisomycin	0.833333	-0.99	129
kenpaullone	0.3	-0.53	384	1.47	810	2.92018	1317
kenpaullone	0.833333	-1.07	419.5	-0.14	904	0.873657	1574.5
kenpaullone	3.33333	-1.23	321	1.745	676	5.1349	1079
kenpaullone	6.66667	1.24	237	3.52	429	6.51705	519.5
kenpaullone	10	-0.93	266	2.75	536	5.65621	813
kenpaullone	30	4.23	184.5	2.49	389	9.54373	490
homoharringtonine	0.3	-2.95	119
GR-127935	0.3	2.12	308	4.59	630.5	4.02731	1067
GR-127935	0.833333	34.95	308	17.28	618	12.8303	999
GR-127935	3.33333	61.8	304	79.08	534	79.7981	775.5
GR-127935	6.66667	56.74	307.5	76.8	477.5	80.7925	598
GR-127935	10	35.21	260.5	56.28	207
GR-127935	30	28.26	274
rimcazole	0.3	4.49	312.5	7.19	646.5	8.98539	1044.5
rimcazole	0.833333	10.34	321.5	8.94	636.5	8.75523	1058.5
rimcazole	3.33333	68.51	320.5	52.53	617.5	45.7508	967
rimcazole	6.66667	99.33	298	90.81	554	86.9651	887
rimcazole	10	102.17	293.5	104.64	525	105.759	808.5
rimcazole	30	118.2	253	134.96	590	137.257	814
amodiaquine	0.3	1.67	297	6.3	631	8.48442	1107	Known DIPL inducer, excluded from further analysis
amodiaquine	0.833333	-8.5	326	-3.61	662	-0.00896668	1169.5	Known DIPL inducer, excluded from further analysis
amodiaquine	3.33333	-12.33	254	-4.99	546.5	-2.08087	976	Known DIPL inducer, excluded from further analysis
amodiaquine	6.66667	-2.56	264.5	-5.02	527	-0.967483	945.5	Known DIPL inducer, excluded from further analysis
amodiaquine	10	0.33	302.5	-2.32	589	-1.29581	1010	Known DIPL inducer, excluded from further analysis
amodiaquine	30	60.42	277.5	72.48	478	91.5443	728	Known DIPL inducer, excluded from further analysis
chlorhexidine	0.3	-0.01	351.5	3.12	742.5	3.95123	1262.5
chlorhexidine	0.833333	-1.75	311.5	2.84	661.5	2.67049	1128
chlorhexidine	3.33333	7.04	333.5	15.7	663.5	18.9298	1112
chlorhexidine	6.66667	31.61	346	40.31	666.5	39.339	1025.5
chlorhexidine	10	58.63	339.5	57.2	511	61.2091	556.5
chlorhexidine	30	105.08	246.5
chloroquine	0.3	-1.87	317	0.66	683	1.29219	1152	DMSO solubility issues, excluded from further analysis
chloroquine	0.833333	-2.36	301	-0.34	628.5	0.762066	1028.5	DMSO solubility issues, excluded from further analysis
chloroquine	3.33333	-1.7	344	-0.31	735	1.8127	1173.5	DMSO solubility issues, excluded from further analysis
chloroquine	6.66667	-2.43	362.5	1.64	757	4.20646	1187.5	DMSO solubility issues, excluded from further analysis
chloroquine	10	5.36	308.5	8.85	645	12.3522	1066.5	DMSO solubility issues, excluded from further analysis
chloroquine	30	32.08	334	31.98	673	28.8499	1100.5	DMSO solubility issues, excluded from further analysis
clemastine	0.3	0.63	340.5	1.7	708	4.54844	1194
clemastine	0.833333	8.33	279.5	9.62	579.5	9.80982	983.5
clemastine	3.33333	38.49	316	25.77	655.5	21.4812	1113
clemastine	6.66667	87.15	302.5	80.57	607	79.4703	942
clemastine	10	102.27	318	96.85	592	95.5583	938
clemastine	30	98.38	172
clomifene	0.3	9.43	238	7.92	523	9.06663	907.5
clomifene	0.833333	34.38	261	29.72	548.5	23.521	959
clomifene	3.33333	86.04	309	72.81	635	62.7241	1034.5
clomifene	6.66667	104.43	274.5	101.34	540	94.3156	853.5
clomifene	10	114.81	251.5	120.5	382	143.975	488
clomifene	30	47.64	102
dicycloverine	0.3	4.66	255	6.16	533.5	5.15554	897
dicycloverine	0.833333	1.82	293	1.46	587.5	-0.58813	1034
dicycloverine	3.33333	4.06	290	3.34	613.5	0.239495	1038
dicycloverine	6.66667	5.19	365	3.8	722	2.21554	1186.5
dicycloverine	10	6.77	306.5	4.6	652	2.64001	1068
dicycloverine	30	68.59	235.5	45.88	465.5	30.2838	819.5
pyrithione-zinc	0.3	-3.98	203	-0.06	404	2.14628	706
pyrithione-zinc	0.833333	2.2	104
disulfiram	0.3	2.43	120
disulfiram	0.833333	-1.42	126
disulfiram	3.33333	2.59	184
disulfiram	6.66667	-0.54	267.5	-0.28	501	1.75372	760.5
disulfiram	10	2.87	250	1.88	478.5	1.77284	756.5
disulfiram	30	7.83	183
emetine	0.3	3.73	192.5
emetine	0.833333	5.74	123
17-hydroxyprogesterone-caproate	0.3	6.66	247	5.77	536	6.76346	933
17-hydroxyprogesterone-caproate	0.833333	6.09	245	4.75	510.5	2.38155	889
17-hydroxyprogesterone-caproate	3.33333	4.63	260.5	0.98	547	2.24256	941.5
17-hydroxyprogesterone-caproate	6.66667	8.81	248	3.88	502	4.30268	853
17-hydroxyprogesterone-caproate	10	8.05	296.5	3.43	570.5	4.77068	979
17-hydroxyprogesterone-caproate	30	21.53	224	9.55	350	13.5524	501.5
primaquine	0.3	2.39	322.5	2.15	674	2.76334	1138.5
prochlorperazine	0.3	1.08	351.5	0.82	742.5	3.56609	1242.5
prochlorperazine	0.833333	10.53	321	7.81	639	9.5366	1090
prochlorperazine	3.33333	48.64	338	45.8	640	34.9704	1028
prochlorperazine	6.66667	76.27	317	83.34	581.5	74.9868	903
prochlorperazine	10	92.21	308	94.36	526	103.843	738
prochlorperazine	30	56.56	170.5
promethazine	0.3	1.08	317	-0.1	683	1.14232	1160
promethazine	0.833333	0.17	333	0.2	706.5	0.443245	1180.5
promethazine	3.33333	9.69	314.5	6.54	646.5	8.72313	1030
promethazine	6.66667	43.23	289	31.9	578.5	23.5736	945
promethazine	10	62.08	299.5	55.63	587	50.4365	950
promethazine	30	91.99	322.5	96.74	534	101.912	742
mepacrine	0.3	49.77	260	41.17	544.5	37.0175	973.5
mepacrine	0.833333	61.55	235	57.71	497.5	47.4123	873.5
mepacrine	3.33333	88.02	266	78.53	508	72.3851	855.5
mepacrine	6.66667	118.15	217.5	136.97	289.5	140.539	416.5
mepacrine	10	135.16	210.5	196.91	223.5
mepacrine	30	183	155.5
thioridazine	0.3	14.91	361	9.22	788	7.1388	1279
thioridazine	0.833333	4.83	300.5	4.87	628.5	2.71013	1074.5
thioridazine	3.33333	47.81	274.5	28.46	559	19.973	930.5
thioridazine	6.66667	79.34	273	86.43	475.5	83.7427	746
thioridazine	10	85.95	285.5	99.35	423.5	116.628	539.5
thioridazine	30	44.85	141
azelaic-acid	0.3	-0.21	334	0.97	730	3.55949	1213.5
azelaic-acid	0.833333	-0.53	341	-0.84	724	0.0210807	1207.5
azelaic-acid	3.33333	-0.9	344	-1.1	746	0.507169	1242.5
azelaic-acid	6.66667	-0.71	351.5	0.62	756	0.701016	1247
azelaic-acid	10	-1.82	371	-0.42	740	1.18561	1184
azelaic-acid	30	0.53	305.5	2.28	628	4.29268	1040
fluphenazine	0.3	3.92	309.5	2.29	622	4.13818	1077
fluphenazine	0.833333	11.11	264.5	10.01	526.5	10.6867	951.5
fluphenazine	3.33333	44.26	283	32.41	540.5	24.2836	949
fluphenazine	6.66667	81.84	274	91.31	498.5	80.1769	846.5
fluphenazine	10	102.88	218	114.01	376.5	116.319	573.5
fluphenazine	30	78.94	162
glafenine	0.3	0.74	288	0.09	559.5	-1.14622	1029.5
glafenine	0.833333	1.36	278	-3.04	580.5	-3.87035	1034
glafenine	3.33333	2	310.5	0.5	630	-2.67281	1081.5
glafenine	6.66667	1.93	280.5	3.25	560.5	0.336346	913.5
glafenine	10	2.17	283.5	3.8	537	3.92904	837
glafenine	30	23.79	245	23.12	371	30.075	425.5
pimozide	0.3	4.09	305	4.99	626.5	6.58859	1048
pimozide	0.833333	5.84	308	5.4	618	6.94418	1051
pimozide	3.33333	24.49	291.5	17.81	534	22.6652	855.5
pimozide	6.66667	59.78	288	56.87	502.5	60.3448	752
pimozide	10	64.4	286	80.98	474	85.2522	653
pimozide	30	77.99	305	99.55	426.5	111.182	530.5
suloctidil	0.3	2.27	299.5	4.05	653	3.93165	1115.5
suloctidil	0.833333	1.81	301.5	0.83	620.5	-1.43054	1071
suloctidil	3.33333	10.52	319.5	9.1	646.5	8.75964	1091.5
suloctidil	6.66667	42.19	279.5	35.47	530.5	31.2757	879
suloctidil	10	60.05	320	56.99	587	53.8611	923
suloctidil	30	84.33	217.5	95.58	276	114.491	332.5
cycloheximide	0.3	-0.53	239	-0.04	416	2.91942	723.5
cycloheximide	0.833333	-0.32	197.5	0.07	254.5	1.47535	337
cycloheximide	3.33333	0.78	129
cycloheximide	6.66667	3.99	143
cycloheximide	10	5.76	109
cyclosporin-A	0.3	0.22	171.5	5.4	366	8.10077	669.5
cyclosporin-A	0.833333	-6.84	200.5	-2.12	401	-0.1519	713
cyclosporin-A	3.33333	5.23	184	5.8	336	10.1173	560
cyclosporin-A	6.66667	15.19	150	14.66	236.5	19.7138	332
cyclosporin-A	10	24.99	196	20.35	272.5	23.3309	300
cyclosporin-A	30	22.91	106
MONENSIN SODIUM	0.3	-1.18	227	5.4	443	6.26715	849
MONENSIN SODIUM	0.833333	-1.15	215.5	3.73	436	4.79193	797.5
MONENSIN SODIUM	3.33333	0.94	220	5.09	329	7.81611	422
MONENSIN SODIUM	6.66667	1.15	205.5	-3.84	250
MONENSIN SODIUM	10	-4.98	225	-2.31	244
MONENSIN SODIUM	30	-12.69	226	-14.69	208
quinestrol	0.3	11.08	258.5	12.18	519.5	8.56452	944.5
quinestrol	0.833333	13.66	256.5	17.79	551.5	16.2492	994
quinestrol	3.33333	17.2	264.5	21.18	528.5	19.1056	948
quinestrol	6.66667	16.92	230	25.76	471.5	27.2736	860
quinestrol	10	13.88	214.5	23.59	371.5	29.1659	623
quinestrol	30	23.33	200	37.6	214
fasudil	0.3	2.16	255.5	-1.05	521.5	-0.816794	1001.5
fasudil	0.833333	3.44	294.5	1.86	577.5	4.15654	1075
fasudil	3.33333	3.73	275.5	2.54	545.5	-3.10408	973
fasudil	6.66667	3.03	240	5.9	499.5	3.32342	883.5
fasudil	10	8.33	262	6.6	542	3.85665	980.5
fasudil	30	18.32	228.5	20.6	437	12.4821	724
mefloquine	0.3	2.22	345	3.66	716.5	5.03734	1182
mefloquine	0.833333	17.4	332.5	12.97	663	11.3415	1067
mefloquine	3.33333	75.03	290.5	67.79	545	58.829	858
mefloquine	6.66667	83.85	261	86.74	421.5	87.9422	671
mefloquine	10	88.4	292	101.67	442	97.7279	653
triflupromazine	0.3	2.77	325	5.08	659.5	2.37974	1111
triflupromazine	0.833333	3.05	313	0.98	630	3.29243	1041
triflupromazine	3.33333	42.32	309.5	24.57	662.5	20.3382	1089.5
triflupromazine	6.66667	78.02	278	75.41	507	60.0879	758.5
triflupromazine	10	58.56	303	58.92	580.5	52.3252	900.5
triflupromazine	30	96.61	208.5	118.26	266
cinnarazine	0.3	2.86	330	3.96	670.5	4.60364	1101.5
cinnarazine	0.833333	1.54	335	0.7	698.5	0.207476	1162.5
cinnarazine	3.33333	0.58	318.5	-1.11	663	-0.506289	1128.5
cinnarazine	6.66667	1.38	317.5	-0.86	659	1.36204	1110.5
cinnarazine	10	1.74	336	2.61	680	3.52143	1101
cinnarazine	30	9.77	312.5	12.98	621	15.6793	1040
perhexiline	0.3	3.79	358	4.34	750	5.16145	1221
perhexiline	0.833333	25.76	336	16.12	670	14.3319	1092.5
perhexiline	3.33333	87.17	311.5	84.28	594.5	68.3367	945.5
perhexiline	6.66667	113.18	308	113.37	549.5	99.8864	834
perhexiline	10	106.28	270.5	120.74	418	119.866	585
perhexiline	30	26.8	139.5
metitepine	0.3	7.38	240	6.3	505.5	8.87155	907
metitepine	0.833333	6.64	245.5	11.26	472.5	6.22898	873.5
metitepine	3.33333	62.53	205	47.92	436	37.4394	760
metitepine	6.66667	91.7	235	92.08	438	86.5674	722
metitepine	10	105.37	218	114.76	372	125.443	568
metitepine	30	86.31	116
selamectin	0.3	0.34	265	1.3	573	1.86687	1050	DIPL inducer in other cell lines, removed from further analysis
selamectin	0.833333	-2.85	259.5	-5.66	518	-4.10104	982.5	DIPL inducer in other cell lines, removed from further analysis
selamectin	3.33333	-5.05	278	-8.16	579.5	-7.8621	1053	DIPL inducer in other cell lines, removed from further analysis
selamectin	6.66667	-6.76	260.5	-8.37	486	-7.07087	833	DIPL inducer in other cell lines, removed from further analysis
selamectin	10	-1.59	274.5	-6.56	480.5	-9.86667	768	DIPL inducer in other cell lines, removed from further analysis
selamectin	30	3.45	208.5	-0.53	342	-1.67495	419	DIPL inducer in other cell lines, removed from further analysis
fluoxetine	0.3	3.71	251.5	2.65	517	3.87378	936
fluoxetine	0.833333	0.04	292	4.62	578	-0.0166853	1008
fluoxetine	3.33333	27.66	290	25.9	577	22.7362	1122
fluoxetine	6.66667	55.88	269	66.48	495	62.7609	816
fluoxetine	10	89.35	176	99.78	338	95.6621	579
fluoxetine	30	118.21	220	143.05	363	137.855	512
simvastatin	0.3	2.6	264.5	5.43	542.5	6.61175	999.5
simvastatin	0.833333	0.16	284	-4.08	567	-2.50585	965
simvastatin	3.33333	-12.18	197.5	-9.27	313	-5.21769	517
simvastatin	6.66667	-17.24	182
simvastatin	10	-18.94	139.5
simvastatin	30	-20.86	144
miglitol	0.3	3.38	255	2.53	563.5	3.36813	970.5
miglitol	0.833333	-3.48	272.5	-2.84	580	-2.19598	1078.5
miglitol	3.33333	-1.06	229	1.36	483.5	1.06302	950
miglitol	6.66667	-1.04	266.5	1.25	553	-0.465556	1025
miglitol	10	-2.08	190.5	2.47	409	0.977889	817
miglitol	30	-1.27	232.5	2.29	468.5	2.7032	868.5
mycophenolate-mofetil	0.3	-1.99	227.5	0.05	465.5	1.30848	878.5
mycophenolate-mofetil	0.833333	-10.55	170	-8.58	257	-1.93003	340
mycophenolate-mofetil	3.33333	-14.78	173.5
mycophenolate-mofetil	6.66667	-15.84	172.5
mycophenolate-mofetil	10	-12.11	177
mycophenolate-mofetil	30	-11.32	193.5
aztreonam	0.3	0.05	230.5	4.27	499	2.05927	941.5
aztreonam	0.833333	-0.48	189.5	0.47	417	-3.37363	798
aztreonam	3.33333	-0.4	188	-0.36	400	-0.18562	806
aztreonam	6.66667	1.8	241	-0.48	531.5	-0.381264	985.5
aztreonam	10	0.46	211.5	2.78	432	3.04666	868.5
aztreonam	30	0.6	229	5.88	482.5	4.2527	910
amlodipine	0.3	4.07	243	3.72	502.5	5.61589	924
amlodipine	0.833333	-2.24	278.5	0.34	575	-0.0579504	1034
amlodipine	3.33333	14.37	216.5	10.76	443	6.79812	846.5
amlodipine	6.66667	39.69	224	17.53	426	13.1362	850.5
amlodipine	10	58.38	203.5	36.99	404.5	21.0025	780.5
amlodipine	30	105.47	148	187.49	205	180.939	350
bifonazole	0.3	-0.45	245.5	3.19	516	2.27339	1020.5
bifonazole	0.833333	-9.45	240.5	-4.19	501.5	-1.30875	882.5
bifonazole	3.33333	-4.39	237	2.93	473	4.1182	877.5
bifonazole	6.66667	3.56	248	5.02	495	5.48524	873.5
bifonazole	10	6	233	14.4	408	19.6947	718
bifonazole	30	40.08	194.5	44.68	213
cepharanthine	0.3	9.38	266	6.7	548.5	6.61464	963.5
cepharanthine	0.833333	2.99	248	5.05	516	3.0426	963.5
cepharanthine	3.33333	21.39	211.5	19.35	447.5	15.2364	822.5
cepharanthine	6.66667	34.21	216.5	29.3	435.5	24.2543	798
cepharanthine	10	49.73	256.5	35.4	508.5	32.3504	956
cepharanthine	30	34.59	110
securinine	0.3	4.04	183	4.43	359	5.49666	711.5
securinine	0.833333	-1.29	179	0.73	380.5	-2.3088	728
securinine	3.33333	-2.26	218.5	0.81	444	1.11784	863.5
securinine	6.66667	-0.14	207.5	3.64	412.5	1.56988	780.5
securinine	10	0.15	218	1.66	480	2.54797	916.5
securinine	30	3.11	199	8.62	289.5	11.9496	541
MOMETASONE FUROATE	0.3	10.4	207	5.23	401	-4.00305	708.5
MOMETASONE FUROATE	0.833333	17.47	202	13.77	367	-3.08446	679.5
MOMETASONE FUROATE	3.33333	33.2	202	27.67	352	16.8875	626
MOMETASONE FUROATE	6.66667	53.26	212.5	41.11	318.5	30.4103	540.5
MOMETASONE FUROATE	10	54.89	172	38.48	247	39.4586	398.5
MOMETASONE FUROATE	30	51.85	187	41.18	296.5	29.6298	623
duloxetine	0.3	3.9	287	2.99	548	5.95421	1002
duloxetine	0.833333	1.59	287.5	-2.35	605	2.92472	1157.5
duloxetine	3.33333	17.56	218.5	15.55	429	12.5305	851.5
duloxetine	6.66667	53.56	212.5	55.09	408	44.5873	735
duloxetine	10	65.61	238	61.57	477.5	51.7874	867
duloxetine	30	110.91	225.5	108.84	442	110.457	740.5
raloxifene	0.3	-1.05	252	3.44	495	4.40017	917.5
raloxifene	0.833333	-0.52	232	1.43	460	2.59787	827.5
raloxifene	3.33333	10.08	220	14.5	402.5	17.3916	643.5
raloxifene	6.66667	22.26	221	28.63	404.5	36.0258	668
raloxifene	10	37.7	240.5	41.05	418.5	56.012	622.5
raloxifene	30	-2.02	192	26.16	260
toremifene	0.3	8.6	223.5	7.64	465.5	6.92182	878.5
toremifene	0.833333	44.51	229.5	34.2	493.5	27.5236	972
toremifene	3.33333	102.89	202	101.74	423.5	101.904	828
toremifene	6.66667	114.98	200.5	117.27	387	112.098	713.5
toremifene	10	115.66	212	120.57	346.5	124.539	535.5
toremifene	30	416.36	143.5
penfluridol	0.3	12.76	174.5	13.84	349.5	16.8227	604
penfluridol	0.833333	30.24	196	28.19	382.5	26.4041	699.5
penfluridol	3.33333	64.44	215.5	67.6	393.5	77.7471	634
penfluridol	6.66667	48.31	149
norfluoxetine	0.3	-1.03	268.5	1.11	540.5	2.19323	965.5
norfluoxetine	0.833333	-3.68	320	-2.85	669.5	-3.50955	1199
norfluoxetine	3.33333	19.43	258.5	18.69	536.5	8.94024	1007.5
norfluoxetine	6.66667	72.99	295.5	79.13	603.5	50.4797	1077
norfluoxetine	10	85.62	252.5	101.08	474.5	78.8734	816
norfluoxetine	30	129.63	235	131.5	353.5	153.398	393.5
SB-216763	0.3	3.42	275	4.24	546.5	4.7642	933.5
SB-216763	0.833333	26.94	294.5	11.74	624.5	5.30426	1080.5
SB-216763	3.33333	57.01	315	45.29	668	35.2678	1125.5
SB-216763	6.66667	74.06	275.5	55.68	497.5	55.9665	762.5
SB-216763	10	90.21	280.5	59.6	486	56.2433	663
SB-216763	30	107.32	261.5	55.29	580	54.5908	777
Y-29794	0.3	6.35	230.5	4.72	479.5	0.840732	877
Y-29794	0.833333	10.24	217.5	6.5	451.5	8.08556	797
Y-29794	3.33333	76.08	209	79.54	409	57.5357	727.5
Y-29794	6.66667	105.24	219.5	111.78	380.5	114.176	624.5
Y-29794	10	128.64	235	126.69	416.5	131.382	616
Y-29794	30	33.44	134
U-18666A	0.3	6.72	316.5	7.14	647.5	6.0197	1091.5
U-18666A	0.833333	34.57	292	19.84	591	13.3945	1007
U-18666A	3.33333	111.74	295.5	111.29	518	95.402	812.5
U-18666A	6.66667	114.42	335	115.65	543.5	125.394	702
U-18666A	10	104.27	327.5	106.45	517	115.157	647.5
U-18666A	30	86.75	295.5	90.03	324
AY-9944	0.3	20.56	214	14.09	448.5	17.48	831
AY-9944	0.833333	37.82	186.5	38.15	395.5	29.9172	691.5
AY-9944	3.33333	77.73	199	78.39	425.5	79.2597	743.5
AY-9944	6.66667	88.18	211.5	112.01	425	114.525	702.5
AY-9944	10	96.39	204	115.94	401	127.988	633
AY-9944	30	120.81	213.5	148.27	349.5	157.157	534.5
propiverine	0.3	2.28	252.5	4.59	534	4.63825	882.5
propiverine	0.833333	8.59	280.5	4.15	573	4.07951	948
propiverine	3.33333	66.68	281.5	46.34	551	43.6746	960.5
propiverine	6.66667	91.7	276.5	84.89	534	80.2393	866.5
propiverine	10	104.98	284.5	98.85	539	95.7604	841
propiverine	30	109.42	251	114.51	388	122.925	493.5
PD-102807	0.3	2.45	301.5	1.49	618.5	3.48509	1024.5
PD-102807	0.833333	1.52	293.5	1.91	605.5	0.029654	1037.5
PD-102807	3.33333	13.82	244.5	7.41	491.5	4.36774	813.5
PD-102807	6.66667	23.71	267	9.35	473.5	8.63025	783.5
PD-102807	10	49.57	264.5	10.95	445.5	10.5931	705.5
PD-102807	30	77.63	197	99.86	258	83.3849	341
RU-28318	0.3	2.3	346.5	3.88	728.5	3.28458	1203.5
RU-28318	0.833333	-0.41	352	0.27	754	-0.650398	1241.5
RU-28318	3.33333	-0.2	315	-1.07	638.5	-0.652087	1079
RU-28318	6.66667	0.45	356.5	1.45	684.5	0.564858	1164
RU-28318	10	2.66	316.5	3.16	626.5	3.59044	1078
RU-28318	30	5.67	302.5	6.48	580.5	9.52785	964.5
tecalcet	0.3	3.6	323.5	5	699.5	7.69093	1150.5
tecalcet	0.833333	1.52	324	4.11	641.5	2.06453	1054.5
tecalcet	3.33333	14.25	344.5	18.85	676.5	15.1558	1091
tecalcet	6.66667	49.8	302	41.48	603	34.3947	948.5
tecalcet	10	74.24	364.5	67.14	666	61.5611	973.5
tecalcet	30	89.96	269.5	98.17	452	116.604	611.5
R-96544	0.3	0.95	310.5	5.49	618	4.73938	1036.5
R-96544	0.833333	6.59	327.5	6.45	658.5	4.21437	1120.5
R-96544	3.33333	62.69	285.5	45.94	562.5	42.0611	926.5
R-96544	6.66667	89.32	292	81.78	564.5	79.5082	829
R-96544	10	95.08	290.5	98.63	547	98.4271	778
R-96544	30	127.64	296.5	138.87	370.5	166.169	371
BAY-11-7082	0.3	1.81	321	2.31	669.5	3.69148	1130
BAY-11-7082	0.833333	0.62	325.5	0.11	708	-0.812554	1172
BAY-11-7082	3.33333	1.15	301	-1.24	600	-2.01341	1023.5
BAY-11-7082	6.66667	1.47	307	0.67	630.5	-1.91455	1066
BAY-11-7082	10	1.45	287	2.43	586.5	-1.17649	1000
nemonapride	0.3	1.28	279.5	3.09	569	5.91903	1021
nemonapride	0.833333	6.8	290	4.55	608.5	4.79672	1121.5
nemonapride	3.33333	10.94	277	12.87	517	14.369	912.5
nemonapride	6.66667	12.33	222	15.65	408.5	19.2938	679
nemonapride	10	18.5	258.5	16.27	492	24.2495	838.5
nemonapride	30	50.96	235	43.89	416.5	53.1984	604.5
SR-33805	0.3	18.09	250.5	16.26	494.5	11.2774	917
SR-33805	0.833333	37.08	203.5	23.28	421	22.9201	779
SR-33805	3.33333	101.73	222.5	96.08	394	93.021	680.5
SR-33805	6.66667	98.6	200	107.55	310.5	122.854	483.5
SR-33805	10	79.78	211	114.64	253	145.538	322
SR-33805	30	38.94	188
bardoxolone	0.3	-1.07	311.5	-3.77	606	-2.7109	1044.5
bardoxolone	0.833333	-5.8	242.5	-7.72	417.5	-7.17182	703
bardoxolone	3.33333	7.86	195	1.1	260
bardoxolone	6.66667	18.24	178.5
bardoxolone	10	-6.56	118
Y-26763	0.3	5.83	217	5.86	468.5	1.35812	921
Y-26763	0.833333	-1.4	265.5	-0.55	549.5	-4.05853	1029
Y-26763	3.33333	-3.17	228.5	-0.21	469	-1.89342	865.5
Y-26763	6.66667	0.06	262	-2.36	560.5	-2.87416	1066
Y-26763	10	-1.41	252.5	-0.04	539.5	0.111927	1024
Y-26763	30	3.58	220.5	3.92	463.5	6.23778	872.5
NTNCB	0.3	2.25	256.5	4.73	539	6.41155	919.5
NTNCB	0.833333	13.38	293.5	11.2	579.5	10.5064	993.5
NTNCB	3.33333	66.11	283.5	54.34	553.5	45.8977	891
NTNCB	6.66667	100.64	316.5	93.65	562	102.269	836
NTNCB	10	91.25	294.5	116.71	517	125.855	734.5
NTNCB	30	45.65	234	42.74	229
mibefradil	0.3	-2.56	182	0.45	365.5	4.04343	681
mibefradil	0.833333	5.28	201.5	7.22	416.5	7.42445	804
mibefradil	3.33333	65.21	216	63.46	403	45.3555	755
mibefradil	6.66667	87.89	239	96.74	443.5	91.7657	761
mibefradil	10	114.73	207.5	117.91	353	121.843	568.5
mibefradil	30	45.33	120
CGP-71683	0.3	4.45	276.5	5.61	554.5	6.00758	966.5
CGP-71683	0.833333	16.09	288.5	11.23	592.5	9.91334	1015.5
CGP-71683	3.33333	78.07	326	81.97	604.5	62.7687	942
CGP-71683	6.66667	110.73	263.5	123.99	401	128.527	571.5
CGP-71683	10	51.3	120.5
CGP-71683	30	58.3	111.5
tilorone	0.3	-3.79	210	2.58	450	3.60886	825.5
tilorone	0.833333	-6.82	198	-4.68	414.5	-1.18704	778.5
tilorone	3.33333	-21.68	239	-11.73	494	-2.5771	879.5
tilorone	6.66667	-22.64	226	-11.13	456	0.944222	777.5
tilorone	10	-23.89	261	-10	489	-0.898017	759.5
tilorone	30	-27.52	212.5	-8.85	251
trequinsin	0.3	3.52	331.5	3.24	697.5	4.94947	1130.5
trequinsin	0.833333	0.24	329	1.48	671.5	1.01552	1115
trequinsin	3.33333	10.14	387.5	5.48	865.5	3.8449	1378.5
trequinsin	6.66667	3.08	330.5	3.57	668	4.00601	1071.5
trequinsin	10	1.51	303	5.51	561.5	6.79253	879.5
trequinsin	30	20.75	214	32.08	245.5
apafant	0.3	-0.44	366.5	0.52	750.5	2.34811	1251.5
apafant	0.833333	-1.14	321.5	-1.18	673.5	-0.662548	1140
apafant	3.33333	-1.04	381	0.04	792	0.399321	1287.5
apafant	6.66667	-0.5	374	0.92	797	-0.364197	1284
apafant	10	-1.44	340	-0.18	728	0.448266	1233.5
apafant	30	-0.48	337.5	0.6	703.5	3.94897	1161
SNAP-5089	0.3	5.01	328.5	7.57	655	6.90517	1067.5
SNAP-5089	0.833333	19.88	362.5	17.44	743	11.4299	1195.5
SNAP-5089	3.33333	66.9	311.5	77.41	577.5	64.342	897.5
SNAP-5089	6.66667	74.64	343.5	93.66	582	94.9382	787.5
SNAP-5089	10	62.5	284.5	96.58	375.5	116.423	471.5
SNAP-5089	30	47.63	122
BIBU-1361	0.3	2.83	302.5	4.06	596.5	4.98463	945
BIBU-1361	0.833333	15.48	334.5	11.46	680.5	9.70764	1066
BIBU-1361	3.33333	75.28	324	65.56	618.5	51.1539	955.5
BIBU-1361	6.66667	120.51	309.5	111.32	553	111.341	721.5
BIBU-1361	10	120.18	335	126.07	544.5	122.819	702
BIBU-1361	30	99.83	138.5
2-pyridylethylamine	0.3	1.16	332.5	2.6	694	3.48011	1174
2-pyridylethylamine	0.833333	5.73	324	2.58	675	2.16537	1145.5
2-pyridylethylamine	3.33333	-0.27	310	-1.42	652.5	0.49393	1119
2-pyridylethylamine	6.66667	0.29	355	0.38	731.5	-0.254357	1216
2-pyridylethylamine	10	-1.83	338.5	-1.15	731.5	-0.601797	1207
2-pyridylethylamine	30	1.67	303	3.27	625.5	5.1871	1053
costunolide	0.3	0.39	376	2.36	790	2.10378	1249
costunolide	0.833333	-3.23	361.5	-2.51	742	-1.84003	1230
costunolide	3.33333	0.77	336	0.025	694.5	-1.20305	1159.5
costunolide	6.66667	4.32	308.5	1.2	668	-0.441563	1132
costunolide	10	10.42	286.5	4.565	542	1.24973	927.5
costunolide	30	39.6	186.5	14.44	461	9.89379	748
NSC-3852	0.3	0.34	300.5	3.9	606	3.52944	1009
NSC-3852	0.833333	-0.2	273.5	1.44	501.5	1.52861	871
NSC-3852	3.33333	2.51	156
NSC-3852	6.66667	14.62	169
NSC-3852	10	10.86	107.5
10-DEBC	0.3	0.51	342	1.97	753	2.455	1220.5
10-DEBC	0.833333	1.58	358	2.56	729.5	1.09104	1183.5
10-DEBC	3.33333	47.68	341.5	40.98	645	30.1292	1059
10-DEBC	6.66667	76.87	307.5	88.55	518	85.5053	783.5
10-DEBC	10	81.16	303	100.56	484	98.6713	690
pifithrin-mu	0.3	2.1	277.5	2.3	562	3.98968	978
pifithrin-mu	0.833333	0.49	301.5	-0.12	625.5	-0.0685779	1077.5
pifithrin-mu	3.33333	1.97	319	0.23	641.5	0.344619	1076.5
pifithrin-mu	6.66667	5.31	233.5	3.31	476	0.553354	843.5
pifithrin-mu	10	12.08	222	7.4	435.5	1.82015	810.5
pifithrin-mu	30	-1.3	115.5
BMS-191011	0.3	-1	318	3.5	689	4.07042	1106.5
BMS-191011	0.833333	-1.2	289.5	-0.73	591	0.196023	1016.5
BMS-191011	3.33333	-2.36	278	0.6	597	1.24043	1015
BMS-191011	6.66667	-1.21	344	1.96	722.5	1.17794	1248
BMS-191011	10	0.96	344.5	2.52	718	2.49328	1228.5
BMS-191011	30	6.42	284	8.32	554.5	10.0602	856
Y-134	0.3	-1.3	365.5	2.11	724	5.11592	1242
Y-134	0.833333	-2.77	323.5	-1.27	673	0.655004	1141.5
Y-134	3.33333	2.29	311	6.7	595.5	9.87151	967.5
Y-134	6.66667	9.74	296	17.67	595.5	29.111	898.5
Y-134	10	4.68	276.5	40.45	470.5	57.2351	660
Y-134	30	-6.18	246	1.79	325.5	13.0485	354
JLK-6	0.3	-0.28	292	1.82	610	4.45718	1035.5
JLK-6	0.833333	-1.2	319.5	-0.37	665	-1.69721	1082
JLK-6	3.33333	1.53	343	0.24	730.5	0.495134	1227
JLK-6	6.66667	-1.49	373	-0.15	780.5	0.102059	1285
JLK-6	10	0.58	317.5	0.91	717.5	2.12101	1190.5
JLK-6	30	3.7	366	4.49	779.5	5.90287	1312.5
PHA-665752	0.3	20.08	353	14.3	706.5	13.7128	1150
PHA-665752	0.833333	33.02	380.5	18.87	759.5	15.5702	1210.5
PHA-665752	3.33333	77.27	351	53.1	688	43.5775	1078.5
PHA-665752	6.66667	173.17	227.5	177.2	343	149.067	445
PHA-665752	10	148.6	211	149.18	326.5	64.5999	659
PD-407824	0.3	-1.81	316	0.48	691	1.15892	1152
PD-407824	0.833333	0.56	342.5	-0.71	752	-0.0826967	1299.5
PD-407824	3.33333	20.24	244	11.91	446	5.03647	757.5
PD-407824	6.66667	60.08	207.5	42.98	306.5	35.6413	452.5
PD-407824	10	124.76	137.5
PD-407824	30	196.27	109
NNC-05-2090	0.3	3.96	303.5	4.69	626.5	5.37374	1056
NNC-05-2090	0.833333	10.48	253.5	12.16	505	9.702	839
NNC-05-2090	3.33333	87.64	308	64.18	633.5	49.7	1031
NNC-05-2090	6.66667	107.59	267	101.56	475	105.547	752.5
NNC-05-2090	10	101.27	310	116.01	548.5	121.334	766
gedunin	0.3	2.13	233	7.32	481	7.40981	937
gedunin	0.833333	1.52	251	5.06	503	2.34967	990.5
gedunin	3.33333	8.1	233	10.1	480	7.46695	921
gedunin	6.66667	16.63	223	18.01	367	16.9515	650.5
gedunin	10	23.34	240	24.16	436	21.7184	709.5
gedunin	30	40.09	206.5	37.8	274	40.5722	384
revaprazan	0.3	0.84	284.5	2.14	582.5	2.76692	979.5
revaprazan	0.833333	3.77	321	1.27	673.5	-0.284669	1120.5
revaprazan	3.33333	8.66	312	2.71	648	3.44641	1047
revaprazan	6.66667	7.71	313.5	2.07	604	3.84919	941
revaprazan	10	18.8	294.5	8.48	495	13.8054	623.5
revaprazan	30	34.47	231	17.19	385	30.8719	429
CID-5458317	0.3	2.77	290.5	0.98	610	1.88626	1040.5
CID-5458317	0.833333	-0.77	304	-0.44	620	-2.32815	1046.5
CID-5458317	3.33333	1.63	170.5	6.41	334.5	6.19026	613
CID-5458317	30	12.91	123
GANT-61	0.3	3.13	354.5	6.4	728	6.86363	1140
GANT-61	0.833333	5.25	380	5.75	755	6.6384	1208.5
GANT-61	3.33333	60.12	255	51.91	504	46.995	807
GANT-61	6.66667	90.12	272.5	94.89	500	96.1201	715.5
GANT-61	10	94.87	264.5	118.28	424.5	125.153	565.5
GANT-61	30	116.18	191.5	134.72	203
colforsin-daproate	0.3	-0.11	377	0.82	809	2.96576	1266
colforsin-daproate	0.833333	-0.39	313	-1.25	653.5	-1.89822	1125.5
colforsin-daproate	3.33333	-2.43	317.5	-1.96	639.5	-2.37841	1066.5
colforsin-daproate	6.66667	1	296.5	0.45	572	-1.50973	871
colforsin-daproate	10	1.72	331.5	2.53	573	0.457198	865.5
colforsin-daproate	30	23.56	246	34.6	258
C-021	0.3	10.7	316.5	8.26	666	10.6356	1077
C-021	0.833333	48.48	316	36.17	638	22.2119	1032
C-021	3.33333	82.91	279	92.34	505	81.0987	812
C-021	6.66667	66.89	250	93.54	327	113.87	397.5
C-021	10	74.41	255.5	95.49	366	107.462	448.5
CYM-5442	0.3	3.28	302	3.02	639	0.28441	1059
CYM-5442	0.833333	18.41	314	11.25	635.5	11.6051	1051.5
CYM-5442	3.33333	62.29	293.5	44.61	585.5	36.731	1005.5
CYM-5442	6.66667	81.45	362	72.87	682	67.3762	1064
CYM-5442	10	100.17	306	96.02	497.5	106.047	685.5
CYM-5442	30	87.82	237.5	93.87	607	99.3501	873
BAN-ORL-24	0.3	0.49	333.5	2.06	719.5	5.31243	1173
BAN-ORL-24	0.833333	5.2	297.5	7.81	606.5	9.95639	1016
BAN-ORL-24	3.33333	25.58	333	23.58	680	24.432	1119
BAN-ORL-24	6.66667	45.91	308	36.17	617.5	34.9802	989
BAN-ORL-24	10	72.57	335.5	59.28	662	56.5866	1048.5
BAN-ORL-24	30	109.38	291.5	109.61	529.5	125.176	756
asenapine	0.3	0.93	293.5	2.52	644	4.58552	1054.5
asenapine	0.833333	1.66	316	0.05	635	1.70374	1068
asenapine	3.33333	23.3	306.5	14.9	621	16.7644	1010
asenapine	6.66667	56.23	306.5	48.97	608	43.5392	996
asenapine	10	82.5	235.5	77.16	443	70.1992	657.5
asenapine	30	115.01	189.5	111.49	281.5	117.071	370
MCOPPB	0.3	5.09	323.5	5.47	673	4.22361	1085.5
MCOPPB	0.833333	33.98	342.5	17.94	700	12.1123	1131
MCOPPB	3.33333	89.22	289.5	70.56	577.5	44.9584	956
MCOPPB	6.66667	113.01	294	117.16	544.5	98.8958	837.5
MCOPPB	10	138.17	311	145.47	540.5	137.276	811.5
MCOPPB	30	111.53	238	111.33	305	141.31	305
BCTC	0.3	-2.02	341	1.58	710.5	2.10313	1154
BCTC	0.833333	-3.55	351	-2.02	702.5	-1.34949	1168.5
BCTC	3.33333	-5.6	272.5	-1.11	469.5	-0.171833	712
BCTC	6.66667	-6.67	290	-2.57	420	3.81943	494.5
BCTC	10	-6.37	329.5	-1.06	455	5.80794	489
BCTC	30	-6.34	342	0.99	386	9.68547	368.5
AMG-548	0.3	-3.67	345	-2.54	739	-1.85294	1207.5
AMG-548	0.833333	-2.85	284	-2.01	611	-0.623228	1008.5
AMG-548	3.33333	6.77	330.5	5.31	700	7.43759	1104
AMG-548	6.66667	44.26	292.5	39.93	541.5	37.5611	808
AMG-548	10	80.46	298	73.3	559.5	80.8356	762.5
AMG-548	30	128.85	312	125.12	530.5	151.068	590
L-760735	0.3	0.77	289.5	1.565	582.5	2.71144	1018
L-760735	0.833333	3.06	336.5	0.335	694.5	0.0731362	1152
L-760735	3.33333	53.88	316.5	38.145	639.5	32.7188	1022.5
L-760735	6.66667	92.51	335.5	83.73	556.5	80.6034	847.5
L-760735	10	102.33	277.5	91.67	459	99.0805	615.5
BINA	0.3	0.04	305.5	2.81	651.5	3.35934	1057.5
BINA	0.833333	-3.05	340	-1.65	691	-1.6114	1224
BINA	3.33333	-2.53	290	-1.37	597	-1.73943	1010.5
BINA	6.66667	-2.15	286	-1.04	565.5	-0.409533	953
BINA	10	-1.75	341	-0.17	717.5	-0.467596	1154
BINA	30	2.53	369	2.01	764	5.79985	1204
P7C3	0.3	0.85	292.5	0.3	634	1.47937	1014.5
P7C3	0.833333	-3.28	315	-0.58	663	-2.41575	1147
P7C3	3.33333	-2.14	321.5	0.87	626.5	1.30215	1068
P7C3	6.66667	-2.7	334	1.44	658.5	3.29449	1088.5
P7C3	10	-1.58	300.5	1.43	579.5	3.52806	954
P7C3	30	0.69	310	-0.92	512	4.36781	604
SB-772077B	0.3	0.14	333.5	0.57	622.5	0.438988	957.5
SB-772077B	0.833333	1.05	364.5	0.37	610	-0.391844	840.5
SB-772077B	3.33333	-2.9	289.5	-3.24	339	-3.22234	363
SB-772077B	6.66667	-4.65	292	-3.77	328.5	-2.09842	317
SB-772077B	10	-1.66	243.5	-1.92	275
SB-772077B	30	4.03	194	7.82	300
VU0364739	0.3	1.19	342	2.88	673	2.25313	1096.5
VU0364739	0.833333	9.12	296	7.95	596.5	6.48236	1002.5
VU0364739	3.33333	93.14	337	76.19	615	52.2943	948.5
VU0364739	6.66667	111.95	311	106.62	561	100.273	835.5
VU0364739	10	126.6	235	139.57	372.5	119.789	740
VU0364739	30	126.89	219	134.43	214
dynole-34-2	0.3	1.06	329.5	1.92	703	2.01575	1153
dynole-34-2	0.833333	56.4	304.5	50.29	565.5	41.4796	952
dynole-34-2	3.33333	87.08	339	46.66	664	27.6178	1053
dynole-34-2	6.66667	96.81	289	91.98	539.5	81.2375	879
dynole-34-2	10	111.71	284.5	119.32	452	120.177	676
GW-803430	0.3	0.98	297.5	1.08	629	2.4416	1150
GW-803430	0.833333	-0.51	268.5	-1.67	588.5	-3.52291	1075
GW-803430	3.33333	19.11	244	14.33	469.5	9.91084	869
GW-803430	6.66667	56.72	203.5	36.92	399.5	23.8298	724.5
GW-803430	10	87.07	269.5	63.32	490.5	43.5389	865
GW-803430	30	172.06	247	141.25	450.5	110.592	738.5
SB-268262	0.3	6.61	180.5	5.74	375.5	-1.40308	723.5
SB-268262	0.833333	10.15	172.5	5.8	326	-1.82511	641.5
PhiKan-083	0.3	2.5	298.5	3.59	657.5	3.01904	1079.5
PhiKan-083	0.833333	2.35	272.5	3.69	574.5	2.71293	979
PhiKan-083	3.33333	26.47	308.5	21.82	647.5	17.2894	1121.5
PhiKan-083	6.66667	64.23	294.5	58.17	604	48.9962	957.5
PhiKan-083	10	83.41	286.5	75.74	571	70.8248	904
PhiKan-083	30	97.24	253	99.94	453.5	95.8932	692
JHW-007	0.3	6	313.5	6.06	624.5	9.38529	1038
JHW-007	0.833333	18.49	319	12.36	660	14.5496	1110
JHW-007	3.33333	80.25	294	63.85	578.5	61.4506	974.5
JHW-007	6.66667	92.2	289.5	98.96	515.5	99.7722	761.5
JHW-007	10	90	249	103.25	362.5	109.852	448
wiskostatin	0.3	5.24	262.5	4.43	527.5	2.67161	950
wiskostatin	0.833333	11.91	240.5	7.26	474	8.54982	833.5
wiskostatin	3.33333	79.36	228	89.6	398.5	92.3446	570
wiskostatin	6.66667	107.86	206.5	175.66	345	196.283	394
wiskostatin	10	119.68	175	183.99	313	231.11	344
alantolactone	0.3	0.44	359	0.11	725	2.30753	1182.5
alantolactone	0.833333	-0.52	328	-0.81	667.5	-0.224956	1111.5
alantolactone	3.33333	-2.33	328.5	-1.92	690	-1.83444	1192
alantolactone	6.66667	-1.69	310	-1	639	-1.58153	1086
alantolactone	10	-1.05	309.5	0.04	643	0.847762	1123
alantolactone	30	3.99	303	3.39	621.5	3.89499	1063
GNF-5837	0.3	4.96	259	4.94	541	3.66774	904.5
GNF-5837	0.833333	25.37	312.5	9.4	646	5.09549	1125
GNF-5837	3.33333	116.27	281.5	80.55	617	59.1145	1050.5
GNF-5837	6.66667	132.49	295.5	95.6	596.5	70.1456	996
GNF-5837	10	160.36	240.5	96.09	450	78.2302	666.5
GNF-5837	30	164.38	267	119.98	487	91.4456	572
IT1t	0.3	0.19	387	2.99	800.5	4.43486	1298.5
IT1t	0.833333	5.85	316.5	2.71	679	2.58119	1100.5
IT1t	3.33333	16.95	323.5	16.41	642	12.9094	1075.5
IT1t	6.66667	59.25	350.5	44.21	678	42.3062	1086
IT1t	10	77.68	253	72.63	484.5	69.4765	744
IT1t	30	84.24	252	100.37	317	120.787	328
CCT-031374	0.3	2.47	208.5	4.835	426.5	2.89545	773
CCT-031374	0.833333	0.7	234	1.265	439.5	-4.28044	837
CCT-031374	3.33333	26.42	247	21.68	498.5	15.0081	878.5
CCT-031374	6.66667	46.93	243.5	49.55	493	36.6075	915
CCT-031374	10	91.45	205	106.3	368	99.5589	643.5
CCT-031374	30	84.04	164.5	117.3	211
CYM-50358	0.3	2.63	307.5	3.74	624	1.91024	1023
CYM-50358	0.833333	5.94	349	4.56	691	1.3022	1119.5
CYM-50358	3.33333	67.99	323	48.1	650.5	32.5662	1092.5
CYM-50358	6.66667	88.73	337	81.5	615	66.3278	973
CYM-50358	10	90.24	322.5	90.09	583.5	78.5286	913.5
PPY-A	0.3	-1.87	278	1.07	603	3.67774	1042
PPY-A	0.833333	1.41	309.5	3.42	700	3.15065	1282
PPY-A	3.33333	12.34	295.5	5.42	700	6.49637	1249.5
PPY-A	6.66667	30.12	263	24.75	581.5	18.3128	964
PPY-A	10	43.57	236	35.03	438.5	27.7001	695.5
PPY-A	30	74.3	206	70.43	257	65.3322	327
BETP	0.3	-0.44	299.5	2.18	634	2.66843	1085.5
BETP	0.833333	-1.21	314	1.27	661.5	1.3544	1122
BETP	3.33333	-1.45	275.5	-1.81	579.5	-1.69827	1027
BETP	6.66667	-0.42	290	0.15	620.5	1.25719	1079.5
BETP	10	0.89	247.5	1.68	515.5	1.43605	937
BETP	30	6.05	174	8.87	290	7.92026	510
NS-3861	0.3	1.11	301.5	2.52	629	4.82781	1075
NS-3861	0.833333	-3.88	329	-3.07	678.5	-2.53597	1140.5
NS-3861	3.33333	-0.69	320.5	-1.18	690.5	-0.114611	1155.5
NS-3861	6.66667	-1.21	356.5	-0.52	731	0.151058	1187
NS-3861	10	2.15	319.5	-0.04	688	0.487474	1171
NS-3861	30	14.65	316	12.85	657.5	12.8624	1094.5
RU-SKI-43	0.3	2.31	318	1.76	677.5	3.03157	1130.5
RU-SKI-43	0.833333	9.84	292	10.66	602.5	9.33558	1023
RU-SKI-43	3.33333	40.95	286.5	27.33	582	27.4149	947.5
RU-SKI-43	6.66667	92.02	262.5	78.48	501	73.8396	792.5
RU-SKI-43	10	102.03	293.5	100.16	526.5	102.126	773.5
RU-SKI-43	30	95.75	203	95	221
ML298	0.3	1.51	220	7.03	433.5	6.96767	831
ML298	0.833333	2.03	222	7.88	445	7.7451	851.5
ML298	3.33333	17.22	204.5	17.8	414	18.7341	769
ML298	6.66667	46.89	207.5	36.72	380	39.682	668
ML298	10	89.27	179.5	79.66	312	90.5423	487
ML298	30	113.36	170	127.47	239
JW-642	0.3	6.56	282	5.07	581	4.87256	960
JW-642	0.833333	21.86	272	23.94	571.5	23.8179	942.5
JW-642	3.33333	39.63	285.5	54.42	592	62.1398	961
JW-642	6.66667	46.46	255	65.15	523.5	70.3729	888.5
JW-642	10	46.23	347.5	57.8	691.5	64.7982	1102
JW-642	30	54.61	282.5	68.08	592	73.8296	916.5
AS-1892802	0.3	3.51	355	2.8	738.5	2.59134	1225
AS-1892802	0.833333	2.55	339	0.36	697	-2.0172	1086.5
AS-1892802	3.33333	2.66	269	-0.35	431.5	-0.76654	612.5
AS-1892802	6.66667	3.66	278.5	3.11	426.5	-0.334388	530.5
AS-1892802	10	1.91	280.5	1.09	414.5	-0.18618	535
AS-1892802	30	3.72	249	6.28	320	6.13595	359.5
pyrintegrin	0.3	5.15	310.5	3.16	667.5	2.42981	1139.5
pyrintegrin	0.833333	22.46	271.5	12.31	532	7.40645	843.5
pyrintegrin	3.33333	131.6	210	134.65	236.5
pyrintegrin	6.66667	177.78	179
pyrintegrin	10	150.13	161.5
K02288	0.3	4	340.5	3.78	702.5	4.5656	1201
K02288	0.833333	3.08	384	1.52	786	0.150494	1299
K02288	3.33333	6.21	312.5	1.5	645.5	0.0756758	1071
K02288	6.66667	12.01	297	4.27	597	1.61287	962.5
K02288	10	15.86	337.5	9.43	630.5	5.85864	924
K02288	30	47.94	209	62.21	253	65.6639	316
DDR1-IN-1	0.3	10.55	270	6.52	571	6.39372	965
DDR1-IN-1	0.833333	33.4	272.5	20.95	588	17.7328	987
DDR1-IN-1	3.33333	86.83	323	67.34	626.5	60.8383	1028
DDR1-IN-1	6.66667	105.93	232	89.5	409	89.3092	642.5
DDR1-IN-1	10	121.25	257	108.59	391	107.4	566
DDR1-IN-1	30	89.58	214.5	117.8	405	125.499	407
A12B4C3	0.3	-2.18	268.5	0.96	557.5	1.77943	961.5
A12B4C3	0.833333	-1.14	274.5	-1.02	590	0.182562	984
A12B4C3	3.33333	-1.42	292.5	1.8	599	1.98276	972.5
A12B4C3	6.66667	-1.07	285	1.83	598.5	2.85407	1029.5
A12B4C3	10	-2.23	337.5	2.36	668.5	2.50563	1079
A12B4C3	30	12.31	263	7.09	762	10.24	1125
GSK2606414	0.3	1.57	332	3.63	658.5	2.20077	1100
GSK2606414	0.833333	0.73	331	1.52	661	0.314262	1111
GSK2606414	3.33333	1.92	306.5	3.02	598.5	1.31064	936
GSK2606414	6.66667	3.67	311	3.48	614	3.33925	931
GSK2606414	10	12.13	315.5	8.65	567.5	7.88864	832.5
GSK2606414	30	28.55	315	18.58	466	22.2198	590.5
FLI-06	0.3	-0.85	271	3.76	571.5	4.46639	952.5
FLI-06	0.833333	2.59	289	2.95	602	2.38814	1024.5
FLI-06	3.33333	9.31	281.5	-2.25	299	-2.57894	332
FLI-06	6.66667	10.35	226.5	-3.67	200
FLI-06	10	4.47	170
FLI-06	30	3.32	131
AZ191	0.3	1.95	375	-0.41	811	3.05131	1364.5
AZ191	0.833333	-3.91	347.5	-2.25	713	-1.34191	1192
AZ191	3.33333	0.16	341	-2.09	621	-1.23397	944.5
AZ191	6.66667	32.39	195.5	41.34	217
AZ191	10	35.23	154
NVP-ADW742	0.3	8.61	337.5	8.35	622.5	7.79053	946
NVP-ADW742	0.833333	13.35	324.5	9.24	582	5.46028	837.5
NVP-ADW742	3.33333	31.37	228	33.72	358	31.4712	493
NVP-ADW742	6.66667	112.94	208.5	54.89	429	52.1583	579
NVP-ADW742	10	145.15	109.5
NVP-ADW742	30	158.18	115
KG-5	0.3	2.29	320	3.58	626.5	4.41069	1042.5
KG-5	0.833333	-1.34	337.5	0.8	650	1.35444	1051.5
KG-5	3.33333	1.08	162.5
KG-5	6.66667	20.62	137
KG-5	10	21.69	153.5
KG-5	30	2.63	113
SPP86	0.3	3.29	356	3.96	763	6.4052	1305
SPP86	0.833333	3.69	355	2.69	746.5	0.816026	1226.5
SPP86	3.33333	12.63	379.5	12.08	764	8.31312	1197
SPP86	6.66667	41.35	263	21.74	491	18.4997	729.5
SPP86	10	63.6	274	35.56	471	28.1158	612
SPP86	30	142.01	136
TAK-960	0.3	9.3	150.5
TAK-960	0.833333	19.18	146
TAK-960	3.33333	92.53	165.5
TAK-960	6.66667	132.15	143.5
TAK-960	10	148.69	114
BMS-566419	0.3	6.26	272	4.42	549	12.4145	958
BMS-566419	0.833333	-2.09	300.5	0.5	566	4.20442	1010.5
BMS-566419	3.33333	-3.71	156
BMS-566419	6.66667	11.84	150.5
BMS-566419	10	31.26	157.5
BMS-566419	30	80.54	180.5	67.53	243
AMG-PERK-44	0.3	0.1	305	0.46	597	0.91606	1007.5
AMG-PERK-44	0.833333	-2.94	266	-0.23	525.5	0.797672	915.5
AMG-PERK-44	3.33333	-0.56	320	5.6	578.5	10.0368	891.5
AMG-PERK-44	6.66667	4.07	274.5	10.09	469	13.6512	672.5
AMG-PERK-44	10	7.05	330	14.07	522.5	17.9341	730.5
AMG-PERK-44	30	23.16	245	24.33	365.5	33.3792	443
BS-181	0.3	0.84	306.5	1.54	632.5	2.86904	1093.5
BS-181	0.833333	1.04	306.5	0.53	638	1.7397	1055
BS-181	3.33333	6.25	301.5	4.06	588.5	3.10097	1020
BS-181	6.66667	11.94	306.5	7	631	5.35306	1083
BS-181	10	29.15	234	14.19	495.5	9.64695	865.5
BS-181	30	83.87	214	37.64	421	19.3371	718
HTH-01-015	0.3	2.9	361.5	6.71	742.5	6.10259	1204
HTH-01-015	0.833333	6.1	340.5	6.12	691	4.78137	1111
HTH-01-015	3.33333	51.08	238	41.45	297	42.632	348
HTH-01-015	6.66667	120.39	233	172.18	231.5
HTH-01-015	10	118.5	213	169.35	215.5
HTH-01-015	30	24.5	133
sulforaphane	0.3	1.81	266.5	1.78	585.5	-0.306234	1038
sulforaphane	0.833333	-7.24	275.5	-7.01	563	-6.99206	1043.5
sulforaphane	3.33333	-2.29	249.5	-5.48	550	-5.48243	1006.5
sulforaphane	6.66667	1.54	234	-4.04	501.5	-5.90381	975.5
sulforaphane	10	3.49	281	-0.65	606	-2.74743	1121
sulforaphane	30	22.71	231.5	15.91	361.5	7.9853	615.5
axitinib	0.3	2.86	295	1.43	632	4.55948	1025
axitinib	0.833333	4.48	247	3.96	446.5	4.58018	672
axitinib	3.33333	16.75	216.5	7.83	259.5
axitinib	6.66667	10.26	216	7.9	218
axitinib	10	7.44	228.5	8.63	233
axitinib	30	17.11	264.5	15.87	281
ASC-J9	0.3	0.46	353.5	1.84	750	4.18631	1200.5
ASC-J9	0.833333	-1.23	352.5	-1.1	735	-0.900348	1209.5
ASC-J9	3.33333	4.99	267	1.58	549	1.28015	904
ASC-J9	6.66667	24.21	250.5	8.23	425.5	7.61212	666
ASC-J9	10	40.13	256.5	13.34	432	9.78561	677.5
ASC-J9	30	138.54	198.5	45.54	247	37.4427	308
flupentixol	0.3	4.08	236	5.09	466	7.20293	837
flupentixol	0.833333	5.01	228	0.98	470.5	2.39592	879
flupentixol	3.33333	30.15	235	25.8	477	18.4273	896
flupentixol	6.66667	43.06	244	36.94	486	31.8379	848
flupentixol	10	72.79	196.5	79.95	371	74.7749	629
flupentixol	30	122.43	175	116.21	246	138.363	333
homochlorcyclizine	0.3	1.65	194	3.21	394.5	7.00877	723.5
homochlorcyclizine	0.833333	3.27	201	3.5	450.5	3.95095	793.5
homochlorcyclizine	3.33333	20.64	206	22.24	417.5	24.6589	756.5
homochlorcyclizine	6.66667	54.63	190	49.16	372.5	47.4359	669
homochlorcyclizine	10	80.95	228	82.55	443	80.1269	764
homochlorcyclizine	30	102.06	199	107.43	305	133.588	393.5
IKK-16	0.3	-2.91	351.5	-0.02	712	0.997779	1183.5
IKK-16	0.833333	8.17	293.5	5.69	558	5.79398	888
IKK-16	3.33333	163.18	221	113.72	284	107.893	317.5
IKK-16	6.66667	139.61	183	107.41	370	91.1636	418
IKK-16	10	178.97	254	125.1	299
IKK-16	30	55.6	158
moxaverine	0.3	1.12	335	3.81	714.5	4.5207	1197.5
moxaverine	0.833333	1.68	361.5	1.7	731	0.630878	1204.5
moxaverine	3.33333	0.22	358.5	2.59	713	3.04605	1142.5
moxaverine	6.66667	1.38	341	3.75	671	3.57135	1085.5
moxaverine	10	2.55	332	3.82	639.5	2.15341	1027
moxaverine	30	6.92	298.5	13.58	507	15.7072	740
droloxifene	0.3	2.02	181.5	8.07	376.5	3.83487	668
droloxifene	0.833333	14.05	191.5	8.41	390	3.63244	731
droloxifene	3.33333	52.74	213	50.94	458	41.8732	831.5
droloxifene	6.66667	74.9	228.5	81.66	452	81.9971	779
droloxifene	10	75.2	221	87.72	450	85.536	801
droloxifene	30	51.71	159.5
nelfinavir	0.3	1.63	320.5	1.06	657.5	1.2928	1206
nelfinavir	0.833333	2.14	260	-2.76	539	-2.98505	952
nelfinavir	3.33333	9.03	202.5	10.63	372.5	4.62907	701.5
nelfinavir	6.66667	22.78	259	21.34	487.5	19.399	845.5
nelfinavir	10	35.34	241	40.56	407.5	36.9843	669.5
nelfinavir	30	64.67	208
lofemizole	0.3	3.89	350.5	4.07	768	4.04837	1244.5
lofemizole	0.833333	-1.13	320	0.92	656.5	0.285241	1090
lofemizole	3.33333	0.51	369	2.92	744.5	0.755546	1191.5
lofemizole	6.66667	-0.91	311.5	3.98	619.5	2.05429	1025.5
lofemizole	10	0.71	397	3.67	808.5	2.84153	1337
lofemizole	30	5.39	349	11.9	645.5	12.6212	941.5
afimoxifene	0.3	3.39	211	3.38	432.5	5.00919	822
afimoxifene	0.833333	11.48	223	6.29	466	4.33687	915.5
afimoxifene	3.33333	51.02	215	53.43	423	43.0673	802.5
afimoxifene	6.66667	69.12	279.5	74.8	576	75.7323	984
afimoxifene	10	81.92	247.5	82.83	441	88.4139	738.5
afimoxifene	30	36.87	156
NT157	0.3	2.74	305.5	2.03	657.5	3.75769	1147
NT157	0.833333	-0.68	329.5	-0.74	682.5	-0.840648	1135
NT157	3.33333	-0.71	200	-5.67	203
NT157	6.66667	22.01	198
NT157	10	29.17	190
TA-01	0.3	-1.03	336.5	-0.94	756	0.827629	1305.5
TA-01	0.833333	-2.13	349.5	-1.63	740.5	-0.835087	1271.5
TA-01	3.33333	3.41	322.5	3.34	715.5	2.15526	1317.5
TA-01	6.66667	8.28	351.5	6.03	770	5.04737	1369
TA-01	10	12.11	285	11.26	657.5	9.34559	1161.5
TA-01	30	59.88	273	58.13	478.5	51.4301	665
sunitinib	0.3	-2.19	247.5	-0.05	532.5	1.71863	975
sunitinib	0.833333	10.99	275.5	3.08	542	-0.864874	944
sunitinib	3.33333	55.77	217	46.99	345	44.4939	542.5
sunitinib	6.66667	99.44	190.5	92.31	256	86.3557	340
sunitinib	10	131.74	139
toceranib	0.3	4.88	239.5	5.94	486	4.24512	897.5
toceranib	0.833333	-0.73	256	-0.83	524	-2.79929	951.5
toceranib	3.33333	12.92	221.5	1.11	465	-0.0471146	831.5
toceranib	6.66667	38.58	181.5	20.12	389.5	16.0015	679
toceranib	10	54.19	189	38.44	347.5	34.0257	583.5
toceranib	30	118.51	144.5
MLN9708	0.3	4.58	160
MLN9708	0.833333	-2.83	101
PD-153035	0.3	1.6	253	-2.83	512.5	2.41356	960
PD-153035	0.833333	-1.36	242.5	-1.17	500.5	-2.61753	922
PD-153035	3.33333	0.82	232.5	-1.23	447	-2.62191	800.5
PD-153035	6.66667	3.17	214.5	-4.71	411	-1.43169	711
PD-153035	10	1.18	214	-0.44	508	0.652373	852
PD-153035	30	9.67	160.5
DU-728	0.3	-2.92	251	1.6	517	4.67358	984.5
DU-728	0.833333	-4.44	213	-0.97	443	-3.31239	841.5
DU-728	3.33333	-4.24	200	-0.23	446.5	1.34029	859
DU-728	6.66667	-3.18	254	-0.87	540.5	-4.10352	1055.5
DU-728	10	-0.55	255.5	0.85	528	-3.08186	971.5
DU-728	30	6.43	254	7.09	512.5	2.99109	955
GK921	0.3	2.77	226	8.46	433	11.7237	829
GK921	0.833333	6.24	211	5.53	405	2.54478	822
SAR405	0.3	-2.02	213.5	1.08	431	3.73184	762
SAR405	0.833333	-6.84	188.5	-10.51	371	-7.79154	621.5
SAR405	3.33333	10.47	180.5	7.2	288.5	5.27165	403
SAR405	6.66667	23.36	146	36.29	211
SAR405	10	28.77	151.5
SAR405	30	39.3	164
LDC1267	0.3	2.46	274	6.67	583.5	7.89086	1063
LDC1267	0.833333	2.17	249.5	3.21	520	6.46172	922.5
LDC1267	3.33333	18.8	189.5	28.56	322.5	31.2179	474
LDC1267	6.66667	41.11	239.5	39.49	358	48.177	484
LDC1267	10	66.97	153
LDC1267	30	35	228	48.38	341	61.43	435
ISRIB	0.3	-0.51	393.5	0.57	786.5	-0.626015	1227.5
ISRIB	0.833333	0.36	308	-0.91	632.5	-0.030308	1095
ISRIB	3.33333	-2.23	352.5	-1.5	703.5	-1.00058	1121
ISRIB	6.66667	-2.98	291.5	0.01	584	1.31265	990.5
ISRIB	10	3.29	339	2.91	719	3.62641	1190
ISRIB	30	-1.76	289.5	2.54	573	5.82657	961
URMC-099	0.3	3.77	265.5	2.54	568	3.51241	959.5
URMC-099	0.833333	15.44	267.5	6.25	553.5	1.1813	938.5
URMC-099	3.33333	149.13	254	111.27	427.5	69.4691	618.5
URMC-099	6.66667	143.31	239	164.42	354	69.4682	658
URMC-099	10	135.81	193.5	208.35	353	200.056	433
BLU9931	0.3	1.97	195	2.96	395	1.37458	736
BLU9931	0.833333	0.46	210.5	1.66	449.5	-1.50669	843
BLU9931	3.33333	10.96	191	13.14	297	4.01523	548
BLU9931	6.66667	14.32	127
BLU9931	10	20.08	149
BLU9931	30	73.64	127
MK2-IN-1	0.3	3.45	252	6.99	523	5.36572	949.5
MK2-IN-1	0.833333	9.1	280	4.08	576.5	-1.18968	1027
MK2-IN-1	3.33333	31.77	280	23.02	598	20.5601	1051.5
MK2-IN-1	6.66667	109.21	282.5	126.9	536.5	118.245	883
MK2-IN-1	10	101.81	215.5	126.82	391.5	138.778	618.5
MK2-IN-1	30	96.78	157.5	152.78	240
biperiden	0.3	6.44	228.5	5.46	492	8.44425	944
biperiden	0.833333	3.39	274.5	-0.33	546.5	0.682797	979.5
biperiden	3.33333	3.47	232.5	0.38	465.5	2.97735	876.5
biperiden	6.66667	5.73	206	9.63	391.5	6.62142	730
biperiden	10	10.87	226.5	13.38	451.5	5.6338	819
biperiden	30	32.85	243.5	30.65	477.5	27.2836	829.5
meisoindigo	0.3	-2.39	327.5	-0.22	657	0.715934	1057
meisoindigo	0.833333	-5.22	304	-2.93	615.5	-2.02044	999
meisoindigo	3.33333	-2.5	263	-2.52	528.5	-1.08727	928.5
meisoindigo	6.66667	-1.79	202	0.92	400	1.03819	737.5
meisoindigo	30	6.15	273	4.45	460	5.86155	724
UNC0646	0.3	-0.25	282	1.05	571	0.205657	981.5
UNC0646	0.833333	5.64	296	5.57	611.5	4.61518	1040
UNC0646	3.33333	3.14	316.5	5.07	652.5	7.33418	1125.5
UNC0646	6.66667	8.62	305	9.69	636.5	11.5219	1111
UNC0646	10	22.04	245	24.51	462	28.0325	737
UNC0646	30	44.37	245	45.21	252
flumatinib	0.3	4.03	281	3.51	589	4.56823	996.5
flumatinib	0.833333	13.89	311	7.4	653.5	8.79418	1149.5
flumatinib	3.33333	49.21	327.5	29.49	670	24.6535	1052.5
flumatinib	6.66667	98.45	262	74.08	492	66.1715	746
flumatinib	10	105.72	256	89.37	472	84.5364	691.5
flumatinib	30	5.86	177.5
UNC0642	0.3	4.47	388	8.91	783.5	9.23594	1254
UNC0642	0.833333	9.42	338.5	12.12	707.5	10.9618	1199.5
UNC0642	3.33333	29.6	323	33.99	646.5	36.7022	1010.5
UNC0642	6.66667	35.69	266	48.57	501.5	55.5667	756.5
UNC0642	10	32.59	299.5	51.84	568	62.4021	758
UNC0642	30	5.01	212.5	0.44	221
siramesine	0.3	2.74	245.5	4.1	497	0.560352	949
siramesine	0.833333	5.08	207.5	0.61	447.5	0.623477	800
siramesine	3.33333	32.35	262.5	22.56	521	23.8166	938
siramesine	6.66667	33.49	214	47.93	349.5	61.416	484.5
siramesine	10	24.51	155
pimavanserin	0.3	4.68	261	2.24	559.5	1.32019	1046
STA-5326	0.3	102.82	216	104.09	384	113.156	542
STA-5326	0.833333	105.46	227	80.8	334	59.4934	461.5
STA-5326	3.33333	105.29	209.5	58.25	267.5	34.7979	328
STA-5326	6.66667	123.64	233	63.72	319.5	46.3278	350
STA-5326	10	111.49	174.5	65.98	233.5	59.3073	300
STA-5326	30	85.65	197.5
lomitapide	0.3	11.88	287	15.51	581	12.6583	963
lomitapide	0.833333	29.73	291	36.04	569	28.4607	908.5
lomitapide	3.33333	81.04	280.5	91.09	454.5	83.5469	659.5
lomitapide	6.66667	81.17	269	108.13	338	130.813	410.5
lomitapide	10	40.85	196
lomitapide	30	49.8	146.5
BAY-61-3606	0.3	-2.52	394	0.47	767	0.971321	1199.5
BAY-61-3606	0.833333	-2.28	297	-0.01	551.5	-0.217346	835.5
BAY-61-3606	3.33333	22.77	134
ELN-441958	0.3	5.44	229	4.55	484.5	9.81114	872.5
ELN-441958	0.833333	1.79	282	3.44	564.5	5.67077	996
ELN-441958	3.33333	8.98	253	15.41	468.5	22.0026	822.5
ELN-441958	6.66667	20.37	264	27.99	515	33.4406	895.5
ELN-441958	10	39.8	242	34.73	474.5	50.4358	807
ELN-441958	30	100.87	151	114.05	227.5	130.664	322
balicatib	0.3	1.43	368	1.09	792	4.12022	1310.5
balicatib	0.833333	-0.89	362	-1.16	753.5	-0.524266	1225.5
balicatib	3.33333	1.98	318	0.49	647	1.07115	1125
balicatib	6.66667	6.47	326	4.83	655	5.36686	1144.5
balicatib	10	8.06	343	7.84	668.5	8.72702	1127
balicatib	30	17.09	329.5	17.9	693	20.3757	1171.5
UNC0638	0.3	19	311	20.49	634	15.9593	1085.5
UNC0638	0.833333	47.45	331.5	48.84	685	31.9786	1130
UNC0638	3.33333	80.47	312.5	76.65	609	73.6723	965.5
UNC0638	6.66667	93.79	282	97.28	531.5	84.2495	849
UNC0638	10	106.44	255	89.84	468.5	95.6651	704
UNC0638	30	38.32	167.5
copanlisib	0.3	-3.17	288	-1.4	588.5	-0.924291	969.5
copanlisib	0.833333	-4.37	272	-3.62	505.5	-3.86129	791.5
copanlisib	3.33333	0.15	221.5	0.68	391.5	0.213908	535
copanlisib	6.66667	5.67	197	3.97	267	2.0467	401
copanlisib	10	10.79	191.5	5.69	269
copanlisib	30	56.48	151
ceritinib	0.3	9.71	222.5	12.51	428.5	11.3273	733
ceritinib	0.833333	10.86	238	7.38	453.5	5.24115	775
ceritinib	3.33333	61.96	152	84.33	244	83.0777	331
ceritinib	6.66667	78.42	162.5	87.61	250
ceritinib	10	87.35	151	92.99	228
ceritinib	30	66.32	174.5	69.66	205
APY0201	0.3	100.04	220	105.09	432	141.422	698
APY0201	0.833333	98.36	231.5	98.3	378.5	95.0093	558.5
APY0201	3.33333	102.26	216.5	47.82	265	33.538	342
APY0201	6.66667	100.07	235.5	39.75	275.5	42.66	311
APY0201	10	85.09	183
APY0201	30	97.82	199	61.8	239
arglabin	0.3	2.94	286	2.9	599.5	2.96381	1007
arglabin	0.833333	-0.34	318	0.06	653	-0.70698	1079.5
arglabin	3.33333	2.52	344	1.52	714	0.896054	1160
arglabin	6.66667	0.97	314	0.03	624.5	0.277905	1062.5
arglabin	10	8.21	282.5	4.18	588.5	0.729116	1066.5
arglabin	30	-1.1	108.5
LY2090314	0.3	-5.51	155
LY2090314	0.833333	-3	209
LY2090314	3.33333	-2.04	161
LY2090314	6.66667	-0.59	166
LY2090314	10	12.51	148
NKP-1339	0.3	-0.57	354.5	0.31	719	0.516329	1153.5
NKP-1339	0.833333	0.18	352.5	0.08	724	-1.21182	1187.5
NKP-1339	3.33333	-2.08	362	-0.84	753	-0.6154	1280
NKP-1339	6.66667	-1.49	376	-0.18	791.5	-0.927407	1292.5
NKP-1339	10	-1.44	374.5	-0.5	798.5	0.0701097	1331
NKP-1339	30	2.85	366	1.39	758	3.62876	1191.5
VU0240551	0.3	1.93	279	2.87	551	2.21336	953.5
VU0240551	0.833333	-1.81	338	0.35	695	0.253321	1168
VU0240551	3.33333	-0.96	362	1.94	752	3.17297	1256
VU0240551	6.66667	2.15	293	5.23	611.5	3.09529	1032
VU0240551	10	1.89	310.5	4.85	628	6.16151	1040.5
VU0240551	30	7.11	288.5	15.64	464	24.5874	605.5
pexidartinib	0.3	1.33	381.5	2.9	802	4.53546	1292
pexidartinib	0.833333	-1.52	341.5	-0.74	686	-1.67709	1171
pexidartinib	3.33333	1.3	337.5	2.56	683.5	3.25759	1116
pexidartinib	6.66667	5.68	345.5	7.51	663	9.40436	967
pexidartinib	10	7.59	287.5	9.31	479	15.6155	682.5
pexidartinib	30	11.55	388.5	14.44	637	20.6955	799.5
salmeterol	0.3	-0.12	305.5	2.35	635.5	3.26506	1038.5
salmeterol	0.833333	-0.14	295.5	2.68	623	1.57038	1071.5
salmeterol	3.33333	9.06	271	8.06	576.5	6.45278	949.5
salmeterol	6.66667	65.08	275	52.9	538.5	37.8531	886.5
salmeterol	10	85.72	270.5	83.48	500.5	80.713	768
salmeterol	30	80.31	218	116.72	259	129.896	316
satraplatin	0.3	3.84	333	3.35	668	2.49249	1069
satraplatin	0.833333	0.69	318	-1.19	615	-2.74261	955
satraplatin	3.33333	3.32	242	-0.57	367.5	0.684232	425
satraplatin	6.66667	0.26	222	-1.29	222
satraplatin	10	5.28	191	-2.3	252
Ro-48-8071	0.3	2.62	232.5	5.45	472	4.46227	868
Ro-48-8071	0.833333	7.33	224	7.84	444.5	5.91781	853.5
Ro-48-8071	3.33333	44.08	231.5	36.4	466	27.684	805.5
Ro-48-8071	6.66667	86.22	211	96.43	368.5	95.2681	603
Ro-48-8071	10	90.25	257.5	115	411.5	126.952	612
Ro-48-8071	30	82	165.5
K-Ras(G12C)-inhibitor-12	0.3	8.49	287	5.08	605.5	5.88247	989
K-Ras(G12C)-inhibitor-12	0.833333	7.52	306.5	2.66	647.5	1.73675	1069
K-Ras(G12C)-inhibitor-12	3.33333	10.04	279.5	7.02	542.5	5.37079	870
K-Ras(G12C)-inhibitor-12	6.66667	12.04	250	10.16	434	8.06349	679.5
K-Ras(G12C)-inhibitor-12	10	13.73	274.5	11.52	445	13.5293	611.5
K-Ras(G12C)-inhibitor-12	30	23.96	187	19.55	277	16.0466	463
ARQ-092	0.3	1.77	273.5	3.37	543.5	2.32028	944
ARQ-092	0.833333	12	293.5	9.82	525	7.77287	791.5
ARQ-092	3.33333	89.37	166	86.58	201
ARQ-092	6.66667	197.68	113
ARQ-092	10	174.63	161	137.85	243
ARQ-092	30	50.28	214	36.78	214
3PO	0.3	-0.13	334	1.02	725.5	1.53897	1244.5
3PO	0.833333	-2.26	362.5	-0.73	759	-1.26287	1222.5
3PO	3.33333	-0.48	364	0.38	740.5	-0.151933	1219
3PO	6.66667	-0.88	330.5	-0.31	681.5	0.237792	1147
3PO	10	0.93	330.5	1.18	712.5	0.0764738	1165
3PO	30	13.29	126	10.45	247	9.54787	425
cot-inhibitor-2	0.3	-0.44	270	-2.64	554.5	1.59277	1006
cot-inhibitor-2	0.833333	-4.12	227	-3.78	475.5	-0.868221	908
cot-inhibitor-2	3.33333	-0.13	212.5	2.2	329.5	0.286212	535
cot-inhibitor-2	6.66667	29.33	162
BCX-1470	0.3	1.95	244	1.86	509	0.245012	962.5
BCX-1470	0.833333	3.92	248.5	-0.27	537	-2.65783	1000
BCX-1470	3.33333	0.54	268.5	-2.94	539	-0.937561	988.5
BCX-1470	6.66667	7.05	185.5	10.71	310	1.04502	610.5
BCX-1470	10	10.84	124	17.12	220.5	8.25171	405.5
lasofoxifene	0.3	8.45	309.5	7.62	653.5	6.01897	1111
lasofoxifene	0.833333	21.97	328.5	12.5	677	12.0419	1115.5
lasofoxifene	3.33333	81.58	302.5	79.31	576	69.0048	881.5
lasofoxifene	6.66667	102.02	282	91.72	526	83.7953	795.5
lasofoxifene	10	112.06	248.5	118.56	392	119.774	537.5
auranofin	0.3	0.97	297	3.04	599.5	2.56145	965.5
auranofin	0.833333	-3.21	276	-1.45	479	0.634332	751
auranofin	3.33333	5.44	151	6.04	200
auranofin	6.66667	2.76	112
GTS21	0.3	2.83	238	4.89	487.5	3.8288	914
GTS21	0.833333	0.08	246.5	-1.26	514	-0.53881	957
GTS21	3.33333	1.02	258	2.13	513	2.57473	971
GTS21	6.66667	-1.62	217	1.63	428	1.51282	787.5
GTS21	10	5.46	209	7.64	437	7.50155	775.5
GTS21	30	7.31	162.5	10.03	303	15.0971	485.5
fendiline	0.3	3.14	252.5	2.47	545	1.94525	1003.5
fendiline	0.833333	1.17	250.5	2.24	517	-3.79493	971
fendiline	3.33333	27.51	229.5	19.73	459	18.1463	835.5
fendiline	6.66667	62.82	220	62.34	421	60.3411	708
fendiline	10	85	202	88.79	379	87.2892	667
fendiline	30	85.81	141.5
cyclovalone	0.3	3.68	207.5	2.15	427.5	2.60986	751
cyclovalone	0.833333	3.84	228.5	1.38	466.5	-0.47648	821.5
cyclovalone	3.33333	17.93	207	12.38	321.5	7.23006	443
cyclovalone	6.66667	21.38	154.5
cyclovalone	10	23.9	146
cyclovalone	30	23.38	111.5
gallium-triquinolin-8-olate	0.3	3.04	194.5	1.4	398	3.02872	755.5
gallium-triquinolin-8-olate	0.833333	1.03	145.5	-0.94	219	0.0941208	364.5
gallium-triquinolin-8-olate	3.33333	-5.09	127.5
harringtonine	0.3	0.19	135.5
harringtonine	0.833333	-6.78	108
madrasin	0.3	2.49	230.5	3.81	478.5	0.0610367	865
madrasin	0.833333	-0.05	279	-2.33	573	-7.49119	1053.5
madrasin	3.33333	-3.35	210.5	-1.09	424	0.0943547	763
madrasin	6.66667	-1.32	212.5	0.46	411	-0.242901	757
madrasin	10	1.34	232	1.75	451	1.09782	769
madrasin	30	55.96	115
thiethylperazine	0.3	2.75	386	3.55	814.5	4.25959	1310.5
thiethylperazine	0.833333	4.77	360	4.25	700	5.75828	1170.5
thiethylperazine	3.33333	26.27	337.5	19.36	701.5	19.5989	1105
thiethylperazine	6.66667	67.39	323	77.09	585.5	70.0484	920
thiethylperazine	10	80.01	338.5	96.99	557	104.118	782
thiethylperazine	30	53.24	129
haloprogin	0.3	4.53	261.5	-1.51	556.5	5.03698	988.5
haloprogin	0.833333	2.7	242.5	-0.64	501	-1.01518	934.5
haloprogin	3.33333	5.33	260.5	1.31	547	-0.915998	1014.5
haloprogin	6.66667	17.75	217.5	14.37	432.5	2.18765	838
haloprogin	10	23.34	181	7.74	358.5	-6.87145	701
metixene	0.3	0.41	266	4.61	528.5	4.08019	1009.5
metixene	0.833333	9.1	257	5.46	516	3.27492	979
metixene	3.33333	52.88	242.5	39.86	490.5	28.4605	935.5
metixene	6.66667	78.24	263.5	75.37	538.5	66.4996	951
metixene	10	91.39	255	93.69	484	82.6509	880
metixene	30	120.88	180	145.13	227
parthenolide-(alternate-stereo)	0.3	1	294.5	1.57	564.5	2.75553	963
parthenolide-(alternate-stereo)	0.833333	1.53	304.5	0.53	616.5	-1.07358	1067
parthenolide-(alternate-stereo)	3.33333	7.31	274	2.13	554.5	-0.218132	980.5
parthenolide-(alternate-stereo)	6.66667	19.06	186	13.04	341.5	6.24576	581
parthenolide-(alternate-stereo)	10	26.28	154	17.87	270	9.82944	462.5
prenylamine	0.3	2.14	310	3.35	631	3.19214	1070.5
prenylamine	0.833333	1.61	299	0.12	571	2.36501	956.5
prenylamine	3.33333	44.75	278.5	33.46	554	29.7286	928.5
prenylamine	6.66667	88.2	281.5	84.98	538.5	74.2538	858
prenylamine	10	97.43	280.5	103.12	498.5	100.247	753.5
PF-03882845	0.3	-3.92	220.5	2.12	452	3.02048	825	Inpure compound, removed from further analysis
PF-03882845	0.833333	-5.65	191	-4.37	381.5	-3.68035	722	Inpure compound, removed from further analysis
PF-03882845	3.33333	-1.19	233.5	-1.12	476	-2.58619	923.5	Inpure compound, removed from further analysis
PF-03882845	6.66667	0.45	214	0.34	378	1.42334	694.5	Inpure compound, removed from further analysis
PF-03882845	10	0.47	196.5	1.95	369	4.18291	663.5	Inpure compound, removed from further analysis
PF-03882845	30	9.78	199	12.15	321	15.9685	480.5	Inpure compound, removed from further analysis
PD-156707	0.3	0.67	219.5	3.67	438	6.69762	823	Inpure compound, removed from further analysis
PD-156707	0.833333	-3.81	210	0.34	416	1.65102	774.5	Inpure compound, removed from further analysis
PD-156707	3.33333	-0.64	164	-2.64	356	5.42443	478	Inpure compound, removed from further analysis
PD-156707	6.66667	5.92	137.5					Inpure compound, removed from further analysis
PD-156707	10	11.48	149.5	13.12	222			Inpure compound, removed from further analysis
PD-156707	30	-11.68	117					Inpure compound, removed from further analysis
mepazine	0.3	2.48	317	1.98	686	3.11122	1104.5
mepazine	0.833333	6.78	355	4.75	754.5	3.43328	1253.5
mepazine	3.33333	32.93	315	20.77	649.5	18.7672	1056.5
mepazine	6.66667	53.34	307	48.9	606	39.0544	984.5
mepazine	10	64.84	278.5	65.78	523	63.8885	810.5
mepazine	30	70.34	194	86.64	251.5	101.329	361
imatinib	0.3	4.25	261.5	5.88	528.5	5.74765	979.5
imatinib	0.833333	4.9	283	5.99	569	4.56377	990
imatinib	3.33333	20.82	245	18.02	468	22.2713	800
imatinib	6.66667	37.3	280	31.37	513	32.9992	839
imatinib	10	50.6	223	45.46	410.5	49.1341	653
imatinib	30	63.91	231.5	76.56	397.5	93.8255	576.5
PIK-293	0.3	2.65	195.5	5.81	343	3.73152	538
PIK-293	0.833333	16.38	215.5	14.04	349.5	6.21409	541
PIK-293	3.33333	52.52	163	48.34	219
PIK-293	6.66667	87.19	193	99.45	264
PIK-293	10	80.99	150.5
sorafenib	0.3	-0.66	193.5	0.68	409.5	3.22699	827.5
sorafenib	0.833333	-4.32	225	-2.57	475.5	-1.45853	992
sorafenib	3.33333	-10.46	214.5	-3.57	382.5	-1.25321	620
sorafenib	6.66667	-0.85	216	0.31	291	-4.1827	331
sorafenib	10	-20.63	140
sorafenib	30	-18.46	103
STF-62247	0.3	2.6	322.5	5.9	679	6.13533	1136
STF-62247	0.833333	8.64	346	9.76	696	9.11781	1112
STF-62247	3.33333	73.84	315	87.31	560.5	69.998	784.5
STF-62247	6.66667	102.12	317	116.46	519.5	125.447	633
STF-62247	10	110.01	365.5	123.21	604.5	119.645	749.5
STF-62247	30	57.29	281	69.62	385
elesclomol	0.3	12.34	103
elesclomol	0.833333	9.68	106
elesclomol	3.33333	7.09	122
elesclomol	6.66667	7.28	100
elesclomol	10	9.51	120
elesclomol	30	2.54	206.5	6.18	346	10.048	512
masitinib	0.3	-0.73	358.5	0.9	738.5	2.46658	1188.5
crizotinib-(S)	0.3	8.57	309	5.36	605.5	4.95296	958.5
crizotinib-(S)	0.833333	15.03	256.5	9.89	453	6.22908	679.5
crizotinib-(S)	3.33333	130	161
crizotinib-(S)	6.66667	138.23	183
crizotinib-(S)	30	73.46	101
MK-2206	0.3	3.85	397	2.41	712	0.889472	1089
MK-2206	0.833333	16.28	278.5	16.86	442	14.8234	610.5
MK-2206	3.33333	75.97	244.5	89.02	300	66.8274	403
MK-2206	6.66667	128.03	174	158.32	211
MK-2206	10	149.12	178	168.75	231
MK-2206	30	82.1	124
SU11274	0.3	22.52	371	12.71	765	9.2995	1195
SU11274	0.833333	42.27	351.5	30.58	698	20.6705	1083
SU11274	3.33333	132.81	273.5	129.08	386.5	127.687	453.5
SU11274	6.66667	230.17	197.5
SU11274	10	269.03	206.5	332.63	207.5
SU11274	30	324.41	173.5	340.39	208
serdemetan	0.3	0.45	310.5	-0.34	583.5	-1.74688	861.5
serdemetan	0.833333	0.3	334.5	-2.16	557.5	-1.63427	760
serdemetan	3.33333	12.71	269.5	8.14	292.5	6.59825	309
serdemetan	6.66667	59.15	263	56.09	247
serdemetan	10	43.59	248.5	35.43	250.5
serdemetan	30	17.19	178
YM-201636	0.3	4.2	206.5	8.45	426.5	8.00373	773
YM-201636	0.833333	16.43	199	22.75	368	24.4827	620
YM-201636	3.33333	71.96	219.5	79.63	384.5	106.964	606
YM-201636	6.66667	146.49	210.5	121.23	279.5	162.328	403
YM-201636	10	132.07	207.5	134.8	228
YM-201636	30	201.97	230.5	188.19	428	230.894	485
cinacalcet	0.3	3.21	325	2.84	677	4.18473	1115.5
cinacalcet	0.833333	8.87	336.5	6.54	682	6.97086	1094
cinacalcet	3.33333	65.6	361	45.09	773	37.2776	1287.5
cinacalcet	6.66667	89.93	352.5	87.87	656	82.252	1028
cinacalcet	10	101.63	259.5	107.23	472.5	102.113	789.5
cinacalcet	30	53.7	126
PD-173074	0.3	4.11	288.5	4.6	525	6.12312	783.5
PD-173074	0.833333	13.5	291	12.77	499	13.1778	731.5
PD-173074	3.33333	105.87	228.5	151.23	246.5
PD-173074	6.66667	165.29	191.5	223.51	210
PD-173074	10	233.58	125	199.76	270	168.346	406
PD-173074	30	84.55	131
ruxolitinib-(S)	0.3	-0.6	306.5	-3.03	633	-3.98071	1035
ruxolitinib-(S)	0.833333	-1.86	387.5	-3.25	767	-4.86468	1200
ruxolitinib-(S)	3.33333	-0.62	320.5	-1.5	564	-3.52124	898
ruxolitinib-(S)	6.66667	3.24	311.5	0.99	512.5	-0.549453	799
ruxolitinib-(S)	10	4.69	302.5	1.91	459	1.81554	642.5
ruxolitinib-(S)	30	32.18	117
thiazovivin	0.3	-0.85	335.5	-1.39	696	-0.652414	1132.5
thiazovivin	0.833333	-1.1	378.5	-3.9	744.5	-4.81057	1141.5
thiazovivin	3.33333	-1.59	296	-3.92	431	-3.8432	545.5
thiazovivin	6.66667	-0.13	300.5	-1.45	383.5	-1.69359	423
thiazovivin	10	1.72	283.5	-1.05	334	1.23048	325.5
thiazovivin	30	4.97	264	3.79	265.5
LY2228820	0.3	-0.05	347	1.57	724	2.63099	1177
LY2228820	0.833333	-0.99	335	1.82	695.5	3.91994	1122.5
LY2228820	3.33333	3.52	364.5	5.06	745	4.97507	1167
LY2228820	6.66667	13.52	341	15.93	654.5	13.208	956
LY2228820	10	24.93	370	25.17	695	27.0053	988
LY2228820	30	60.57	192	57.11	247
AM-1241	0.3	-1.12	359	-0.88	743.5	-1.11628	1198.5
AM-1241	0.833333	0.49	366.5	-2.35	725	-4.88951	1207.5
AM-1241	3.33333	3.57	380	0.06	744.5	-3.05869	1182.5
AM-1241	6.66667	9.5	372	1.85	757	1.98551	1190.5
AM-1241	10	15.86	351.5	8.12	659.5	5.24123	1012
AM-1241	30	81.85	242.5	103.54	353	110.644	450.5
KU-60019	0.3	-1.06	368.5	-1.36	799.5	-1.20193	1336
KU-60019	0.833333	-2.12	380	-2.9	814	-4.14669	1406.5
KU-60019	3.33333	-2.36	325.5	-1.74	692	-2.75473	1161.5
KU-60019	6.66667	1.18	369	0	747.5	0.476436	1181.5
KU-60019	10	7.55	327	6.05	625.5	6.88474	870.5
KU-60019	30	66.78	243	52.42	412	56.1028	518
doramapimod	0.3	-1.22	342.5	-2.88	727	-1.89137	1198.5
doramapimod	0.833333	-3.86	404	-4.62	867.5	-3.85852	1430
doramapimod	3.33333	-2.5	354	-1.1	736	1.71332	1272
doramapimod	6.66667	7.51	339.5	6.99	732	12.0998	1272
doramapimod	10	20.82	295	15.5	577	19.8344	998
doramapimod	30	66.31	134
tie2-kinase-inhibitor	0.3	3.67	325	4.58	659	3.9135	1092.5
tie2-kinase-inhibitor	0.833333	4.27	383	3.03	759	-0.140051	1283
tie2-kinase-inhibitor	3.33333	13.43	365	14.68	738	11.1859	1206.5
tie2-kinase-inhibitor	6.66667	35.76	415	33.68	817.5	35.7072	1257.5
tie2-kinase-inhibitor	10	68.05	409	64.99	751.5	69.7922	961
tie2-kinase-inhibitor	30	86.8	233	56.9	217
curcumin	0.3	1.25	397.5	3.07	829.5	3.47288	1320
curcumin	0.833333	2.99	314.5	1.47	659	0.682025	1143.5
curcumin	3.33333	3.97	339	2.2	673	1.80055	1107.5
curcumin	6.66667	17.46	278.5	8.78	506.5	7.66635	828.5
curcumin	10	28.22	320	11.02	583.5	8.58845	908
curcumin	30	104.68	135.5
dronedarone	0.3	5.9	332.5	9.08	686.5	7.98285	1144
dronedarone	0.833333	23.15	376.5	19.01	760	16.9857	1194.5
dronedarone	3.33333	79.06	318	95.95	525.5	94.1309	795
dronedarone	6.66667	94.62	292.5	119.69	372	121.495	496
dronedarone	10	47.88	110
dronedarone	30	35.04	145
bazedoxifene	0.3	0.63	290.5	0.36	629.5	0.977785	1034
bazedoxifene	0.833333	6.49	314.5	3.68	636.5	3.09	1065.5
bazedoxifene	3.33333	23.71	308	24.88	587	19.4022	975
bazedoxifene	6.66667	37.6	331.5	44.35	609	39.6465	949
bazedoxifene	10	4.23	289.5	36.73	411.5	52.6148	517.5
LY2608204	0.3	14.6	214.5	10.11	454.5	11.6794	805.5
LY2608204	0.833333	32.72	200	21.17	420	19.2738	755.5
LY2608204	3.33333	73.14	189	80.9	361	75.5443	650
LY2608204	6.66667	104.16	201	105.15	321.5	113.676	519.5
LY2608204	10	117.14	223.5	131.61	329	138.239	473.5
LY2608204	30	196.86	140.5
KW-2449	0.3	-0.51	356.5	-1.26	738.5	-0.724371	1180.5
KW-2449	0.833333	-0.69	341	-3.23	620	-3.3728	908
KW-2449	3.33333	3.6	211	0.95	225.5
KW-2449	6.66667	13.32	190.5	9.27	203
KW-2449	10	8.57	175	0.37	226
ixazomib	0.3	-5.63	188	-3.87	391	-1.39702	716
ixazomib-citrate	0.3	5.51	128.5
NVP-BGJ398	0.3	7.01	260	5.03	539.5	3.11815	934
NVP-BGJ398	0.833333	-3.2	220	-4.72	421	-9.16763	733.5
NVP-BGJ398	3.33333	0.41	260	-2.05	479	-6.95359	750
NVP-BGJ398	6.66667	0.28	240	0.17	436.5	-2.87017	661.5
NVP-BGJ398	10	8.33	229	2.69	403.5	-1.22374	588.5
NVP-BGJ398	30	40.79	209	25.94	327.5	27.056	448
GSK461364	0.3	14.31	119.5
GSK461364	0.833333	26.85	137
GSK461364	3.33333	156.29	144.5
GSK461364	6.66667	198.07	165.5
GSK461364	10	259.51	168
GSK461364	30	246.32	117
SGI-1776	0.3	8.28	322.5	2.75	653.5	3.69648	1158
SGI-1776	0.833333	2.67	275	0.46	600	-1.53207	1091.5
SGI-1776	3.33333	25.62	244	18.44	458	13.6262	781.5
SGI-1776	6.66667	59.22	204	53.21	355	50.1461	538.5
SGI-1776	10	81.04	196	85.92	263.5	79.6473	426
SGI-1776	30	100.04	104
metatinib	0.3	2.65	236	4.96	521	2.59196	1027
metatinib	0.833333	1.25	203.5	-2.22	442	-0.924055	912
metatinib	3.33333	4.8	205	-0.29	435.5	2.58651	804.5
metatinib	6.66667	18.81	210	7.93	402.5	8.06633	678.5
metatinib	10	23.43	198	12.62	337.5	10.8004	552
metatinib	30	32.26	182.5	20.22	293	22.5173	412
NVP-BHG712	0.3	3.95	312.5	7.5	636	7.14648	1071.5
NVP-BHG712	0.833333	19.67	302.5	21.46	585	18.7498	958.5
NVP-BHG712	3.33333	113.1	289	138.64	468	136.738	599
NVP-BHG712	6.66667	126.26	264	176.07	372	207.746	367
NVP-BHG712	10	119.74	222.5	182.79	258	244.346	305
NVP-BHG712	30	138.5	158
UK-383367	0.3	4.23	227	4.52	466.5	5.17834	870.5
UK-383367	0.833333	6.27	213	5.1	417	1.64012	798.5
UK-383367	3.33333	14.65	214	16.83	397	8.76453	727.5
UK-383367	6.66667	16.73	233.5	23.1	431.5	19.4825	703.5
UK-383367	10	18.42	198	24.9	343	20.9951	563.5
UK-383367	30	23.62	160	32.63	210
andrographolide	0.3	4.15	217.5	3.38	472.5	0.728867	892.5
andrographolide	0.833333	-1.47	201.5	2.04	406	-0.637536	763
andrographolide	3.33333	2.19	231.5	3.48	427.5	-0.911687	838.5
andrographolide	6.66667	13.32	218.5	15.78	326.5	5.36744	491.5
andrographolide	10	16.04	216	19.88	267.5	8.38277	377
andrographolide	30	25.02	143.5
Oridonin (Isodonol)	0.3	5.1	310.5	5.34	601.5	4.41489	1103
Oridonin (Isodonol)	0.833333	-1.43	277.5	-3.46	579.5	-5.79056	1086.5
Oridonin (Isodonol)	3.33333	0.65	265.5	-0.285	518.5	-4.8089	987
Oridonin (Isodonol)	6.66667	10.99	189	6.675	359	-1.61085	674
Oridonin (Isodonol)	10	16.79	220.5	12.955	380.5	4.48828	690.5
Oridonin (Isodonol)	30	43.07	169
parthenolide-(alternate-stereo)	0.3	2.95	216	1.75	421	6.01272	852.5
parthenolide-(alternate-stereo)	0.833333	-1.34	254.5	0.7	541	-2.58134	1048
parthenolide-(alternate-stereo)	3.33333	9.47	198	2.32	399.5	-0.643844	822
parthenolide-(alternate-stereo)	6.66667	24.36	141	15.91	222.5	5.63035	385.5
Salinomycin (Procoxacin)	0.3	2.06	236	3.07	334.5	12.6807	435
Salinomycin (Procoxacin)	0.833333	-1.22	230.5	-6.1	271.5
Salinomycin (Procoxacin)	3.33333	-9.27	190.5	-3.84	243
Salinomycin (Procoxacin)	6.66667	4.33	200.5	10.17	250
Salinomycin (Procoxacin)	10	16.4	133.5
Salinomycin (Procoxacin)	30	31.96	118
tetrandrine	0.3	16.24	221.5	16.19	446.5	8.49284	798.5
tetrandrine	0.833333	29.49	229.5	22.2	483.5	16.5262	858
tetrandrine	3.33333	61.44	213	51.13	431	49.1984	778
tetrandrine	6.66667	77.98	252.5	78.81	515	80.5894	868
tetrandrine	10	92.7	249	100.83	454	103.071	766.5
tetrandrine	30	114.66	223	144.69	342.5	175.913	457
MG-132	0.3	21.53	172.5
MG-132	0.833333	10.61	134
NPS-2143	0.3	14.69	243.5	8.59	567	10.6649	1151
NPS-2143	0.833333	30.19	232.5	25.24	470.5	13.3172	864
NPS-2143	3.33333	98.4	236.5	96.84	460.5	94.0363	777.5
NPS-2143	6.66667	140.36	217.5	134.79	376.5	134.655	601.5
NPS-2143	10	134.8	166	132.39	289	133.139	466
NPS-2143	30	14.74	121
rebastinib	0.3	-0.9	368.5	-0.69	840	0.586154	1606
rebastinib	0.833333	-2.36	379.5	-2.5	889	-3.50986	1706.5
rebastinib	3.33333	-1.54	265	-1.43	535	-2.20131	957
rebastinib	6.66667	-1.91	284.5	-0.4	524.5	1.52543	803
rebastinib	10	-2.66	251	0.77	399.5	5.87287	527
CCT128930	0.3	2.53	227	0.01	471.5	-2.3082	871.5
CCT128930	0.833333	6.69	269	-2.52	566.5	-5.85176	997
CCT128930	3.33333	24.35	253.5	9.67	488.5	5.47741	825.5
CCT128930	6.66667	64.23	228.5	37.53	417.5	20.601	665
CCT128930	10	86.22	206	65.91	317.5	47.9421	463.5
CCT128930	30	95.1	221.5	86.75	322.5	73.3325	419.5
NU-7441	0.3	-4.01	201.5	-3.93	408	-2.07706	720.5
NU-7441	0.833333	-8.02	192	-5.23	328	-7.49621	524
NU-7441	3.33333	17.59	182.5	26.4	221
NU-7441	6.66667	23.55	178.5
NU-7441	10	28.15	143
NU-7441	30	26.88	175
NVP-BSK805	0.3	5.98	274	2.53	562.5	5.15768	1007
NVP-BSK805	0.833333	16.02	229	10.24	463.5	6.56698	865
NVP-BSK805	3.33333	55.07	215	51.18	380.5	55.5941	566
NVP-BSK805	6.66667	93.51	212	101.41	284	119.259	311
NVP-BSK805	10	112.63	197.5	133.59	240
NVP-BSK805	30	118.82	178.5
WAY-600	0.3	18.34	232	16.72	457.5	17.0622	829
WAY-600	0.833333	54.96	225	40.13	375.5	29.5672	618.5
WAY-600	3.33333	79.8	175.5	86.17	223
WAY-600	6.66667	55	169.5
WAY-600	10	39.86	140
WAY-600	30	10.3	135
LY2109761	0.3	7.41	243	5.26	542.5	2.7612	999.5
LY2109761	0.833333	15.45	245.5	4.41	540.5	-1.59004	1016.5
LY2109761	3.33333	31.66	226.5	16.18	491.5	7.5247	942
LY2109761	6.66667	44.44	229	19.5	463.5	15.3293	838
LY2109761	10	57.45	220	30.08	441	29.491	756
LY2109761	30	78.58	223	52.78	413	58.6379	560.5
AMG900	0.3	13.31	170
AMG900	0.833333	10.14	168
AMG900	3.33333	22.78	192	27.09	217
AMG900	6.66667	35.56	177
AMG900	10	44.36	196	34.63	206
AMG900	30	33.34	221	7.09	233
tyrphostin-AG-1478	0.3	3.78	264	3.39	550.5	0.892796	1056
tyrphostin-AG-1478	0.833333	0.06	269.5	-0.45	573	-2.52035	1026.5
tyrphostin-AG-1478	3.33333	-0.97	236	-0.89	461.5	-3.56266	840.5
tyrphostin-AG-1478	6.66667	3.23	276	-0.86	559	-0.745705	1028.5
tyrphostin-AG-1478	10	3.9	219	1.84	453.5	0.69597	795
tyrphostin-AG-1478	30	3.18	199	-2.59	360	-0.953915	430
SCH-900776	0.3	0.22	253	3.9	541	6.84612	955
SCH-900776	0.833333	3.23	226	4.18	486.5	4.54544	993
SCH-900776	3.33333	6.07	257	8.86	476	10.4363	794
SCH-900776	6.66667	18.87	251.5	16.38	474	11.0666	824
SCH-900776	10	19.94	233.5	18.33	425.5	15.4229	707
SCH-900776	30	52.25	180.5	60.61	210.5
CCT129202	0.3	4.66	234.5	6.88	420.5	3.51818	701.5
CCT129202	0.833333	-0.19	256.5	1.34	523	-6.1155	1011
CCT129202	3.33333	5.5	214.5	2.05	457.5	-1.19334	889.5
CCT129202	6.66667	0.89	191.5	1.71	379	0.0518575	741.5
CCT129202	10	5.75	190.5	1.43	376	-2.06286	697
CCT129202	30	7.19	236.5	6.09	422.5	6.75551	746.5
lonafarnib	0.3	11.72	199.5	16.29	363	15.9444	593.5
lonafarnib	0.833333	7.58	232	10.08	377	12.2126	510.5
lonafarnib	3.33333	19.58	271	20.53	400	29.276	513
lonafarnib	6.66667	27.27	221	30.26	327	42.5328	371.5
lonafarnib	10	40.86	222.5	36.11	302.5	51.2176	336
lonafarnib	30	50.31	121
Cathepsin Inhibitor 1	0.3	6.59	221	3.88	470.5	7.74794	885.5
Cathepsin Inhibitor 1	0.833333	1.92	248	2.55	495	3.08743	945.5
Cathepsin Inhibitor 1	3.33333	9.11	223	8.4	469	6.53446	887
Cathepsin Inhibitor 1	6.66667	12.34	245.5	13.7	506.5	12.202	923.5
Cathepsin Inhibitor 1	10	12.27	233	15.37	456	10.8152	825
Cathepsin Inhibitor 1	30	38.27	198.5	38.94	330.5	42.0156	527.5
carfilzomib	0.3	-37.61	124
stemregenin-1	0.3	6.01	288	9.44	614.5	7.29929	1130
stemregenin-1	0.833333	1.64	258.5	5.9	534.5	7.32386	982
stemregenin-1	3.33333	8.25	296	8.13	573	13.4378	983
stemregenin-1	6.66667	15.84	236	14.67	434.5	21.192	696.5
stemregenin-1	10	28.49	228	21.92	369.5	27.0146	543
stemregenin-1	30	16.71	183
golvatinib	0.3	1.8	190	3.53	394	5.78105	740
golvatinib	0.833333	1.61	207.5	3.1	437.5	3.08222	898
golvatinib	3.33333	20.95	198	11.05	410.5	10.8022	803.5
golvatinib	6.66667	69.01	177	42.22	339	36.1989	624
golvatinib	10	79.76	169.5	75.87	276	67.2457	466.5
golvatinib	30	76.43	106
go-6983	0.3	-1.48	198.5	1.15	389.5	0.0484814	751.5
go-6983	0.833333	-5.35	245.5	-1.82	477	-3.85702	887
go-6983	3.33333	-4.3	232.5	1.88	451.5	5.44281	723.5
go-6983	6.66667	0.1	218	4.35	432	10.9639	707
go-6983	10	-0.53	224	10.49	435	18.8133	676
go-6983	30	16.71	169.5	13.9	479	27.0723	709
butenafine	0.3	1.71	297	1.14	625.5	2.18408	1160.5
butenafine	0.833333	-2.5	267.5	-3.77	548.5	-4.25633	1022
butenafine	3.33333	2.21	259.5	-1.99	528.5	-1.96824	992
butenafine	6.66667	-2.25	277.5	-1.09	578	-2.03696	1022
butenafine	10	2.84	279	3.04	572.5	0.625529	1015
butenafine	30	7.06	257.5	15.08	490.5	14.1178	871.5
benztropine-mesylate	0.3	2.39	230.5	3.49	444	4.90646	809.5
benztropine-mesylate	0.833333	-1.85	214	2.96	435.5	3.91943	826
benztropine-mesylate	3.33333	12.3	245	8.82	478	10.8767	887.5
benztropine-mesylate	6.66667	31.15	251	25.78	529	27.1304	994.5
benztropine-mesylate	10	63.24	234.5	58.83	489.5	59.6803	907.5
benztropine-mesylate	30	94.25	225.5	102.99	418	106.906	703.5
azaguanine-8	0.3	2.81	219	3.95	434	5.18554	806.5
azaguanine-8	0.833333	-0.65	203	-1.52	410.5	-2.0814	792
azaguanine-8	3.33333	-1.26	241	-4.45	505.5	-1.8929	953
azaguanine-8	6.66667	-0.07	228.5	-3.51	417.5	-4.08336	723
azaguanine-8	10	3.53	220.5	-4.77	378	-4.93467	557
azaguanine-8	30	16.62	171
ebastine	0.3	8.24	232.5	5.48	481.5	5.21956	863.5
ebastine	0.833333	11.27	266	4.12	538	0.60781	976
ebastine	3.33333	46.94	235	27.59	451	24.1229	852.5
ebastine	6.66667	67.29	209	52.15	403	42.202	711
ebastine	10	73.25	224	76.38	414.5	62.5953	727
ebastine	30	55.41	125
tenovin-6	0.3	-1.65	149.5	1.91	311	0.743904	600
tenovin-6	0.833333	-1.47	177	0.33	347	-3.12455	643
tenovin-6	3.33333	61.4	190.5	29.97	286	26.7651	310
tenovin-6	6.66667	90.44	170
tenovin-6	10	56.63	186.5
3,4-methylenedioxy-beta-nitrostyrene	0.3	1.47	330.5	-0.23	680	-0.170704	1072.5
3,4-methylenedioxy-beta-nitrostyrene	0.833333	-0.82	352.5	-2.22	764	-1.69142	1243.5
3,4-methylenedioxy-beta-nitrostyrene	3.33333	0.27	341.5	-2.44	722.5	-1.41336	1199
3,4-methylenedioxy-beta-nitrostyrene	6.66667	3.08	249	-0.19	540.5	-0.795972	924.5
3,4-methylenedioxy-beta-nitrostyrene	30	-3.87	100
fingolimod	0.3	9.06	263	8.05	546	4.63148	1029
fingolimod	0.833333	18.81	251	10.93	520.5	6.34728	975
fingolimod	3.33333	83.28	205	84.52	402	49.6968	748.5
fingolimod	6.66667	123.9	204.5	114.49	380	101.767	701
fingolimod	10	137.54	140.5	134.88	226.5	129.547	356.5
NVP-AEW541	0.3	1.57	217.5	3.9	411.5	8.12996	707.5
NVP-AEW541	0.833333	-1.72	210.5	-1.95	436	-0.841571	840.5
NVP-AEW541	3.33333	-3.35	225	-3.19	466.5	-1.81613	852
NVP-AEW541	6.66667	1.94	226	-0.51	464	-2.59082	842
NVP-AEW541	10	3.27	216	-1.76	439	-2.33209	824.5
NVP-AEW541	30	9.13	206.5	4.91	393	3.99601	635.5
XL019	0.3	-0.79	196	3.03	404.5	5.52822	725
XL019	0.833333	-8.22	226.5	-8.76	439.5	-8.18697	837.5
XL019	3.33333	-5.43	229.5	-8.92	456.5	-8.71453	818
XL019	6.66667	0.07	217	-8.57	366.5	-9.82087	559.5
XL019	10	5.79	249.5	-5.17	427.5	-6.36244	636.5
XL019	30	96.89	172	83.3	211
oprozomib	0.3	-19.76	148
oprozomib	0.833333	-14.91	144.5
oprozomib	3.33333	-36.63	127
VE-822	0.3	13.86	275	14.19	559.5	16.6727	944
VE-822	0.833333	27.27	326	28.04	617	20.1314	883
VE-822	3.33333	86.23	254.5	89.14	405	101.734	425
VE-822	6.66667	113.26	304	124.25	412.5	142.863	398.5
VE-822	10	118.52	265.5	148.48	330	162.712	310
VE-822	30	42.29	343.5	62.72	432	63.335	361
NU-6027	0.3	1.28	369	2.37	724	1.92058	1149
NU-6027	0.833333	-0.02	342.5	-0.39	692.5	-1.06726	1173
NU-6027	3.33333	2.45	390.5	-0.5	747.5	-2.26876	1198
NU-6027	6.66667	3.35	315.5	-1.38	539	-1.09224	818
NU-6027	10	2.35	332	1.26	520.5	-1.28963	659
NU-6027	30	28.5	179
P22077	0.3	3.19	220.5	2.73	488	0.713988	920.5
P22077	0.833333	-2.16	244	-1.61	504.5	-1.67827	982
P22077	3.33333	10.11	234	2.36	505	-2.12552	984
P22077	6.66667	11.78	144	16.53	227	11.7543	466
P22077	30	19.32	152			23.5026	301
BMS-833923	0.3	5.53	204.5	5.67	412	1.96859	776
BMS-833923	0.833333	23.7	209.5	17.15	421	13.2479	742.5
BMS-833923	3.33333	77.17	248	89.44	458	86.1677	731
BMS-833923	6.66667	98.92	251	102.36	461	99.052	741
BMS-833923	10	84.76	212.5	92.41	323	115.118	426.5
BMS-833923	30	99.69	121
NLG919	0.3	0.45	216.5	1.36	440.5	4.40171	787.5
NLG919	0.833333	-5.36	236.5	-4.6	461	-2.22792	795
NLG919	3.33333	27.79	262	7.73	555	6.00566	903
NLG919	10	14.22	126
NLG919	30	18.15	111
NSC-319726	0.3	11.7	178
NSC-319726	0.833333	5.99	172
NSC-319726	3.33333	0.42	170.5
NSC-319726	6.66667	-4.61	186.5
NSC-319726	10	-12.72	211	-6.55	202
NSC-319726	30	-11.95	187.5
UNC1999	0.3	15.65	271.5	6.9	574	1.41113	1110
UNC1999	0.833333	-2.03	202	-2.52	435	-4.19829	823
UNC1999	3.33333	5.96	248	5.26	511.5	4.48189	936.5
UNC1999	6.66667	5.07	227.5	6.51	451	4.13822	837
UNC1999	10	18.46	210	17.58	391	13.8634	724
UNC1999	30	38.52	225.5	36.42	427.5	36.9653	720
AZD2858	0.3	-4.95	242	1.83	487.5	1.77407	921.5
AZD2858	0.833333	-12.23	191	-4.03	363	-0.314653	662.5
AZD2858	3.33333	-21.22	237.5	-14.2	265.5	-6.78413	313
AZD2858	6.66667	-22.76	210.5
AZD2858	10	-21.33	162
AZD2858	30	-18.12	179
SKLB1002	0.3	7.29	215	7.01	444.5	8.05228	865.5
SKLB1002	0.833333	1.02	229.5	-1.13	473.5	-2.70797	893
SKLB1002	3.33333	4.5	208	-0.08	442.5	-0.570662	870.5
SKLB1002	6.66667	10.67	183.5	3.84	390	-0.945365	762.5
SKLB1002	10	22.83	169.5	12.53	340.5	0.142533	671.5
SKLB1002	30	44.11	141
SGI-1027	0.3	6.15	277.5	5.31	535.5	4.09135	1001
SGI-1027	0.833333	4.67	254	4.66	508.5	2.02548	936.5
SGI-1027	3.33333	40.17	249.5	44.42	473	32.4545	780
SGI-1027	6.66667	55.82	178	77.34	234	76.8145	353
JIB04	0.3	4.18	229.5	6.34	313.5	8.30547	493
JIB04	0.833333	-0.88	158.5
JIB04	3.33333	-2.31	162
JIB04	6.66667	22.48	161
JIB04	10	26.05	143
JIB04	30	2.4	158
EHop-016	0.3	3.51	219	4.02	449	3.76188	831.5
EHop-016	0.833333	16.68	257.5	8.22	530	2.65252	971.5
EHop-016	3.33333	47.04	243	56.89	440	48.2392	722
EHop-016	6.66667	47.38	256.5	63.87	456	69.6115	716
EHop-016	10	52.58	283.5	72.08	486	81.2681	735
EHop-016	30	11.49	187	40.89	234
ZLN005	0.3	3.54	284	4.21	637.5	2.85554	1140
ZLN005	0.833333	-4.68	289.5	-3.33	593.5	-4.86906	1109
ZLN005	3.33333	-5.18	249.5	-5.71	509	-1.84468	886.5
ZLN005	6.66667	-7.34	229.5	-7.4	386.5	-5.31465	624.5
ZLN005	10	-8.03	236	-10.6	427.5	-5.6337	623.5
ZLN005	30	-10.24	243.5	-12.33	349.5	-6.24247	417.5
CK-636	0.3	6.27	285.5	3.87	589	1.43798	1087.5
CK-636	0.833333	1.27	268	-1.04	562	-4.13123	1009.5
CK-636	3.33333	2.41	295	2.68	619.5	1.20118	1187.5
CK-636	6.66667	2.27	258	4.83	534.5	4.20795	987
CK-636	10	5.29	285	2.67	599	4.60135	1113.5
CK-636	30	11.67	236.5	12.17	452.5	12.0641	779
crizotinib-(S)	0.3	7.96	245	7.77	511.5	7.85429	898
crizotinib-(S)	0.833333	14.19	275.5	12	573	11.7919	1031.5
crizotinib-(S)	3.33333	57.17	259	64.95	507	64.9089	901.5
crizotinib-(S)	6.66667	76.71	226.5	95.4	416.5	97.944	668
crizotinib-(S)	10	67.89	281.5	72.53	504	71.4455	847.5
crizotinib-(S)	30	60.89	246	79.09	308	94.9475	394
ML167	0.3	2.53	249	1.66	509.5	1.51326	959.5
ML167	0.833333	0.81	223.5	-0.31	490.5	-4.05982	933
ML167	3.33333	-3.37	231	-4.24	476.5	-1.10558	853.5
ML167	6.66667	5.92	195	1.31	366	-0.124309	589
ML167	10	6.99	233	3.46	442	2.39784	711.5
ML167	30	19.39	239.5	12.62	410.5	14.222	613.5
Y-320	0.3	0.03	217	-0.4	490.5	2.19339	905
Y-320	0.833333	-4.71	263.5	-2.97	557.5	-2.85796	1040.5
Y-320	3.33333	-11.39	233.5	-10.53	470	-10.0702	830.5
Y-320	6.66667	-21.56	260	-11.57	258
Y-320	10	-22.9	219.5	-15.57	238
Y-320	30	-15.49	276.5
Omaveloxolone (RTA-408)	0.3	9.83	183.5	10.49	281	21.763	414.5
Endoxifen HCl	0.3	5.89	257	5.61	520	8.34682	970.5
Endoxifen HCl	0.833333	13.09	284.5	7.92	652.5	4.32938	1326
Endoxifen HCl	3.33333	65.67	257.5	62.41	526	55.1588	943.5
Endoxifen HCl	6.66667	78.66	245	83.14	458.5	86.7604	789.5
Endoxifen HCl	10	78.56	236.5	77.38	463	88.435	787.5
PRT062607	0.3	1.48	208.5	4.565	404	3.49168	751.5
PRT062607	0.833333	0.83	178.5	2.08	329.5	-1.54748	625.5
PRT062607	3.33333	27.06	181.5	16.92	351	12.2562	608
PRT062607	6.66667	71.62	148.5	73.91	254	69.8165	353
PRT062607	10	99.34	113
Bardoxolone Methyl	0.3	0.65	244	2.45	418	6.99721	750.5
thaliblastine	0.3	9.75	392.5	11.09	825.5	10.3995	1277.5
thaliblastine	0.833333	20.55	379.5	12.93	740	12.668	1193
thaliblastine	3.33333	72.38	315.5	77.4	615.5	67.8778	960.5
thaliblastine	6.66667	86.22	315.5	95.38	557	102.67	763
thaliblastine	10	80.55	298.5	104.24	532	104.687	747.5
thaliblastine	30	65.63	278.5	119.63	300.5	154.147	335
ditiocarb-sodium-trihydrate	0.3	0.51	370	2.4	759	3.86763	1235.5
ditiocarb-sodium-trihydrate	0.833333	1.07	374.5	1.02	770	-0.804781	1276.5
ditiocarb-sodium-trihydrate	3.33333	-2.14	300	0.85	617.5	0.971226	1030
ditiocarb-sodium-trihydrate	6.66667	-0.7	368	0.97	757.5	1.38877	1259.5
ditiocarb-sodium-trihydrate	10	-0.24	399.5	0.53	793	0.827114	1292.5
7-methoxytacrine	0.3	0.14	364	2.14	754	5.21297	1189
7-methoxytacrine	0.833333	-0.76	358	-1.42	710.5	-1.71563	1146
7-methoxytacrine	3.33333	0.16	322.5	1.92	660	1.15872	1080.5
7-methoxytacrine	6.66667	7.44	315.5	4.91	622.5	5.47981	1022
7-methoxytacrine	10	14.25	318	9.37	603	11.908	962.5
7-methoxytacrine	30	83.84	246.5	109.87	331.5	129.052	395.5
Triparanol	0.3	6.46	235.5	8.8	475.5	7.89024	917
Triparanol	0.833333	19.84	240	17.51	487	10.4208	886.5
Triparanol	3.33333	78.75	189.5	76.43	382.5	75.3456	688.5
Triparanol	6.66667	102.58	202.5	109.18	376	112.587	643.5
Triparanol	10	111.76	187.5	112.41	327.5	119.977	543
Triparanol	30	107.73	184.5	122.39	305	149.48	349
Remdesivir	0.3	1.03	206.5	4.23	444.5	4.52035	873
Remdesivir	0.833333	-4.55	203.5	-7.54	420.5	-8.76618	777
Remdesivir	3.33333	5.63	197	0.11	329.5	-4.56746	407.5
Remdesivir	6.66667	17.98	193.5	4.58	253.5
Remdesivir	10	30.04	193	10.52	227.5
Remdesivir	30	47.13	179
ozanimod	0.3	6.09469	212.667	-8.87	463.167	-6.97165	823.667
ozanimod	0.833333	17.9767	200.833	1.18	412.5	0.973831	680.833
ozanimod	3.33333	72.5225	182.667	67.14	355.833	62.0859	564.833
ozanimod	6.66667	83.5135	171	90.07	299.667	107.527	434
ozanimod	10	92.2973	160.667	96.66	265.167	122.084	346.667
meisoindigo	10					9.76323	361

## Sheet: dose_response_24h
Compound_name	24h_IC50_nM	slope	curve
IPAG	8419.42	-40.1661	#VALUE!
tetrindole	6500	-6.40816	#VALUE!
N-benzylnaltrindole	2620.9	-89.5969	#VALUE!
bifemelane	5396.9	-20.9967	#VALUE!
ICI-199441	3628.73	-16.919	#VALUE!
3-CPMT	3844.42	-13.4394	#VALUE!
RS-39604	10835.3	-25.2291	#VALUE!
desmethylclozapine	6543.31	-13.4541	#VALUE!
zolantidine	7866.42	-26.3708	#VALUE!
L-733060	2173.64	-18.5322	#VALUE!
SB-216641	1000.83	-59.8516	#VALUE!
CY208-243	8694.62	-22.6334	#VALUE!
GR-127935	719.375	-51.4942	#VALUE!
rimcazole	2902.31	-14.6994	#VALUE!
chlorhexidine	9718.42	-21.7186	#VALUE!
clemastine	3924.78	-31.1847	#VALUE!
clomifene	971.561	-33.976	#VALUE!
prochlorperazine	3186.88	-87.2743	#VALUE!
promethazine	7494.76	-21.3048	#VALUE!
mepacrine	15774.4	-8.08227	#VALUE!
thioridazine	3209	-113.851	#VALUE!
fluphenazine	3485.3	-39.6478	#VALUE!
pimozide	4656.69	-22.3962	#VALUE!
suloctidil	7114.16	-22.5357	#VALUE!
mefloquine	1565.91	-16.3337	#VALUE!
triflupromazine	4262.69	-10.3057	#VALUE!
perhexiline	945.118	-52.1291	#VALUE!
metitepine	3035.96	-46.4362	#VALUE!
fluoxetine	7045.33	-17.3927	#VALUE!
amlodipine	10898.8	-15.3808	#VALUE!
MOMETASONE FUROATE	3351.16	-71.9335	#VALUE!
duloxetine	9153.92	-14.9693	#VALUE!
toremifene	15000	-11.4936	#VALUE!
penfluridol	873.6	-57.6229	#VALUE!
norfluoxetine	6781.71	-17.3279	#VALUE!
SB-216763	6829.59	-4.15603	#VALUE!
Y-29794	2876.99	-90.2334	#VALUE!
U-18666A	935.243	-53.9723	#VALUE!
AY-9944	5852.5	-4.27816	#VALUE!
propiverine	2802.06	-15.9174	#VALUE!
PD-102807	9300.03	-21.5044	#VALUE!
tecalcet	6307.9	-26.2793	#VALUE!
R-96544	4186.31	-9.52069	#VALUE!
SR-33805	932.329	-48.796	#VALUE!
NTNCB	1464	-24.3414	#VALUE!
mibefradil	2943.19	-83.9239	#VALUE!
CGP-71683	1027.39	-52.7672	#VALUE!
SNAP-5089	945.449	-57.0123	#VALUE!
BIBU-1361	3197.08	-106.356	#VALUE!
10-DEBC	3063.02	-26.5636	#VALUE!
PHA-665752	3447.52	-120.785	#VALUE!
PD-407824	8771.97	-25.4978	#VALUE!
NNC-05-2090	1980.98	-23.6113	#VALUE!
GANT-61	3385.66	-13.3569	#VALUE!
C-021	801.058	-61.8615	#VALUE!
CYM-5442	2259.61	-14.2495	#VALUE!
BAN-ORL-24	9608.68	-13.112	#VALUE!
asenapine	7196.48	-17.2018	#VALUE!
MCOPPB	1641.46	-12.6534	#VALUE!
AMG-548	8484.6	-23.6334	#VALUE!
L-760735	3407.67	-20.7554
VU0364739	2208.51	-17.9079	#VALUE!
dynole-34-2	825	-4.99739	#VALUE!
GW-803430	12915.6	-14.8734	#VALUE!
PhiKan-083	5193.9	-21.0673	#VALUE!
JHW-007	1591.77	-19.0563	#VALUE!
wiskostatin	2727.77	-16.0589	#VALUE!
GNF-5837	2171.23	-12.4584	#VALUE!
IT1t	5254.07	-29.6983	#VALUE!
CCT-031374	5393.74	-24.0313	#VALUE!
CYM-50358	2391.68	-23.6314	#VALUE!
PPY-A	11000.5	-12.9763	#VALUE!
RU-SKI-43	3704.86	-39.4775	#VALUE!
ML298	7338.04	-28.7136	#VALUE!
JW-642	722.5	-4.24856	#VALUE!
pyrintegrin	1914	-20.066	#VALUE!
DDR1-IN-1	1392.84	-16.0991	#VALUE!
NVP-ADW742	5364.66	-32.2537	#VALUE!
SPP86	15118.2	-15.8484	#VALUE!
TAK-960	3196.54	-13.8916	#VALUE!
BMS-566419	11592.6	-32.091	#VALUE!
BS-181	15031.8	-22.796	#VALUE!
HTH-01-015	3283.02	-125.18	#VALUE!
ASC-J9	20000	-14.4582	#VALUE!
flupentixol	17040.8	-10.6909	#VALUE!
homochlorcyclizine	6400.11	-21.0965	#VALUE!
IKK-16	1054.11	-71.2048	#VALUE!
droloxifene	1566.79	-19.0232	#VALUE!
nelfinavir	11563.9	-15.8027	#VALUE!
afimoxifene	1784.26	-24.2579	#VALUE!
sunitinib	4750	-7.01753	#VALUE!
toceranib	16543.8	-13.853	#VALUE!
LDC1267	3791.44	-41.1958	#VALUE!
URMC-099	1074.66	-64.5745	#VALUE!
MK2-IN-1	3594.29	-110.703	#VALUE!
flumatinib	3174.45	-109.37	#VALUE!
STA-5326	300	42.9449	#VALUE!
lomitapide	897.81	-57.0978	#VALUE!
ELN-441958	15026.9	-20.2482	#VALUE!
UNC0638	849.739	-43.4278	#VALUE!
ceritinib	2943.75	-78.3921	#VALUE!
APY0201	300	180.521	#VALUE!
salmeterol	5089.24	-43.5205	#VALUE!
Ro-48-8071	3354.68	-93.7983	#VALUE!
ARQ-092	3222.96	-112.718	#VALUE!
lasofoxifene	2318.99	-12.8271	#VALUE!
fendiline	4593.13	-24.589	#VALUE!
thiethylperazine	3522.02	-87.2027	#VALUE!
metixene	5436.32	-8.90244	#VALUE!
prenylamine	3647.47	-25.9181	#VALUE!
mepazine	3876.86	-16.2468	#VALUE!
imatinib	6113.95	-15.3704	#VALUE!
PIK-293	2856.9	-12.5082	#VALUE!
STF-62247	2939.78	-93.1234	#VALUE!
crizotinib-(S)	1082.83	-71.3672	#VALUE!
MK-2206	3235.56	-111.572	#VALUE!
SU11274	4769.28	-14.5945	#VALUE!
serdemetan	3496.91	-134.176	#VALUE!
YM-201636	6008.11	-9.82235	#VALUE!
cinacalcet	2773.26	-57.5674	#VALUE!
PD-173074	3183.32	-98.934	#VALUE!
tie2-kinase-inhibitor	7522.42	-32.4868	#VALUE!
dronedarone	926.427	-55.4669	#VALUE!
LY2608204	6500	-4.52246	#VALUE!
GSK461364	2896.89	-16.2366	#VALUE!
SGI-1776	5980.95	-20.208	#VALUE!
NVP-BHG712	1647.26	-18.9095	#VALUE!
tetrandrine	7003.07	-6.56748	#VALUE!
NPS-2143	1056.85	-41.9764	#VALUE!
CCT128930	5249.35	-24.847	#VALUE!
NVP-BSK805	3935.47	-18.7483	#VALUE!
WAY-600	650	-82.0412	#VALUE!
LY2109761	15189.4	-7.21274	#VALUE!
lonafarnib	7169.45	-17.2299	#VALUE!
golvatinib	4216.75	-38.8377	#VALUE!
benztropine-mesylate	8437.91	-24.8651	#VALUE!
ebastine	3128.38	-89.7714	#VALUE!
tenovin-6	2913.76	-98.6551	#VALUE!
fingolimod	3361.14	-14.0007	#VALUE!
VE-822	1164.1	-32.036	#VALUE!
BMS-833923	1583.1	-14.2066	#VALUE!
SGI-1027	2954.35	-51.9005	#VALUE!
EHop-016	894.515	-52.8183	#VALUE!
crizotinib-(S)	2955.14	-94.1174	#VALUE!
Endoxifen HCl	1903.25	-19.3134	#VALUE!
PRT062607	6679.66	-18.1021	#VALUE!
thaliblastine	1302.26	-25.9549	#VALUE!
Triparanol	2194.59	-15.9409	#VALUE!

## Sheet: dose_response_48h
Compound_name	48h_IC50_nM	slope	curve
3'-fluorobenzylspiperone	2954.56	-51.6646	#VALUE!
tetrindole	2518.48	-20.2423	#VALUE!
N-benzylnaltrindole	4610.31	-17.1401	#VALUE!
bifemelane	5100.19	-22.8481	#VALUE!
ICI-199441	5180.55	-17.9962	#VALUE!
3-CPMT	4499.74	-14.8651	#VALUE!
desmethylclozapine	6428.79	-18.3924	#VALUE!
zolantidine	9344.7	-27.6866	#VALUE!
L-733060	2916.18	-19.0977	#VALUE!
SB-216641	2130.5	-28.4195	#VALUE!
CY208-243	27800.5	-22.3528	#VALUE!
GR-127935	983.582	-59.1431	#VALUE!
rimcazole	5124.24	-13.045	#VALUE!
chlorhexidine	7361.7	-18.2919	#VALUE!
clemastine	4812.76	-30.5463	#VALUE!
clomifene	3000	-4.07553	#VALUE!
prochlorperazine	4045.05	-16.367	#VALUE!
promethazine	9369.22	-21.7839	#VALUE!
mepacrine	5625	-11.8902	#VALUE!
thioridazine	4525.11	-33.9766	#VALUE!
fluphenazine	5084.9	-25.448	#VALUE!
pimozide	6290.99	-25.2949	#VALUE!
suloctidil	9124.13	-21.143	#VALUE!
mefloquine	2775.68	-12.4308	#VALUE!
triflupromazine	11713.8	-9.97512	#VALUE!
perhexiline	2481.91	-14.6908	#VALUE!
metitepine	5859.66	-14.6715	#VALUE!
fluoxetine	7623.15	-18.3947	#VALUE!
duloxetine	9159.69	-14.289	#VALUE!
toremifene	1481.07	-13.2746	#VALUE!
norfluoxetine	5964.13	-23.3033	#VALUE!
SB-216763	1868.61	-17.0573	#VALUE!
Y-29794	2902.41	-18.1909	#VALUE!
U-18666A	1040.79	-58.8486	#VALUE!
AY-9944	5400.88	-5.81788	#VALUE!
propiverine	4224.57	-17.4193	#VALUE!
tecalcet	8258.22	-18.8865	#VALUE!
R-96544	6857.1	-11.6564	#VALUE!
SR-33805	1928.88	-20.7764	#VALUE!
NTNCB	3212.26	-95.3573	#VALUE!
mibefradil	4354.68	-11.795	#VALUE!
CGP-71683	3122.17	-17.4909	#VALUE!
SNAP-5089	1976.11	-17.0988	#VALUE!
BIBU-1361	3880.53	-15.7398	#VALUE!
10-DEBC	3973.59	-24.9861	#VALUE!
PHA-665752	3611.19	-112.438	#VALUE!
NNC-05-2090	3847.45	-13.7095	#VALUE!
GANT-61	4523.29	-17.6007	#VALUE!
C-021	1035.46	-22.1732	#VALUE!
CYM-5442	3871.12	-19.7006	#VALUE!
BAN-ORL-24	9125	-9.65233	#VALUE!
asenapine	7654.83	-21.2197	#VALUE!
MCOPPB	3301.05	-39.8281	#VALUE!
AMG-548	9024.67	-23.4055	#VALUE!
L-760735	3735.17	-29.7951	#VALUE!
VU0364739	3205.77	-17.4908	#VALUE!
dynole-34-2	3875	-6.28346	#VALUE!
GW-803430	16719.9	-14.5371	#VALUE!
PhiKan-083	6250.74	-19.2995	#VALUE!
JHW-007	3058.66	-20.428	#VALUE!
wiskostatin	3444.59	-35.3402	#VALUE!
GNF-5837	2344.55	-13.7044	#VALUE!
IT1t	7530.57	-21.8105	#VALUE!
CCT-031374	7273.17	-47.9269	#VALUE!
CYM-50358	3424.01	-21.6214	#VALUE!
PPY-A	11735.9	-17.3969	#VALUE!
RU-SKI-43	4580.33	-33.2732	#VALUE!
ML298	9186.36	-32.0987	#VALUE!
JW-642	1174.92	-10.7128	#VALUE!
DDR1-IN-1	3196.31	-10.7114	#VALUE!
HTH-01-015	3720.16	-97.398	#VALUE!
flupentixol	8954.74	-19.3395	#VALUE!
homochlorcyclizine	7144.43	-20.6413	#VALUE!
IKK-16	1527.63	-33.9034	#VALUE!
droloxifene	3251.93	-24.642	#VALUE!
afimoxifene	2824.34	-17.6682	#VALUE!
sunitinib	4771.7	-16.1114	#VALUE!
URMC-099	4288.8	-12.5843	#VALUE!
MK2-IN-1	4691.07	-44.1429	#VALUE!
flumatinib	4744.47	-24.8465	#VALUE!
UNC0642	1185.34	-36.888	#VALUE!
STA-5326	809.389	57.5084	#VALUE!
lomitapide	1796.96	-11.4827	#VALUE!
ELN-441958	15000	-10.6323	#VALUE!
UNC0638	915.986	-6.46105	#VALUE!
ceritinib	1788.65	-100.843	#VALUE!
APY0201	1076.94	52.5161	#VALUE!
salmeterol	7380.4	-27.1618	#VALUE!
Ro-48-8071	4649.37	-27.0772	#VALUE!
ARQ-092	1245.74	-42.9831	#VALUE!
lasofoxifene	2821.76	-13.2186	#VALUE!
fendiline	6534.74	-21.8399	#VALUE!
thiethylperazine	5168.3	-32.5385	#VALUE!
metixene	9458.1	-11.0286	#VALUE!
prenylamine	4623.35	-23.648	#VALUE!
mepazine	6386.17	-17.7675	#VALUE!
imatinib	13037.7	-12.6357	#VALUE!
PIK-293	3875	-9.75447	#VALUE!
STF-62247	2717.48	-63.7848	#VALUE!
MK-2206	3443.38	-23.2201	#VALUE!
SU11274	3938.95	-33.2128	#VALUE!
serdemetan	3631.27	-132.772	#VALUE!
YM-201636	7556.67	-7.85872	#VALUE!
cinacalcet	4974.08	-16.0411	#VALUE!
PD-173074	3055.97	-79.7285	#VALUE!
tie2-kinase-inhibitor	6679.09	-192.264	#VALUE!
dronedarone	2178.79	-17.5996	#VALUE!
LY2608204	5120.44	-8.92446	#VALUE!
SGI-1776	11763.3	-16.3829	#VALUE!
NVP-BHG712	2208.22	-18.1528	#VALUE!
tetrandrine	10241.7	-10.3704	#VALUE!
NPS-2143	2335.96	-14.435	#VALUE!
CCT128930	7156.75	-25.677	#VALUE!
NVP-BSK805	9743.08	-11.5815	#VALUE!
golvatinib	9675.44	-22.8949	#VALUE!
benztropine-mesylate	9599.8	-30.9659	#VALUE!
ebastine	22132.4	-11.0316	#VALUE!
fingolimod	3036.96	-15.6596	#VALUE!
VE-822	3020.71	-90.0471	#VALUE!
BMS-833923	1493.89	-23.4422	#VALUE!
SGI-1027	3255.13	-54.5696	#VALUE!
EHop-016	1391.55	-34.2572	#VALUE!
crizotinib-(S)	3038.05	-100.358	#VALUE!
Endoxifen HCl	3001.17	-87.4549	#VALUE!
PRT062607	4255.32	-41.8545	#VALUE!
thaliblastine	2701.81	-14.14	#VALUE!
Triparanol	2743.18	-16.2306	#VALUE!

## Sheet: dose_response_72h
Compound_name	72h_IC50_nM	slope	curve
tetrindole	3191.23	-17.5372	#VALUE!
N-benzylnaltrindole	6759.08	-16.5977	#VALUE!
bifemelane	6671.19	-22.1652	#VALUE!
ICI-199441	8350.89	-13.8822	#VALUE!
3-CPMT	4559.31	-21.9145	#VALUE!
desmethylclozapine	8342	-18.9061	#VALUE!
zolantidine	12413.8	-23.2765	#VALUE!
L-733060	3799.39	-29.6655	#VALUE!
SB-216641	3015.96	-45.6698	#VALUE!
GR-127935	1270.16	-33.5848	#VALUE!
rimcazole	5721.72	-14.9099	#VALUE!
clemastine	4960.19	-35.7544	#VALUE!
clomifene	4750	-7.93401	#VALUE!
prochlorperazine	12529.8	-12.3039	#VALUE!
promethazine	11130.7	-22.7982	#VALUE!
mepacrine	3000	-14.0834	#VALUE!
thioridazine	5902.05	-30.0006	#VALUE!
fluphenazine	6624.92	-24.6391	#VALUE!
pimozide	6672.4	-21.4943	#VALUE!
suloctidil	12489.9	-18.4369	#VALUE!
mefloquine	3286.66	-14.6435	#VALUE!
triflupromazine	3513.29	-111.244	#VALUE!
perhexiline	4512.85	-10.7299	#VALUE!
metitepine	9225.93	-15.6835	#VALUE!
fluoxetine	7612.62	-19.0879	#VALUE!
duloxetine	15593.4	-13.3212	#VALUE!
raloxifene	29788.3	-12.0562	#VALUE!
toremifene	1651.39	-14.6002	#VALUE!
norfluoxetine	10660.8	-18.6314	#VALUE!
SB-216763	3217.54	-90.8798	#VALUE!
Y-29794	4112.71	-19.7445	#VALUE!
U-18666A	2252.83	-25.0928	#VALUE!
AY-9944	4530.45	-10.1289	#VALUE!
propiverine	5228.24	-14.1641	#VALUE!
tecalcet	11356.8	-19.4668	#VALUE!
R-96544	13608.1	-9.87647	#VALUE!
SR-33805	3412.32	-11.3547	#VALUE!
NTNCB	5007.34	-20.3705	#VALUE!
mibefradil	7826.84	-13.3491	#VALUE!
CGP-71683	6110.28	-15.2477	#VALUE!
SNAP-5089	4508.25	-12.0021	#VALUE!
BIBU-1361	3900.58	-28.9508	#VALUE!
10-DEBC	4340.17	-29.9769	#VALUE!
PHA-665752	3537.51	-106.804	#VALUE!
NNC-05-2090	4184.48	-23.7211	#VALUE!
GANT-61	6203.17	-15.6616	#VALUE!
C-021	2348.33	-16.6833	#VALUE!
CYM-5442	4722.69	-22.7256	#VALUE!
BAN-ORL-24	15000	-8.62759	#VALUE!
asenapine	9602.01	-18.0649	#VALUE!
MCOPPB	4881.53	-23.8853	#VALUE!
AMG-548	9932.3	-25.3784	#VALUE!
L-760735	4727.71	-22.4228	#VALUE!
VU0364739	4546.05	-16.7425	#VALUE!
dynole-34-2	6623.56	-35.9512	#VALUE!
GW-803430	20991.1	-14.5627	#VALUE!
PhiKan-083	6914.34	-20.3976	#VALUE!
JHW-007	3562.34	-18.1991	#VALUE!
wiskostatin	4302.76	-20.9209	#VALUE!
GNF-5837	2602.25	-13.7157	#VALUE!
IT1t	9735.72	-20.1202	#VALUE!
CCT-031374	8250	-20.9351	#VALUE!
CYM-50358	4239	-20.2923	#VALUE!
PPY-A	16929.7	-16.2202	#VALUE!
RU-SKI-43	6664.2	-19.996	#VALUE!
ML298	8250	-20.7912	#VALUE!
JW-642	1222.07	-13.6081	#VALUE!
DDR1-IN-1	4188.84	-11.1823	#VALUE!
NVP-ADW742	3257.77	-60.1114	#VALUE!
flupentixol	10205.8	-29.389	#VALUE!
homochlorcyclizine	10512.5	-16.3258	#VALUE!
IKK-16	1095.47	-74.7075	#VALUE!
droloxifene	3448.18	-37.0029	#VALUE!
afimoxifene	3946.54	-18.584	#VALUE!
sunitinib	3323.61	-50.2473	#VALUE!
LDC1267	3793.35	-17.1846	#VALUE!
URMC-099	8250	-18.1827	#VALUE!
MK2-IN-1	4852.99	-41.8344	#VALUE!
flumatinib	5394.71	-24.331	#VALUE!
UNC0642	3655.08	-16.7338	#VALUE!
siramesine	4099.62	-29.5113	#VALUE!
STA-5326	687.313	49.6968	#VALUE!
lomitapide	2500	-7.09638	#VALUE!
ELN-441958	4750	-10.0251	#VALUE!
UNC0638	2151.59	-9.16824	#VALUE!
APY0201	851.473	63.7581	#VALUE!
salmeterol	8855.83	-30.9249	#VALUE!
Ro-48-8071	5614.15	-26.8839	#VALUE!
lasofoxifene	3000	-6.37085	#VALUE!
fendiline	6605.97	-20.979	#VALUE!
thiethylperazine	6754.6	-24.9408	#VALUE!
metixene	4977.84	-21.1229	#VALUE!
prenylamine	6269.23	-18.3863	#VALUE!
mepazine	9513.92	-16.3797	#VALUE!
imatinib	10000	-9.13672	#VALUE!
STF-62247	3297.19	-127.921	#VALUE!
YM-201636	4359.38	-11.0706	#VALUE!
cinacalcet	5112.11	-19.2388	#VALUE!
KU-60019	19982.2	-27.0722	#VALUE!
dronedarone	2342.91	-17.4964	#VALUE!
LY2608204	5399.9	-10.9945	#VALUE!
SGI-1776	7831.26	-21.8261	#VALUE!
NVP-BHG712	3753.44	-13.5826	#VALUE!
tetrandrine	5600	-7.72923	#VALUE!
NPS-2143	3095.47	-78.631	#VALUE!
CCT128930	8440.5	-26.736	#VALUE!
NVP-BSK805	4493.73	-20.8973	#VALUE!
LY2109761	12664.2	-17.2875	#VALUE!
golvatinib	11259.1	-22.1526	#VALUE!
benztropine-mesylate	9864.32	-29.4562	#VALUE!
ebastine	17256.2	-11.1427	#VALUE!
fingolimod	5673.39	-15.9545	#VALUE!
VE-822	2965.81	-94.409	#VALUE!
BMS-833923	2070.02	-15.56	#VALUE!
SGI-1027	3614.25	-46.9984	#VALUE!
EHop-016	3127.46	-18.1333	#VALUE!
crizotinib-(S)	3104.72	-98.4128	#VALUE!
Endoxifen HCl	3103.07	-42.8507	#VALUE!
thaliblastine	6762.41	-8.48864	#VALUE!
Triparanol	3714.92	-12.4845	#VALUE!
