# Supplementary material for: A host-centric morphological profiling approach to identify repurposed antiviral drugs
Source: iScience. 2026 Jul 10;29(8):116673. doi: 10.1016/j.isci.2026.116673 (PMC13380429; doi:10.1016/j.isci.2026.116673)
Supplement: Table S10. 74 validated hits, related to Figure 4 — Prioritized list and targets with metadata. [file mmc11.xlsx]

## Sheet: Ranking
ranking	batch_id	name	full_mwt	alogp	clinical_phase	Administration	MoA	Reported antiviral activity SARS-CoV-2	SARS-CoV-2 target(s)	Reported activity against other viruses	DOI	PubChem
1	BJ1894606	disulfiram	296.55	3.62	Approved	Oral	aldehyde dehydrogenase inhibitor | DNA methyltransferase inhibitor | TRPV agonist	Y	(1) 3CLpro, (2) helicase	(3) MERS, (4) Lassa virus, (5) Marburg virus, (6) Ebola virus, (7) Zika virus, (8) Chikungunya virus	(1) doi: 10.1016/j.antiviral.2017.12.015. (2) doi.org/10.1016/j.virusres.2024.199356 (3) DOI: 10.1021/acsptsci.0c00216	(4) BioAssay AID: 540256, (5) BioAssay AID: 540276, (6) BioAssay AID: 1117305, (7) BioAssay AID: 1224857, (8) BioAssay AID: 1964105
2	BJ1898207	serdemetan	328.42	4.96	Phase II	Oral	MDM inhibitor	N	0	(1) Zika virus	0	(1) BioAssay AID: 1347053
3	BJ1896641	BMS-566419	487.58	4.02	Preclinical	Oral	inosine monophosphate dehydrogenase inhibitor	N	0	0	0	0
4	BJ1898293	LY2228820	420.54	5.55	Phase II	Oral	p38 MAPK inhibitor	Y	0	(1) SARS-CoV-2	DOI: 10.1101/2021.01.24.427991	0
5	BJ1897356	Balicatib	411.55	2.29	Phase II	Oral	cathepsin inhibitor	Y	0	(1) SARS-CoV-2	DOI 10.1021/acsptsci.0c00216	0
6	BJ1894069	calpeptin	362.47	3.2	Preclinical	Intraperioneal	calpain inhibitor	Y	(1)3CLpro	(1) SARS-CoV-2	(1) DOI: 10.1021/acsptsci.0c00216 (2) DOI:10.1038/s42003-023-05317-9	0
7	BJ1894592	dicycloverine	309.49	4.4	Approved	Oral	acetylcholine receptor antagonist	Y	0	(1) SARS-CoV-2	DOI: 10.1038/s41598-021-91625-1	0
8	BJ1894613	emetine	480.65	4.94	Preclinical	Oral	protein synthesis inhibitor	Y	0	(1) SARS-CoV-2; (2) ZIKV, EBOV; (3) Enteroviruses	(1) 10.1038/s41586-020-2332-7; (2) 10.1038/s41421-018-0034-1; (3) 10.1016/j.antiviral.2019.104650	0
9	BJ1897355	ELN-441958	501.03	5.42	Preclinical	Oral	bradykinin receptor antagonist	N	0	0	0	0
10	BJ1898700	Cathepsin Inhibitor 1	401.9	2.35	Preclinical	NA	0	N	0	0	0	0
11	BJ1897029	sunitinib	398.48	3.33	Approved	Oral	FLT3 inhibitor | KIT inhibitor | PDGFR tyrosine kinase receptor inhibitor | RET tyrosine kinase inhibitor | VEGFR inhibitor	Y	0	(1) SARS-CoV-2, MERS-CoV, SARS-CoV; (2) DENV1-4, Ebola virus, (3) hepatitis C virus,	(1) DOI: 10.1038/s41421-020-00217-2; (2) DOI: 10.1172/JCI89857; (3) DOI: 10.1128/jvi.02705-14 , (3) DOI: 10.1128/jvi.02705-14	0
12	BJ1895625	PD-102807	392.46	4.11	Preclinical	Intravenous	acetylcholine receptor antagonist	Y	0	(1) SARS-CoV-2	DOI: 10.1111/1348-0421.12828	0
13	BJ1898155	elesclomol	400.53	2.05	Phase III	Intravenous	oxidative stress inducer	Y	0	(1) SARS-CoV-2	DOI: 10.1016/j.biopha.2025.118447	0
14	BJ1897125	SAR405	443.86	2.86	Preclinical	Oral	PI3K inhibitor	Y	0	0	doi: 10.1128/JVI.01537-21	BioAssay AID 1645760; BioAssay AID: 1645760
15	BJ1898069	metixene	309.48	5.02	Approved	Oral	acetylcholine receptor antagonist	N	0	0	0	0
16	BJ1894223	BNTX	429.52	3.22	Preclinical	NA	opioid receptor antagonist	N	0	0	0	0
17	BJ1898416	KW-2449	332.41	2.78	Phase I	Oral	Abl kinase inhibitor | Aurora kinase inhibitor | FLT3 inhibitor	Y	0	0	https://www.cell.com/cell/fulltext/S0092-8674%2820%2930811-4	0
18	BJ1896282	GW-803430	482.01	5.25	Preclinical	Oral	melanin inhibitor	Y	0	(1) SARS-CoV-2	DOI: 10.1038/s41467-021-23328-0 ; doi: 10.1101/2020.08.18.255877	0
19	BJ1894766	promethazine	284.43	4.24	Approved	Oral	histamine receptor antagonist	Y	0	(1) SARS-CoV-2	DOI: 10.1128/mbio.01088-24	0
20	BJ1895005	cycloheximide	281.35	1.04	Phase II	Exprimentally oral	protein synthesis inhibitor	Y	0	(1) SARS-CoV-2; (2) Polyoma virus; (3) Vaccinia virus; (4) Human cytomegalovirus	(1) DOI: 10.1038/s41586-020-2332-7; (2) DOI: 10.1016/0092-8674(75)90106-3; (3) DOI: 10.1128/jvi.5.2.99-108.1970; (4) 10.1128/JVI.78.18.9750-9762.2004	0
21	BJ1896003	Revaprazan	362.45	5.1	Phase II	Oral	potassium-competitive acid antagonist	N	0	Dengue virus	DOI: https://doi.org/10.36877/pmmb.a0000465	0
22	BJ1898508	Salinomycin (Procoxacin)	751.01	6.19	Preclinical	Oral	0	Y	0	(1) SARS-CoV-2 , (2) Influenza A virus	(1) doi: 10.1016/j.mehy.2020.109858	(2) BioAssay AID: 1555495
23	BJ1897034	toceranib	396.47	3.09	Phase II	Oral	protein tyrosine kinase inhibitor	N	0	0	0	0
24	BJ1895743	Y-26763	276.29	1.37	Preclinical	Oral	potassium channel activator	N	0	0	0	0
25	BJ1897431	ceritinib	558.15	6.36	Approved	Oral	ALK tyrosine kinase receptor inhibitor	Y	(1) PLpro	(1) SARS-CoV-2	(1) DOI: 10.1080/14756366.2024.2387417	0
26	BJ1894388	anisomycin	265.31	0.5	Preclinical	Intravenous	DNA synthesis inhibitor	Y	0	(1) Lassa virus, (2) Vaccinia virus, (3) hepatitis c virus, (4) Epstaein-Barr virus, (5) Herpes Simplex virus	BioAssay AID: 1645759	(1) BioAssay AID: 720533, (2) BioAssay AID: 1996846, (3) BioAssay AID: 720575, (4) BioAssay AID: 504558, (5) BioAssay AID: 588824
27	BJ1896659	BS-181	380.54	4.4	Preclinical	Intraperioneal	CDK inhibitor	N	0	0	0	0
28	BJ1897939	harringtonine	531.6	2.19	Preclinical	Intravenous	protein synthesis inhibitor	Y	0	(1) Marburg virus, (2) Lassa virus	BioAssay AID: 1645759	(1) BioAssay AID: 720532, (2) BioAssay AID: 720533
29	BJ1895019	MONENSIN SODIUM	692.86	4.27	Preclinical	Oral*	0	Y	0	(1) SARS-CoV-2, (2) Lassa virus, (3) marburg virus,	(1) doi: 10.1371/journal.ppat.1009439	(2) BioAssay AID: 720533, (3) BioAssay AID: 720532
30	BJ1899227	7-methoxytacrine	228.29	2.7	Preclinical	Exprimentally oral	acetylcholinesterase inhibitor	N	0	0	0	0
31	BJ1896565	AZ191	429.53	3.53	Preclinical	Exprimentally oral	DYRK inhibitor	Y	0	SARS-CoV-2	doi: 10.1128/jvi.01239-23	0
32	BJ1895608	Y-29794	418.67	6.49	Preclinical	Oral	prolyl endopeptidase inhibitor	N	0	0	0	0
33	BJ1898889	NU-6027	251.29	2	Preclinical	NA	CDK inhibitor	N	0	(1) Marburg virus, (2) La Crosse virus	0	(1) BioAssay AID: 720532, (2) BioAssay AID: 1508616
34	BJ1898998	Y-320	505.02	4.26	Preclinical	Oral	interleukin inhibitor	Y	0	(1) SARS-CoV-2	(1) 10.1101/2020.06.19.161042	0
35	BJ1897192	Biperiden	311.47	3.96	Approved	Oral	acetylcholine receptor antagonist	N	0	(1) Marbug virus, (2) Ebola virus, (3) Lassa virus	0	(1) BioAssay AID: 720532, (2) BioAssay AID: 1117304, (3) BioAssay AID: 720533
36	BJ1895651	nemonapride	775.82	NA	Preclinical	Oral	dopamine receptor antagonist	N	0	0	0	0
37	BJ1895845	trequinsin	405.5	3.58	Phase II	NA	phosphodiesterase inhibitor	N	0	(1) Lassa virus	0	(1) BioAssay AID: 720533
38	BJ1898984	ZLN005	250.34	4.53	Preclinical	Oral	0	N	0	0	0	0
39	BJ1897134	URMC-099	421.55	5.13	Preclinical	Exprimentally oral	mixed lineage kinase inhibitor	N	0	0	0	0
40	BJ1897268	Siramesine	454.59	6.61	Phase II	Intraperioneal	sigma receptor antagonist	Y	0	(1) SARS-CoV-2	(1) doi: 10.1038/s41419-020-02842	0
41	BJ1894253	RS-39604	554.11	3.74	Preclinical	Oral	serotonin receptor antagonist	N		(1) Marburg virus	0	(1) BioAssay AID: 720532
42	BJ1895013	cyclosporin-A	1202.63	NA	Preclinical	Oral	calcineurin inhibitor	Y	0	(1) Lassa virus, (2) Marburg virus	DOI:10.3390/ijms26167900	(1) BioAssay AID: 540256, (2) BioAssay AID: 540276
43	BJ1895962	Y-134	472.61	5.74	Preclinical	Exprimentally oral	estrogen receptor antagonist	N	0	(1) Marburg virus	0	(1) BioAssay AID: 720532
44	BJ1897081	PD-153035	360.21	4.15	Preclinical	Intraperitoneal	EGFR inhibitor	N	0	(1) Dengue virus	0	(1) BioAssay AID: 360767
45	BJ1897675	cot-inhibitor-2	539.45	6.16	Preclinical	Exprimentally oral	MAPK-interacting kinase inhibitor	N	0	(1) Zika virus	0	(1) BioAssay AID: 1224857
46	BJ1897886	GTS21	308.38	3.77	Phase II	Oral	cholinergic receptor agonist	Y	0	(1) SARS-CoV-2 , (2) Zika virus	(1) doi: 10.1093/jmcb/mjad048 ,(2) DOI: 10.1016/j.ymthe.2024.05.037	0
47	BJ1897914	gallium-triquinolin-8-olate	502.2	NA	Preclinical	NA	0	N	0	0	0	0
48	BJ1894305	zolantidine	381.55	5.16	Preclinical	Intraperioneal	histamine receptor antagonist	N	0	(1) Lassa virus, (2) Marburg virus	0	(1) BioAssay AID: 540256, (2) BioAssay AID: 540276
49	BJ1898770	Butenafine	317.48	5.77	Approved	Topical	fungal squalene epoxidase inhibitor	Y	0	(1) SARS-CoV-2 (2) Ebola virus	(1) doi: 10.1080/14756366.2020.1850710	(2) BioAssay AID: 1117304
50	BJ1898772	benztropine-mesylate	307.44	4.42	Preclinical	Parenteral	acetylcholine receptor antagonist	Y	0	(1) Ebola virus	DOI: 10.1016/j.antiviral.2024.105813	(1) BioAssay AID: 1472912
51	BJ1895144	cinnarazine	368.52	5.11	Approved	Oral	calcium channel blocker	N	0	(1) Lassa virus, (2) Marburg virus	0	(1) BioAssay AID: 540256, (2) BioAssay AID: 540276
52	BJ1895920	10-DEBC	344.89	5.71	Preclinical	NA	AKT inhibitor	N	0	(1) Marburg virus	0	(1) BioAssay AID: 720532
53	BJ1896839	IKK-16	483.64	5.8	Preclinical	Exprimentally oral	IKK inhibitor	N	0	(1) Marburg virus, (2) Zika virus	0	(1) BioAssay AID: 720532, (2) BioAssay AID: 1347053
54	BJ1894227	3-CPMT	341.88	5.07	Preclinical	NA	dopamine reuptake inhibitor	N	0	(1) Lassa virus, (2) Marburg virus	0	(1) BioAssay AID: 720533, (2) BioAssay AID: 540276
55	BJ1895046	quinestrol	364.53	5.23	Preclinical	Oral	estrogen receptor agonist	N	0	(1) Flaviviruses	DOI: 10.1128/aac.00289-20	0
56	BJ1898949	SGI-1027	461.53	5.65	Preclinical	Exprimentally oral	DNA methyltransferase inhibitor	N	0	0	0	0
57	BJ1896382	IT1t	406.67	5.37	Preclinical	NA	CC chemokine receptor antagonist	N	0	(1) HIV-1	0	(1) BioAssay AID: 408960
58	BJ1898592	NU-7441	413.5	5.66	Preclinical	Exprimentally oral	DNA dependent protein kinase inhibitor	Y	0	(1) Zika virus, (2) Influenza virus A, (3) vesicular stomatitis virus	BioAssay AID: 1645760	(1) BioAssay AID: 1347053. (2) 10.1038/s41467-023-41442-z, (3) doi: 10.1038/s41467-020-19941-0
59	BJ1896319	JHW-007	385.5	5.87	Preclinical	Intravenous	dopamine reuptake inhibitor	N	0	0	0	0
60	BJ1898639	SCH-900776	376.26	1.94	Phase II	Intravenous	CHK inhibitor	N	0	0	0	0
61	BJ1898918	UNC1999	569.75	5.09	Preclinical	Exprimentally oral	histone lysine methyltransferase inhibitor	Y	0	(1) Herpes simplex virus 1	DOI: 10.1002/jmv.70332	(1) DOI: 10.1128/mbio.01141-17
62	BJ1894043	A-7	396.98	4.85	Preclinical	NA	calmodulin antagonist	N	0	0	0	0
63	BJ1896210	BCTC	372.9	4.39	Preclinical	Exprimentally oral	TRPV antagonist	N	0	0	0	0
64	BJ1896251	P7C3	474.2	5.79	Preclinical	Exprimentally oral	NAMPT inhibitor	N	0	0	0	0
65	BJ1896548	FLI-06	438.52	5.07	Preclinical	Exprimentally oral	notch signaling inhibitor	Y	0	(1) SARS-CoV-2 (2) Zika virus	(1) DOI. 10.1016/j.biopha.2023.114997	(2) BioAssay AID: 1347160
66	BJ1896858	Moxaverine	307.39	4.41	Phase II	Intravenous	phosphodiesterase inhibitor	N	0	(1) Ebola virus	0	(1) BioAssay AID: 1117304
67	BJ1896138	C-021	467.66	5.24	Preclinical	Intraperioneal	CC chemokine receptor antagonist	N	0	0	0	0
68	BJ1898637	tyrphostin-AG-1478	315.76	4.04	Preclinical	Intravenous	EGFR inhibitor	Y	0	(1) Marburg virus, (2) Lassa virus, (3) Influenza virus	DOI: 10.1128/mbio.03377-21	(1)BioAssay AID: 720532, (2) BioAssay AID: 720533, (3) DOI: 10.3390/ijms23105557
69	BJ1897249	UNC0646	621.91	6.02	Preclinical	Intravenous	histone lysine methyltransferase inhibitor	N	0	0	0	0
70	BJ1897693	BCX-1470	302.38	3.47	Preclinical	NA	complement inhibitor | serine protease inhibitor	N	0	0	0	0
71	BJ1896452	NS-3861	284.22	3.76	Preclinical	NA	acetylcholine receptor agonist	N	0	0	0	0
72	BJ1898312	AM-1241	503.34	4.87	Preclinical	Intraperitoneal	cannabinoid receptor agonist	N	0	(1) Marburg virus	0	(1) BioAssay AID: 720532
73	BJ1896530	A12B4C3	534.66	5.61	Preclinical	NA	polynucleotide kinase/phosphatase inhibitor	N	0	(1) Zika virus	0	(1) DOI: 10.1128/jvi.00333-22
74	BJ1898995	ML167	335.36	3.9	Preclinical	Experimentally intravenous	CLK inhibitor | DYRK inhibitor	N	0	0	0	0

## Sheet: Hits_targets
compound_name	moa	target	target_pref_name	target_chembl_id	UniProt ID	Major_Hierarchy_1	Hierarchy_1	Hierarchy_2	Hierarchy_3	Hierarchy_4	Hierarchy_5	Hierarchy_6	confidence_score	pchembl_value	drug_cid	source	clinical_phase	disease_area	indication	protein_classifications	n_targets_in_class	max_confidence	max_pchembl
dicycloverine	acetylcholine receptor antagonist	CHRM1	Muscarinic acetylcholine receptor M1	CHEMBL216	P11229	Membrane receptor	Membrane receptor	Family A G protein-coupled receptor	Small molecule receptor (family A GPCR)	Monoamine receptor	Acetylcholine receptor		8	9.08	3042	both	Launched	gastroenterology	irritable bowel syndrome		10	8	9.39
dicycloverine	acetylcholine receptor antagonist	CHRM2	Muscarinic acetylcholine receptor M2	CHEMBL211	P08172	Membrane receptor	Membrane receptor	Family A G protein-coupled receptor	Small molecule receptor (family A GPCR)	Monoamine receptor	Acetylcholine receptor		8	7.8	3042	both	Launched	gastroenterology	irritable bowel syndrome		10	8	9.39
dicycloverine	acetylcholine receptor antagonist	CHRM3	Muscarinic acetylcholine receptor M3	CHEMBL245	P20309	Membrane receptor	Membrane receptor	Family A G protein-coupled receptor	Small molecule receptor (family A GPCR)	Monoamine receptor	Acetylcholine receptor		8	9.03	3042	both	Launched	gastroenterology	irritable bowel syndrome		10	8	9.39
promethazine	histamine receptor antagonist	HRH1	Histamine H1 receptor	CHEMBL231	P35367	Membrane receptor	Membrane receptor	Family A G protein-coupled receptor	Small molecule receptor (family A GPCR)	Monoamine receptor	Histamine receptor		8	9.48	4927	both	Launched	allergy | neurology/psychiatry	allergic rhinitis | sedative		20	9	9.48
PD-102807	acetylcholine receptor antagonist	CHRM4	Muscarinic acetylcholine receptor M4	CHEMBL1821	P08173	Membrane receptor	Membrane receptor	Family A G protein-coupled receptor	Small molecule receptor (family A GPCR)	Monoamine receptor	Acetylcholine receptor		9	8.19	4995951	both	Preclinical				6	9	8.19
Y-134	estrogen receptor antagonist	ESR1	Estrogen receptor alpha	CHEMBL206	P03372	Transcription factor	Transcription factor	Nuclear receptor	Nuclear hormone receptor subfamily 3	Nuclear hormone receptor subfamily 3 group A	Nuclear hormone receptor subfamily 3 group A member 1		9	9.55	11784736	both	Preclinical				2	9	9.55
Y-134	estrogen receptor antagonist	ESR2	Estrogen receptor beta	CHEMBL242	Q92731	Transcription factor	Transcription factor	Nuclear receptor	Nuclear hormone receptor subfamily 3	Nuclear hormone receptor subfamily 3 group A	Nuclear hormone receptor subfamily 3 group A member 2		9	7.47	11784736	both	Preclinical				2	9	9.55
C-021	CC chemokine receptor antagonist	CCR4	C-C chemokine receptor type 4	CHEMBL2414	P51679	Membrane receptor	Membrane receptor	Family A G protein-coupled receptor	Peptide receptor (family A GPCR)	Chemokine receptor	CC chemokine receptor		9	7.75	25141190	both	Preclinical				1	9	7.75
BCTC	TRPV antagonist	TRPM8	Transient receptor potential cation channel subfamily M member 8	CHEMBL1075319	Q7Z2W7	Ion channel	Ion channel	Voltage-gated ion channel	Transient receptor potential channel				9	6.32	9929425	both	Preclinical				3	9	9.82
BCTC	TRPV antagonist	TRPV1	Vanilloid receptor	CHEMBL4794	Q8NER1	Ion channel	Ion channel	Voltage-gated ion channel	Transient receptor potential channel				9	9.82	9929425	both	Preclinical				3	9	9.82
GW-803430	melanin inhibitor	MCHR1	Melanin-concentrating hormone receptor 1	CHEMBL344	Q99705	Membrane receptor	Membrane receptor	Family A G protein-coupled receptor	Peptide receptor (family A GPCR)	Short peptide receptor (family A GPCR)	MCH receptor		9	9.3	9826520	both	Phase 1				8	9	9.3
IT1t	CC chemokine receptor antagonist	CXCR4	C-X-C chemokine receptor type 4	CHEMBL2107	P61073	Membrane receptor	Membrane receptor	Family A G protein-coupled receptor	Peptide receptor (family A GPCR)	Chemokine receptor	CXC chemokine receptor		9	8.96	25147749	both	Preclinical				1	9	8.96
A12B4C3	polynucleotide kinase/phosphatase inhibitor	PNKP	Bifunctional polynucleotide phosphatase/kinase	CHEMBL4523434	Q96T60	Enzyme	Enzyme	Transferase					9	7.22	6610064	both	Preclinical				1	9	7.22
AZ191	DYRK inhibitor	DYRK1A	Dual-specificity tyrosine-phosphorylation regulated kinase 1A	CHEMBL2292	Q13627	Enzyme	Enzyme	Kinase	Protein Kinase	CMGC protein kinase group	CMGC protein kinase DYRK family	CMGC protein kinase Dyrk1 subfamily	9	8.59	72716071	both	Preclinical				6	9	8.59
AZ191	DYRK inhibitor	DYRK1B	Dual specificity tyrosine-phosphorylation-regulated kinase 1B	CHEMBL5543	Q9Y463	Enzyme	Enzyme	Kinase	Protein Kinase	CMGC protein kinase group	CMGC protein kinase DYRK family	CMGC protein kinase Dyrk1 subfamily	9	8.52	72716071	both	Preclinical				6	9	8.59
BMS-566419	inosine monophosphate dehydrogenase inhibitor	IMPDH2	Inosine-5'-monophosphate dehydrogenase 2	CHEMBL2002	P12268	Enzyme	Enzyme	Oxidoreductase					9	7.77	9913339	both	Preclinical				2	9	7.77
BS-181	CDK inhibitor	CDK7	Cyclin-dependent kinase 7	CHEMBL3055	P50613	Enzyme	Enzyme	Kinase	Protein Kinase	CMGC protein kinase group	CMGC protein kinase CDK family	CMGC protein kinase CDK7 subfamily	9	7.68	49867929	both	Preclinical				2	9	7.68
IKK-16	IKK inhibitor	IKBKB	Inhibitor of nuclear factor kappa B kinase beta subunit	CHEMBL1991	O14920	Enzyme	Enzyme	Kinase	Protein Kinase	Other protein kinase group			9	7.4	9549298	both	Preclinical				3	9	8.52
sunitinib	FLT3 inhibitor | KIT inhibitor | PDGFR tyrosine kinase receptor inhibitor | RET tyrosine kinase inhibitor | VEGFR inhibitor	CSF1R	Macrophage colony stimulating factor receptor	CHEMBL1844	P07333	Enzyme	Enzyme	Kinase	Protein Kinase	TK protein kinase group	Tyrosine protein kinase PDGFR family		9	8.7	3086686	both	Launched	oncology | oncology | oncology	gastrointestinal stromal tumors (GIST) | neuroendocrine tumors of pancreatic origin (PNET) | renal cell carcinoma (RCC)		191	9	10.12
sunitinib	FLT3 inhibitor | KIT inhibitor | PDGFR tyrosine kinase receptor inhibitor | RET tyrosine kinase inhibitor | VEGFR inhibitor	FGFR1	Fibroblast growth factor receptor 1	CHEMBL3650	P11362	Enzyme	Enzyme	Kinase	Protein Kinase	TK protein kinase group	Tyrosine protein kinase FGFR family		8	6.77	3086686	both	Launched	oncology | oncology | oncology	gastrointestinal stromal tumors (GIST) | neuroendocrine tumors of pancreatic origin (PNET) | renal cell carcinoma (RCC)		191	9	10.12
sunitinib	FLT3 inhibitor | KIT inhibitor | PDGFR tyrosine kinase receptor inhibitor | RET tyrosine kinase inhibitor | VEGFR inhibitor	FLT1	Vascular endothelial growth factor receptor 1	CHEMBL1868	P17948	Enzyme	Enzyme	Kinase	Protein Kinase	TK protein kinase group	Tyrosine protein kinase VEGFR family		8	9	3086686	both	Launched	oncology | oncology | oncology	gastrointestinal stromal tumors (GIST) | neuroendocrine tumors of pancreatic origin (PNET) | renal cell carcinoma (RCC)		191	9	10.12
sunitinib	FLT3 inhibitor | KIT inhibitor | PDGFR tyrosine kinase receptor inhibitor | RET tyrosine kinase inhibitor | VEGFR inhibitor	FLT3	Tyrosine-protein kinase receptor FLT3	CHEMBL1974	P36888	Enzyme	Enzyme	Kinase	Protein Kinase	TK protein kinase group	Tyrosine protein kinase PDGFR family		9	9.66	3086686	both	Launched	oncology | oncology | oncology	gastrointestinal stromal tumors (GIST) | neuroendocrine tumors of pancreatic origin (PNET) | renal cell carcinoma (RCC)		191	9	10.12
sunitinib	FLT3 inhibitor | KIT inhibitor | PDGFR tyrosine kinase receptor inhibitor | RET tyrosine kinase inhibitor | VEGFR inhibitor	FLT4	Vascular endothelial growth factor receptor 3	CHEMBL1955	P35916	Enzyme	Enzyme	Kinase	Protein Kinase	TK protein kinase group	Tyrosine protein kinase VEGFR family		8	8.05	3086686	both	Launched	oncology | oncology | oncology	gastrointestinal stromal tumors (GIST) | neuroendocrine tumors of pancreatic origin (PNET) | renal cell carcinoma (RCC)		191	9	10.12
sunitinib	FLT3 inhibitor | KIT inhibitor | PDGFR tyrosine kinase receptor inhibitor | RET tyrosine kinase inhibitor | VEGFR inhibitor	KDR	Vascular endothelial growth factor receptor 2	CHEMBL279	P35968	Enzyme	Enzyme	Kinase	Protein Kinase	TK protein kinase group	Tyrosine protein kinase VEGFR family		8	9.7	3086686	both	Launched	oncology | oncology | oncology	gastrointestinal stromal tumors (GIST) | neuroendocrine tumors of pancreatic origin (PNET) | renal cell carcinoma (RCC)		191	9	10.12
sunitinib	FLT3 inhibitor | KIT inhibitor | PDGFR tyrosine kinase receptor inhibitor | RET tyrosine kinase inhibitor | VEGFR inhibitor	KIT	Stem cell growth factor receptor	CHEMBL1936	P10721	Enzyme	Enzyme	Kinase	Protein Kinase	TK protein kinase group	Tyrosine protein kinase PDGFR family		9	9.68	3086686	both	Launched	oncology | oncology | oncology	gastrointestinal stromal tumors (GIST) | neuroendocrine tumors of pancreatic origin (PNET) | renal cell carcinoma (RCC)		191	9	10.12
sunitinib	FLT3 inhibitor | KIT inhibitor | PDGFR tyrosine kinase receptor inhibitor | RET tyrosine kinase inhibitor | VEGFR inhibitor	PDGFRA	Platelet-derived growth factor receptor alpha	CHEMBL2007	P16234	Enzyme	Enzyme	Kinase	Protein Kinase	TK protein kinase group	Tyrosine protein kinase PDGFR family		9	9.1	3086686	both	Launched	oncology | oncology | oncology	gastrointestinal stromal tumors (GIST) | neuroendocrine tumors of pancreatic origin (PNET) | renal cell carcinoma (RCC)		191	9	10.12
sunitinib	FLT3 inhibitor | KIT inhibitor | PDGFR tyrosine kinase receptor inhibitor | RET tyrosine kinase inhibitor | VEGFR inhibitor	PDGFRB	Platelet-derived growth factor receptor beta	CHEMBL1913	P09619	Enzyme	Enzyme	Kinase	Protein Kinase	TK protein kinase group	Tyrosine protein kinase PDGFR family		9	10.12	3086686	both	Launched	oncology | oncology | oncology	gastrointestinal stromal tumors (GIST) | neuroendocrine tumors of pancreatic origin (PNET) | renal cell carcinoma (RCC)		191	9	10.12
sunitinib	FLT3 inhibitor | KIT inhibitor | PDGFR tyrosine kinase receptor inhibitor | RET tyrosine kinase inhibitor | VEGFR inhibitor	RET	Tyrosine-protein kinase receptor RET	CHEMBL2041	P07949	Enzyme	Enzyme	Kinase	Protein Kinase	TK protein kinase group	Tyrosine protein kinase Ret family		9	8.3	3086686	both	Launched	oncology | oncology | oncology	gastrointestinal stromal tumors (GIST) | neuroendocrine tumors of pancreatic origin (PNET) | renal cell carcinoma (RCC)		191	9	10.12
toceranib	protein tyrosine kinase inhibitor	KDR	Vascular endothelial growth factor receptor 2	CHEMBL279	P35968	Enzyme	Enzyme	Kinase	Protein Kinase	TK protein kinase group	Tyrosine protein kinase VEGFR family		8	7.22	67117352	both	Launched	oncology	cutaneous mast cell tumors		5	9	9
toceranib	protein tyrosine kinase inhibitor	PDGFRB	Platelet-derived growth factor receptor beta	CHEMBL1913	P09619	Enzyme	Enzyme	Kinase	Protein Kinase	TK protein kinase group	Tyrosine protein kinase PDGFR family		9	9	67117352	both	Launched	oncology	cutaneous mast cell tumors		5	9	9
PD-153035	EGFR inhibitor	EGFR	Epidermal growth factor receptor erbB1	CHEMBL203	P00533	Enzyme	Enzyme	Kinase	Protein Kinase	TK protein kinase group	Tyrosine protein kinase EGFR family		8	10.6	4705	both	Phase 1				8	9	10.6
SAR405	PI3K inhibitor	PIK3C3	Phosphatidylinositol 3-kinase catalytic subunit type 3	CHEMBL1075165	Q8NEB9	Enzyme	Enzyme	Transferase					9	8.92	72709209	both	Preclinical				1	9	8.92
URMC-099	mixed lineage kinase inhibitor	FLT3	Tyrosine-protein kinase receptor FLT3	CHEMBL1974	P36888	Enzyme	Enzyme	Kinase	Protein Kinase	TK protein kinase group	Tyrosine protein kinase PDGFR family		9	8.4	54764565	both	Preclinical				26	9	8.52
URMC-099	mixed lineage kinase inhibitor	LRRK2	Leucine-rich repeat serine/threonine-protein kinase 2	CHEMBL1075104	Q5S007	Enzyme	Enzyme	Kinase	Protein Kinase	TKL protein kinase group	TKL protein kinase LRRK family		9	7.96	54764565	both	Preclinical				26	9	8.52
URMC-099	mixed lineage kinase inhibitor	MAP3K10	Mitogen-activated protein kinase kinase kinase 10	CHEMBL2873	Q02779	Enzyme	Enzyme	Kinase	Protein Kinase	TKL protein kinase group	TKL protein kinase MLK family	TKL protein kinase MLK subfamily	9	7.38	54764565	both	Preclinical				26	9	8.52
URMC-099	mixed lineage kinase inhibitor	MAP3K11	Mitogen-activated protein kinase kinase kinase 11	CHEMBL2708	Q16584	Enzyme	Enzyme	Kinase	Protein Kinase	TKL protein kinase group	TKL protein kinase MLK family	TKL protein kinase MLK subfamily	9	7.85	54764565	both	Preclinical				26	9	8.52
URMC-099	mixed lineage kinase inhibitor	MAP3K2	Mitogen-activated protein kinase kinase kinase 2	CHEMBL5914	Q9Y2U5	Enzyme	Enzyme	Kinase	Protein Kinase	STE protein kinase group	STE protein kinase STE11 family	STE protein kinase MEKK2	9	6.18	54764565	both	Preclinical				26	9	8.52
URMC-099	mixed lineage kinase inhibitor	MAP3K9	Mitogen-activated protein kinase kinase kinase 9	CHEMBL2872	P80192	Enzyme	Enzyme	Kinase	Protein Kinase	TKL protein kinase group	TKL protein kinase MLK family	TKL protein kinase MLK subfamily	9	7.72	54764565	both	Preclinical				26	9	8.52
biperiden	acetylcholine receptor antagonist	CHRM1	Muscarinic acetylcholine receptor M1	CHEMBL216	P11229	Membrane receptor	Membrane receptor	Family A G protein-coupled receptor	Small molecule receptor (family A GPCR)	Monoamine receptor	Acetylcholine receptor		9	8.63	2381	both	Launched	neurology/psychiatry	Parkinson's Disease		5	9	8.63
biperiden	acetylcholine receptor antagonist	CHRM2	Muscarinic acetylcholine receptor M2	CHEMBL211	P08172	Membrane receptor	Membrane receptor	Family A G protein-coupled receptor	Small molecule receptor (family A GPCR)	Monoamine receptor	Acetylcholine receptor		9	7.86	2381	both	Launched	neurology/psychiatry	Parkinson's Disease		5	9	8.63
biperiden	acetylcholine receptor antagonist	CHRM3	Muscarinic acetylcholine receptor M3	CHEMBL245	P20309	Membrane receptor	Membrane receptor	Family A G protein-coupled receptor	Small molecule receptor (family A GPCR)	Monoamine receptor	Acetylcholine receptor		9	8.22	2381	both	Launched	neurology/psychiatry	Parkinson's Disease		5	9	8.63
biperiden	acetylcholine receptor antagonist	CHRM4	Muscarinic acetylcholine receptor M4	CHEMBL1821	P08173	Membrane receptor	Membrane receptor	Family A G protein-coupled receptor	Small molecule receptor (family A GPCR)	Monoamine receptor	Acetylcholine receptor		9	7.49	2381	both	Launched	neurology/psychiatry	Parkinson's Disease		5	9	8.63
UNC0646	histone lysine methyltransferase inhibitor	EHMT2	Histone-lysine N-methyltransferase, H3 lysine-9 specific 3	CHEMBL6032	Q96KQ7	Epigenetic regulator	Epigenetic regulator	Writer	Protein methyltransferase				8	8.22	53315882	both	Preclinical				1	8	8.22
siramesine	sigma receptor antagonist	SIGMAR1	Sigma opioid receptor	CHEMBL287	Q99720	Membrane receptor	Membrane receptor						9	7.98	9829526	both	Phase 2				5	9	9.92
ELN-441958	bradykinin receptor antagonist	BDKRB1	Bradykinin B1 receptor	CHEMBL4308	P46663	Membrane receptor	Membrane receptor	Family A G protein-coupled receptor	Peptide receptor (family A GPCR)	Short peptide receptor (family A GPCR)	Bradykinin receptor		9	9.59	11848206	both	Preclinical				1	9	9.59
balicatib	cathepsin inhibitor	CTSK	Cathepsin K	CHEMBL268	P43235	Enzyme	Enzyme	Protease	Cysteine protease	Cysteine protease CA clan	Cysteine protease C1A family		9	9.22	10201696	both	Phase 2				4	9	9.22
ceritinib	ALK tyrosine kinase receptor inhibitor	ALK	ALK tyrosine kinase receptor	CHEMBL4247	Q9UM73	Enzyme	Enzyme	Kinase	Protein Kinase	TKL protein kinase group	TKL protein kinase STKR family	TKL protein kinase STKR Type 1 subfamily	9	9.7	57379345	both	Launched	oncology	non-small cell lung cancer (NSCLC)		20	9	9.7
ceritinib	ALK tyrosine kinase receptor inhibitor	FLT3	Tyrosine-protein kinase receptor FLT3	CHEMBL1974	P36888	Enzyme	Enzyme	Kinase	Protein Kinase	TK protein kinase group	Tyrosine protein kinase PDGFR family		9	7.22	57379345	both	Launched	oncology	non-small cell lung cancer (NSCLC)		20	9	9.7
ceritinib	ALK tyrosine kinase receptor inhibitor	IGF1R	Insulin-like growth factor I receptor	CHEMBL1957	P08069	Enzyme	Enzyme	Kinase	Protein Kinase	TK protein kinase group	Tyrosine protein kinase InsR family		9	8.1	57379345	both	Launched	oncology	non-small cell lung cancer (NSCLC)		20	9	9.7
ceritinib	ALK tyrosine kinase receptor inhibitor	INSR	Insulin receptor	CHEMBL1981	P06213	Enzyme	Enzyme	Kinase	Protein Kinase	TK protein kinase group	Tyrosine protein kinase InsR family		9	8.15	57379345	both	Launched	oncology	non-small cell lung cancer (NSCLC)		20	9	9.7
ceritinib	ALK tyrosine kinase receptor inhibitor	TSSK1B	Testis-specific serine/threonine-protein kinase 1	CHEMBL6003	Q9BXA7	Enzyme	Enzyme	Kinase	Protein Kinase	CAMK protein kinase group	CAMK protein kinase TSSK family		9	7.64	57379345	both	Launched	oncology	non-small cell lung cancer (NSCLC)		20	9	9.7
cot-inhibitor-2	MAPK-interacting kinase inhibitor	MAP3K8	Mitogen-activated protein kinase kinase kinase 8	CHEMBL4899	P41279	Enzyme	Enzyme	Kinase	Protein Kinase	STE protein kinase group	STE protein kinase STE11 family		8	8.8	44143370	both	Preclinical				1	8	8.8
BCX-1470	complement inhibitor | serine protease inhibitor	CFD	Complement factor D	CHEMBL2176771	P00746	Enzyme	Enzyme	Protease	Serine protease				9	7.02	9822205	both	Phase 1				2	9	8.8
GTS21	cholinergic receptor agonist	CHRNA7	Neuronal acetylcholine receptor protein alpha-7 subunit	CHEMBL2492	P36544	Ion channel	Ion channel	Ligand-gated ion channel	Nicotinic acetylcholine receptor	Nicotinic acetylcholine receptor alpha subunit			8	6.8	122226	both	Phase 1/Phase 2				1	8	6.8
AM-1241	cannabinoid receptor agonist	CNR1	Cannabinoid CB1 receptor	CHEMBL218	P21554	Membrane receptor	Membrane receptor	Family A G protein-coupled receptor	Small molecule receptor (family A GPCR)	Lipid-like ligand receptor (family A GPCR)	Cannabinoid receptor		8	6.55	10141893	both	Preclinical				2	8	8.47
AM-1241	cannabinoid receptor agonist	CNR2	Cannabinoid CB2 receptor	CHEMBL253	P34972	Membrane receptor	Membrane receptor	Family A G protein-coupled receptor	Small molecule receptor (family A GPCR)	Lipid-like ligand receptor (family A GPCR)	Cannabinoid receptor		8	8.47	10141893	both	Preclinical				2	8	8.47
KW-2449	Abl kinase inhibitor | Aurora kinase inhibitor | FLT3 inhibitor	ABL1	Tyrosine-protein kinase ABL	CHEMBL1862	P00519	Enzyme	Enzyme	Kinase	Protein Kinase	TK protein kinase group	Tyrosine protein kinase Abl family		9	8.4	11427553	both	Phase 1				185	9	8.54
KW-2449	Abl kinase inhibitor | Aurora kinase inhibitor | FLT3 inhibitor	AURKA	Serine/threonine-protein kinase Aurora-A	CHEMBL4722	O14965	Enzyme	Enzyme	Kinase	Protein Kinase	Other protein kinase group	Other protein kinase AUR family		9	6.33	11427553	both	Phase 1				185	9	8.54
KW-2449	Abl kinase inhibitor | Aurora kinase inhibitor | FLT3 inhibitor	AURKB	Serine/threonine-protein kinase Aurora-B	CHEMBL2185	Q96GD4	Enzyme	Enzyme	Kinase	Protein Kinase	Other protein kinase group	Other protein kinase AUR family		8	7.06	11427553	both	Phase 1				185	9	8.54
KW-2449	Abl kinase inhibitor | Aurora kinase inhibitor | FLT3 inhibitor	FGFR1	Fibroblast growth factor receptor 1	CHEMBL3650	P11362	Enzyme	Enzyme	Kinase	Protein Kinase	TK protein kinase group	Tyrosine protein kinase FGFR family		8	6.43	11427553	both	Phase 1				185	9	8.54
KW-2449	Abl kinase inhibitor | Aurora kinase inhibitor | FLT3 inhibitor	FLT3	Tyrosine-protein kinase receptor FLT3	CHEMBL1974	P36888	Enzyme	Enzyme	Kinase	Protein Kinase	TK protein kinase group	Tyrosine protein kinase PDGFR family		8	8.18	11427553	both	Phase 1				185	9	8.54
NU-7441	DNA dependent protein kinase inhibitor	PRKDC	DNA-dependent protein kinase	CHEMBL3142	P78527	Enzyme	Enzyme	Kinase	Protein Kinase	Atypical protein kinase group	Atypical protein kinase PIKK family		9	9.19	11327430	both	Preclinical				5	9	9.19
tyrphostin-AG-1478	EGFR inhibitor	EGFR	Epidermal growth factor receptor erbB1	CHEMBL203	P00533	Enzyme	Enzyme	Kinase	Protein Kinase	TK protein kinase group	Tyrosine protein kinase EGFR family		8	9.51	2051	both	Preclinical				3	9	9.51
tyrphostin-AG-1478	EGFR inhibitor	MAPK14	MAP kinase p38 alpha	CHEMBL260	Q16539	Enzyme	Enzyme	Kinase	Protein Kinase	CMGC protein kinase group	CMGC protein kinase MAPK family	CMGC protein kinase p38 subfamily	9	6.25	2051	both	Preclinical				3	9	9.51
SCH-900776	CHK inhibitor	CHEK1	Serine/threonine-protein kinase Chk1	CHEMBL4630	O14757	Enzyme	Enzyme	Kinase	Protein Kinase	CAMK protein kinase group	CAMK protein kinase CAMK1 family	CAMK protein kinase CHK1 subfamily	9	8.52	46239015	both	Phase 2				6	9	8.52
UNC1999	histone lysine methyltransferase inhibitor	EZH1	Histone-lysine N-methyltransferase EZH1	CHEMBL2189116	Q92800	Epigenetic regulator	Epigenetic regulator	Writer	Protein methyltransferase				9	7.35	72551585	both	Preclinical				2	9	8.7
UNC1999	histone lysine methyltransferase inhibitor	EZH2	Histone-lysine N-methyltransferase EZH2	CHEMBL2189110	Q15910	Epigenetic regulator	Epigenetic regulator	Writer	Protein methyltransferase				9	8.7	72551585	both	Preclinical				2	9	8.7
SGI-1027	DNA methyltransferase inhibitor	DNMT1	DNA (cytosine-5)-methyltransferase 1	CHEMBL1993	P26358	Epigenetic regulator	Epigenetic regulator	Writer	DNA methyltransferase				9	6.42	24858111	both	Preclinical				3	9	6.42
SGI-1027	DNA methyltransferase inhibitor	DNMT3A	DNA (cytosine-5)-methyltransferase 3A	CHEMBL1992	Q9Y6K1	Epigenetic regulator	Epigenetic regulator	Reader	Methyl-lysine/arginine binding protein	PWWP domain			9	6.05	24858111	both	Preclinical				3	9	6.42
ML167	CLK inhibitor | DYRK inhibitor	CLK4	Dual specificity protein kinase CLK4	CHEMBL4203	Q9HAZ1	Enzyme	Enzyme	Kinase	Protein Kinase	CMGC protein kinase group	CMGC protein kinase CLK family		8	6.87	44968231	both	Preclinical				3	8	6.87
BNTX	opioid receptor antagonist	OPRD1			P41143	Membrane receptor	Membrane receptor	Family A G protein-coupled receptor	Peptide receptor (family A GPCR)	Short peptide receptor (family A GPCR)	Opioid receptor					broad	Preclinical			479	3
BNTX	opioid receptor antagonist	OPRK1			P41145	Membrane receptor	Membrane receptor	Family A G protein-coupled receptor	Peptide receptor (family A GPCR)	Short peptide receptor (family A GPCR)	Opioid receptor					broad	Preclinical			479	3
BNTX	opioid receptor antagonist	OPRM1			P35372	Membrane receptor	Membrane receptor	Family A G protein-coupled receptor	Peptide receptor (family A GPCR)	Short peptide receptor (family A GPCR)	Opioid receptor					broad	Preclinical			479	3
RS-39604	serotonin receptor antagonist	HTR4			Q13639	Enzyme	Membrane receptor	Family A G protein-coupled receptor	Small molecule receptor (family A GPCR)	Monoamine receptor	Serotonin receptor					broad	Preclinical			542	1	8	6.1
anisomycin	DNA synthesis inhibitor	NHP2L1			P55769	Ribosomal protein	Ribosomal protein		Small ribosomal subunit							broad	Preclinical				13
anisomycin	DNA synthesis inhibitor	RPL10L			Q96L21	Ribosomal protein	Ribosomal protein		Large ribosomal subunit							broad	Preclinical				13
anisomycin	DNA synthesis inhibitor	RPL11			P62913	Ribosomal protein	Ribosomal protein		Large ribosomal subunit							broad	Preclinical				13
anisomycin	DNA synthesis inhibitor	RPL13A			P40429	Ribosomal protein	Ribosomal protein		Large ribosomal subunit							broad	Preclinical				13
anisomycin	DNA synthesis inhibitor	RPL15			P61313	Ribosomal protein	Ribosomal protein		Large ribosomal subunit							broad	Preclinical				13
anisomycin	DNA synthesis inhibitor	RPL19			P84098	Ribosomal protein	Ribosomal protein		Large ribosomal subunit							broad	Preclinical				13
anisomycin	DNA synthesis inhibitor	RPL23			P62829	Ribosomal protein	Ribosomal protein		Large ribosomal subunit							broad	Preclinical				13
anisomycin	DNA synthesis inhibitor	RPL23A			P62750	Ribosomal protein	Ribosomal protein		Large ribosomal subunit							broad	Preclinical				13
anisomycin	DNA synthesis inhibitor	RPL26L1			Q9UNX3	Ribosomal protein	Ribosomal protein		Large ribosomal subunit							broad	Preclinical				13
anisomycin	DNA synthesis inhibitor	RPL3			P39023	Ribosomal protein	Ribosomal protein		Large ribosomal subunit							broad	Preclinical				13
anisomycin	DNA synthesis inhibitor	RPL37			P61927	Ribosomal protein	Ribosomal protein		Large ribosomal subunit							broad	Preclinical				13
anisomycin	DNA synthesis inhibitor	RPL8			P62917	Ribosomal protein	Ribosomal protein		Large ribosomal subunit							broad	Preclinical				13
anisomycin	DNA synthesis inhibitor	RSL24D1			Q9UHA3	Ribosomal protein	Ribosomal protein		Large ribosomal subunit							broad	Preclinical				13
disulfiram	aldehyde dehydrogenase inhibitor | DNA methyltransferase inhibitor | TRPV agonist	ALDH1A2			O94788	Enzyme	Enzyme	Oxidoreductase								broad	Launched	neurology/psychiatry	abstinence from alcohol		16	9	7.23
disulfiram	aldehyde dehydrogenase inhibitor | DNA methyltransferase inhibitor | TRPV agonist	ALDH2			P05091	Enzyme	Enzyme	Oxidoreductase								broad	Launched	neurology/psychiatry	abstinence from alcohol	10	16	9	7.23
disulfiram	aldehyde dehydrogenase inhibitor | DNA methyltransferase inhibitor | TRPV agonist	ALDH5A1			P51649	Enzyme	Enzyme	Oxidoreductase								broad	Launched	neurology/psychiatry	abstinence from alcohol		16	9	7.23
disulfiram	aldehyde dehydrogenase inhibitor | DNA methyltransferase inhibitor | TRPV agonist	ALDH7A1			P49419	Enzyme	Enzyme	Oxidoreductase								broad	Launched	neurology/psychiatry	abstinence from alcohol		16	9	7.23
disulfiram	aldehyde dehydrogenase inhibitor | DNA methyltransferase inhibitor | TRPV agonist	CYP2E1			P05181	Enzyme	Enzyme	Cytochrome P450	Cytochrome P450 family 3							broad	Launched	neurology/psychiatry	abstinence from alcohol		16	9	7.23
disulfiram	aldehyde dehydrogenase inhibitor | DNA methyltransferase inhibitor | TRPV agonist	DBH			P09172	Enzyme	Enzyme		Catecholamine turnover							broad	Launched	neurology/psychiatry	abstinence from alcohol		16	9	7.23
disulfiram	aldehyde dehydrogenase inhibitor | DNA methyltransferase inhibitor | TRPV agonist	DNMT1			P26358	Enzyme	Epigenetic regulator	Writer	DNA methyltransferase							broad	Launched	neurology/psychiatry	abstinence from alcohol	889	16	9	7.23
disulfiram	aldehyde dehydrogenase inhibitor | DNA methyltransferase inhibitor | TRPV agonist	TRPA1			O75762	Enzyme	Ion channel	Voltage-gated ion channel	Transient receptor potential channel							broad	Launched	neurology/psychiatry	abstinence from alcohol	1018	16	9	7.23
emetine	protein synthesis inhibitor	RPS2			P15880	Ribosomal protein	Ribosomal protein		Small ribosomal subunit	40S subunit protein	RPS2					broad	Phase 2				1
cycloheximide	protein synthesis inhibitor	GSK3B			P49841	Enzyme	Enzyme	Kinase	Protein Kinase	CMGC protein kinase group	CMGC protein kinase GSK family					broad	Preclinical			239	2	9	7.06
cycloheximide	protein synthesis inhibitor	RPL3			P39023	Enzyme	Ribosomal protein		Large ribosomal subunit							broad	Preclinical				2	9	7.06
cyclosporin-A	calcineurin inhibitor	ABCB11			O95342	Enzyme	Transporter	Primary active transporter	ATP-binding cassette	ABCB subfamily						broad	Launched	dermatology | rheumatology	psoriasis | rheumatoid arthritis	1132	7
cyclosporin-A	calcineurin inhibitor	CAMLG			P49069	Enzyme	Other membrane protein		Calcium signaling-associated protein							broad	Launched	dermatology | rheumatology	psoriasis | rheumatoid arthritis		7
cyclosporin-A	calcineurin inhibitor	CYP3A5			P20815	Enzyme	Enzyme	Cytochrome P450	Cytochrome P450 family 3	Cytochrome P450 family 3A	Cytochrome P450 3A5					broad	Launched	dermatology | rheumatology	psoriasis | rheumatoid arthritis	185	7
cyclosporin-A	calcineurin inhibitor	CYP3A7			P24462	Enzyme	Enzyme	Cytochrome P450								broad	Launched	dermatology | rheumatology	psoriasis | rheumatoid arthritis		7
cyclosporin-A	calcineurin inhibitor	FPR1			P21462	Enzyme	Membrane receptor	Family A G protein-coupled receptor	Peptide receptor (family A GPCR)	N-formyl methionyl peptide receptor	N-formyl methionyl peptide receptor					broad	Launched	dermatology | rheumatology	psoriasis | rheumatoid arthritis	574	7
cyclosporin-A	calcineurin inhibitor	PPIA			P62937	Enzyme	Enzyme	Isomerase	Peptidyl-prolyl cis/trans isomerases							broad	Launched	dermatology | rheumatology	psoriasis | rheumatoid arthritis	644	7
cyclosporin-A	calcineurin inhibitor	PPID			Q08752	Enzyme	Enzyme	Isomerase	Peptidyl-prolyl cis/trans isomerases							broad	Launched	dermatology | rheumatology	psoriasis | rheumatoid arthritis		7
cyclosporin-A	calcineurin inhibitor	PPIF			P30405	Enzyme	Enzyme	Isomerase	Peptidyl-prolyl cis/trans isomerases							broad	Launched	dermatology | rheumatology	psoriasis | rheumatoid arthritis		7
cyclosporin-A	calcineurin inhibitor	PPP3CA			Q08209	Enzyme	Enzyme	Phosphatase	Protein Phosphatase	Serine/threonine protein phosphatase						broad	Launched	dermatology | rheumatology	psoriasis | rheumatoid arthritis	222	7
cyclosporin-A	calcineurin inhibitor	PPP3R2			Q96LZ3	Enzyme	Enzyme	Phosphatase	Protein Phosphatase	calcineurin regulation						broad	Launched	dermatology | rheumatology	psoriasis | rheumatoid arthritis		7
cyclosporin-A	calcineurin inhibitor	SLC10A1			Q14973	Enzyme	Transporter		SLCO family of organic anion transporting polypeptides							broad	Launched	dermatology | rheumatology	psoriasis | rheumatoid arthritis		7
cyclosporin-A	calcineurin inhibitor	SLCO1B1			Q9Y6L6	Enzyme	Transporter	Electrochemical transporter	SLC superfamily of solute carriers	SLC21/SLCO family of organic anion transporting polypeptides						broad	Launched	dermatology | rheumatology	psoriasis | rheumatoid arthritis	709	7
cyclosporin-A	calcineurin inhibitor	SLCO1B3			Q9NPD5	Enzyme	Transporter		SLCO family of organic anion transporting polypeptides							broad	Launched	dermatology | rheumatology	psoriasis | rheumatoid arthritis		7
quinestrol	estrogen receptor agonist	ESR1			P03372	Transcription factor	Transcription factor	Nuclear receptor	Nuclear hormone receptor subfamily 3	Nuclear hormone receptor subfamily 3 group A	Nuclear hormone receptor subfamily 3 group A member 1					broad	Launched	endocrinology	menopause	370	2
quinestrol	estrogen receptor agonist	ESR2			Q92731	Transcription factor	Transcription factor	Nuclear receptor	Nuclear hormone receptor subfamily 3	Nuclear hormone receptor subfamily 3 group A	Nuclear hormone receptor subfamily 3 group A member 2					broad	Launched	endocrinology	menopause	371	2
Y-29794	prolyl endopeptidase inhibitor	PREP			Q5JRX3	Enzyme	Enzyme		Serine (S) Peptidases	S9: Prolyl oligopeptidase	prolyl endopeptidase					broad	Preclinical				1
nemonapride	dopamine receptor antagonist	DRD2			P14416	Membrane receptor	Membrane receptor	Family A G protein-coupled receptor	Small molecule receptor (family A GPCR)	Monoamine receptor	Dopamine receptor					broad	Launched	neurology/psychiatry	schizophrenia	535	3
nemonapride	dopamine receptor antagonist	DRD3			P35462	Membrane receptor	Membrane receptor	Family A G protein-coupled receptor	Small molecule receptor (family A GPCR)	Monoamine receptor	Dopamine receptor					broad	Launched	neurology/psychiatry	schizophrenia	535	3
nemonapride	dopamine receptor antagonist	DRD4			P21917	Membrane receptor	Membrane receptor	Family A G protein-coupled receptor	Small molecule receptor (family A GPCR)	Monoamine receptor	Dopamine receptor					broad	Launched	neurology/psychiatry	schizophrenia	535	3
Y-26763	potassium channel activator	KCNJ8			Q15842	Ion channel	Ion channel	Voltage-gated ion channel	Potassium channels	Inwardly rectifying potassium channel						broad	Phase 1			1015	1
trequinsin	phosphodiesterase inhibitor	PDE4A			P27815	Enzyme	Enzyme	Phosphodiesterase	Phosphodiesterase 4	Phosphodiesterase 4A						broad	Phase 1			100	5
trequinsin	phosphodiesterase inhibitor	PDE4B			Q07343	Enzyme	Enzyme	Phosphodiesterase	Phosphodiesterase 4	Phosphodiesterase 4B						broad	Phase 1			101	5
trequinsin	phosphodiesterase inhibitor	PDE4C			Q08493	Enzyme	Enzyme	Phosphodiesterase	Phosphodiesterase 4	Phosphodiesterase 4A						broad	Phase 1			100	5
trequinsin	phosphodiesterase inhibitor	PDE4D			Q08499	Enzyme	Enzyme	Phosphodiesterase	Phosphodiesterase 4	Phosphodiesterase 4D						broad	Phase 1			103	5
trequinsin	phosphodiesterase inhibitor	PDE5A			O76074	Enzyme	Enzyme	Phosphodiesterase	Phosphodiesterase 5	Phosphodiesterase 5A						broad	Phase 1			104	5
trequinsin	phosphodiesterase inhibitor	PTGIR			P43119	Enzyme	Membrane receptor	Family A G protein-coupled receptor	Small molecule receptor (family A GPCR)	Lipid-like ligand receptor (family A GPCR)	Prostanoid receptor					broad	Phase 1			565	5
10-DEBC	AKT inhibitor	PIM1			P11309	Enzyme	Enzyme	Kinase	Protein Kinase	CAMK protein kinase group	CAMK protein kinase PIM family					broad	Preclinical			235	1
revaprazan	potassium-competitive acid antagonist	ATP4A			P20648	Transporter	Transporter		P2C P-type ATPases	H+/K+-ATPases						broad	Launched	gastroenterology	gastritis		1
P7C3	NAMPT inhibitor	NAMPT			P43490	Enzyme	Enzyme									broad	Preclinical			1	1
GW-803430	melanin inhibitor	KCNH2			Q12809	Membrane receptor	Ion channel	Voltage-gated ion channel	Potassium channels	Voltage-gated potassium channel						broad	Phase 1			118	8	9	9.3
JHW-007	dopamine reuptake inhibitor	SLC6A3			Q01959	Transporter	Transporter	Electrochemical transporter	SLC superfamily of solute carriers	SLC06 neurotransmitter transporter family						broad	Preclinical			695	1
NS-3861	acetylcholine receptor agonist	CHRNA3			P32297	Ion channel	Ion channel	Ligand-gated ion channel	Nicotinic acetylcholine receptor	Nicotinic acetylcholine receptor beta subunit						broad	Preclinical			406	2
NS-3861	acetylcholine receptor agonist	CHRNB4			P30926	Ion channel	Ion channel		Nicotinic acetylcholine receptors (nACh)	nicotinic acetylcholine receptor β4 subunit						broad	Preclinical				2
BMS-566419	inosine monophosphate dehydrogenase inhibitor	IMPDH1			P20839	Enzyme	Enzyme	Oxidoreductase								broad	Preclinical			10	2	9	7.77
toceranib	protein tyrosine kinase inhibitor	FGF2			P09038	Enzyme	Secreted protein									broad	Launched	oncology	cutaneous mast cell tumors		5	9	9
toceranib	protein tyrosine kinase inhibitor	FLT1			P17948	Enzyme	Enzyme	Kinase	Protein Kinase	TK protein kinase group	Tyrosine protein kinase VEGFR family					broad	Launched	oncology	cutaneous mast cell tumors	160	5	9	9
toceranib	protein tyrosine kinase inhibitor	FLT3			P36888	Enzyme	Enzyme	Kinase	Protein Kinase	TK protein kinase group	Tyrosine protein kinase PDGFR family					broad	Launched	oncology	cutaneous mast cell tumors	159	5	9	9
toceranib	protein tyrosine kinase inhibitor	PDGFRA			P16234	Enzyme	Enzyme	Kinase	Protein Kinase	TK protein kinase group	Tyrosine protein kinase PDGFR family					broad	Launched	oncology	cutaneous mast cell tumors	159	5	9	9
PD-153035	EGFR inhibitor	KDR			P35968	Enzyme	Enzyme	Kinase	Protein Kinase	TK protein kinase group	Tyrosine protein kinase VEGFR family					broad	Phase 1			160	8	9	10.6
URMC-099	mixed lineage kinase inhibitor	CDKL2			Q92772	Enzyme	Enzyme	Kinase	Protein Kinase	CMGC protein kinase group	CMGC protein kinase CDKL family					broad	Preclinical			248	26	9	8.52
URMC-099	mixed lineage kinase inhibitor	DAPK3			O43293	Enzyme	Enzyme	Kinase	Protein Kinase	CAMK protein kinase group	CAMK protein kinase DAPK family					broad	Preclinical			245	26	9	8.52
URMC-099	mixed lineage kinase inhibitor	SRPK2			P78362	Enzyme	Enzyme	Kinase	Protein Kinase	CMGC protein kinase group	CMGC protein kinase SRPK family					broad	Preclinical			250	26	9	8.52
biperiden	acetylcholine receptor antagonist	CHRM5			P08912	Membrane receptor	Membrane receptor	Family A G protein-coupled receptor	Small molecule receptor (family A GPCR)	Monoamine receptor	Acetylcholine receptor					broad	Launched	neurology/psychiatry	Parkinson's Disease	559	5	9	8.63
siramesine	sigma receptor antagonist	ADRA1A			P35348	Membrane receptor	Membrane receptor	Family A G protein-coupled receptor	Small molecule receptor (family A GPCR)	Monoamine receptor	Adrenergic receptor					broad	Phase 2			544	5	9	9.92
siramesine	sigma receptor antagonist	ADRA1B			P35368	Membrane receptor	Membrane receptor	Family A G protein-coupled receptor	Small molecule receptor (family A GPCR)	Monoamine receptor	Adrenergic receptor					broad	Phase 2			544	5	9	9.92
siramesine	sigma receptor antagonist	ADRA1D			P25100	Membrane receptor	Membrane receptor	Family A G protein-coupled receptor	Small molecule receptor (family A GPCR)	Monoamine receptor	Adrenergic receptor					broad	Phase 2			544	5	9	9.92
siramesine	sigma receptor antagonist	PGRMC1			O00264	Membrane receptor	Other cytosolic protein									broad	Phase 2				5	9	9.92
cot-inhibitor-2	MAPK-interacting kinase inhibitor	TNF			P01375	Enzyme	Secreted protein									broad	Preclinical			3	1	8	8.8
metixene	acetylcholine receptor antagonist	CHRM5			P08912	Membrane receptor	Membrane receptor	Family A G protein-coupled receptor	Small molecule receptor (family A GPCR)	Monoamine receptor	Acetylcholine receptor					broad	Launched	neurology/psychiatry	Parkinson's Disease	559	5	8	8.28
elesclomol	oxidative stress inducer	HSPA1A			P0DMV8	Cytosolic protein	Other cytosolic protein									broad	Phase 3				1
elesclomol	oxidative stress inducer	TOP2A			P11388	Cytosolic protein	Enzyme	Isomerase								broad	Phase 3			644	1
serdemetan	MDM inhibitor	MDM2			Q00987	Other protein	Other nuclear protein									broad	Phase 1			5	1
LY2228820	p38 MAPK inhibitor	MAPK14			Q16539	Enzyme	Enzyme	Kinase	Protein Kinase	CMGC protein kinase group	CMGC protein kinase MAPK family	CMGC protein kinase p38 subfamily				broad	Phase 2			332	1
NU-7441	DNA dependent protein kinase inhibitor	ABCB1			P08183	Enzyme	Transporter	Primary active transporter	ATP-binding cassette	ABCB subfamily						broad	Preclinical			1132	5	9	9.19
SCH-900776	CHK inhibitor	CDK2			P24941	Enzyme	Other cytosolic protein									broad	Phase 2			8	6	9	8.52
butenafine	fungal squalene epoxidase inhibitor	SQLE			Q14534	Enzyme	Enzyme	Oxidoreductase								broad	Launched	infectious disease | infectious disease | infectious disease	tinea corporis | tinea cruris | tinea pedis	10	2	8	6.52
benztropine-mesylate	acetylcholine receptor antagonist	CHRM1			P11229	Membrane receptor	Membrane receptor	Family A G protein-coupled receptor	Small molecule receptor (family A GPCR)	Monoamine receptor	Acetylcholine receptor					broad	Launched	neurology/psychiatry | neurology/psychiatry	extrapyramidal symptoms (EPS) | Parkinson's Disease	559	2
benztropine-mesylate	acetylcholine receptor antagonist	HRH1			P35367	Membrane receptor	Membrane receptor	Family A G protein-coupled receptor	Small molecule receptor (family A GPCR)	Monoamine receptor	Histamine receptor					broad	Launched	neurology/psychiatry | neurology/psychiatry	extrapyramidal symptoms (EPS) | Parkinson's Disease	541	2
benztropine-mesylate	acetylcholine receptor antagonist	SLC6A3			Q01959	Membrane receptor	Transporter	Electrochemical transporter	SLC superfamily of solute carriers	SLC06 neurotransmitter transporter family						broad	Launched	neurology/psychiatry | neurology/psychiatry	extrapyramidal symptoms (EPS) | Parkinson's Disease	695	2
NU-6027	CDK inhibitor	ATR			Q13535	Enzyme	Enzyme	Kinase	Protein Kinase	Atypical protein kinase group	Atypical protein kinase PIKK family					broad	Preclinical			305	3
NU-6027	CDK inhibitor	CCNA2			P20248	Enzyme	Enzyme	Kinase	Protein Kinase	CMGC protein kinase group	CMGC protein kinase CDK family	CMGC protein kinase CDC2 subfamily				broad	Preclinical			323	3
NU-6027	CDK inhibitor	CDK1			P06493	Enzyme	Enzyme	Kinase	Protein Kinase	CMGC protein kinase group	CMGC protein kinase CDK family	CMGC protein kinase CDC2 subfamily				broad	Preclinical			323	3
NU-6027	CDK inhibitor	CDK2			P24941	Enzyme	Other cytosolic protein									broad	Preclinical			8	3
SGI-1027	DNA methyltransferase inhibitor	DNMT3B			Q9UBC3	Epigenetic regulator	Epigenetic regulator	Reader	Methyl-lysine/arginine binding protein	PWWP domain						broad	Preclinical			864	3	9	6.42
ML167	CLK inhibitor | DYRK inhibitor	CLK1			P49759	Enzyme	Enzyme	Kinase	Protein Kinase	CMGC protein kinase group	CMGC protein kinase CLK family					broad	Preclinical			297	3	8	6.87
ML167	CLK inhibitor | DYRK inhibitor	DYRK1B			Q9Y463	Enzyme	Enzyme	Kinase	Protein Kinase	CMGC protein kinase group	CMGC protein kinase DYRK family	CMGC protein kinase Dyrk1 subfamily				broad	Preclinical			465	3	8	6.87
Y-320	interleukin inhibitor	IL17A			Q16552	Secreted protein	Secreted protein									broad	Preclinical				2
Y-320	interleukin inhibitor	TNF			P01375	Secreted protein	Secreted protein									broad	Preclinical			3	2
7-methoxytacrine	acetylcholinesterase inhibitor	ACHE			P22303	Enzyme	Enzyme	Hydrolase								broad	Phase 2			646	1
zolantidine	histamine receptor antagonist					Unclassified protein										both	Preclinical				1
MONENSIN SODIUM						Unclassified protein										both					1
FLI-06	notch signaling inhibitor					Unclassified protein										both	Preclinical				1
moxaverine	phosphodiesterase inhibitor					Unclassified protein										both	Launched	neurology/psychiatry	spasms		1
gallium-triquinolin-8-olate						Unclassified protein										both	Phase 1				1
harringtonine	protein synthesis inhibitor					Unclassified protein										both	Phase 3				1
Salinomycin (Procoxacin)						Unclassified protein										both					1
A-7	calmodulin antagonist	CYP2C19	Cytochrome P450 2C19	CHEMBL3622	P33261	Enzyme	Enzyme	Cytochrome P450	Cytochrome P450 family 2	Cytochrome P450 family 2C	Cytochrome P450 2C19		8	7.1	2735313	R4A	Preclinical				2	8	7.3
A-7	calmodulin antagonist	CYP2C9	Cytochrome P450 2C9	CHEMBL3397	P11712	Enzyme	Enzyme	Cytochrome P450	Cytochrome P450 family 2	Cytochrome P450 family 2C	Cytochrome P450 2C9		8	7.3	2735313	R4A	Preclinical				2	8	7.3
calpeptin	calpain inhibitor	CAPN1	Calpain 1	CHEMBL3891	P07384	Enzyme	Enzyme	Protease	Cysteine protease	Cysteine protease CA clan	Cysteine protease C2 family		8	8.3	73364	R4A	Preclinical				3	9	9.96
calpeptin	calpain inhibitor	CTSK	Cathepsin K	CHEMBL268	P43235	Enzyme	Enzyme	Protease	Cysteine protease	Cysteine protease CA clan	Cysteine protease C1A family		8	9.96	73364	R4A	Preclinical				3	9	9.96
calpeptin	calpain inhibitor	CTSL	Cathepsin L	CHEMBL3837	P07711	Enzyme	Enzyme	Protease	Cysteine protease	Cysteine protease CA clan	Cysteine protease C1A family		9	7.14	73364	R4A	Preclinical				3	9	9.96
3-CPMT	dopamine reuptake inhibitor	DRD4	Dopamine D4 receptor	CHEMBL219	P21917	Membrane receptor	Membrane receptor	Family A G protein-coupled receptor	Small molecule receptor (family A GPCR)	Monoamine receptor	Dopamine receptor		8	6	1687	R4A	Preclinical				1	8	6
RS-39604	serotonin receptor antagonist	CYP2D6	Cytochrome P450 2D6	CHEMBL289	P10635	Enzyme	Enzyme	Cytochrome P450	Cytochrome P450 family 2	Cytochrome P450 family 2D	Cytochrome P450 2D6		8	6.1	5145950	R4A	Preclinical				1	8	6.1
anisomycin	DNA synthesis inhibitor	SLC2A1	Glucose transporter	CHEMBL2535	P11166	Ribosomal protein	Transporter	Electrochemical transporter	SLC superfamily of solute carriers	SLC02 family of hexose and sugar alcohol transporters			8	6.49	253602	R4A	Preclinical				13
dicycloverine	acetylcholine receptor antagonist	CHRM4	Muscarinic acetylcholine receptor M4	CHEMBL1821	P08173	Membrane receptor	Membrane receptor	Family A G protein-coupled receptor	Small molecule receptor (family A GPCR)	Monoamine receptor	Acetylcholine receptor		8	9.39	3042	R4A	Launched	gastroenterology	irritable bowel syndrome		10	8	9.39
dicycloverine	acetylcholine receptor antagonist	CHRM5	Muscarinic acetylcholine receptor M5	CHEMBL2035	P08912	Membrane receptor	Membrane receptor	Family A G protein-coupled receptor	Small molecule receptor (family A GPCR)	Monoamine receptor	Acetylcholine receptor		8	8.77	3042	R4A	Launched	gastroenterology	irritable bowel syndrome		10	8	9.39
dicycloverine	acetylcholine receptor antagonist	DRD3	Dopamine D3 receptor	CHEMBL234	P35462	Membrane receptor	Membrane receptor	Family A G protein-coupled receptor	Small molecule receptor (family A GPCR)	Monoamine receptor	Dopamine receptor		8	6.39	3042	R4A	Launched	gastroenterology	irritable bowel syndrome		10	8	9.39
dicycloverine	acetylcholine receptor antagonist	HTR2A	Serotonin 2a (5-HT2a) receptor	CHEMBL224	P28223	Membrane receptor	Membrane receptor	Family A G protein-coupled receptor	Small molecule receptor (family A GPCR)	Monoamine receptor	Serotonin receptor		8	7.16	3042	R4A	Launched	gastroenterology	irritable bowel syndrome		10	8	9.39
dicycloverine	acetylcholine receptor antagonist	HTR2B	Serotonin 2b (5-HT2b) receptor	CHEMBL1833	P41595	Membrane receptor	Membrane receptor	Family A G protein-coupled receptor	Small molecule receptor (family A GPCR)	Monoamine receptor	Serotonin receptor		8	6.08	3042	R4A	Launched	gastroenterology	irritable bowel syndrome		10	8	9.39
dicycloverine	acetylcholine receptor antagonist	HTR2C	Serotonin 2c (5-HT2c) receptor	CHEMBL225	P28335	Membrane receptor	Membrane receptor	Family A G protein-coupled receptor	Small molecule receptor (family A GPCR)	Monoamine receptor	Serotonin receptor		8	6.61	3042	R4A	Launched	gastroenterology	irritable bowel syndrome		10	8	9.39
dicycloverine	acetylcholine receptor antagonist	SIGMAR1	Sigma opioid receptor	CHEMBL287	Q99720	Membrane receptor	Membrane receptor						8	8.69	3042	R4A	Launched	gastroenterology	irritable bowel syndrome		10	8	9.39
disulfiram	aldehyde dehydrogenase inhibitor | DNA methyltransferase inhibitor | TRPV agonist	ADORA3	Adenosine A3 receptor	CHEMBL256	P0DMS8	Enzyme	Membrane receptor	Family A G protein-coupled receptor	Small molecule receptor (family A GPCR)	Nucleotide-like receptor (family A GPCR)	Adenosine receptor		8	6.7	3117	R4A	Launched	neurology/psychiatry	abstinence from alcohol		16	9	7.23
disulfiram	aldehyde dehydrogenase inhibitor | DNA methyltransferase inhibitor | TRPV agonist	ALDH1A1	Aldehyde dehydrogenase 1A1	CHEMBL3577	P00352	Enzyme	Enzyme	Oxidoreductase					9	6.89	3117	R4A	Launched	neurology/psychiatry	abstinence from alcohol		16	9	7.23
disulfiram	aldehyde dehydrogenase inhibitor | DNA methyltransferase inhibitor | TRPV agonist	CCR2	C-C chemokine receptor type 2	CHEMBL4015	P41597	Enzyme	Membrane receptor	Family A G protein-coupled receptor	Peptide receptor (family A GPCR)	Chemokine receptor	CC chemokine receptor		8	6.02	3117	R4A	Launched	neurology/psychiatry	abstinence from alcohol		16	9	7.23
disulfiram	aldehyde dehydrogenase inhibitor | DNA methyltransferase inhibitor | TRPV agonist	CYP2C19	Cytochrome P450 2C19	CHEMBL3622	P33261	Enzyme	Enzyme	Cytochrome P450	Cytochrome P450 family 2	Cytochrome P450 family 2C	Cytochrome P450 2C19		8	6.1	3117	R4A	Launched	neurology/psychiatry	abstinence from alcohol		16	9	7.23
disulfiram	aldehyde dehydrogenase inhibitor | DNA methyltransferase inhibitor | TRPV agonist	CYP2C9	Cytochrome P450 2C9	CHEMBL3397	P11712	Enzyme	Enzyme	Cytochrome P450	Cytochrome P450 family 2	Cytochrome P450 family 2C	Cytochrome P450 2C9		8	6.4	3117	R4A	Launched	neurology/psychiatry	abstinence from alcohol		16	9	7.23
disulfiram	aldehyde dehydrogenase inhibitor | DNA methyltransferase inhibitor | TRPV agonist	DRD3	Dopamine D3 receptor	CHEMBL234	P35462	Enzyme	Membrane receptor	Family A G protein-coupled receptor	Small molecule receptor (family A GPCR)	Monoamine receptor	Dopamine receptor		8	6.43	3117	R4A	Launched	neurology/psychiatry	abstinence from alcohol		16	9	7.23
disulfiram	aldehyde dehydrogenase inhibitor | DNA methyltransferase inhibitor | TRPV agonist	EHMT2	Histone-lysine N-methyltransferase, H3 lysine-9 specific 3	CHEMBL6032	Q96KQ7	Enzyme	Epigenetic regulator	Writer	Protein methyltransferase				9	6.22	3117	R4A	Launched	neurology/psychiatry	abstinence from alcohol		16	9	7.23
disulfiram	aldehyde dehydrogenase inhibitor | DNA methyltransferase inhibitor | TRPV agonist	FBP1	Fructose-1,6-bisphosphatase	CHEMBL3975	P09467	Enzyme	Enzyme	Phosphatase					9	6.22	3117	R4A	Launched	neurology/psychiatry	abstinence from alcohol		16	9	7.23
disulfiram	aldehyde dehydrogenase inhibitor | DNA methyltransferase inhibitor | TRPV agonist	GSDMD	Gasdermin-D	CHEMBL4523247	P57764	Enzyme	Unclassified protein						9	6.4	3117	R4A	Launched	neurology/psychiatry	abstinence from alcohol		16	9	7.23
disulfiram	aldehyde dehydrogenase inhibitor | DNA methyltransferase inhibitor | TRPV agonist	LOX	Lysyl oxidase	CHEMBL2249	P28300	Enzyme	Enzyme	Oxidoreductase					9	6.5	3117	R4A	Launched	neurology/psychiatry	abstinence from alcohol		16	9	7.23
disulfiram	aldehyde dehydrogenase inhibitor | DNA methyltransferase inhibitor | TRPV agonist	LOXL2	Lysyl oxidase homolog 2	CHEMBL3714029	Q9Y4K0	Enzyme	Enzyme	Oxidoreductase					9	6.82	3117	R4A	Launched	neurology/psychiatry	abstinence from alcohol		16	9	7.23
disulfiram	aldehyde dehydrogenase inhibitor | DNA methyltransferase inhibitor | TRPV agonist	LOXL3	Lysyl oxidase homolog 3	CHEMBL4105989	P58215	Enzyme	Enzyme	Oxidoreductase					9	7.03	3117	R4A	Launched	neurology/psychiatry	abstinence from alcohol		16	9	7.23
disulfiram	aldehyde dehydrogenase inhibitor | DNA methyltransferase inhibitor | TRPV agonist	LOXL4	Lysyl oxidase homolog 4	CHEMBL4295926	Q96JB6	Enzyme	Enzyme	Oxidoreductase					9	7.23	3117	R4A	Launched	neurology/psychiatry	abstinence from alcohol		16	9	7.23
disulfiram	aldehyde dehydrogenase inhibitor | DNA methyltransferase inhibitor | TRPV agonist	MGLL	Monoglyceride lipase	CHEMBL4191	Q99685	Enzyme	Enzyme	Hydrolase					9	6.44	3117	R4A	Launched	neurology/psychiatry	abstinence from alcohol		16	9	7.23
disulfiram	aldehyde dehydrogenase inhibitor | DNA methyltransferase inhibitor | TRPV agonist	PHGDH	D-3-phosphoglycerate dehydrogenase	CHEMBL2311243	O43175	Enzyme	Enzyme	Oxidoreductase					9	6.23	3117	R4A	Launched	neurology/psychiatry	abstinence from alcohol		16	9	7.23
promethazine	histamine receptor antagonist	HRH2	Histamine H2 receptor	CHEMBL1941	P25021	Membrane receptor	Membrane receptor	Family A G protein-coupled receptor	Small molecule receptor (family A GPCR)	Monoamine receptor	Histamine receptor		8	7.27	4927	R4A	Launched	allergy | neurology/psychiatry	allergic rhinitis | sedative		20	9	9.48
promethazine	histamine receptor antagonist	ADRA1A	Alpha-1a adrenergic receptor	CHEMBL229	P35348	Membrane receptor	Membrane receptor	Family A G protein-coupled receptor	Small molecule receptor (family A GPCR)	Monoamine receptor	Adrenergic receptor		8	7.52	4927	R4A	Launched	allergy | neurology/psychiatry	allergic rhinitis | sedative		20	9	9.48
promethazine	histamine receptor antagonist	ADRA1D	Alpha-1d adrenergic receptor	CHEMBL223	P25100	Membrane receptor	Membrane receptor	Family A G protein-coupled receptor	Small molecule receptor (family A GPCR)	Monoamine receptor	Adrenergic receptor		8	7.05	4927	R4A	Launched	allergy | neurology/psychiatry	allergic rhinitis | sedative		20	9	9.48
promethazine	histamine receptor antagonist	ADRA2A	Alpha-2a adrenergic receptor	CHEMBL1867	P08913	Membrane receptor	Membrane receptor	Family A G protein-coupled receptor	Small molecule receptor (family A GPCR)	Monoamine receptor	Adrenergic receptor		8	6.59	4927	R4A	Launched	allergy | neurology/psychiatry	allergic rhinitis | sedative		20	9	9.48
promethazine	histamine receptor antagonist	ADRA2B	Alpha-2b adrenergic receptor	CHEMBL1942	P18089	Membrane receptor	Membrane receptor	Family A G protein-coupled receptor	Small molecule receptor (family A GPCR)	Monoamine receptor	Adrenergic receptor		8	7.62	4927	R4A	Launched	allergy | neurology/psychiatry	allergic rhinitis | sedative		20	9	9.48
promethazine	histamine receptor antagonist	ADRA2C	Alpha-2c adrenergic receptor	CHEMBL1916	P18825	Membrane receptor	Membrane receptor	Family A G protein-coupled receptor	Small molecule receptor (family A GPCR)	Monoamine receptor	Adrenergic receptor		8	6.45	4927	R4A	Launched	allergy | neurology/psychiatry	allergic rhinitis | sedative		20	9	9.48
promethazine	histamine receptor antagonist	CHRM1	Muscarinic acetylcholine receptor M1	CHEMBL216	P11229	Membrane receptor	Membrane receptor	Family A G protein-coupled receptor	Small molecule receptor (family A GPCR)	Monoamine receptor	Acetylcholine receptor		8	8.48	4927	R4A	Launched	allergy | neurology/psychiatry	allergic rhinitis | sedative		20	9	9.48
promethazine	histamine receptor antagonist	CHRM2	Muscarinic acetylcholine receptor M2	CHEMBL211	P08172	Membrane receptor	Membrane receptor	Family A G protein-coupled receptor	Small molecule receptor (family A GPCR)	Monoamine receptor	Acetylcholine receptor		8	7.92	4927	R4A	Launched	allergy | neurology/psychiatry	allergic rhinitis | sedative		20	9	9.48
promethazine	histamine receptor antagonist	CHRM3	Muscarinic acetylcholine receptor M3	CHEMBL245	P20309	Membrane receptor	Membrane receptor	Family A G protein-coupled receptor	Small molecule receptor (family A GPCR)	Monoamine receptor	Acetylcholine receptor		8	8.38	4927	R4A	Launched	allergy | neurology/psychiatry	allergic rhinitis | sedative		20	9	9.48
promethazine	histamine receptor antagonist	CHRM4	Muscarinic acetylcholine receptor M4	CHEMBL1821	P08173	Membrane receptor	Membrane receptor	Family A G protein-coupled receptor	Small molecule receptor (family A GPCR)	Monoamine receptor	Acetylcholine receptor		8	8.98	4927	R4A	Launched	allergy | neurology/psychiatry	allergic rhinitis | sedative		20	9	9.48
promethazine	histamine receptor antagonist	CHRM5	Muscarinic acetylcholine receptor M5	CHEMBL2035	P08912	Membrane receptor	Membrane receptor	Family A G protein-coupled receptor	Small molecule receptor (family A GPCR)	Monoamine receptor	Acetylcholine receptor		8	8.48	4927	R4A	Launched	allergy | neurology/psychiatry	allergic rhinitis | sedative		20	9	9.48
promethazine	histamine receptor antagonist	DRD2	Dopamine D2 receptor	CHEMBL217	P14416	Membrane receptor	Membrane receptor	Family A G protein-coupled receptor	Small molecule receptor (family A GPCR)	Monoamine receptor	Dopamine receptor		9	7	4927	R4A	Launched	allergy | neurology/psychiatry	allergic rhinitis | sedative		20	9	9.48
promethazine	histamine receptor antagonist	DRD3	Dopamine D3 receptor	CHEMBL234	P35462	Membrane receptor	Membrane receptor	Family A G protein-coupled receptor	Small molecule receptor (family A GPCR)	Monoamine receptor	Dopamine receptor		8	6.72	4927	R4A	Launched	allergy | neurology/psychiatry	allergic rhinitis | sedative		20	9	9.48
promethazine	histamine receptor antagonist	HTR1A	Serotonin 1a (5-HT1a) receptor	CHEMBL214	P08908	Membrane receptor	Membrane receptor	Family A G protein-coupled receptor	Small molecule receptor (family A GPCR)	Monoamine receptor	Serotonin receptor		8	6.16	4927	R4A	Launched	allergy | neurology/psychiatry	allergic rhinitis | sedative		20	9	9.48
promethazine	histamine receptor antagonist	HTR2A	Serotonin 2a (5-HT2a) receptor	CHEMBL224	P28223	Membrane receptor	Membrane receptor	Family A G protein-coupled receptor	Small molecule receptor (family A GPCR)	Monoamine receptor	Serotonin receptor		8	7.72	4927	R4A	Launched	allergy | neurology/psychiatry	allergic rhinitis | sedative		20	9	9.48
promethazine	histamine receptor antagonist	HTR2B	Serotonin 2b (5-HT2b) receptor	CHEMBL1833	P41595	Membrane receptor	Membrane receptor	Family A G protein-coupled receptor	Small molecule receptor (family A GPCR)	Monoamine receptor	Serotonin receptor		8	7.37	4927	R4A	Launched	allergy | neurology/psychiatry	allergic rhinitis | sedative		20	9	9.48
promethazine	histamine receptor antagonist	HTR2C	Serotonin 2c (5-HT2c) receptor	CHEMBL225	P28335	Membrane receptor	Membrane receptor	Family A G protein-coupled receptor	Small molecule receptor (family A GPCR)	Monoamine receptor	Serotonin receptor		8	8.19	4927	R4A	Launched	allergy | neurology/psychiatry	allergic rhinitis | sedative		20	9	9.48
promethazine	histamine receptor antagonist	KCNH2	HERG	CHEMBL240	Q12809	Membrane receptor	Ion channel	Voltage-gated ion channel	Potassium channels	Voltage-gated potassium channel			8	6.04	4927	R4A	Launched	allergy | neurology/psychiatry	allergic rhinitis | sedative		20	9	9.48
promethazine	histamine receptor antagonist	OPRK1	Kappa opioid receptor	CHEMBL237	P41145	Membrane receptor	Membrane receptor	Family A G protein-coupled receptor	Peptide receptor (family A GPCR)	Short peptide receptor (family A GPCR)	Opioid receptor		8	6.21	4927	R4A	Launched	allergy | neurology/psychiatry	allergic rhinitis | sedative		20	9	9.48
promethazine	histamine receptor antagonist	SIGMAR1	Sigma opioid receptor	CHEMBL287	Q99720	Membrane receptor	Membrane receptor						8	6.92	4927	R4A	Launched	allergy | neurology/psychiatry	allergic rhinitis | sedative		20	9	9.48
promethazine	histamine receptor antagonist	SLC6A2	Norepinephrine transporter	CHEMBL222	P23975	Membrane receptor	Transporter	Electrochemical transporter	SLC superfamily of solute carriers	SLC06 neurotransmitter transporter family			8	6.09	4927	R4A	Launched	allergy | neurology/psychiatry	allergic rhinitis | sedative		20	9	9.48
cycloheximide	protein synthesis inhibitor	EIF4A1	Eukaryotic initiation factor 4A-I	CHEMBL2052028	P60842	Enzyme	Enzyme	Hydrolase					9	7.06	6197	R4A	Preclinical				2	9	7.06
cycloheximide	protein synthesis inhibitor	SLC2A1	Glucose transporter	CHEMBL2535	P11166	Enzyme	Transporter	Electrochemical transporter	SLC superfamily of solute carriers	SLC02 family of hexose and sugar alcohol transporters			8	6.64	6197	R4A	Preclinical				2	9	7.06
cinnarazine	calcium channel blocker	ADRA1D	Alpha-1d adrenergic receptor	CHEMBL223	P25100	Membrane receptor	Membrane receptor	Family A G protein-coupled receptor	Small molecule receptor (family A GPCR)	Monoamine receptor	Adrenergic receptor		8	6.24	1547484	R4A	Launched	gastroenterology | gastroenterology | neurology/psychiatry | ophthalmology	Cogan's syndrome | Meniere's disease | nausea | vomiting		15	8	8.06
cinnarazine	calcium channel blocker	ADRA2A	Alpha-2a adrenergic receptor	CHEMBL1867	P08913	Membrane receptor	Membrane receptor	Family A G protein-coupled receptor	Small molecule receptor (family A GPCR)	Monoamine receptor	Adrenergic receptor		8	6.78	1547484	R4A	Launched	gastroenterology | gastroenterology | neurology/psychiatry | ophthalmology	Cogan's syndrome | Meniere's disease | nausea | vomiting		15	8	8.06
cinnarazine	calcium channel blocker	ADRA2C	Alpha-2c adrenergic receptor	CHEMBL1916	P18825	Membrane receptor	Membrane receptor	Family A G protein-coupled receptor	Small molecule receptor (family A GPCR)	Monoamine receptor	Adrenergic receptor		8	7.02	1547484	R4A	Launched	gastroenterology | gastroenterology | neurology/psychiatry | ophthalmology	Cogan's syndrome | Meniere's disease | nausea | vomiting		15	8	8.06
cinnarazine	calcium channel blocker	CHRM1	Muscarinic acetylcholine receptor M1	CHEMBL216	P11229	Membrane receptor	Membrane receptor	Family A G protein-coupled receptor	Small molecule receptor (family A GPCR)	Monoamine receptor	Acetylcholine receptor		8	6.22	1547484	R4A	Launched	gastroenterology | gastroenterology | neurology/psychiatry | ophthalmology	Cogan's syndrome | Meniere's disease | nausea | vomiting		15	8	8.06
cinnarazine	calcium channel blocker	CHRM3	Muscarinic acetylcholine receptor M3	CHEMBL245	P20309	Membrane receptor	Membrane receptor	Family A G protein-coupled receptor	Small molecule receptor (family A GPCR)	Monoamine receptor	Acetylcholine receptor		8	6.79	1547484	R4A	Launched	gastroenterology | gastroenterology | neurology/psychiatry | ophthalmology	Cogan's syndrome | Meniere's disease | nausea | vomiting		15	8	8.06
cinnarazine	calcium channel blocker	CHRM4	Muscarinic acetylcholine receptor M4	CHEMBL1821	P08173	Membrane receptor	Membrane receptor	Family A G protein-coupled receptor	Small molecule receptor (family A GPCR)	Monoamine receptor	Acetylcholine receptor		8	6.29	1547484	R4A	Launched	gastroenterology | gastroenterology | neurology/psychiatry | ophthalmology	Cogan's syndrome | Meniere's disease | nausea | vomiting		15	8	8.06
cinnarazine	calcium channel blocker	CHRM5	Muscarinic acetylcholine receptor M5	CHEMBL2035	P08912	Membrane receptor	Membrane receptor	Family A G protein-coupled receptor	Small molecule receptor (family A GPCR)	Monoamine receptor	Acetylcholine receptor		8	6.26	1547484	R4A	Launched	gastroenterology | gastroenterology | neurology/psychiatry | ophthalmology	Cogan's syndrome | Meniere's disease | nausea | vomiting		15	8	8.06
cinnarazine	calcium channel blocker	DRD2	Dopamine D2 receptor	CHEMBL217	P14416	Membrane receptor	Membrane receptor	Family A G protein-coupled receptor	Small molecule receptor (family A GPCR)	Monoamine receptor	Dopamine receptor		8	6.59	1547484	R4A	Launched	gastroenterology | gastroenterology | neurology/psychiatry | ophthalmology	Cogan's syndrome | Meniere's disease | nausea | vomiting		15	8	8.06
cinnarazine	calcium channel blocker	DRD3	Dopamine D3 receptor	CHEMBL234	P35462	Membrane receptor	Membrane receptor	Family A G protein-coupled receptor	Small molecule receptor (family A GPCR)	Monoamine receptor	Dopamine receptor		8	7.07	1547484	R4A	Launched	gastroenterology | gastroenterology | neurology/psychiatry | ophthalmology	Cogan's syndrome | Meniere's disease | nausea | vomiting		15	8	8.06
cinnarazine	calcium channel blocker	HRH1	Histamine H1 receptor	CHEMBL231	P35367	Membrane receptor	Membrane receptor	Family A G protein-coupled receptor	Small molecule receptor (family A GPCR)	Monoamine receptor	Histamine receptor		8	8.06	1547484	R4A	Launched	gastroenterology | gastroenterology | neurology/psychiatry | ophthalmology	Cogan's syndrome | Meniere's disease | nausea | vomiting		15	8	8.06
cinnarazine	calcium channel blocker	HTR1A	Serotonin 1a (5-HT1a) receptor	CHEMBL214	P08908	Membrane receptor	Membrane receptor	Family A G protein-coupled receptor	Small molecule receptor (family A GPCR)	Monoamine receptor	Serotonin receptor		8	6.22	1547484	R4A	Launched	gastroenterology | gastroenterology | neurology/psychiatry | ophthalmology	Cogan's syndrome | Meniere's disease | nausea | vomiting		15	8	8.06
cinnarazine	calcium channel blocker	HTR2A	Serotonin 2a (5-HT2a) receptor	CHEMBL224	P28223	Membrane receptor	Membrane receptor	Family A G protein-coupled receptor	Small molecule receptor (family A GPCR)	Monoamine receptor	Serotonin receptor		8	6.99	1547484	R4A	Launched	gastroenterology | gastroenterology | neurology/psychiatry | ophthalmology	Cogan's syndrome | Meniere's disease | nausea | vomiting		15	8	8.06
cinnarazine	calcium channel blocker	HTR2B	Serotonin 2b (5-HT2b) receptor	CHEMBL1833	P41595	Membrane receptor	Membrane receptor	Family A G protein-coupled receptor	Small molecule receptor (family A GPCR)	Monoamine receptor	Serotonin receptor		8	6.33	1547484	R4A	Launched	gastroenterology | gastroenterology | neurology/psychiatry | ophthalmology	Cogan's syndrome | Meniere's disease | nausea | vomiting		15	8	8.06
cinnarazine	calcium channel blocker	KCNH2	HERG	CHEMBL240	Q12809	Membrane receptor	Ion channel	Voltage-gated ion channel	Potassium channels	Voltage-gated potassium channel			8	6.72	1547484	R4A	Launched	gastroenterology | gastroenterology | neurology/psychiatry | ophthalmology	Cogan's syndrome | Meniere's disease | nausea | vomiting		15	8	8.06
cinnarazine	calcium channel blocker	OPRM1	Mu opioid receptor	CHEMBL233	P35372	Membrane receptor	Membrane receptor	Family A G protein-coupled receptor	Peptide receptor (family A GPCR)	Short peptide receptor (family A GPCR)	Opioid receptor		8	6.04	1547484	R4A	Launched	gastroenterology | gastroenterology | neurology/psychiatry | ophthalmology	Cogan's syndrome | Meniere's disease | nausea | vomiting		15	8	8.06
cinnarazine	calcium channel blocker	SIGMAR1	Sigma opioid receptor	CHEMBL287	Q99720	Membrane receptor	Membrane receptor						8	7.77	1547484	R4A	Launched	gastroenterology | gastroenterology | neurology/psychiatry | ophthalmology	Cogan's syndrome | Meniere's disease | nausea | vomiting		15	8	8.06
cinnarazine	calcium channel blocker	SLC6A4	Serotonin transporter	CHEMBL228	P31645	Membrane receptor	Transporter	Electrochemical transporter	SLC superfamily of solute carriers	SLC06 neurotransmitter transporter family			8	6.24	1547484	R4A	Launched	gastroenterology | gastroenterology | neurology/psychiatry | ophthalmology	Cogan's syndrome | Meniere's disease | nausea | vomiting		15	8	8.06
PD-102807	acetylcholine receptor antagonist	ADRA2A	Alpha-2a adrenergic receptor	CHEMBL1867	P08913	Membrane receptor	Membrane receptor	Family A G protein-coupled receptor	Small molecule receptor (family A GPCR)	Monoamine receptor	Adrenergic receptor		9	6.12	4995951	R4A	Preclinical				6	9	8.19
PD-102807	acetylcholine receptor antagonist	ADRA2C	Alpha-2c adrenergic receptor	CHEMBL1916	P18825	Membrane receptor	Membrane receptor	Family A G protein-coupled receptor	Small molecule receptor (family A GPCR)	Monoamine receptor	Adrenergic receptor		9	6.23	4995951	R4A	Preclinical				6	9	8.19
PD-102807	acetylcholine receptor antagonist	CHRM2	Muscarinic acetylcholine receptor M2	CHEMBL211	P08172	Membrane receptor	Membrane receptor	Family A G protein-coupled receptor	Small molecule receptor (family A GPCR)	Monoamine receptor	Acetylcholine receptor		8	6.27	4995951	R4A	Preclinical				6	9	8.19
PD-102807	acetylcholine receptor antagonist	CHRM3	Muscarinic acetylcholine receptor M3	CHEMBL245	P20309	Membrane receptor	Membrane receptor	Family A G protein-coupled receptor	Small molecule receptor (family A GPCR)	Monoamine receptor	Acetylcholine receptor		9	6.76	4995951	R4A	Preclinical				6	9	8.19
PD-102807	acetylcholine receptor antagonist	HTR2B	Serotonin 2b (5-HT2b) receptor	CHEMBL1833	P41595	Membrane receptor	Membrane receptor	Family A G protein-coupled receptor	Small molecule receptor (family A GPCR)	Monoamine receptor	Serotonin receptor		9	6.3	4995951	R4A	Preclinical				6	9	8.19
PD-102807	acetylcholine receptor antagonist	SLC6A3	Dopamine transporter	CHEMBL238	Q01959	Membrane receptor	Transporter	Electrochemical transporter	SLC superfamily of solute carriers	SLC06 neurotransmitter transporter family			9	6.17	4995951	R4A	Preclinical				6	9	8.19
BCTC	TRPV antagonist	KCNH2	HERG	CHEMBL240	Q12809	Ion channel	Ion channel	Voltage-gated ion channel	Potassium channels	Voltage-gated potassium channel			9	6	9929425	R4A	Preclinical				3	9	9.82
GW-803430	melanin inhibitor	DRD3	Dopamine D3 receptor	CHEMBL234	P35462	Membrane receptor	Membrane receptor	Family A G protein-coupled receptor	Small molecule receptor (family A GPCR)	Monoamine receptor	Dopamine receptor		9	6.12	9826520	R4A	Phase 1				8	9	9.3
GW-803430	melanin inhibitor	HRH3	Histamine H3 receptor	CHEMBL264	Q9Y5N1	Membrane receptor	Membrane receptor	Family A G protein-coupled receptor	Small molecule receptor (family A GPCR)	Monoamine receptor	Histamine receptor		9	6.68	9826520	R4A	Phase 1				8	9	9.3
GW-803430	melanin inhibitor	HTR2B	Serotonin 2b (5-HT2b) receptor	CHEMBL1833	P41595	Membrane receptor	Membrane receptor	Family A G protein-coupled receptor	Small molecule receptor (family A GPCR)	Monoamine receptor	Serotonin receptor		9	6.28	9826520	R4A	Phase 1				8	9	9.3
GW-803430	melanin inhibitor	HTR2C	Serotonin 2c (5-HT2c) receptor	CHEMBL225	P28335	Membrane receptor	Membrane receptor	Family A G protein-coupled receptor	Small molecule receptor (family A GPCR)	Monoamine receptor	Serotonin receptor		9	6.05	9826520	R4A	Phase 1				8	9	9.3
GW-803430	melanin inhibitor	HTR5A	Serotonin 5a (5-HT5a) receptor	CHEMBL3426	P47898	Membrane receptor	Membrane receptor	Family A G protein-coupled receptor	Small molecule receptor (family A GPCR)	Monoamine receptor	Serotonin receptor		9	6.25	9826520	R4A	Phase 1				8	9	9.3
GW-803430	melanin inhibitor	SIGMAR1	Sigma opioid receptor	CHEMBL287	Q99720	Membrane receptor	Membrane receptor						9	7.92	9826520	R4A	Phase 1				8	9	9.3
GW-803430	melanin inhibitor	TMEM97	Sigma intracellular receptor 2	CHEMBL4105907	Q5BJF2	Membrane receptor	Membrane receptor						9	6.73	9826520	R4A	Phase 1				8	9	9.3
AZ191	DYRK inhibitor	CLK1	Dual specificity protein kinase CLK1	CHEMBL4224	P49759	Enzyme	Enzyme	Kinase	Protein Kinase	CMGC protein kinase group	CMGC protein kinase CLK family		9	8.13	72716071	R4A	Preclinical				6	9	8.59
AZ191	DYRK inhibitor	CLK4	Dual specificity protein kinase CLK4	CHEMBL4203	Q9HAZ1	Enzyme	Enzyme	Kinase	Protein Kinase	CMGC protein kinase group	CMGC protein kinase CLK family		9	6.39	72716071	R4A	Preclinical				6	9	8.59
AZ191	DYRK inhibitor	DYRK2	Dual-specificity tyrosine-phosphorylation regulated kinase 2	CHEMBL4376	Q92630	Enzyme	Enzyme	Kinase	Protein Kinase	CMGC protein kinase group	CMGC protein kinase DYRK family	CMGC protein kinase Dyrk2 subfamily	9	6.12	72716071	R4A	Preclinical				6	9	8.59
AZ191	DYRK inhibitor	IGF1R	Insulin-like growth factor I receptor	CHEMBL1957	P08069	Enzyme	Enzyme	Kinase	Protein Kinase	TK protein kinase group	Tyrosine protein kinase InsR family		9	6.11	72716071	R4A	Preclinical				6	9	8.59
BS-181	CDK inhibitor	CDK2	Cyclin-dependent kinase 2	CHEMBL301	P24941	Enzyme	Enzyme	Kinase	Protein Kinase	CMGC protein kinase group	CMGC protein kinase CDK family	CMGC protein kinase CDC2 subfamily	9	6.06	49867929	R4A	Preclinical				2	9	7.68
IKK-16	IKK inhibitor	CHUK	Inhibitor of nuclear factor kappa B kinase alpha subunit	CHEMBL3476	O15111	Enzyme	Enzyme	Kinase	Protein Kinase	Other protein kinase group			9	6.7	9549298	R4A	Preclinical				3	9	8.52
IKK-16	IKK inhibitor	PRKCZ	Protein kinase C zeta	CHEMBL3438	Q05513	Enzyme	Enzyme	Kinase	Protein Kinase	AGC protein kinase group	AGC protein kinase PKC family	AGC protein kinase PKC iota subfamily	9	8.52	9549298	R4A	Preclinical				3	9	8.52
sunitinib	FLT3 inhibitor | KIT inhibitor | PDGFR tyrosine kinase receptor inhibitor | RET tyrosine kinase inhibitor | VEGFR inhibitor	FLJ45252	Uncharacterized protein FLJ45252	CHEMBL4105933	Q6ZSR9	Enzyme	Unclassified protein						9	6.37	3086686	R4A	Launched	oncology | oncology | oncology	gastrointestinal stromal tumors (GIST) | neuroendocrine tumors of pancreatic origin (PNET) | renal cell carcinoma (RCC)		191	9	10.12
sunitinib	FLT3 inhibitor | KIT inhibitor | PDGFR tyrosine kinase receptor inhibitor | RET tyrosine kinase inhibitor | VEGFR inhibitor	AAK1	Adaptor-associated kinase	CHEMBL3830	Q2M2I8	Enzyme	Enzyme	Kinase	Protein Kinase	Other protein kinase group	Other protein kinase NAK family		9	7.96	3086686	R4A	Launched	oncology | oncology | oncology	gastrointestinal stromal tumors (GIST) | neuroendocrine tumors of pancreatic origin (PNET) | renal cell carcinoma (RCC)		191	9	10.12
sunitinib	FLT3 inhibitor | KIT inhibitor | PDGFR tyrosine kinase receptor inhibitor | RET tyrosine kinase inhibitor | VEGFR inhibitor	ABL1	Tyrosine-protein kinase ABL	CHEMBL1862	P00519	Enzyme	Enzyme	Kinase	Protein Kinase	TK protein kinase group	Tyrosine protein kinase Abl family		8	7.26	3086686	R4A	Launched	oncology | oncology | oncology	gastrointestinal stromal tumors (GIST) | neuroendocrine tumors of pancreatic origin (PNET) | renal cell carcinoma (RCC)		191	9	10.12
sunitinib	FLT3 inhibitor | KIT inhibitor | PDGFR tyrosine kinase receptor inhibitor | RET tyrosine kinase inhibitor | VEGFR inhibitor	ABL2	Tyrosine-protein kinase ABL2	CHEMBL4014	P42684	Enzyme	Enzyme	Kinase	Protein Kinase	TK protein kinase group	Tyrosine protein kinase Abl family		9	6	3086686	R4A	Launched	oncology | oncology | oncology	gastrointestinal stromal tumors (GIST) | neuroendocrine tumors of pancreatic origin (PNET) | renal cell carcinoma (RCC)		191	9	10.12
sunitinib	FLT3 inhibitor | KIT inhibitor | PDGFR tyrosine kinase receptor inhibitor | RET tyrosine kinase inhibitor | VEGFR inhibitor	ADRA1A	Alpha-1a adrenergic receptor	CHEMBL229	P35348	Enzyme	Membrane receptor	Family A G protein-coupled receptor	Small molecule receptor (family A GPCR)	Monoamine receptor	Adrenergic receptor		8	6.73	3086686	R4A	Launched	oncology | oncology | oncology	gastrointestinal stromal tumors (GIST) | neuroendocrine tumors of pancreatic origin (PNET) | renal cell carcinoma (RCC)		191	9	10.12
sunitinib	FLT3 inhibitor | KIT inhibitor | PDGFR tyrosine kinase receptor inhibitor | RET tyrosine kinase inhibitor | VEGFR inhibitor	ALK	ALK tyrosine kinase receptor	CHEMBL4247	Q9UM73	Enzyme	Enzyme	Kinase	Protein Kinase	TKL protein kinase group	TKL protein kinase STKR family	TKL protein kinase STKR Type 1 subfamily	8	7.26	3086686	R4A	Launched	oncology | oncology | oncology	gastrointestinal stromal tumors (GIST) | neuroendocrine tumors of pancreatic origin (PNET) | renal cell carcinoma (RCC)		191	9	10.12
sunitinib	FLT3 inhibitor | KIT inhibitor | PDGFR tyrosine kinase receptor inhibitor | RET tyrosine kinase inhibitor | VEGFR inhibitor	ANKK1	Ankyrin repeat and protein kinase domain-containing protein 1	CHEMBL5547	Q8NFD2	Enzyme	Enzyme	Kinase	Protein Kinase	TKL protein kinase group	TKL protein kinase RIPK family		9	6.51	3086686	R4A	Launched	oncology | oncology | oncology	gastrointestinal stromal tumors (GIST) | neuroendocrine tumors of pancreatic origin (PNET) | renal cell carcinoma (RCC)		191	9	10.12
sunitinib	FLT3 inhibitor | KIT inhibitor | PDGFR tyrosine kinase receptor inhibitor | RET tyrosine kinase inhibitor | VEGFR inhibitor	AURKB	Serine/threonine-protein kinase Aurora-B	CHEMBL2185	Q96GD4	Enzyme	Enzyme	Kinase	Protein Kinase	Other protein kinase group	Other protein kinase AUR family		9	6.42	3086686	R4A	Launched	oncology | oncology | oncology	gastrointestinal stromal tumors (GIST) | neuroendocrine tumors of pancreatic origin (PNET) | renal cell carcinoma (RCC)		191	9	10.12
sunitinib	FLT3 inhibitor | KIT inhibitor | PDGFR tyrosine kinase receptor inhibitor | RET tyrosine kinase inhibitor | VEGFR inhibitor	AURKC	Serine/threonine-protein kinase Aurora-C	CHEMBL3935	Q9UQB9	Enzyme	Enzyme	Kinase	Protein Kinase	Other protein kinase group	Other protein kinase AUR family		9	6.66	3086686	R4A	Launched	oncology | oncology | oncology	gastrointestinal stromal tumors (GIST) | neuroendocrine tumors of pancreatic origin (PNET) | renal cell carcinoma (RCC)		191	9	10.12
sunitinib	FLT3 inhibitor | KIT inhibitor | PDGFR tyrosine kinase receptor inhibitor | RET tyrosine kinase inhibitor | VEGFR inhibitor	AXL	Tyrosine-protein kinase receptor UFO	CHEMBL4895	P30530	Enzyme	Enzyme	Kinase	Protein Kinase	TK protein kinase group	Tyrosine protein kinase Axl family		9	8.05	3086686	R4A	Launched	oncology | oncology | oncology	gastrointestinal stromal tumors (GIST) | neuroendocrine tumors of pancreatic origin (PNET) | renal cell carcinoma (RCC)		191	9	10.12
sunitinib	FLT3 inhibitor | KIT inhibitor | PDGFR tyrosine kinase receptor inhibitor | RET tyrosine kinase inhibitor | VEGFR inhibitor	BLK	Tyrosine-protein kinase BLK	CHEMBL2250	P51451	Enzyme	Enzyme	Kinase	Protein Kinase	TK protein kinase group	Tyrosine protein kinase Src family		9	7.19	3086686	R4A	Launched	oncology | oncology | oncology	gastrointestinal stromal tumors (GIST) | neuroendocrine tumors of pancreatic origin (PNET) | renal cell carcinoma (RCC)		191	9	10.12
sunitinib	FLT3 inhibitor | KIT inhibitor | PDGFR tyrosine kinase receptor inhibitor | RET tyrosine kinase inhibitor | VEGFR inhibitor	BMP2K	BMP-2-inducible protein kinase	CHEMBL4522	Q9NSY1	Enzyme	Enzyme	Kinase	Protein Kinase	Other protein kinase group	Other protein kinase NAK family		9	8.26	3086686	R4A	Launched	oncology | oncology | oncology	gastrointestinal stromal tumors (GIST) | neuroendocrine tumors of pancreatic origin (PNET) | renal cell carcinoma (RCC)		191	9	10.12
sunitinib	FLT3 inhibitor | KIT inhibitor | PDGFR tyrosine kinase receptor inhibitor | RET tyrosine kinase inhibitor | VEGFR inhibitor	BMPR2	Bone morphogenetic protein receptor type-2	CHEMBL5467	Q13873	Enzyme	Enzyme	Kinase	Protein Kinase	TKL protein kinase group	TKL protein kinase STKR family	TKL protein kinase STKR Type 2 subfamily	9	6.24	3086686	R4A	Launched	oncology | oncology | oncology	gastrointestinal stromal tumors (GIST) | neuroendocrine tumors of pancreatic origin (PNET) | renal cell carcinoma (RCC)		191	9	10.12
sunitinib	FLT3 inhibitor | KIT inhibitor | PDGFR tyrosine kinase receptor inhibitor | RET tyrosine kinase inhibitor | VEGFR inhibitor	BUB1B-PAK6, PAK6	Serine/threonine-protein kinase PAK6	CHEMBL4311	Q9NQU5	Enzyme	Enzyme	Kinase	Protein Kinase	STE protein kinase group	STE protein kinase STE20 family	STE protein kinase PAKB subfamily	9	6.3	3086686	R4A	Launched	oncology | oncology | oncology	gastrointestinal stromal tumors (GIST) | neuroendocrine tumors of pancreatic origin (PNET) | renal cell carcinoma (RCC)		191	9	10.12
sunitinib	FLT3 inhibitor | KIT inhibitor | PDGFR tyrosine kinase receptor inhibitor | RET tyrosine kinase inhibitor | VEGFR inhibitor	C8ORF44-SGK3, SGK3	Serine/threonine-protein kinase Sgk3	CHEMBL6186	Q96BR1	Enzyme	Enzyme	Kinase	Protein Kinase	AGC protein kinase group	AGC protein kinase SGK family		8	6.66	3086686	R4A	Launched	oncology | oncology | oncology	gastrointestinal stromal tumors (GIST) | neuroendocrine tumors of pancreatic origin (PNET) | renal cell carcinoma (RCC)		191	9	10.12
sunitinib	FLT3 inhibitor | KIT inhibitor | PDGFR tyrosine kinase receptor inhibitor | RET tyrosine kinase inhibitor | VEGFR inhibitor	CAMK1	CaM kinase I alpha	CHEMBL2493	Q14012	Enzyme	Enzyme	Kinase	Protein Kinase	CAMK protein kinase group	CAMK protein kinase CAMK1 family		9	6.01	3086686	R4A	Launched	oncology | oncology | oncology	gastrointestinal stromal tumors (GIST) | neuroendocrine tumors of pancreatic origin (PNET) | renal cell carcinoma (RCC)		191	9	10.12
sunitinib	FLT3 inhibitor | KIT inhibitor | PDGFR tyrosine kinase receptor inhibitor | RET tyrosine kinase inhibitor | VEGFR inhibitor	CAMK1D	CaM kinase I delta	CHEMBL5073	Q8IU85	Enzyme	Enzyme	Kinase	Protein Kinase	CAMK protein kinase group	CAMK protein kinase CAMK1 family		9	6.29	3086686	R4A	Launched	oncology | oncology | oncology	gastrointestinal stromal tumors (GIST) | neuroendocrine tumors of pancreatic origin (PNET) | renal cell carcinoma (RCC)		191	9	10.12
sunitinib	FLT3 inhibitor | KIT inhibitor | PDGFR tyrosine kinase receptor inhibitor | RET tyrosine kinase inhibitor | VEGFR inhibitor	CAMK1G	CaM kinase I gamma	CHEMBL5258	Q96NX5	Enzyme	Enzyme	Kinase	Protein Kinase	CAMK protein kinase group	CAMK protein kinase CAMK1 family		9	6.36	3086686	R4A	Launched	oncology | oncology | oncology	gastrointestinal stromal tumors (GIST) | neuroendocrine tumors of pancreatic origin (PNET) | renal cell carcinoma (RCC)		191	9	10.12
sunitinib	FLT3 inhibitor | KIT inhibitor | PDGFR tyrosine kinase receptor inhibitor | RET tyrosine kinase inhibitor | VEGFR inhibitor	CAMK2A	CaM kinase II alpha	CHEMBL4147	Q9UQM7	Enzyme	Enzyme	Kinase	Protein Kinase	CAMK protein kinase group	CAMK protein kinase CAMK2 family		9	7.1	3086686	R4A	Launched	oncology | oncology | oncology	gastrointestinal stromal tumors (GIST) | neuroendocrine tumors of pancreatic origin (PNET) | renal cell carcinoma (RCC)		191	9	10.12
sunitinib	FLT3 inhibitor | KIT inhibitor | PDGFR tyrosine kinase receptor inhibitor | RET tyrosine kinase inhibitor | VEGFR inhibitor	CAMK2D	CaM kinase II delta	CHEMBL2801	Q13557	Enzyme	Enzyme	Kinase	Protein Kinase	CAMK protein kinase group	CAMK protein kinase CAMK2 family		9	6.38	3086686	R4A	Launched	oncology | oncology | oncology	gastrointestinal stromal tumors (GIST) | neuroendocrine tumors of pancreatic origin (PNET) | renal cell carcinoma (RCC)		191	9	10.12
sunitinib	FLT3 inhibitor | KIT inhibitor | PDGFR tyrosine kinase receptor inhibitor | RET tyrosine kinase inhibitor | VEGFR inhibitor	CAMK2G	CaM kinase II gamma	CHEMBL3829	Q13555	Enzyme	Enzyme	Kinase	Protein Kinase	CAMK protein kinase group	CAMK protein kinase CAMK2 family		8	6.36	3086686	R4A	Launched	oncology | oncology | oncology	gastrointestinal stromal tumors (GIST) | neuroendocrine tumors of pancreatic origin (PNET) | renal cell carcinoma (RCC)		191	9	10.12
sunitinib	FLT3 inhibitor | KIT inhibitor | PDGFR tyrosine kinase receptor inhibitor | RET tyrosine kinase inhibitor | VEGFR inhibitor	CAMK4	CaM kinase IV	CHEMBL2494	Q16566	Enzyme	Enzyme	Kinase	Protein Kinase	CAMK protein kinase group	CAMK protein kinase CAMK1 family		9	6.05	3086686	R4A	Launched	oncology | oncology | oncology	gastrointestinal stromal tumors (GIST) | neuroendocrine tumors of pancreatic origin (PNET) | renal cell carcinoma (RCC)		191	9	10.12
sunitinib	FLT3 inhibitor | KIT inhibitor | PDGFR tyrosine kinase receptor inhibitor | RET tyrosine kinase inhibitor | VEGFR inhibitor	CAMKK1	CaM-kinase kinase alpha	CHEMBL5256	Q8N5S9	Enzyme	Enzyme	Kinase	Protein Kinase	Other protein kinase group	Other protein kinase CAMKK family	Other protein kinase Meta subfamily	9	6.38	3086686	R4A	Launched	oncology | oncology | oncology	gastrointestinal stromal tumors (GIST) | neuroendocrine tumors of pancreatic origin (PNET) | renal cell carcinoma (RCC)		191	9	10.12
sunitinib	FLT3 inhibitor | KIT inhibitor | PDGFR tyrosine kinase receptor inhibitor | RET tyrosine kinase inhibitor | VEGFR inhibitor	CDK14	Serine/threonine-protein kinase PFTAIRE-1	CHEMBL6162	O94921	Enzyme	Enzyme	Kinase	Protein Kinase	CMGC protein kinase group	CMGC protein kinase CDK family	CMGC protein kinase PFTAIRE	9	6.57	3086686	R4A	Launched	oncology | oncology | oncology	gastrointestinal stromal tumors (GIST) | neuroendocrine tumors of pancreatic origin (PNET) | renal cell carcinoma (RCC)		191	9	10.12
sunitinib	FLT3 inhibitor | KIT inhibitor | PDGFR tyrosine kinase receptor inhibitor | RET tyrosine kinase inhibitor | VEGFR inhibitor	CDK16	Serine/threonine-protein kinase PCTAIRE-1	CHEMBL4597	Q00536	Enzyme	Enzyme	Kinase	Protein Kinase	CMGC protein kinase group	CMGC protein kinase CDK family	CMGC protein kinase TAIRE subfamily	9	6.89	3086686	R4A	Launched	oncology | oncology | oncology	gastrointestinal stromal tumors (GIST) | neuroendocrine tumors of pancreatic origin (PNET) | renal cell carcinoma (RCC)		191	9	10.12
sunitinib	FLT3 inhibitor | KIT inhibitor | PDGFR tyrosine kinase receptor inhibitor | RET tyrosine kinase inhibitor | VEGFR inhibitor	CDK7	Cyclin-dependent kinase 7	CHEMBL3055	P50613	Enzyme	Enzyme	Kinase	Protein Kinase	CMGC protein kinase group	CMGC protein kinase CDK family	CMGC protein kinase CDK7 subfamily	9	6.48	3086686	R4A	Launched	oncology | oncology | oncology	gastrointestinal stromal tumors (GIST) | neuroendocrine tumors of pancreatic origin (PNET) | renal cell carcinoma (RCC)		191	9	10.12
sunitinib	FLT3 inhibitor | KIT inhibitor | PDGFR tyrosine kinase receptor inhibitor | RET tyrosine kinase inhibitor | VEGFR inhibitor	CHEK1	Serine/threonine-protein kinase Chk1	CHEMBL4630	O14757	Enzyme	Enzyme	Kinase	Protein Kinase	CAMK protein kinase group	CAMK protein kinase CAMK1 family	CAMK protein kinase CHK1 subfamily	8	7.11	3086686	R4A	Launched	oncology | oncology | oncology	gastrointestinal stromal tumors (GIST) | neuroendocrine tumors of pancreatic origin (PNET) | renal cell carcinoma (RCC)		191	9	10.12
sunitinib	FLT3 inhibitor | KIT inhibitor | PDGFR tyrosine kinase receptor inhibitor | RET tyrosine kinase inhibitor | VEGFR inhibitor	CHEK2	Serine/threonine-protein kinase Chk2	CHEMBL2527	O96017	Enzyme	Enzyme	Kinase	Protein Kinase	CAMK protein kinase group	CAMK protein kinase RAD53 family		8	8.15	3086686	R4A	Launched	oncology | oncology | oncology	gastrointestinal stromal tumors (GIST) | neuroendocrine tumors of pancreatic origin (PNET) | renal cell carcinoma (RCC)		191	9	10.12
sunitinib	FLT3 inhibitor | KIT inhibitor | PDGFR tyrosine kinase receptor inhibitor | RET tyrosine kinase inhibitor | VEGFR inhibitor	CHUK	Inhibitor of nuclear factor kappa B kinase alpha subunit	CHEMBL3476	O15111	Enzyme	Enzyme	Kinase	Protein Kinase	Other protein kinase group			8	6.28	3086686	R4A	Launched	oncology | oncology | oncology	gastrointestinal stromal tumors (GIST) | neuroendocrine tumors of pancreatic origin (PNET) | renal cell carcinoma (RCC)		191	9	10.12
sunitinib	FLT3 inhibitor | KIT inhibitor | PDGFR tyrosine kinase receptor inhibitor | RET tyrosine kinase inhibitor | VEGFR inhibitor	CILK1	Serine/threonine-protein kinase ICK	CHEMBL1163126	Q9UPZ9	Enzyme	Enzyme	Kinase	Protein Kinase	CMGC protein kinase group	CMGC protein kinase RCK family	CMGC protein kinase MAK	8	6.33	3086686	R4A	Launched	oncology | oncology | oncology	gastrointestinal stromal tumors (GIST) | neuroendocrine tumors of pancreatic origin (PNET) | renal cell carcinoma (RCC)		191	9	10.12
sunitinib	FLT3 inhibitor | KIT inhibitor | PDGFR tyrosine kinase receptor inhibitor | RET tyrosine kinase inhibitor | VEGFR inhibitor	CLK1	Dual specificity protein kinase CLK1	CHEMBL4224	P49759	Enzyme	Enzyme	Kinase	Protein Kinase	CMGC protein kinase group	CMGC protein kinase CLK family		9	7.66	3086686	R4A	Launched	oncology | oncology | oncology	gastrointestinal stromal tumors (GIST) | neuroendocrine tumors of pancreatic origin (PNET) | renal cell carcinoma (RCC)		191	9	10.12
sunitinib	FLT3 inhibitor | KIT inhibitor | PDGFR tyrosine kinase receptor inhibitor | RET tyrosine kinase inhibitor | VEGFR inhibitor	CLK2	Dual specificity protein kinase CLK2	CHEMBL4225	P49760	Enzyme	Enzyme	Kinase	Protein Kinase	CMGC protein kinase group	CMGC protein kinase CLK family		9	7.7	3086686	R4A	Launched	oncology | oncology | oncology	gastrointestinal stromal tumors (GIST) | neuroendocrine tumors of pancreatic origin (PNET) | renal cell carcinoma (RCC)		191	9	10.12
sunitinib	FLT3 inhibitor | KIT inhibitor | PDGFR tyrosine kinase receptor inhibitor | RET tyrosine kinase inhibitor | VEGFR inhibitor	CLK4	Dual specificity protein kinase CLK4	CHEMBL4203	Q9HAZ1	Enzyme	Enzyme	Kinase	Protein Kinase	CMGC protein kinase group	CMGC protein kinase CLK family		9	7.54	3086686	R4A	Launched	oncology | oncology | oncology	gastrointestinal stromal tumors (GIST) | neuroendocrine tumors of pancreatic origin (PNET) | renal cell carcinoma (RCC)		191	9	10.12
sunitinib	FLT3 inhibitor | KIT inhibitor | PDGFR tyrosine kinase receptor inhibitor | RET tyrosine kinase inhibitor | VEGFR inhibitor	CSNK1A1	Casein kinase I alpha	CHEMBL2793	P48729	Enzyme	Enzyme	Kinase	Protein Kinase	CK1 protein kinase group	CK1 protein kinase CK1 family		8	7	3086686	R4A	Launched	oncology | oncology | oncology	gastrointestinal stromal tumors (GIST) | neuroendocrine tumors of pancreatic origin (PNET) | renal cell carcinoma (RCC)		191	9	10.12
sunitinib	FLT3 inhibitor | KIT inhibitor | PDGFR tyrosine kinase receptor inhibitor | RET tyrosine kinase inhibitor | VEGFR inhibitor	CSNK1A1L	Casein kinase I isoform alpha-like	CHEMBL5520	Q8N752	Enzyme	Enzyme	Kinase	Protein Kinase	CK1 protein kinase group	CK1 protein kinase CK1 family	CK1 protein kinase CK1-a	9	6.26	3086686	R4A	Launched	oncology | oncology | oncology	gastrointestinal stromal tumors (GIST) | neuroendocrine tumors of pancreatic origin (PNET) | renal cell carcinoma (RCC)		191	9	10.12
sunitinib	FLT3 inhibitor | KIT inhibitor | PDGFR tyrosine kinase receptor inhibitor | RET tyrosine kinase inhibitor | VEGFR inhibitor	CSNK1D	Casein kinase I delta	CHEMBL2828	P48730	Enzyme	Enzyme	Kinase	Protein Kinase	CK1 protein kinase group	CK1 protein kinase CK1 family		9	7.82	3086686	R4A	Launched	oncology | oncology | oncology	gastrointestinal stromal tumors (GIST) | neuroendocrine tumors of pancreatic origin (PNET) | renal cell carcinoma (RCC)		191	9	10.12
sunitinib	FLT3 inhibitor | KIT inhibitor | PDGFR tyrosine kinase receptor inhibitor | RET tyrosine kinase inhibitor | VEGFR inhibitor	CSNK1E, TPTEP2-CSNK1E	Casein kinase I epsilon	CHEMBL4937	P49674	Enzyme	Enzyme	Kinase	Protein Kinase	CK1 protein kinase group	CK1 protein kinase CK1 family		9	7.89	3086686	R4A	Launched	oncology | oncology | oncology	gastrointestinal stromal tumors (GIST) | neuroendocrine tumors of pancreatic origin (PNET) | renal cell carcinoma (RCC)		191	9	10.12
sunitinib	FLT3 inhibitor | KIT inhibitor | PDGFR tyrosine kinase receptor inhibitor | RET tyrosine kinase inhibitor | VEGFR inhibitor	CSNK1G1	Casein kinase I gamma 1	CHEMBL2426	Q9HCP0	Enzyme	Enzyme	Kinase	Protein Kinase	CK1 protein kinase group	CK1 protein kinase CK1 family		9	6.03	3086686	R4A	Launched	oncology | oncology | oncology	gastrointestinal stromal tumors (GIST) | neuroendocrine tumors of pancreatic origin (PNET) | renal cell carcinoma (RCC)		191	9	10.12
sunitinib	FLT3 inhibitor | KIT inhibitor | PDGFR tyrosine kinase receptor inhibitor | RET tyrosine kinase inhibitor | VEGFR inhibitor	CSNK1G2	Casein kinase I gamma 2	CHEMBL2543	P78368	Enzyme	Enzyme	Kinase	Protein Kinase	CK1 protein kinase group	CK1 protein kinase CK1 family		9	6.96	3086686	R4A	Launched	oncology | oncology | oncology	gastrointestinal stromal tumors (GIST) | neuroendocrine tumors of pancreatic origin (PNET) | renal cell carcinoma (RCC)		191	9	10.12
sunitinib	FLT3 inhibitor | KIT inhibitor | PDGFR tyrosine kinase receptor inhibitor | RET tyrosine kinase inhibitor | VEGFR inhibitor	CSNK1G3	Casein kinase I isoform gamma-3	CHEMBL5084	Q9Y6M4	Enzyme	Enzyme	Kinase	Protein Kinase	CK1 protein kinase group	CK1 protein kinase CK1 family	CK1 protein kinase CK1-g	9	6.62	3086686	R4A	Launched	oncology | oncology | oncology	gastrointestinal stromal tumors (GIST) | neuroendocrine tumors of pancreatic origin (PNET) | renal cell carcinoma (RCC)		191	9	10.12
sunitinib	FLT3 inhibitor | KIT inhibitor | PDGFR tyrosine kinase receptor inhibitor | RET tyrosine kinase inhibitor | VEGFR inhibitor	CSNK2A1	Casein kinase II alpha	CHEMBL3629	P68400	Enzyme	Enzyme	Kinase	Protein Kinase	Other protein kinase group	Other protein kinase CK2 family		9	7.09	3086686	R4A	Launched	oncology | oncology | oncology	gastrointestinal stromal tumors (GIST) | neuroendocrine tumors of pancreatic origin (PNET) | renal cell carcinoma (RCC)		191	9	10.12
sunitinib	FLT3 inhibitor | KIT inhibitor | PDGFR tyrosine kinase receptor inhibitor | RET tyrosine kinase inhibitor | VEGFR inhibitor	CSNK2A2	Casein kinase II alpha (prime)	CHEMBL4070	P19784	Enzyme	Enzyme	Kinase	Protein Kinase	Other protein kinase group	Other protein kinase CK2 family		8	6.8	3086686	R4A	Launched	oncology | oncology | oncology	gastrointestinal stromal tumors (GIST) | neuroendocrine tumors of pancreatic origin (PNET) | renal cell carcinoma (RCC)		191	9	10.12
sunitinib	FLT3 inhibitor | KIT inhibitor | PDGFR tyrosine kinase receptor inhibitor | RET tyrosine kinase inhibitor | VEGFR inhibitor	DAPK1	Death-associated protein kinase 1	CHEMBL2558	P53355	Enzyme	Enzyme	Kinase	Protein Kinase	CAMK protein kinase group	CAMK protein kinase DAPK family		9	6.92	3086686	R4A	Launched	oncology | oncology | oncology	gastrointestinal stromal tumors (GIST) | neuroendocrine tumors of pancreatic origin (PNET) | renal cell carcinoma (RCC)		191	9	10.12
sunitinib	FLT3 inhibitor | KIT inhibitor | PDGFR tyrosine kinase receptor inhibitor | RET tyrosine kinase inhibitor | VEGFR inhibitor	DAPK2	Death-associated protein kinase 2	CHEMBL3123	Q9UIK4	Enzyme	Enzyme	Kinase	Protein Kinase	CAMK protein kinase group	CAMK protein kinase DAPK family		9	6.82	3086686	R4A	Launched	oncology | oncology | oncology	gastrointestinal stromal tumors (GIST) | neuroendocrine tumors of pancreatic origin (PNET) | renal cell carcinoma (RCC)		191	9	10.12
sunitinib	FLT3 inhibitor | KIT inhibitor | PDGFR tyrosine kinase receptor inhibitor | RET tyrosine kinase inhibitor | VEGFR inhibitor	DAPK3	Death-associated protein kinase 3	CHEMBL2468	O43293	Enzyme	Enzyme	Kinase	Protein Kinase	CAMK protein kinase group	CAMK protein kinase DAPK family		9	7.66	3086686	R4A	Launched	oncology | oncology | oncology	gastrointestinal stromal tumors (GIST) | neuroendocrine tumors of pancreatic origin (PNET) | renal cell carcinoma (RCC)		191	9	10.12
sunitinib	FLT3 inhibitor | KIT inhibitor | PDGFR tyrosine kinase receptor inhibitor | RET tyrosine kinase inhibitor | VEGFR inhibitor	DCLK1	Serine/threonine-protein kinase DCLK1	CHEMBL5683	O15075	Enzyme	Enzyme	Kinase	Protein Kinase	CAMK protein kinase group	CAMK protein kinase DCAMK1 family		9	6.43	3086686	R4A	Launched	oncology | oncology | oncology	gastrointestinal stromal tumors (GIST) | neuroendocrine tumors of pancreatic origin (PNET) | renal cell carcinoma (RCC)		191	9	10.12
sunitinib	FLT3 inhibitor | KIT inhibitor | PDGFR tyrosine kinase receptor inhibitor | RET tyrosine kinase inhibitor | VEGFR inhibitor	DCLK3	Serine/threonine-protein kinase DCLK3	CHEMBL6123	Q9C098	Enzyme	Enzyme	Kinase	Protein Kinase	CAMK protein kinase group	CAMK protein kinase DCAMK1 family		9	6.96	3086686	R4A	Launched	oncology | oncology | oncology	gastrointestinal stromal tumors (GIST) | neuroendocrine tumors of pancreatic origin (PNET) | renal cell carcinoma (RCC)		191	9	10.12
sunitinib	FLT3 inhibitor | KIT inhibitor | PDGFR tyrosine kinase receptor inhibitor | RET tyrosine kinase inhibitor | VEGFR inhibitor	DLK1	Protein delta homolog 1	CHEMBL5671	P80370	Enzyme	Unclassified protein						9	8.2	3086686	R4A	Launched	oncology | oncology | oncology	gastrointestinal stromal tumors (GIST) | neuroendocrine tumors of pancreatic origin (PNET) | renal cell carcinoma (RCC)		191	9	10.12
sunitinib	FLT3 inhibitor | KIT inhibitor | PDGFR tyrosine kinase receptor inhibitor | RET tyrosine kinase inhibitor | VEGFR inhibitor	DRD4	Dopamine D4 receptor	CHEMBL219	P21917	Enzyme	Membrane receptor	Family A G protein-coupled receptor	Small molecule receptor (family A GPCR)	Monoamine receptor	Dopamine receptor		8	6.96	3086686	R4A	Launched	oncology | oncology | oncology	gastrointestinal stromal tumors (GIST) | neuroendocrine tumors of pancreatic origin (PNET) | renal cell carcinoma (RCC)		191	9	10.12
sunitinib	FLT3 inhibitor | KIT inhibitor | PDGFR tyrosine kinase receptor inhibitor | RET tyrosine kinase inhibitor | VEGFR inhibitor	DYRK1A	Dual-specificity tyrosine-phosphorylation regulated kinase 1A	CHEMBL2292	Q13627	Enzyme	Enzyme	Kinase	Protein Kinase	CMGC protein kinase group	CMGC protein kinase DYRK family	CMGC protein kinase Dyrk1 subfamily	8	6.7	3086686	R4A	Launched	oncology | oncology | oncology	gastrointestinal stromal tumors (GIST) | neuroendocrine tumors of pancreatic origin (PNET) | renal cell carcinoma (RCC)		191	9	10.12
sunitinib	FLT3 inhibitor | KIT inhibitor | PDGFR tyrosine kinase receptor inhibitor | RET tyrosine kinase inhibitor | VEGFR inhibitor	DYRK2	Dual-specificity tyrosine-phosphorylation regulated kinase 2	CHEMBL4376	Q92630	Enzyme	Enzyme	Kinase	Protein Kinase	CMGC protein kinase group	CMGC protein kinase DYRK family	CMGC protein kinase Dyrk2 subfamily	8	6.17	3086686	R4A	Launched	oncology | oncology | oncology	gastrointestinal stromal tumors (GIST) | neuroendocrine tumors of pancreatic origin (PNET) | renal cell carcinoma (RCC)		191	9	10.12
sunitinib	FLT3 inhibitor | KIT inhibitor | PDGFR tyrosine kinase receptor inhibitor | RET tyrosine kinase inhibitor | VEGFR inhibitor	EGFR	Epidermal growth factor receptor erbB1	CHEMBL203	P00533	Enzyme	Enzyme	Kinase	Protein Kinase	TK protein kinase group	Tyrosine protein kinase EGFR family		9	7.5	3086686	R4A	Launched	oncology | oncology | oncology	gastrointestinal stromal tumors (GIST) | neuroendocrine tumors of pancreatic origin (PNET) | renal cell carcinoma (RCC)		191	9	10.12
sunitinib	FLT3 inhibitor | KIT inhibitor | PDGFR tyrosine kinase receptor inhibitor | RET tyrosine kinase inhibitor | VEGFR inhibitor	EIF2AK2	Interferon-induced, double-stranded RNA-activated protein kinase	CHEMBL5785	P19525	Enzyme	Enzyme	Kinase	Protein Kinase	Other protein kinase group	Other protein kinase PEK family	Other protein kinase PKR	9	6.17	3086686	R4A	Launched	oncology | oncology | oncology	gastrointestinal stromal tumors (GIST) | neuroendocrine tumors of pancreatic origin (PNET) | renal cell carcinoma (RCC)		191	9	10.12
sunitinib	FLT3 inhibitor | KIT inhibitor | PDGFR tyrosine kinase receptor inhibitor | RET tyrosine kinase inhibitor | VEGFR inhibitor	EIF2AK4	Eukaryotic translation initiation factor 2-alpha kinase 4	CHEMBL5358	Q9P2K8	Enzyme	Enzyme	Kinase	Protein Kinase	Other protein kinase group	Other protein kinase PEK family	Other protein kinase GCN2 subfamily	9	6.75	3086686	R4A	Launched	oncology | oncology | oncology	gastrointestinal stromal tumors (GIST) | neuroendocrine tumors of pancreatic origin (PNET) | renal cell carcinoma (RCC)		191	9	10.12
sunitinib	FLT3 inhibitor | KIT inhibitor | PDGFR tyrosine kinase receptor inhibitor | RET tyrosine kinase inhibitor | VEGFR inhibitor	EPHA6	Ephrin type-A receptor 6	CHEMBL4526	Q9UF33	Enzyme	Enzyme	Kinase	Protein Kinase	TK protein kinase group	Tyrosine protein kinase Eph family		9	6.02	3086686	R4A	Launched	oncology | oncology | oncology	gastrointestinal stromal tumors (GIST) | neuroendocrine tumors of pancreatic origin (PNET) | renal cell carcinoma (RCC)		191	9	10.12
sunitinib	FLT3 inhibitor | KIT inhibitor | PDGFR tyrosine kinase receptor inhibitor | RET tyrosine kinase inhibitor | VEGFR inhibitor	EPHA7	Ephrin type-A receptor 7	CHEMBL4602	Q15375	Enzyme	Enzyme	Kinase	Protein Kinase	TK protein kinase group	Tyrosine protein kinase Eph family		9	6.15	3086686	R4A	Launched	oncology | oncology | oncology	gastrointestinal stromal tumors (GIST) | neuroendocrine tumors of pancreatic origin (PNET) | renal cell carcinoma (RCC)		191	9	10.12
sunitinib	FLT3 inhibitor | KIT inhibitor | PDGFR tyrosine kinase receptor inhibitor | RET tyrosine kinase inhibitor | VEGFR inhibitor	EPHB1	Ephrin type-B receptor 1	CHEMBL5072	P54762	Enzyme	Enzyme	Kinase	Protein Kinase	TK protein kinase group	Tyrosine protein kinase Eph family		9	6.32	3086686	R4A	Launched	oncology | oncology | oncology	gastrointestinal stromal tumors (GIST) | neuroendocrine tumors of pancreatic origin (PNET) | renal cell carcinoma (RCC)		191	9	10.12
sunitinib	FLT3 inhibitor | KIT inhibitor | PDGFR tyrosine kinase receptor inhibitor | RET tyrosine kinase inhibitor | VEGFR inhibitor	EPHB6	Ephrin type-B receptor 6	CHEMBL5836	O15197	Enzyme	Membrane receptor						8	6.07	3086686	R4A	Launched	oncology | oncology | oncology	gastrointestinal stromal tumors (GIST) | neuroendocrine tumors of pancreatic origin (PNET) | renal cell carcinoma (RCC)		191	9	10.12
sunitinib	FLT3 inhibitor | KIT inhibitor | PDGFR tyrosine kinase receptor inhibitor | RET tyrosine kinase inhibitor | VEGFR inhibitor	ERN1	Serine/threonine-protein kinase/endoribonuclease IRE1	CHEMBL1163101	O75460	Enzyme	Enzyme						8	6.22	3086686	R4A	Launched	oncology | oncology | oncology	gastrointestinal stromal tumors (GIST) | neuroendocrine tumors of pancreatic origin (PNET) | renal cell carcinoma (RCC)		191	9	10.12
sunitinib	FLT3 inhibitor | KIT inhibitor | PDGFR tyrosine kinase receptor inhibitor | RET tyrosine kinase inhibitor | VEGFR inhibitor	FES	Tyrosine-protein kinase FES	CHEMBL5455	P07332	Enzyme	Enzyme	Kinase	Protein Kinase	TK protein kinase group	Tyrosine protein kinase Fer family		9	6.02	3086686	R4A	Launched	oncology | oncology | oncology	gastrointestinal stromal tumors (GIST) | neuroendocrine tumors of pancreatic origin (PNET) | renal cell carcinoma (RCC)		191	9	10.12
sunitinib	FLT3 inhibitor | KIT inhibitor | PDGFR tyrosine kinase receptor inhibitor | RET tyrosine kinase inhibitor | VEGFR inhibitor	FGFR2	Fibroblast growth factor receptor 2	CHEMBL4142	P21802	Enzyme	Enzyme	Kinase	Protein Kinase	TK protein kinase group	Tyrosine protein kinase FGFR family		9	6.28	3086686	R4A	Launched	oncology | oncology | oncology	gastrointestinal stromal tumors (GIST) | neuroendocrine tumors of pancreatic origin (PNET) | renal cell carcinoma (RCC)		191	9	10.12
sunitinib	FLT3 inhibitor | KIT inhibitor | PDGFR tyrosine kinase receptor inhibitor | RET tyrosine kinase inhibitor | VEGFR inhibitor	FGFR3	Fibroblast growth factor receptor 3	CHEMBL2742	P22607	Enzyme	Enzyme	Kinase	Protein Kinase	TK protein kinase group	Tyrosine protein kinase FGFR family		9	6.54	3086686	R4A	Launched	oncology | oncology | oncology	gastrointestinal stromal tumors (GIST) | neuroendocrine tumors of pancreatic origin (PNET) | renal cell carcinoma (RCC)		191	9	10.12
sunitinib	FLT3 inhibitor | KIT inhibitor | PDGFR tyrosine kinase receptor inhibitor | RET tyrosine kinase inhibitor | VEGFR inhibitor	FGR	Tyrosine-protein kinase FGR	CHEMBL4454	P09769	Enzyme	Enzyme	Kinase	Protein Kinase	TK protein kinase group	Tyrosine protein kinase Src family		9	6.57	3086686	R4A	Launched	oncology | oncology | oncology	gastrointestinal stromal tumors (GIST) | neuroendocrine tumors of pancreatic origin (PNET) | renal cell carcinoma (RCC)		191	9	10.12
sunitinib	FLT3 inhibitor | KIT inhibitor | PDGFR tyrosine kinase receptor inhibitor | RET tyrosine kinase inhibitor | VEGFR inhibitor	FRK	Tyrosine-protein kinase FRK	CHEMBL4223	P42685	Enzyme	Enzyme	Kinase	Protein Kinase	TK protein kinase group	Tyrosine protein kinase Src family		9	6.28	3086686	R4A	Launched	oncology | oncology | oncology	gastrointestinal stromal tumors (GIST) | neuroendocrine tumors of pancreatic origin (PNET) | renal cell carcinoma (RCC)		191	9	10.12
sunitinib	FLT3 inhibitor | KIT inhibitor | PDGFR tyrosine kinase receptor inhibitor | RET tyrosine kinase inhibitor | VEGFR inhibitor	FYN	Tyrosine-protein kinase FYN	CHEMBL1841	P06241	Enzyme	Enzyme	Kinase	Protein Kinase	TK protein kinase group	Tyrosine protein kinase Src family		9	6.28	3086686	R4A	Launched	oncology | oncology | oncology	gastrointestinal stromal tumors (GIST) | neuroendocrine tumors of pancreatic origin (PNET) | renal cell carcinoma (RCC)		191	9	10.12
sunitinib	FLT3 inhibitor | KIT inhibitor | PDGFR tyrosine kinase receptor inhibitor | RET tyrosine kinase inhibitor | VEGFR inhibitor	GAK	Serine/threonine-protein kinase GAK	CHEMBL4355	O14976	Enzyme	Enzyme	Kinase	Protein Kinase	Other protein kinase group	Other protein kinase NAK family		9	7.7	3086686	R4A	Launched	oncology | oncology | oncology	gastrointestinal stromal tumors (GIST) | neuroendocrine tumors of pancreatic origin (PNET) | renal cell carcinoma (RCC)		191	9	10.12
sunitinib	FLT3 inhibitor | KIT inhibitor | PDGFR tyrosine kinase receptor inhibitor | RET tyrosine kinase inhibitor | VEGFR inhibitor	GRK1	Rhodopsin kinase	CHEMBL5607	Q15835	Enzyme	Enzyme	Kinase	Protein Kinase	AGC protein kinase group	AGC protein kinase GRK family	AGC protein kinase GRK subfamily	8	6.54	3086686	R4A	Launched	oncology | oncology | oncology	gastrointestinal stromal tumors (GIST) | neuroendocrine tumors of pancreatic origin (PNET) | renal cell carcinoma (RCC)		191	9	10.12
sunitinib	FLT3 inhibitor | KIT inhibitor | PDGFR tyrosine kinase receptor inhibitor | RET tyrosine kinase inhibitor | VEGFR inhibitor	GRK4	G protein-coupled receptor kinase 4	CHEMBL5861	P32298	Enzyme	Enzyme	Kinase	Protein Kinase	AGC protein kinase group	AGC protein kinase GRK family	AGC protein kinase GRK subfamily	8	6.85	3086686	R4A	Launched	oncology | oncology | oncology	gastrointestinal stromal tumors (GIST) | neuroendocrine tumors of pancreatic origin (PNET) | renal cell carcinoma (RCC)		191	9	10.12
sunitinib	FLT3 inhibitor | KIT inhibitor | PDGFR tyrosine kinase receptor inhibitor | RET tyrosine kinase inhibitor | VEGFR inhibitor	GRK5	G protein-coupled receptor kinase 5	CHEMBL5678	P34947	Enzyme	Enzyme	Kinase	Protein Kinase	AGC protein kinase group	AGC protein kinase GRK family	AGC protein kinase GRK subfamily	9	6.08	3086686	R4A	Launched	oncology | oncology | oncology	gastrointestinal stromal tumors (GIST) | neuroendocrine tumors of pancreatic origin (PNET) | renal cell carcinoma (RCC)		191	9	10.12
sunitinib	FLT3 inhibitor | KIT inhibitor | PDGFR tyrosine kinase receptor inhibitor | RET tyrosine kinase inhibitor | VEGFR inhibitor	GRK7	G protein-coupled receptor kinase 7	CHEMBL1075133	Q8WTQ7	Enzyme	Enzyme	Kinase	Protein Kinase	AGC protein kinase group	AGC protein kinase GRK family	AGC protein kinase GRK subfamily	8	6.75	3086686	R4A	Launched	oncology | oncology | oncology	gastrointestinal stromal tumors (GIST) | neuroendocrine tumors of pancreatic origin (PNET) | renal cell carcinoma (RCC)		191	9	10.12
sunitinib	FLT3 inhibitor | KIT inhibitor | PDGFR tyrosine kinase receptor inhibitor | RET tyrosine kinase inhibitor | VEGFR inhibitor	HCK	Tyrosine-protein kinase HCK	CHEMBL3234	P08631	Enzyme	Enzyme	Kinase	Protein Kinase	TK protein kinase group	Tyrosine protein kinase Src family		8	6.72	3086686	R4A	Launched	oncology | oncology | oncology	gastrointestinal stromal tumors (GIST) | neuroendocrine tumors of pancreatic origin (PNET) | renal cell carcinoma (RCC)		191	9	10.12
sunitinib	FLT3 inhibitor | KIT inhibitor | PDGFR tyrosine kinase receptor inhibitor | RET tyrosine kinase inhibitor | VEGFR inhibitor	HIPK1	Homeodomain-interacting protein kinase 1	CHEMBL5427	Q86Z02	Enzyme	Enzyme	Kinase	Protein Kinase	CMGC protein kinase group	CMGC protein kinase DYRK family	CMGC protein kinase HIPK subfamily	8	7.26	3086686	R4A	Launched	oncology | oncology | oncology	gastrointestinal stromal tumors (GIST) | neuroendocrine tumors of pancreatic origin (PNET) | renal cell carcinoma (RCC)		191	9	10.12
sunitinib	FLT3 inhibitor | KIT inhibitor | PDGFR tyrosine kinase receptor inhibitor | RET tyrosine kinase inhibitor | VEGFR inhibitor	HIPK2	Homeodomain-interacting protein kinase 2	CHEMBL4576	Q9H2X6	Enzyme	Enzyme	Kinase	Protein Kinase	CMGC protein kinase group	CMGC protein kinase DYRK family	CMGC protein kinase HIPK subfamily	8	7.51	3086686	R4A	Launched	oncology | oncology | oncology	gastrointestinal stromal tumors (GIST) | neuroendocrine tumors of pancreatic origin (PNET) | renal cell carcinoma (RCC)		191	9	10.12
sunitinib	FLT3 inhibitor | KIT inhibitor | PDGFR tyrosine kinase receptor inhibitor | RET tyrosine kinase inhibitor | VEGFR inhibitor	HIPK3	Homeodomain-interacting protein kinase 3	CHEMBL4577	Q9H422	Enzyme	Enzyme	Kinase	Protein Kinase	CMGC protein kinase group	CMGC protein kinase DYRK family	CMGC protein kinase HIPK subfamily	8	7.39	3086686	R4A	Launched	oncology | oncology | oncology	gastrointestinal stromal tumors (GIST) | neuroendocrine tumors of pancreatic origin (PNET) | renal cell carcinoma (RCC)		191	9	10.12
sunitinib	FLT3 inhibitor | KIT inhibitor | PDGFR tyrosine kinase receptor inhibitor | RET tyrosine kinase inhibitor | VEGFR inhibitor	HIPK4	Homeodomain-interacting protein kinase 4	CHEMBL1075167	Q8NE63	Enzyme	Enzyme	Kinase	Protein Kinase	CMGC protein kinase group	CMGC protein kinase DYRK family	CMGC protein kinase HIPK subfamily	8	6.8	3086686	R4A	Launched	oncology | oncology | oncology	gastrointestinal stromal tumors (GIST) | neuroendocrine tumors of pancreatic origin (PNET) | renal cell carcinoma (RCC)		191	9	10.12
sunitinib	FLT3 inhibitor | KIT inhibitor | PDGFR tyrosine kinase receptor inhibitor | RET tyrosine kinase inhibitor | VEGFR inhibitor	HRH3	Histamine H3 receptor	CHEMBL264	Q9Y5N1	Enzyme	Membrane receptor	Family A G protein-coupled receptor	Small molecule receptor (family A GPCR)	Monoamine receptor	Histamine receptor		8	6.06	3086686	R4A	Launched	oncology | oncology | oncology	gastrointestinal stromal tumors (GIST) | neuroendocrine tumors of pancreatic origin (PNET) | renal cell carcinoma (RCC)		191	9	10.12
sunitinib	FLT3 inhibitor | KIT inhibitor | PDGFR tyrosine kinase receptor inhibitor | RET tyrosine kinase inhibitor | VEGFR inhibitor	HTR2A	Serotonin 2a (5-HT2a) receptor	CHEMBL224	P28223	Enzyme	Membrane receptor	Family A G protein-coupled receptor	Small molecule receptor (family A GPCR)	Monoamine receptor	Serotonin receptor		8	7.02	3086686	R4A	Launched	oncology | oncology | oncology	gastrointestinal stromal tumors (GIST) | neuroendocrine tumors of pancreatic origin (PNET) | renal cell carcinoma (RCC)		191	9	10.12
sunitinib	FLT3 inhibitor | KIT inhibitor | PDGFR tyrosine kinase receptor inhibitor | RET tyrosine kinase inhibitor | VEGFR inhibitor	HTR2B	Serotonin 2b (5-HT2b) receptor	CHEMBL1833	P41595	Enzyme	Membrane receptor	Family A G protein-coupled receptor	Small molecule receptor (family A GPCR)	Monoamine receptor	Serotonin receptor		8	6.8	3086686	R4A	Launched	oncology | oncology | oncology	gastrointestinal stromal tumors (GIST) | neuroendocrine tumors of pancreatic origin (PNET) | renal cell carcinoma (RCC)		191	9	10.12
sunitinib	FLT3 inhibitor | KIT inhibitor | PDGFR tyrosine kinase receptor inhibitor | RET tyrosine kinase inhibitor | VEGFR inhibitor	HUNK	Hormonally up-regulated neu tumor-associated kinase	CHEMBL1795165	P57058	Enzyme	Enzyme	Kinase	Protein Kinase	CAMK protein kinase group			8	6.3	3086686	R4A	Launched	oncology | oncology | oncology	gastrointestinal stromal tumors (GIST) | neuroendocrine tumors of pancreatic origin (PNET) | renal cell carcinoma (RCC)		191	9	10.12
sunitinib	FLT3 inhibitor | KIT inhibitor | PDGFR tyrosine kinase receptor inhibitor | RET tyrosine kinase inhibitor | VEGFR inhibitor	IKBKE	Inhibitor of nuclear factor kappa B kinase epsilon subunit	CHEMBL3529	Q14164	Enzyme	Enzyme	Kinase	Protein Kinase	Other protein kinase group			9	6.21	3086686	R4A	Launched	oncology | oncology | oncology	gastrointestinal stromal tumors (GIST) | neuroendocrine tumors of pancreatic origin (PNET) | renal cell carcinoma (RCC)		191	9	10.12
sunitinib	FLT3 inhibitor | KIT inhibitor | PDGFR tyrosine kinase receptor inhibitor | RET tyrosine kinase inhibitor | VEGFR inhibitor	INSR	Insulin receptor	CHEMBL1981	P06213	Enzyme	Enzyme	Kinase	Protein Kinase	TK protein kinase group	Tyrosine protein kinase InsR family		9	6.75	3086686	R4A	Launched	oncology | oncology | oncology	gastrointestinal stromal tumors (GIST) | neuroendocrine tumors of pancreatic origin (PNET) | renal cell carcinoma (RCC)		191	9	10.12
sunitinib	FLT3 inhibitor | KIT inhibitor | PDGFR tyrosine kinase receptor inhibitor | RET tyrosine kinase inhibitor | VEGFR inhibitor	INSRR	Insulin receptor-related protein	CHEMBL5483	P14616	Enzyme	Enzyme	Kinase	Protein Kinase	TK protein kinase group	Tyrosine protein kinase InsR family		9	6.37	3086686	R4A	Launched	oncology | oncology | oncology	gastrointestinal stromal tumors (GIST) | neuroendocrine tumors of pancreatic origin (PNET) | renal cell carcinoma (RCC)		191	9	10.12
sunitinib	FLT3 inhibitor | KIT inhibitor | PDGFR tyrosine kinase receptor inhibitor | RET tyrosine kinase inhibitor | VEGFR inhibitor	IRAK1	Interleukin-1 receptor-associated kinase 1	CHEMBL3357	P51617	Enzyme	Enzyme	Kinase	Protein Kinase	TKL protein kinase group	TKL protein kinase IRAK family		8	7.85	3086686	R4A	Launched	oncology | oncology | oncology	gastrointestinal stromal tumors (GIST) | neuroendocrine tumors of pancreatic origin (PNET) | renal cell carcinoma (RCC)		191	9	10.12
sunitinib	FLT3 inhibitor | KIT inhibitor | PDGFR tyrosine kinase receptor inhibitor | RET tyrosine kinase inhibitor | VEGFR inhibitor	IRAK3	Interleukin-1 receptor-associated kinase 3	CHEMBL5081	Q9Y616	Enzyme	Enzyme	Kinase	Protein Kinase	TKL protein kinase group	TKL protein kinase IRAK family		9	6.03	3086686	R4A	Launched	oncology | oncology | oncology	gastrointestinal stromal tumors (GIST) | neuroendocrine tumors of pancreatic origin (PNET) | renal cell carcinoma (RCC)		191	9	10.12
sunitinib	FLT3 inhibitor | KIT inhibitor | PDGFR tyrosine kinase receptor inhibitor | RET tyrosine kinase inhibitor | VEGFR inhibitor	IRAK4	Interleukin-1 receptor-associated kinase 4	CHEMBL3778	Q9NWZ3	Enzyme	Enzyme	Kinase	Protein Kinase	TKL protein kinase group	TKL protein kinase IRAK family		8	7.18	3086686	R4A	Launched	oncology | oncology | oncology	gastrointestinal stromal tumors (GIST) | neuroendocrine tumors of pancreatic origin (PNET) | renal cell carcinoma (RCC)		191	9	10.12
sunitinib	FLT3 inhibitor | KIT inhibitor | PDGFR tyrosine kinase receptor inhibitor | RET tyrosine kinase inhibitor | VEGFR inhibitor	ITK	Tyrosine-protein kinase ITK/TSK	CHEMBL2959	Q08881	Enzyme	Enzyme	Kinase	Protein Kinase	TK protein kinase group	Tyrosine protein kinase Tec family		9	7.89	3086686	R4A	Launched	oncology | oncology | oncology	gastrointestinal stromal tumors (GIST) | neuroendocrine tumors of pancreatic origin (PNET) | renal cell carcinoma (RCC)		191	9	10.12
sunitinib	FLT3 inhibitor | KIT inhibitor | PDGFR tyrosine kinase receptor inhibitor | RET tyrosine kinase inhibitor | VEGFR inhibitor	JAK1	Tyrosine-protein kinase JAK1	CHEMBL2835	P23458	Enzyme	Enzyme	Kinase	Protein Kinase	TK protein kinase group	Tyrosine protein kinase JakA family		8	8.05	3086686	R4A	Launched	oncology | oncology | oncology	gastrointestinal stromal tumors (GIST) | neuroendocrine tumors of pancreatic origin (PNET) | renal cell carcinoma (RCC)		191	9	10.12
sunitinib	FLT3 inhibitor | KIT inhibitor | PDGFR tyrosine kinase receptor inhibitor | RET tyrosine kinase inhibitor | VEGFR inhibitor	JAK2	Tyrosine-protein kinase JAK2	CHEMBL2971	O60674	Enzyme	Enzyme	Kinase	Protein Kinase	TK protein kinase group	Tyrosine protein kinase JakA family		9	6.39	3086686	R4A	Launched	oncology | oncology | oncology	gastrointestinal stromal tumors (GIST) | neuroendocrine tumors of pancreatic origin (PNET) | renal cell carcinoma (RCC)		191	9	10.12
sunitinib	FLT3 inhibitor | KIT inhibitor | PDGFR tyrosine kinase receptor inhibitor | RET tyrosine kinase inhibitor | VEGFR inhibitor	KCNH2	HERG	CHEMBL240	Q12809	Enzyme	Ion channel	Voltage-gated ion channel	Potassium channels	Voltage-gated potassium channel			8	6.6	3086686	R4A	Launched	oncology | oncology | oncology	gastrointestinal stromal tumors (GIST) | neuroendocrine tumors of pancreatic origin (PNET) | renal cell carcinoma (RCC)		191	9	10.12
sunitinib	FLT3 inhibitor | KIT inhibitor | PDGFR tyrosine kinase receptor inhibitor | RET tyrosine kinase inhibitor | VEGFR inhibitor	LATS1	Serine/threonine-protein kinase LATS1	CHEMBL6167	O95835	Enzyme	Enzyme	Kinase	Protein Kinase	AGC protein kinase group	AGC protein kinase NDR family		9	6.2	3086686	R4A	Launched	oncology | oncology | oncology	gastrointestinal stromal tumors (GIST) | neuroendocrine tumors of pancreatic origin (PNET) | renal cell carcinoma (RCC)		191	9	10.12
sunitinib	FLT3 inhibitor | KIT inhibitor | PDGFR tyrosine kinase receptor inhibitor | RET tyrosine kinase inhibitor | VEGFR inhibitor	LATS2	Serine/threonine-protein kinase LATS2	CHEMBL5907	Q9NRM7	Enzyme	Enzyme	Kinase	Protein Kinase	AGC protein kinase group	AGC protein kinase NDR family		9	6.34	3086686	R4A	Launched	oncology | oncology | oncology	gastrointestinal stromal tumors (GIST) | neuroendocrine tumors of pancreatic origin (PNET) | renal cell carcinoma (RCC)		191	9	10.12
sunitinib	FLT3 inhibitor | KIT inhibitor | PDGFR tyrosine kinase receptor inhibitor | RET tyrosine kinase inhibitor | VEGFR inhibitor	LCK	Tyrosine-protein kinase LCK	CHEMBL258	P06239	Enzyme	Enzyme	Kinase	Protein Kinase	TK protein kinase group	Tyrosine protein kinase Src family		8	8.05	3086686	R4A	Launched	oncology | oncology | oncology	gastrointestinal stromal tumors (GIST) | neuroendocrine tumors of pancreatic origin (PNET) | renal cell carcinoma (RCC)		191	9	10.12
sunitinib	FLT3 inhibitor | KIT inhibitor | PDGFR tyrosine kinase receptor inhibitor | RET tyrosine kinase inhibitor | VEGFR inhibitor	LRRK2	Leucine-rich repeat serine/threonine-protein kinase 2	CHEMBL1075104	Q5S007	Enzyme	Enzyme	Kinase	Protein Kinase	TKL protein kinase group	TKL protein kinase LRRK family		9	7.82	3086686	R4A	Launched	oncology | oncology | oncology	gastrointestinal stromal tumors (GIST) | neuroendocrine tumors of pancreatic origin (PNET) | renal cell carcinoma (RCC)		191	9	10.12
sunitinib	FLT3 inhibitor | KIT inhibitor | PDGFR tyrosine kinase receptor inhibitor | RET tyrosine kinase inhibitor | VEGFR inhibitor	LYN	Tyrosine-protein kinase Lyn	CHEMBL3905	P07948	Enzyme	Enzyme	Kinase	Protein Kinase	TK protein kinase group	Tyrosine protein kinase Src family		9	6.57	3086686	R4A	Launched	oncology | oncology | oncology	gastrointestinal stromal tumors (GIST) | neuroendocrine tumors of pancreatic origin (PNET) | renal cell carcinoma (RCC)		191	9	10.12
sunitinib	FLT3 inhibitor | KIT inhibitor | PDGFR tyrosine kinase receptor inhibitor | RET tyrosine kinase inhibitor | VEGFR inhibitor	MAP2K1	Dual specificity mitogen-activated protein kinase kinase 1	CHEMBL3587	Q02750	Enzyme	Enzyme	Kinase	Protein Kinase	STE protein kinase group	STE protein kinase STE7 family		9	6.89	3086686	R4A	Launched	oncology | oncology | oncology	gastrointestinal stromal tumors (GIST) | neuroendocrine tumors of pancreatic origin (PNET) | renal cell carcinoma (RCC)		191	9	10.12
sunitinib	FLT3 inhibitor | KIT inhibitor | PDGFR tyrosine kinase receptor inhibitor | RET tyrosine kinase inhibitor | VEGFR inhibitor	MAP2K2	Dual specificity mitogen-activated protein kinase kinase 2	CHEMBL2964	P36507	Enzyme	Enzyme	Kinase	Protein Kinase	STE protein kinase group	STE protein kinase STE7 family		9	6.96	3086686	R4A	Launched	oncology | oncology | oncology	gastrointestinal stromal tumors (GIST) | neuroendocrine tumors of pancreatic origin (PNET) | renal cell carcinoma (RCC)		191	9	10.12
sunitinib	FLT3 inhibitor | KIT inhibitor | PDGFR tyrosine kinase receptor inhibitor | RET tyrosine kinase inhibitor | VEGFR inhibitor	MAP2K4	Dual specificity mitogen-activated protein kinase kinase 4	CHEMBL2897	P45985	Enzyme	Enzyme	Kinase	Protein Kinase	STE protein kinase group	STE protein kinase STE7 family		8	6.16	3086686	R4A	Launched	oncology | oncology | oncology	gastrointestinal stromal tumors (GIST) | neuroendocrine tumors of pancreatic origin (PNET) | renal cell carcinoma (RCC)		191	9	10.12
sunitinib	FLT3 inhibitor | KIT inhibitor | PDGFR tyrosine kinase receptor inhibitor | RET tyrosine kinase inhibitor | VEGFR inhibitor	MAP2K5	Dual specificity mitogen-activated protein kinase kinase 5	CHEMBL4948	Q13163	Enzyme	Enzyme	Kinase	Protein Kinase	STE protein kinase group	STE protein kinase STE7 family		8	7.34	3086686	R4A	Launched	oncology | oncology | oncology	gastrointestinal stromal tumors (GIST) | neuroendocrine tumors of pancreatic origin (PNET) | renal cell carcinoma (RCC)		191	9	10.12
sunitinib	FLT3 inhibitor | KIT inhibitor | PDGFR tyrosine kinase receptor inhibitor | RET tyrosine kinase inhibitor | VEGFR inhibitor	MAP3K12	Mitogen-activated protein kinase kinase kinase 12	CHEMBL1908389	Q12852	Enzyme	Enzyme	Kinase	Protein Kinase	STE protein kinase group			8	7	3086686	R4A	Launched	oncology | oncology | oncology	gastrointestinal stromal tumors (GIST) | neuroendocrine tumors of pancreatic origin (PNET) | renal cell carcinoma (RCC)		191	9	10.12
sunitinib	FLT3 inhibitor | KIT inhibitor | PDGFR tyrosine kinase receptor inhibitor | RET tyrosine kinase inhibitor | VEGFR inhibitor	MAP3K13	Mitogen-activated protein kinase kinase kinase 13	CHEMBL1163124	O43283	Enzyme	Enzyme	Kinase	Protein Kinase	TKL protein kinase group	TKL protein kinase MLK family	TKL protein kinase LZK subfamily	8	7.02	3086686	R4A	Launched	oncology | oncology | oncology	gastrointestinal stromal tumors (GIST) | neuroendocrine tumors of pancreatic origin (PNET) | renal cell carcinoma (RCC)		191	9	10.12
sunitinib	FLT3 inhibitor | KIT inhibitor | PDGFR tyrosine kinase receptor inhibitor | RET tyrosine kinase inhibitor | VEGFR inhibitor	MAP3K19	SPS1/STE20-related protein kinase YSK4	CHEMBL6191	Q56UN5	Enzyme	Enzyme	Kinase	Protein Kinase	STE protein kinase group	STE protein kinase STE11 family		8	7.77	3086686	R4A	Launched	oncology | oncology | oncology	gastrointestinal stromal tumors (GIST) | neuroendocrine tumors of pancreatic origin (PNET) | renal cell carcinoma (RCC)		191	9	10.12
sunitinib	FLT3 inhibitor | KIT inhibitor | PDGFR tyrosine kinase receptor inhibitor | RET tyrosine kinase inhibitor | VEGFR inhibitor	MAP3K2	Mitogen-activated protein kinase kinase kinase 2	CHEMBL5914	Q9Y2U5	Enzyme	Enzyme	Kinase	Protein Kinase	STE protein kinase group	STE protein kinase STE11 family	STE protein kinase MEKK2	8	7.24	3086686	R4A	Launched	oncology | oncology | oncology	gastrointestinal stromal tumors (GIST) | neuroendocrine tumors of pancreatic origin (PNET) | renal cell carcinoma (RCC)		191	9	10.12
sunitinib	FLT3 inhibitor | KIT inhibitor | PDGFR tyrosine kinase receptor inhibitor | RET tyrosine kinase inhibitor | VEGFR inhibitor	MAP3K3	Mitogen-activated protein kinase kinase kinase 3	CHEMBL5970	Q99759	Enzyme	Enzyme	Kinase	Protein Kinase	STE protein kinase group	STE protein kinase STE11 family	STE protein kinase MEKK2	8	6.66	3086686	R4A	Launched	oncology | oncology | oncology	gastrointestinal stromal tumors (GIST) | neuroendocrine tumors of pancreatic origin (PNET) | renal cell carcinoma (RCC)		191	9	10.12
sunitinib	FLT3 inhibitor | KIT inhibitor | PDGFR tyrosine kinase receptor inhibitor | RET tyrosine kinase inhibitor | VEGFR inhibitor	MAP3K7	Mitogen-activated protein kinase kinase kinase 7	CHEMBL5776	O43318	Enzyme	Enzyme	Kinase	Protein Kinase	TKL protein kinase group	TKL protein kinase MLK family	TKL protein kinase TAK1 subfamily	8	7.03	3086686	R4A	Launched	oncology | oncology | oncology	gastrointestinal stromal tumors (GIST) | neuroendocrine tumors of pancreatic origin (PNET) | renal cell carcinoma (RCC)		191	9	10.12
sunitinib	FLT3 inhibitor | KIT inhibitor | PDGFR tyrosine kinase receptor inhibitor | RET tyrosine kinase inhibitor | VEGFR inhibitor	MAP4K1	Mitogen-activated protein kinase kinase kinase kinase 1	CHEMBL5749	Q92918	Enzyme	Enzyme	Kinase	Protein Kinase	STE protein kinase group	STE protein kinase STE20 family	STE protein kinase KHS subfamily	9	7.8	3086686	R4A	Launched	oncology | oncology | oncology	gastrointestinal stromal tumors (GIST) | neuroendocrine tumors of pancreatic origin (PNET) | renal cell carcinoma (RCC)		191	9	10.12
sunitinib	FLT3 inhibitor | KIT inhibitor | PDGFR tyrosine kinase receptor inhibitor | RET tyrosine kinase inhibitor | VEGFR inhibitor	MAP4K2	Mitogen-activated protein kinase kinase kinase kinase 2	CHEMBL5330	Q12851	Enzyme	Enzyme	Kinase	Protein Kinase	STE protein kinase group	STE protein kinase STE20 family	STE protein kinase KHS subfamily	8	7.48	3086686	R4A	Launched	oncology | oncology | oncology	gastrointestinal stromal tumors (GIST) | neuroendocrine tumors of pancreatic origin (PNET) | renal cell carcinoma (RCC)		191	9	10.12
sunitinib	FLT3 inhibitor | KIT inhibitor | PDGFR tyrosine kinase receptor inhibitor | RET tyrosine kinase inhibitor | VEGFR inhibitor	MAP4K3	Mitogen-activated protein kinase kinase kinase kinase 3	CHEMBL5432	Q8IVH8	Enzyme	Enzyme	Kinase	Protein Kinase	STE protein kinase group	STE protein kinase STE20 family	STE protein kinase KHS subfamily	9	6.75	3086686	R4A	Launched	oncology | oncology | oncology	gastrointestinal stromal tumors (GIST) | neuroendocrine tumors of pancreatic origin (PNET) | renal cell carcinoma (RCC)		191	9	10.12
sunitinib	FLT3 inhibitor | KIT inhibitor | PDGFR tyrosine kinase receptor inhibitor | RET tyrosine kinase inhibitor | VEGFR inhibitor	MAP4K4	Mitogen-activated protein kinase kinase kinase kinase 4	CHEMBL6166	O95819	Enzyme	Enzyme	Kinase	Protein Kinase	STE protein kinase group	STE protein kinase STE20 family	STE protein kinase MSN subfamily	9	6.85	3086686	R4A	Launched	oncology | oncology | oncology	gastrointestinal stromal tumors (GIST) | neuroendocrine tumors of pancreatic origin (PNET) | renal cell carcinoma (RCC)		191	9	10.12
sunitinib	FLT3 inhibitor | KIT inhibitor | PDGFR tyrosine kinase receptor inhibitor | RET tyrosine kinase inhibitor | VEGFR inhibitor	MAP4K5	Mitogen-activated protein kinase kinase kinase kinase 5	CHEMBL4852	Q9Y4K4	Enzyme	Enzyme	Kinase	Protein Kinase	STE protein kinase group	STE protein kinase STE20 family	STE protein kinase KHS subfamily	9	7.39	3086686	R4A	Launched	oncology | oncology | oncology	gastrointestinal stromal tumors (GIST) | neuroendocrine tumors of pancreatic origin (PNET) | renal cell carcinoma (RCC)		191	9	10.12
sunitinib	FLT3 inhibitor | KIT inhibitor | PDGFR tyrosine kinase receptor inhibitor | RET tyrosine kinase inhibitor | VEGFR inhibitor	MARK2	MAP/microtubule affinity-regulating kinase 2	CHEMBL3831	Q7KZI7	Enzyme	Enzyme	Kinase	Protein Kinase	CAMK protein kinase group	CAMK protein kinase CAMK1 family	CAMK protein kinase MARK subfamily	9	6.51	3086686	R4A	Launched	oncology | oncology | oncology	gastrointestinal stromal tumors (GIST) | neuroendocrine tumors of pancreatic origin (PNET) | renal cell carcinoma (RCC)		191	9	10.12
sunitinib	FLT3 inhibitor | KIT inhibitor | PDGFR tyrosine kinase receptor inhibitor | RET tyrosine kinase inhibitor | VEGFR inhibitor	MARK3	Serine/threonine-protein kinase c-TAK1	CHEMBL5600	P27448	Enzyme	Enzyme	Kinase	Protein Kinase	CAMK protein kinase group	CAMK protein kinase CAMK1 family	CAMK protein kinase MARK subfamily	9	6.39	3086686	R4A	Launched	oncology | oncology | oncology	gastrointestinal stromal tumors (GIST) | neuroendocrine tumors of pancreatic origin (PNET) | renal cell carcinoma (RCC)		191	9	10.12
sunitinib	FLT3 inhibitor | KIT inhibitor | PDGFR tyrosine kinase receptor inhibitor | RET tyrosine kinase inhibitor | VEGFR inhibitor	MAST1	Microtubule-associated serine/threonine-protein kinase 1	CHEMBL1163128	Q9Y2H9	Enzyme	Enzyme	Kinase	Protein Kinase	AGC protein kinase group	AGC protein kinase MAST family		8	6.7	3086686	R4A	Launched	oncology | oncology | oncology	gastrointestinal stromal tumors (GIST) | neuroendocrine tumors of pancreatic origin (PNET) | renal cell carcinoma (RCC)		191	9	10.12
sunitinib	FLT3 inhibitor | KIT inhibitor | PDGFR tyrosine kinase receptor inhibitor | RET tyrosine kinase inhibitor | VEGFR inhibitor	MELK	Maternal embryonic leucine zipper kinase	CHEMBL4578	Q14680	Enzyme	Enzyme	Kinase	Protein Kinase	CAMK protein kinase group	CAMK protein kinase CAMK1 family	CAMK protein kinase MELK subfamily	9	6.46	3086686	R4A	Launched	oncology | oncology | oncology	gastrointestinal stromal tumors (GIST) | neuroendocrine tumors of pancreatic origin (PNET) | renal cell carcinoma (RCC)		191	9	10.12
sunitinib	FLT3 inhibitor | KIT inhibitor | PDGFR tyrosine kinase receptor inhibitor | RET tyrosine kinase inhibitor | VEGFR inhibitor	MERTK	Proto-oncogene tyrosine-protein kinase MER	CHEMBL5331	Q12866	Enzyme	Enzyme	Kinase	Protein Kinase	TK protein kinase group	Tyrosine protein kinase Axl family		9	7.58	3086686	R4A	Launched	oncology | oncology | oncology	gastrointestinal stromal tumors (GIST) | neuroendocrine tumors of pancreatic origin (PNET) | renal cell carcinoma (RCC)		191	9	10.12
sunitinib	FLT3 inhibitor | KIT inhibitor | PDGFR tyrosine kinase receptor inhibitor | RET tyrosine kinase inhibitor | VEGFR inhibitor	MINK1	Misshapen-like kinase 1	CHEMBL5518	Q8N4C8	Enzyme	Enzyme	Kinase	Protein Kinase	STE protein kinase group	STE protein kinase STE20 family	STE protein kinase MSN subfamily	8	7.54	3086686	R4A	Launched	oncology | oncology | oncology	gastrointestinal stromal tumors (GIST) | neuroendocrine tumors of pancreatic origin (PNET) | renal cell carcinoma (RCC)		191	9	10.12
sunitinib	FLT3 inhibitor | KIT inhibitor | PDGFR tyrosine kinase receptor inhibitor | RET tyrosine kinase inhibitor | VEGFR inhibitor	MUSK	Muscle, skeletal receptor tyrosine protein kinase	CHEMBL5684	O15146	Enzyme	Enzyme	Kinase	Protein Kinase	TK protein kinase group	Tyrosine protein kinase Musk family		9	6.31	3086686	R4A	Launched	oncology | oncology | oncology	gastrointestinal stromal tumors (GIST) | neuroendocrine tumors of pancreatic origin (PNET) | renal cell carcinoma (RCC)		191	9	10.12
sunitinib	FLT3 inhibitor | KIT inhibitor | PDGFR tyrosine kinase receptor inhibitor | RET tyrosine kinase inhibitor | VEGFR inhibitor	MYLK	Myosin light chain kinase, smooth muscle	CHEMBL2428	Q15746	Enzyme	Enzyme	Kinase	Protein Kinase	CAMK protein kinase group	CAMK protein kinase MLCK family		8	7.64	3086686	R4A	Launched	oncology | oncology | oncology	gastrointestinal stromal tumors (GIST) | neuroendocrine tumors of pancreatic origin (PNET) | renal cell carcinoma (RCC)		191	9	10.12
sunitinib	FLT3 inhibitor | KIT inhibitor | PDGFR tyrosine kinase receptor inhibitor | RET tyrosine kinase inhibitor | VEGFR inhibitor	MYLK2	myosin light chain kinase 2	CHEMBL2777	Q9H1R3	Enzyme	Enzyme	Kinase	Protein Kinase	CAMK protein kinase group	CAMK protein kinase MLCK family		9	7.31	3086686	R4A	Launched	oncology | oncology | oncology	gastrointestinal stromal tumors (GIST) | neuroendocrine tumors of pancreatic origin (PNET) | renal cell carcinoma (RCC)		191	9	10.12
sunitinib	FLT3 inhibitor | KIT inhibitor | PDGFR tyrosine kinase receptor inhibitor | RET tyrosine kinase inhibitor | VEGFR inhibitor	MYLK3	Myosin light chain kinase	CHEMBL4627	Q32MK0	Enzyme	Enzyme	Kinase	Protein Kinase	CAMK protein kinase group	CAMK protein kinase MLCK family		8	7.64	3086686	R4A	Launched	oncology | oncology | oncology	gastrointestinal stromal tumors (GIST) | neuroendocrine tumors of pancreatic origin (PNET) | renal cell carcinoma (RCC)		191	9	10.12
sunitinib	FLT3 inhibitor | KIT inhibitor | PDGFR tyrosine kinase receptor inhibitor | RET tyrosine kinase inhibitor | VEGFR inhibitor	MYLK4	Myosin light chain kinase family member 4	CHEMBL5426	Q86YV6	Enzyme	Enzyme	Kinase	Protein Kinase	CAMK protein kinase group	CAMK protein kinase MLCK family		9	7.82	3086686	R4A	Launched	oncology | oncology | oncology	gastrointestinal stromal tumors (GIST) | neuroendocrine tumors of pancreatic origin (PNET) | renal cell carcinoma (RCC)		191	9	10.12
sunitinib	FLT3 inhibitor | KIT inhibitor | PDGFR tyrosine kinase receptor inhibitor | RET tyrosine kinase inhibitor | VEGFR inhibitor	NEK2	Serine/threonine-protein kinase NEK2	CHEMBL3835	P51955	Enzyme	Enzyme	Kinase	Protein Kinase	Other protein kinase group	Other protein kinase NEK family		9	6.3	3086686	R4A	Launched	oncology | oncology | oncology	gastrointestinal stromal tumors (GIST) | neuroendocrine tumors of pancreatic origin (PNET) | renal cell carcinoma (RCC)		191	9	10.12
sunitinib	FLT3 inhibitor | KIT inhibitor | PDGFR tyrosine kinase receptor inhibitor | RET tyrosine kinase inhibitor | VEGFR inhibitor	NIM1K	Serine/threonine-protein kinase NIM1	CHEMBL3542	Q8IY84	Enzyme	Enzyme	Kinase	Protein Kinase	CAMK protein kinase group	CAMK protein kinase CAMK1 family	CAMK protein kinase NIM1 subfamily	8	6.07	3086686	R4A	Launched	oncology | oncology | oncology	gastrointestinal stromal tumors (GIST) | neuroendocrine tumors of pancreatic origin (PNET) | renal cell carcinoma (RCC)		191	9	10.12
sunitinib	FLT3 inhibitor | KIT inhibitor | PDGFR tyrosine kinase receptor inhibitor | RET tyrosine kinase inhibitor | VEGFR inhibitor	NTRK1	Nerve growth factor receptor Trk-A	CHEMBL2815	P04629	Enzyme	Enzyme	Kinase	Protein Kinase	TK protein kinase group	Tyrosine protein kinase Trk family		9	7	3086686	R4A	Launched	oncology | oncology | oncology	gastrointestinal stromal tumors (GIST) | neuroendocrine tumors of pancreatic origin (PNET) | renal cell carcinoma (RCC)		191	9	10.12
sunitinib	FLT3 inhibitor | KIT inhibitor | PDGFR tyrosine kinase receptor inhibitor | RET tyrosine kinase inhibitor | VEGFR inhibitor	NTRK2	Neurotrophic tyrosine kinase receptor type 2	CHEMBL4898	Q16620	Enzyme	Enzyme	Kinase	Protein Kinase	TK protein kinase group	Tyrosine protein kinase Trk family		9	6.23	3086686	R4A	Launched	oncology | oncology | oncology	gastrointestinal stromal tumors (GIST) | neuroendocrine tumors of pancreatic origin (PNET) | renal cell carcinoma (RCC)		191	9	10.12
sunitinib	FLT3 inhibitor | KIT inhibitor | PDGFR tyrosine kinase receptor inhibitor | RET tyrosine kinase inhibitor | VEGFR inhibitor	NUAK1	NUAK family SNF1-like kinase 1	CHEMBL5784	O60285	Enzyme	Enzyme	Kinase	Protein Kinase	CAMK protein kinase group	CAMK protein kinase CAMK1 family	CAMK protein kinase NuaK subfamily	9	7.32	3086686	R4A	Launched	oncology | oncology | oncology	gastrointestinal stromal tumors (GIST) | neuroendocrine tumors of pancreatic origin (PNET) | renal cell carcinoma (RCC)		191	9	10.12
sunitinib	FLT3 inhibitor | KIT inhibitor | PDGFR tyrosine kinase receptor inhibitor | RET tyrosine kinase inhibitor | VEGFR inhibitor	NUAK2	NUAK family SNF1-like kinase 2	CHEMBL5698	Q9H093	Enzyme	Enzyme	Kinase	Protein Kinase	CAMK protein kinase group	CAMK protein kinase CAMK1 family	CAMK protein kinase NuaK subfamily	9	6.82	3086686	R4A	Launched	oncology | oncology | oncology	gastrointestinal stromal tumors (GIST) | neuroendocrine tumors of pancreatic origin (PNET) | renal cell carcinoma (RCC)		191	9	10.12
sunitinib	FLT3 inhibitor | KIT inhibitor | PDGFR tyrosine kinase receptor inhibitor | RET tyrosine kinase inhibitor | VEGFR inhibitor	OXSR1	Serine/threonine-protein kinase OSR1	CHEMBL1163104	O95747	Enzyme	Enzyme	Kinase	Protein Kinase	STE protein kinase group	STE protein kinase STE20 family	STE protein kinase FRAY subfamily	8	6.28	3086686	R4A	Launched	oncology | oncology | oncology	gastrointestinal stromal tumors (GIST) | neuroendocrine tumors of pancreatic origin (PNET) | renal cell carcinoma (RCC)		191	9	10.12
sunitinib	FLT3 inhibitor | KIT inhibitor | PDGFR tyrosine kinase receptor inhibitor | RET tyrosine kinase inhibitor | VEGFR inhibitor	PAK3	Serine/threonine-protein kinase PAK 3	CHEMBL2999	O75914	Enzyme	Enzyme	Kinase	Protein Kinase	STE protein kinase group	STE protein kinase STE20 family	STE protein kinase PAKA subfamily	9	7.8	3086686	R4A	Launched	oncology | oncology | oncology	gastrointestinal stromal tumors (GIST) | neuroendocrine tumors of pancreatic origin (PNET) | renal cell carcinoma (RCC)		191	9	10.12
sunitinib	FLT3 inhibitor | KIT inhibitor | PDGFR tyrosine kinase receptor inhibitor | RET tyrosine kinase inhibitor | VEGFR inhibitor	PAK4	Serine/threonine-protein kinase PAK 4	CHEMBL4482	O96013	Enzyme	Enzyme	Kinase	Protein Kinase	STE protein kinase group	STE protein kinase STE20 family	STE protein kinase PAKB subfamily	9	6.3	3086686	R4A	Launched	oncology | oncology | oncology	gastrointestinal stromal tumors (GIST) | neuroendocrine tumors of pancreatic origin (PNET) | renal cell carcinoma (RCC)		191	9	10.12
sunitinib	FLT3 inhibitor | KIT inhibitor | PDGFR tyrosine kinase receptor inhibitor | RET tyrosine kinase inhibitor | VEGFR inhibitor	PAK5	Serine/threonine-protein kinase PAK7	CHEMBL4524	Q9P286	Enzyme	Enzyme	Kinase	Protein Kinase	STE protein kinase group	STE protein kinase STE20 family	STE protein kinase PAKB subfamily	9	6.3	3086686	R4A	Launched	oncology | oncology | oncology	gastrointestinal stromal tumors (GIST) | neuroendocrine tumors of pancreatic origin (PNET) | renal cell carcinoma (RCC)		191	9	10.12
sunitinib	FLT3 inhibitor | KIT inhibitor | PDGFR tyrosine kinase receptor inhibitor | RET tyrosine kinase inhibitor | VEGFR inhibitor	PHKG1	Phosphorylase kinase gamma subunit 1	CHEMBL4004	Q16816	Enzyme	Enzyme	Kinase	Protein Kinase	CAMK protein kinase group	CAMK protein kinase PHk family		9	8.26	3086686	R4A	Launched	oncology | oncology | oncology	gastrointestinal stromal tumors (GIST) | neuroendocrine tumors of pancreatic origin (PNET) | renal cell carcinoma (RCC)		191	9	10.12
sunitinib	FLT3 inhibitor | KIT inhibitor | PDGFR tyrosine kinase receptor inhibitor | RET tyrosine kinase inhibitor | VEGFR inhibitor	PHKG2	Phosphorylase kinase gamma subunit 2	CHEMBL2349	P15735	Enzyme	Enzyme	Kinase	Protein Kinase	CAMK protein kinase group	CAMK protein kinase PHk family		9	8.23	3086686	R4A	Launched	oncology | oncology | oncology	gastrointestinal stromal tumors (GIST) | neuroendocrine tumors of pancreatic origin (PNET) | renal cell carcinoma (RCC)		191	9	10.12
sunitinib	FLT3 inhibitor | KIT inhibitor | PDGFR tyrosine kinase receptor inhibitor | RET tyrosine kinase inhibitor | VEGFR inhibitor	PIP4K2B	Phosphatidylinositol-5-phosphate 4-kinase type-2 beta	CHEMBL5667	P78356	Enzyme	Enzyme	Kinase					9	7.41	3086686	R4A	Launched	oncology | oncology | oncology	gastrointestinal stromal tumors (GIST) | neuroendocrine tumors of pancreatic origin (PNET) | renal cell carcinoma (RCC)		191	9	10.12
sunitinib	FLT3 inhibitor | KIT inhibitor | PDGFR tyrosine kinase receptor inhibitor | RET tyrosine kinase inhibitor | VEGFR inhibitor	PKN1	Protein kinase N1	CHEMBL3384	Q16512	Enzyme	Enzyme	Kinase	Protein Kinase	AGC protein kinase group	AGC protein kinase PKN family		9	6.15	3086686	R4A	Launched	oncology | oncology | oncology	gastrointestinal stromal tumors (GIST) | neuroendocrine tumors of pancreatic origin (PNET) | renal cell carcinoma (RCC)		191	9	10.12
sunitinib	FLT3 inhibitor | KIT inhibitor | PDGFR tyrosine kinase receptor inhibitor | RET tyrosine kinase inhibitor | VEGFR inhibitor	PLK4	Serine/threonine-protein kinase PLK4	CHEMBL3788	O00444	Enzyme	Enzyme	Kinase	Protein Kinase	Other protein kinase group	Other protein kinase PLK family		9	6.72	3086686	R4A	Launched	oncology | oncology | oncology	gastrointestinal stromal tumors (GIST) | neuroendocrine tumors of pancreatic origin (PNET) | renal cell carcinoma (RCC)		191	9	10.12
sunitinib	FLT3 inhibitor | KIT inhibitor | PDGFR tyrosine kinase receptor inhibitor | RET tyrosine kinase inhibitor | VEGFR inhibitor	PRKAA1	AMP-activated protein kinase, alpha-1 subunit	CHEMBL4045	Q13131	Enzyme	Enzyme	Kinase	Protein Kinase	CAMK protein kinase group	CAMK protein kinase CAMK1 family	CAMK protein kinase AMPK subfamily	9	7.72	3086686	R4A	Launched	oncology | oncology | oncology	gastrointestinal stromal tumors (GIST) | neuroendocrine tumors of pancreatic origin (PNET) | renal cell carcinoma (RCC)		191	9	10.12
sunitinib	FLT3 inhibitor | KIT inhibitor | PDGFR tyrosine kinase receptor inhibitor | RET tyrosine kinase inhibitor | VEGFR inhibitor	PRKAA2	AMP-activated protein kinase, alpha-2 subunit	CHEMBL2116	P54646	Enzyme	Enzyme	Kinase	Protein Kinase	CAMK protein kinase group	CAMK protein kinase CAMK1 family	CAMK protein kinase AMPK subfamily	9	7.21	3086686	R4A	Launched	oncology | oncology | oncology	gastrointestinal stromal tumors (GIST) | neuroendocrine tumors of pancreatic origin (PNET) | renal cell carcinoma (RCC)		191	9	10.12
sunitinib	FLT3 inhibitor | KIT inhibitor | PDGFR tyrosine kinase receptor inhibitor | RET tyrosine kinase inhibitor | VEGFR inhibitor	PRKD1	Protein kinase C mu	CHEMBL3863	Q15139	Enzyme	Enzyme	Kinase	Protein Kinase	CAMK protein kinase group	CAMK protein kinase PKD family		9	6.51	3086686	R4A	Launched	oncology | oncology | oncology	gastrointestinal stromal tumors (GIST) | neuroendocrine tumors of pancreatic origin (PNET) | renal cell carcinoma (RCC)		191	9	10.12
sunitinib	FLT3 inhibitor | KIT inhibitor | PDGFR tyrosine kinase receptor inhibitor | RET tyrosine kinase inhibitor | VEGFR inhibitor	PRKD2	Serine/threonine-protein kinase D2	CHEMBL4900	Q9BZL6	Enzyme	Enzyme	Kinase	Protein Kinase	CAMK protein kinase group	CAMK protein kinase PKD family		9	6.42	3086686	R4A	Launched	oncology | oncology | oncology	gastrointestinal stromal tumors (GIST) | neuroendocrine tumors of pancreatic origin (PNET) | renal cell carcinoma (RCC)		191	9	10.12
sunitinib	FLT3 inhibitor | KIT inhibitor | PDGFR tyrosine kinase receptor inhibitor | RET tyrosine kinase inhibitor | VEGFR inhibitor	PRKD3	Protein kinase C nu	CHEMBL2595	O94806	Enzyme	Enzyme	Kinase	Protein Kinase	CAMK protein kinase group	CAMK protein kinase PKD family		9	6.55	3086686	R4A	Launched	oncology | oncology | oncology	gastrointestinal stromal tumors (GIST) | neuroendocrine tumors of pancreatic origin (PNET) | renal cell carcinoma (RCC)		191	9	10.12
sunitinib	FLT3 inhibitor | KIT inhibitor | PDGFR tyrosine kinase receptor inhibitor | RET tyrosine kinase inhibitor | VEGFR inhibitor	PRP4K	Serine/threonine-protein kinase PRP4 homolog	CHEMBL1908382	Q13523	Enzyme	Enzyme	Kinase	Protein Kinase	CMGC protein kinase group			8	6.41	3086686	R4A	Launched	oncology | oncology | oncology	gastrointestinal stromal tumors (GIST) | neuroendocrine tumors of pancreatic origin (PNET) | renal cell carcinoma (RCC)		191	9	10.12
sunitinib	FLT3 inhibitor | KIT inhibitor | PDGFR tyrosine kinase receptor inhibitor | RET tyrosine kinase inhibitor | VEGFR inhibitor	PTK2	Focal adhesion kinase 1	CHEMBL2695	Q05397	Enzyme	Enzyme	Kinase	Protein Kinase	TK protein kinase group	Tyrosine protein kinase Fak family		9	6.36	3086686	R4A	Launched	oncology | oncology | oncology	gastrointestinal stromal tumors (GIST) | neuroendocrine tumors of pancreatic origin (PNET) | renal cell carcinoma (RCC)		191	9	10.12
sunitinib	FLT3 inhibitor | KIT inhibitor | PDGFR tyrosine kinase receptor inhibitor | RET tyrosine kinase inhibitor | VEGFR inhibitor	PTK2B	Protein tyrosine kinase 2 beta	CHEMBL5469	Q14289	Enzyme	Enzyme	Kinase	Protein Kinase	TK protein kinase group	Tyrosine protein kinase Fak family		9	7.09	3086686	R4A	Launched	oncology | oncology | oncology	gastrointestinal stromal tumors (GIST) | neuroendocrine tumors of pancreatic origin (PNET) | renal cell carcinoma (RCC)		191	9	10.12
sunitinib	FLT3 inhibitor | KIT inhibitor | PDGFR tyrosine kinase receptor inhibitor | RET tyrosine kinase inhibitor | VEGFR inhibitor	RIOK1	Serine/threonine-protein kinase RIO1	CHEMBL5975	Q9BRS2	Enzyme	Enzyme	Kinase	Protein Kinase	Atypical protein kinase group	Atypical protein kinase RIO family	Atypical protein kinase RIO1 subfamily	9	7.46	3086686	R4A	Launched	oncology | oncology | oncology	gastrointestinal stromal tumors (GIST) | neuroendocrine tumors of pancreatic origin (PNET) | renal cell carcinoma (RCC)		191	9	10.12
sunitinib	FLT3 inhibitor | KIT inhibitor | PDGFR tyrosine kinase receptor inhibitor | RET tyrosine kinase inhibitor | VEGFR inhibitor	RIOK2	Serine/threonine-protein kinase RIO2	CHEMBL6000	Q9BVS4	Enzyme	Enzyme	Kinase	Protein Kinase	Atypical protein kinase group	Atypical protein kinase RIO family	Atypical protein kinase RIO2 subfamily	8	7.31	3086686	R4A	Launched	oncology | oncology | oncology	gastrointestinal stromal tumors (GIST) | neuroendocrine tumors of pancreatic origin (PNET) | renal cell carcinoma (RCC)		191	9	10.12
sunitinib	FLT3 inhibitor | KIT inhibitor | PDGFR tyrosine kinase receptor inhibitor | RET tyrosine kinase inhibitor | VEGFR inhibitor	RIPK1	Receptor-interacting serine/threonine-protein kinase 1	CHEMBL5464	Q13546	Enzyme	Enzyme	Kinase	Protein Kinase	TKL protein kinase group	TKL protein kinase RIPK family		9	6.43	3086686	R4A	Launched	oncology | oncology | oncology	gastrointestinal stromal tumors (GIST) | neuroendocrine tumors of pancreatic origin (PNET) | renal cell carcinoma (RCC)		191	9	10.12
sunitinib	FLT3 inhibitor | KIT inhibitor | PDGFR tyrosine kinase receptor inhibitor | RET tyrosine kinase inhibitor | VEGFR inhibitor	ROCK1	Rho-associated protein kinase 1	CHEMBL3231	Q13464	Enzyme	Enzyme	Kinase	Protein Kinase	AGC protein kinase group	AGC protein kinase DMPK family	AGC protein kinase ROCK subfamily	8	6.34	3086686	R4A	Launched	oncology | oncology | oncology	gastrointestinal stromal tumors (GIST) | neuroendocrine tumors of pancreatic origin (PNET) | renal cell carcinoma (RCC)		191	9	10.12
sunitinib	FLT3 inhibitor | KIT inhibitor | PDGFR tyrosine kinase receptor inhibitor | RET tyrosine kinase inhibitor | VEGFR inhibitor	ROCK2	Rho-associated protein kinase 2	CHEMBL2973	O75116	Enzyme	Enzyme	Kinase	Protein Kinase	AGC protein kinase group	AGC protein kinase DMPK family	AGC protein kinase ROCK subfamily	8	6.85	3086686	R4A	Launched	oncology | oncology | oncology	gastrointestinal stromal tumors (GIST) | neuroendocrine tumors of pancreatic origin (PNET) | renal cell carcinoma (RCC)		191	9	10.12
sunitinib	FLT3 inhibitor | KIT inhibitor | PDGFR tyrosine kinase receptor inhibitor | RET tyrosine kinase inhibitor | VEGFR inhibitor	RPS6KA1	Ribosomal protein S6 kinase alpha 1	CHEMBL2553	Q15418	Enzyme	Enzyme	Kinase	Protein Kinase	AGC protein kinase group	AGC protein kinase RSK family	AGC protein kinase RSK subfamily	8	7.02	3086686	R4A	Launched	oncology | oncology | oncology	gastrointestinal stromal tumors (GIST) | neuroendocrine tumors of pancreatic origin (PNET) | renal cell carcinoma (RCC)		191	9	10.12
sunitinib	FLT3 inhibitor | KIT inhibitor | PDGFR tyrosine kinase receptor inhibitor | RET tyrosine kinase inhibitor | VEGFR inhibitor	RPS6KA2	Ribosomal protein S6 kinase alpha 2	CHEMBL3906	Q15349	Enzyme	Enzyme	Kinase	Protein Kinase	AGC protein kinase group	AGC protein kinase RSK family	AGC protein kinase RSK subfamily	9	7.77	3086686	R4A	Launched	oncology | oncology | oncology	gastrointestinal stromal tumors (GIST) | neuroendocrine tumors of pancreatic origin (PNET) | renal cell carcinoma (RCC)		191	9	10.12
sunitinib	FLT3 inhibitor | KIT inhibitor | PDGFR tyrosine kinase receptor inhibitor | RET tyrosine kinase inhibitor | VEGFR inhibitor	RPS6KA3	Ribosomal protein S6 kinase alpha 3	CHEMBL2345	P51812	Enzyme	Enzyme	Kinase	Protein Kinase	AGC protein kinase group	AGC protein kinase RSK family	AGC protein kinase RSK subfamily	9	7.26	3086686	R4A	Launched	oncology | oncology | oncology	gastrointestinal stromal tumors (GIST) | neuroendocrine tumors of pancreatic origin (PNET) | renal cell carcinoma (RCC)		191	9	10.12
sunitinib	FLT3 inhibitor | KIT inhibitor | PDGFR tyrosine kinase receptor inhibitor | RET tyrosine kinase inhibitor | VEGFR inhibitor	RPS6KA4	Ribosomal protein S6 kinase alpha 4	CHEMBL3125	O75676	Enzyme	Enzyme	Kinase	Protein Kinase	AGC protein kinase group	AGC protein kinase RSK family	AGC protein kinase MSK subfamily	9	7.02	3086686	R4A	Launched	oncology | oncology | oncology	gastrointestinal stromal tumors (GIST) | neuroendocrine tumors of pancreatic origin (PNET) | renal cell carcinoma (RCC)		191	9	10.12
sunitinib	FLT3 inhibitor | KIT inhibitor | PDGFR tyrosine kinase receptor inhibitor | RET tyrosine kinase inhibitor | VEGFR inhibitor	RPS6KA5	Ribosomal protein S6 kinase alpha 5	CHEMBL4237	O75582	Enzyme	Enzyme	Kinase	Protein Kinase	AGC protein kinase group	AGC protein kinase RSK family	AGC protein kinase MSK subfamily	8	7.77	3086686	R4A	Launched	oncology | oncology | oncology	gastrointestinal stromal tumors (GIST) | neuroendocrine tumors of pancreatic origin (PNET) | renal cell carcinoma (RCC)		191	9	10.12
sunitinib	FLT3 inhibitor | KIT inhibitor | PDGFR tyrosine kinase receptor inhibitor | RET tyrosine kinase inhibitor | VEGFR inhibitor	RPS6KB1	Ribosomal protein S6 kinase 1	CHEMBL4501	P23443	Enzyme	Enzyme	Kinase	Protein Kinase	AGC protein kinase group	AGC protein kinase RSK family	AGC protein kinase p70 subfamily	8	7.32	3086686	R4A	Launched	oncology | oncology | oncology	gastrointestinal stromal tumors (GIST) | neuroendocrine tumors of pancreatic origin (PNET) | renal cell carcinoma (RCC)		191	9	10.12
sunitinib	FLT3 inhibitor | KIT inhibitor | PDGFR tyrosine kinase receptor inhibitor | RET tyrosine kinase inhibitor | VEGFR inhibitor	SBK1	Serine/threonine-protein kinase SBK1	CHEMBL1163129	Q52WX2	Enzyme	Enzyme	Kinase	Protein Kinase	Other protein kinase group	Other protein kinase NKF1 family		8	6.7	3086686	R4A	Launched	oncology | oncology | oncology	gastrointestinal stromal tumors (GIST) | neuroendocrine tumors of pancreatic origin (PNET) | renal cell carcinoma (RCC)		191	9	10.12
sunitinib	FLT3 inhibitor | KIT inhibitor | PDGFR tyrosine kinase receptor inhibitor | RET tyrosine kinase inhibitor | VEGFR inhibitor	SIK2	Serine/threonine-protein kinase SIK2	CHEMBL5699	Q9H0K1	Enzyme	Enzyme	Kinase	Protein Kinase	CAMK protein kinase group	CAMK protein kinase CAMK1 family	CAMK protein kinase QIK subfamily	9	6.24	3086686	R4A	Launched	oncology | oncology | oncology	gastrointestinal stromal tumors (GIST) | neuroendocrine tumors of pancreatic origin (PNET) | renal cell carcinoma (RCC)		191	9	10.12
sunitinib	FLT3 inhibitor | KIT inhibitor | PDGFR tyrosine kinase receptor inhibitor | RET tyrosine kinase inhibitor | VEGFR inhibitor	SLC6A4	Serotonin transporter	CHEMBL228	P31645	Enzyme	Transporter	Electrochemical transporter	SLC superfamily of solute carriers	SLC06 neurotransmitter transporter family			8	6.29	3086686	R4A	Launched	oncology | oncology | oncology	gastrointestinal stromal tumors (GIST) | neuroendocrine tumors of pancreatic origin (PNET) | renal cell carcinoma (RCC)		191	9	10.12
sunitinib	FLT3 inhibitor | KIT inhibitor | PDGFR tyrosine kinase receptor inhibitor | RET tyrosine kinase inhibitor | VEGFR inhibitor	SLK	Serine/threonine-protein kinase 2	CHEMBL4202	Q9H2G2	Enzyme	Enzyme	Kinase	Protein Kinase	STE protein kinase group	STE protein kinase STE20 family	STE protein kinase SLK subfamily	9	7.25	3086686	R4A	Launched	oncology | oncology | oncology	gastrointestinal stromal tumors (GIST) | neuroendocrine tumors of pancreatic origin (PNET) | renal cell carcinoma (RCC)		191	9	10.12
sunitinib	FLT3 inhibitor | KIT inhibitor | PDGFR tyrosine kinase receptor inhibitor | RET tyrosine kinase inhibitor | VEGFR inhibitor	SNRK	SNF-related serine/threonine-protein kinase	CHEMBL1908384	Q9NRH2	Enzyme	Enzyme	Kinase	Protein Kinase	CAMK protein kinase group			8	6.19	3086686	R4A	Launched	oncology | oncology | oncology	gastrointestinal stromal tumors (GIST) | neuroendocrine tumors of pancreatic origin (PNET) | renal cell carcinoma (RCC)		191	9	10.12
sunitinib	FLT3 inhibitor | KIT inhibitor | PDGFR tyrosine kinase receptor inhibitor | RET tyrosine kinase inhibitor | VEGFR inhibitor	SRC	Tyrosine-protein kinase SRC	CHEMBL267	P12931	Enzyme	Enzyme	Kinase	Protein Kinase	TK protein kinase group	Tyrosine protein kinase Src family		8	6.82	3086686	R4A	Launched	oncology | oncology | oncology	gastrointestinal stromal tumors (GIST) | neuroendocrine tumors of pancreatic origin (PNET) | renal cell carcinoma (RCC)		191	9	10.12
sunitinib	FLT3 inhibitor | KIT inhibitor | PDGFR tyrosine kinase receptor inhibitor | RET tyrosine kinase inhibitor | VEGFR inhibitor	SRPK1	Serine/threonine-protein kinase SRPK1	CHEMBL4375	Q96SB4	Enzyme	Enzyme	Kinase	Protein Kinase	CMGC protein kinase group	CMGC protein kinase SRPK family		9	6.6	3086686	R4A	Launched	oncology | oncology | oncology	gastrointestinal stromal tumors (GIST) | neuroendocrine tumors of pancreatic origin (PNET) | renal cell carcinoma (RCC)		191	9	10.12
sunitinib	FLT3 inhibitor | KIT inhibitor | PDGFR tyrosine kinase receptor inhibitor | RET tyrosine kinase inhibitor | VEGFR inhibitor	SRPK2	Serine/threonine-protein kinase SRPK2	CHEMBL5668	P78362	Enzyme	Enzyme	Kinase	Protein Kinase	CMGC protein kinase group	CMGC protein kinase SRPK family		9	6.72	3086686	R4A	Launched	oncology | oncology | oncology	gastrointestinal stromal tumors (GIST) | neuroendocrine tumors of pancreatic origin (PNET) | renal cell carcinoma (RCC)		191	9	10.12
sunitinib	FLT3 inhibitor | KIT inhibitor | PDGFR tyrosine kinase receptor inhibitor | RET tyrosine kinase inhibitor | VEGFR inhibitor	SRPK3	Serine/threonine-protein kinase SRPK3	CHEMBL5415	Q9UPE1	Enzyme	Enzyme	Kinase	Protein Kinase	CMGC protein kinase group	CMGC protein kinase SRPK family		8	7.23	3086686	R4A	Launched	oncology | oncology | oncology	gastrointestinal stromal tumors (GIST) | neuroendocrine tumors of pancreatic origin (PNET) | renal cell carcinoma (RCC)		191	9	10.12
sunitinib	FLT3 inhibitor | KIT inhibitor | PDGFR tyrosine kinase receptor inhibitor | RET tyrosine kinase inhibitor | VEGFR inhibitor	STK10	Serine/threonine-protein kinase 10	CHEMBL3981	O94804	Enzyme	Enzyme	Kinase	Protein Kinase	STE protein kinase group	STE protein kinase STE20 family	STE protein kinase SLK subfamily	9	7.72	3086686	R4A	Launched	oncology | oncology | oncology	gastrointestinal stromal tumors (GIST) | neuroendocrine tumors of pancreatic origin (PNET) | renal cell carcinoma (RCC)		191	9	10.12
sunitinib	FLT3 inhibitor | KIT inhibitor | PDGFR tyrosine kinase receptor inhibitor | RET tyrosine kinase inhibitor | VEGFR inhibitor	STK11	Serine/threonine-protein kinase 11	CHEMBL5606	Q15831	Enzyme	Enzyme	Kinase	Protein Kinase	CAMK protein kinase group	CAMK protein kinase CAMK1 family	CAMK protein kinase LKB subfamily	9	7.42	3086686	R4A	Launched	oncology | oncology | oncology	gastrointestinal stromal tumors (GIST) | neuroendocrine tumors of pancreatic origin (PNET) | renal cell carcinoma (RCC)		191	9	10.12
sunitinib	FLT3 inhibitor | KIT inhibitor | PDGFR tyrosine kinase receptor inhibitor | RET tyrosine kinase inhibitor | VEGFR inhibitor	STK16	Serine/threonine-protein kinase 16	CHEMBL3938	O75716	Enzyme	Enzyme	Kinase	Protein Kinase	Other protein kinase group	Other protein kinase NAK family		9	6.6	3086686	R4A	Launched	oncology | oncology | oncology	gastrointestinal stromal tumors (GIST) | neuroendocrine tumors of pancreatic origin (PNET) | renal cell carcinoma (RCC)		191	9	10.12
sunitinib	FLT3 inhibitor | KIT inhibitor | PDGFR tyrosine kinase receptor inhibitor | RET tyrosine kinase inhibitor | VEGFR inhibitor	STK17A	Serine/threonine-protein kinase 17A	CHEMBL4525	Q9UEE5	Enzyme	Enzyme	Kinase	Protein Kinase	CAMK protein kinase group	CAMK protein kinase DAPK family		9	9	3086686	R4A	Launched	oncology | oncology | oncology	gastrointestinal stromal tumors (GIST) | neuroendocrine tumors of pancreatic origin (PNET) | renal cell carcinoma (RCC)		191	9	10.12
sunitinib	FLT3 inhibitor | KIT inhibitor | PDGFR tyrosine kinase receptor inhibitor | RET tyrosine kinase inhibitor | VEGFR inhibitor	STK17B	Serine/threonine-protein kinase 17B	CHEMBL3980	O94768	Enzyme	Enzyme	Kinase	Protein Kinase	CAMK protein kinase group	CAMK protein kinase DAPK family		9	6.96	3086686	R4A	Launched	oncology | oncology | oncology	gastrointestinal stromal tumors (GIST) | neuroendocrine tumors of pancreatic origin (PNET) | renal cell carcinoma (RCC)		191	9	10.12
sunitinib	FLT3 inhibitor | KIT inhibitor | PDGFR tyrosine kinase receptor inhibitor | RET tyrosine kinase inhibitor | VEGFR inhibitor	STK24	Serine/threonine-protein kinase 24	CHEMBL5082	Q9Y6E0	Enzyme	Enzyme	Kinase	Protein Kinase	STE protein kinase group	STE protein kinase STE20 family	STE protein kinase YSK subfamily	9	7.2	3086686	R4A	Launched	oncology | oncology | oncology	gastrointestinal stromal tumors (GIST) | neuroendocrine tumors of pancreatic origin (PNET) | renal cell carcinoma (RCC)		191	9	10.12
sunitinib	FLT3 inhibitor | KIT inhibitor | PDGFR tyrosine kinase receptor inhibitor | RET tyrosine kinase inhibitor | VEGFR inhibitor	STK25	Serine/threonine-protein kinase 25	CHEMBL5552	O00506	Enzyme	Enzyme	Kinase	Protein Kinase	STE protein kinase group	STE protein kinase STE20 family	STE protein kinase YSK subfamily	9	6.54	3086686	R4A	Launched	oncology | oncology | oncology	gastrointestinal stromal tumors (GIST) | neuroendocrine tumors of pancreatic origin (PNET) | renal cell carcinoma (RCC)		191	9	10.12
sunitinib	FLT3 inhibitor | KIT inhibitor | PDGFR tyrosine kinase receptor inhibitor | RET tyrosine kinase inhibitor | VEGFR inhibitor	STK26	Serine/threonine-protein kinase MST4	CHEMBL5941	Q9P289	Enzyme	Enzyme	Kinase	Protein Kinase	STE protein kinase group	STE protein kinase STE20 family	STE protein kinase YSK subfamily	9	6.47	3086686	R4A	Launched	oncology | oncology | oncology	gastrointestinal stromal tumors (GIST) | neuroendocrine tumors of pancreatic origin (PNET) | renal cell carcinoma (RCC)		191	9	10.12
sunitinib	FLT3 inhibitor | KIT inhibitor | PDGFR tyrosine kinase receptor inhibitor | RET tyrosine kinase inhibitor | VEGFR inhibitor	STK3	Serine/threonine-protein kinase MST2	CHEMBL4708	Q13188	Enzyme	Enzyme	Kinase	Protein Kinase	STE protein kinase group	STE protein kinase STE20 family	STE protein kinase MST subfamily	9	7.25	3086686	R4A	Launched	oncology | oncology | oncology	gastrointestinal stromal tumors (GIST) | neuroendocrine tumors of pancreatic origin (PNET) | renal cell carcinoma (RCC)		191	9	10.12
sunitinib	FLT3 inhibitor | KIT inhibitor | PDGFR tyrosine kinase receptor inhibitor | RET tyrosine kinase inhibitor | VEGFR inhibitor	STK33	Serine/threonine-protein kinase 33	CHEMBL6005	Q9BYT3	Enzyme	Enzyme	Kinase	Protein Kinase	CAMK protein kinase group	CAMK protein kinase unique family		9	7.77	3086686	R4A	Launched	oncology | oncology | oncology	gastrointestinal stromal tumors (GIST) | neuroendocrine tumors of pancreatic origin (PNET) | renal cell carcinoma (RCC)		191	9	10.12
sunitinib	FLT3 inhibitor | KIT inhibitor | PDGFR tyrosine kinase receptor inhibitor | RET tyrosine kinase inhibitor | VEGFR inhibitor	STK38	Serine/threonine-protein kinase 38	CHEMBL1075155	Q15208	Enzyme	Enzyme	Kinase	Protein Kinase	AGC protein kinase group	AGC protein kinase NDR family		8	6.39	3086686	R4A	Launched	oncology | oncology | oncology	gastrointestinal stromal tumors (GIST) | neuroendocrine tumors of pancreatic origin (PNET) | renal cell carcinoma (RCC)		191	9	10.12
sunitinib	FLT3 inhibitor | KIT inhibitor | PDGFR tyrosine kinase receptor inhibitor | RET tyrosine kinase inhibitor | VEGFR inhibitor	STK38L	Serine/threonine-protein kinase 38-like	CHEMBL4851	Q9Y2H1	Enzyme	Enzyme	Kinase	Protein Kinase	AGC protein kinase group	AGC protein kinase NDR family		9	6.01	3086686	R4A	Launched	oncology | oncology | oncology	gastrointestinal stromal tumors (GIST) | neuroendocrine tumors of pancreatic origin (PNET) | renal cell carcinoma (RCC)		191	9	10.12
sunitinib	FLT3 inhibitor | KIT inhibitor | PDGFR tyrosine kinase receptor inhibitor | RET tyrosine kinase inhibitor | VEGFR inhibitor	STK39	STE20/SPS1-related proline-alanine-rich protein kinase	CHEMBL1163108	Q9UEW8	Enzyme	Enzyme	Kinase	Protein Kinase	STE protein kinase group	STE protein kinase STE20 family	STE protein kinase FRAY subfamily	8	6.85	3086686	R4A	Launched	oncology | oncology | oncology	gastrointestinal stromal tumors (GIST) | neuroendocrine tumors of pancreatic origin (PNET) | renal cell carcinoma (RCC)		191	9	10.12
sunitinib	FLT3 inhibitor | KIT inhibitor | PDGFR tyrosine kinase receptor inhibitor | RET tyrosine kinase inhibitor | VEGFR inhibitor	STK4	Serine/threonine-protein kinase MST1	CHEMBL4598	Q13043	Enzyme	Enzyme	Kinase	Protein Kinase	STE protein kinase group	STE protein kinase STE20 family	STE protein kinase MST subfamily	9	7.72	3086686	R4A	Launched	oncology | oncology | oncology	gastrointestinal stromal tumors (GIST) | neuroendocrine tumors of pancreatic origin (PNET) | renal cell carcinoma (RCC)		191	9	10.12
sunitinib	FLT3 inhibitor | KIT inhibitor | PDGFR tyrosine kinase receptor inhibitor | RET tyrosine kinase inhibitor | VEGFR inhibitor	TAOK1	Serine/threonine-protein kinase TAO1	CHEMBL5261	Q7L7X3	Enzyme	Enzyme	Kinase	Protein Kinase	STE protein kinase group	STE protein kinase STE20 family	STE protein kinase TAO subfamily	8	6.05	3086686	R4A	Launched	oncology | oncology | oncology	gastrointestinal stromal tumors (GIST) | neuroendocrine tumors of pancreatic origin (PNET) | renal cell carcinoma (RCC)		191	9	10.12
sunitinib	FLT3 inhibitor | KIT inhibitor | PDGFR tyrosine kinase receptor inhibitor | RET tyrosine kinase inhibitor | VEGFR inhibitor	TAOK3	Serine/threonine-protein kinase TAO3	CHEMBL5701	Q9H2K8	Enzyme	Enzyme	Kinase	Protein Kinase	STE protein kinase group	STE protein kinase STE20 family	STE protein kinase TAO subfamily	8	6.68	3086686	R4A	Launched	oncology | oncology | oncology	gastrointestinal stromal tumors (GIST) | neuroendocrine tumors of pancreatic origin (PNET) | renal cell carcinoma (RCC)		191	9	10.12
sunitinib	FLT3 inhibitor | KIT inhibitor | PDGFR tyrosine kinase receptor inhibitor | RET tyrosine kinase inhibitor | VEGFR inhibitor	TBK1	Serine/threonine-protein kinase TBK1	CHEMBL5408	Q9UHD2	Enzyme	Enzyme	Kinase	Protein Kinase	Other protein kinase group	Other protein kinase IKK family		8	6.92	3086686	R4A	Launched	oncology | oncology | oncology	gastrointestinal stromal tumors (GIST) | neuroendocrine tumors of pancreatic origin (PNET) | renal cell carcinoma (RCC)		191	9	10.12
sunitinib	FLT3 inhibitor | KIT inhibitor | PDGFR tyrosine kinase receptor inhibitor | RET tyrosine kinase inhibitor | VEGFR inhibitor	TLK1	Serine/threonine-protein kinase tousled-like 1	CHEMBL5388	Q9UKI8	Enzyme	Enzyme	Kinase	Protein Kinase	Other protein kinase group	Other protein kinase TLK family		9	6.13	3086686	R4A	Launched	oncology | oncology | oncology	gastrointestinal stromal tumors (GIST) | neuroendocrine tumors of pancreatic origin (PNET) | renal cell carcinoma (RCC)		191	9	10.12
sunitinib	FLT3 inhibitor | KIT inhibitor | PDGFR tyrosine kinase receptor inhibitor | RET tyrosine kinase inhibitor | VEGFR inhibitor	TLK2	Serine/threonine-protein kinase tousled-like 2	CHEMBL5404	Q86UE8	Enzyme	Enzyme	Kinase	Protein Kinase	Other protein kinase group	Other protein kinase TLK family		9	6.48	3086686	R4A	Launched	oncology | oncology | oncology	gastrointestinal stromal tumors (GIST) | neuroendocrine tumors of pancreatic origin (PNET) | renal cell carcinoma (RCC)		191	9	10.12
sunitinib	FLT3 inhibitor | KIT inhibitor | PDGFR tyrosine kinase receptor inhibitor | RET tyrosine kinase inhibitor | VEGFR inhibitor	TNIK	TRAF2- and NCK-interacting kinase	CHEMBL4527	Q9UKE5	Enzyme	Enzyme	Kinase	Protein Kinase	STE protein kinase group	STE protein kinase STE20 family	STE protein kinase MSN subfamily	9	7.6	3086686	R4A	Launched	oncology | oncology | oncology	gastrointestinal stromal tumors (GIST) | neuroendocrine tumors of pancreatic origin (PNET) | renal cell carcinoma (RCC)		191	9	10.12
sunitinib	FLT3 inhibitor | KIT inhibitor | PDGFR tyrosine kinase receptor inhibitor | RET tyrosine kinase inhibitor | VEGFR inhibitor	TNK1	Non-receptor tyrosine-protein kinase TNK1	CHEMBL5334	Q13470	Enzyme	Enzyme	Kinase	Protein Kinase	TK protein kinase group	Tyrosine protein kinase Ack family		9	6.17	3086686	R4A	Launched	oncology | oncology | oncology	gastrointestinal stromal tumors (GIST) | neuroendocrine tumors of pancreatic origin (PNET) | renal cell carcinoma (RCC)		191	9	10.12
sunitinib	FLT3 inhibitor | KIT inhibitor | PDGFR tyrosine kinase receptor inhibitor | RET tyrosine kinase inhibitor | VEGFR inhibitor	TTK	Dual specificity protein kinase TTK	CHEMBL3983	P33981	Enzyme	Enzyme	Kinase	Protein Kinase	Other protein kinase group	Other protein kinase TTK family		9	7.2	3086686	R4A	Launched	oncology | oncology | oncology	gastrointestinal stromal tumors (GIST) | neuroendocrine tumors of pancreatic origin (PNET) | renal cell carcinoma (RCC)		191	9	10.12
sunitinib	FLT3 inhibitor | KIT inhibitor | PDGFR tyrosine kinase receptor inhibitor | RET tyrosine kinase inhibitor | VEGFR inhibitor	TYK2	Tyrosine-protein kinase TYK2	CHEMBL3553	P29597	Enzyme	Enzyme	Kinase	Protein Kinase	TK protein kinase group	Tyrosine protein kinase JakA family		8	6.44	3086686	R4A	Launched	oncology | oncology | oncology	gastrointestinal stromal tumors (GIST) | neuroendocrine tumors of pancreatic origin (PNET) | renal cell carcinoma (RCC)		191	9	10.12
sunitinib	FLT3 inhibitor | KIT inhibitor | PDGFR tyrosine kinase receptor inhibitor | RET tyrosine kinase inhibitor | VEGFR inhibitor	TYRO3	Tyrosine-protein kinase receptor TYRO3	CHEMBL5314	Q06418	Enzyme	Enzyme	Kinase	Protein Kinase	TK protein kinase group	Tyrosine protein kinase Axl family		9	7.31	3086686	R4A	Launched	oncology | oncology | oncology	gastrointestinal stromal tumors (GIST) | neuroendocrine tumors of pancreatic origin (PNET) | renal cell carcinoma (RCC)		191	9	10.12
sunitinib	FLT3 inhibitor | KIT inhibitor | PDGFR tyrosine kinase receptor inhibitor | RET tyrosine kinase inhibitor | VEGFR inhibitor	ULK1	Serine/threonine-protein kinase ULK1	CHEMBL6006	O75385	Enzyme	Enzyme	Kinase	Protein Kinase	Other protein kinase group	Other protein kinase ULK family		8	7.64	3086686	R4A	Launched	oncology | oncology | oncology	gastrointestinal stromal tumors (GIST) | neuroendocrine tumors of pancreatic origin (PNET) | renal cell carcinoma (RCC)		191	9	10.12
sunitinib	FLT3 inhibitor | KIT inhibitor | PDGFR tyrosine kinase receptor inhibitor | RET tyrosine kinase inhibitor | VEGFR inhibitor	ULK2	Serine/threonine-protein kinase ULK2	CHEMBL5435	Q8IYT8	Enzyme	Enzyme	Kinase	Protein Kinase	Other protein kinase group	Other protein kinase ULK family		8	7.89	3086686	R4A	Launched	oncology | oncology | oncology	gastrointestinal stromal tumors (GIST) | neuroendocrine tumors of pancreatic origin (PNET) | renal cell carcinoma (RCC)		191	9	10.12
sunitinib	FLT3 inhibitor | KIT inhibitor | PDGFR tyrosine kinase receptor inhibitor | RET tyrosine kinase inhibitor | VEGFR inhibitor	ULK3	Serine/threonine-protein kinase ULK3	CHEMBL5047	Q6PHR2	Enzyme	Enzyme	Kinase	Protein Kinase	Other protein kinase group	Other protein kinase ULK family		8	7.38	3086686	R4A	Launched	oncology | oncology | oncology	gastrointestinal stromal tumors (GIST) | neuroendocrine tumors of pancreatic origin (PNET) | renal cell carcinoma (RCC)		191	9	10.12
sunitinib	FLT3 inhibitor | KIT inhibitor | PDGFR tyrosine kinase receptor inhibitor | RET tyrosine kinase inhibitor | VEGFR inhibitor	YES1	Tyrosine-protein kinase YES	CHEMBL2073	P07947	Enzyme	Enzyme	Kinase	Protein Kinase	TK protein kinase group	Tyrosine protein kinase Src family		9	6.92	3086686	R4A	Launched	oncology | oncology | oncology	gastrointestinal stromal tumors (GIST) | neuroendocrine tumors of pancreatic origin (PNET) | renal cell carcinoma (RCC)		191	9	10.12
PD-153035	EGFR inhibitor	ABL1	Tyrosine-protein kinase ABL	CHEMBL1862	P00519	Enzyme	Enzyme	Kinase	Protein Kinase	TK protein kinase group	Tyrosine protein kinase Abl family		8	7.52	4705	R4A	Phase 1				8	9	10.6
PD-153035	EGFR inhibitor	CYP1A2	Cytochrome P450 1A2	CHEMBL3356	P05177	Enzyme	Enzyme	Cytochrome P450	Cytochrome P450 family 1	Cytochrome P450 family 1A	Cytochrome P450 1A2		8	6.3	4705	R4A	Phase 1				8	9	10.6
PD-153035	EGFR inhibitor	CYP2C9	Cytochrome P450 2C9	CHEMBL3397	P11712	Enzyme	Enzyme	Cytochrome P450	Cytochrome P450 family 2	Cytochrome P450 family 2C	Cytochrome P450 2C9		8	6.4	4705	R4A	Phase 1				8	9	10.6
PD-153035	EGFR inhibitor	FBP1	Fructose-1,6-bisphosphatase	CHEMBL3975	P09467	Enzyme	Enzyme	Phosphatase					8	6	4705	R4A	Phase 1				8	9	10.6
PD-153035	EGFR inhibitor	GAK	Serine/threonine-protein kinase GAK	CHEMBL4355	O14976	Enzyme	Enzyme	Kinase	Protein Kinase	Other protein kinase group	Other protein kinase NAK family		9	7.54	4705	R4A	Phase 1				8	9	10.6
PD-153035	EGFR inhibitor	MKNK1	MAP kinase-interacting serine/threonine-protein kinase MNK1	CHEMBL4718	Q9BUB5	Enzyme	Enzyme	Kinase	Protein Kinase	CAMK protein kinase group	CAMK protein kinase MAPKAPK family	CAMK protein kinase MNK subfamily	8	6.2	4705	R4A	Phase 1				8	9	10.6
URMC-099	mixed lineage kinase inhibitor	ABL1	Tyrosine-protein kinase ABL	CHEMBL1862	P00519	Enzyme	Enzyme	Kinase	Protein Kinase	TK protein kinase group	Tyrosine protein kinase Abl family		9	8.52	54764565	R4A	Preclinical				26	9	8.52
URMC-099	mixed lineage kinase inhibitor	AURKA	Serine/threonine-protein kinase Aurora-A	CHEMBL4722	O14965	Enzyme	Enzyme	Kinase	Protein Kinase	Other protein kinase group	Other protein kinase AUR family		9	6.97	54764565	R4A	Preclinical				26	9	8.52
URMC-099	mixed lineage kinase inhibitor	AURKB	Serine/threonine-protein kinase Aurora-B	CHEMBL2185	Q96GD4	Enzyme	Enzyme	Kinase	Protein Kinase	Other protein kinase group	Other protein kinase AUR family		9	6.91	54764565	R4A	Preclinical				26	9	8.52
URMC-099	mixed lineage kinase inhibitor	AURKC	Serine/threonine-protein kinase Aurora-C	CHEMBL3935	Q9UQB9	Enzyme	Enzyme	Kinase	Protein Kinase	Other protein kinase group	Other protein kinase AUR family		9	6.54	54764565	R4A	Preclinical				26	9	8.52
URMC-099	mixed lineage kinase inhibitor	CHUK	Inhibitor of nuclear factor kappa B kinase alpha subunit	CHEMBL3476	O15111	Enzyme	Enzyme	Kinase	Protein Kinase	Other protein kinase group			9	6.23	54764565	R4A	Preclinical				26	9	8.52
URMC-099	mixed lineage kinase inhibitor	DLK1	Protein delta homolog 1	CHEMBL5671	P80370	Enzyme	Unclassified protein						9	7.16	54764565	R4A	Preclinical				26	9	8.52
URMC-099	mixed lineage kinase inhibitor	FLT1	Vascular endothelial growth factor receptor 1	CHEMBL1868	P17948	Enzyme	Enzyme	Kinase	Protein Kinase	TK protein kinase group	Tyrosine protein kinase VEGFR family		9	7.41	54764565	R4A	Preclinical				26	9	8.52
URMC-099	mixed lineage kinase inhibitor	IGF1R	Insulin-like growth factor I receptor	CHEMBL1957	P08069	Enzyme	Enzyme	Kinase	Protein Kinase	TK protein kinase group	Tyrosine protein kinase InsR family		9	6.51	54764565	R4A	Preclinical				26	9	8.52
URMC-099	mixed lineage kinase inhibitor	IKBKB	Inhibitor of nuclear factor kappa B kinase beta subunit	CHEMBL1991	O14920	Enzyme	Enzyme	Kinase	Protein Kinase	Other protein kinase group			9	6.59	54764565	R4A	Preclinical				26	9	8.52
URMC-099	mixed lineage kinase inhibitor	INSR	Insulin receptor	CHEMBL1981	P06213	Enzyme	Enzyme	Kinase	Protein Kinase	TK protein kinase group	Tyrosine protein kinase InsR family		9	6.7	54764565	R4A	Preclinical				26	9	8.52
URMC-099	mixed lineage kinase inhibitor	LCK	Tyrosine-protein kinase LCK	CHEMBL258	P06239	Enzyme	Enzyme	Kinase	Protein Kinase	TK protein kinase group	Tyrosine protein kinase Src family		9	6.48	54764565	R4A	Preclinical				26	9	8.52
URMC-099	mixed lineage kinase inhibitor	MET	Hepatocyte growth factor receptor	CHEMBL3717	P08581	Enzyme	Enzyme	Kinase	Protein Kinase	TK protein kinase group	Tyrosine protein kinase Met family		9	6.75	54764565	R4A	Preclinical				26	9	8.52
URMC-099	mixed lineage kinase inhibitor	NTRK1	Nerve growth factor receptor Trk-A	CHEMBL2815	P04629	Enzyme	Enzyme	Kinase	Protein Kinase	TK protein kinase group	Tyrosine protein kinase Trk family		9	7.07	54764565	R4A	Preclinical				26	9	8.52
URMC-099	mixed lineage kinase inhibitor	NTRK2	Neurotrophic tyrosine kinase receptor type 2	CHEMBL4898	Q16620	Enzyme	Enzyme	Kinase	Protein Kinase	TK protein kinase group	Tyrosine protein kinase Trk family		9	6.66	54764565	R4A	Preclinical				26	9	8.52
URMC-099	mixed lineage kinase inhibitor	ROCK2	Rho-associated protein kinase 2	CHEMBL2973	O75116	Enzyme	Enzyme	Kinase	Protein Kinase	AGC protein kinase group	AGC protein kinase DMPK family	AGC protein kinase ROCK subfamily	9	6.96	54764565	R4A	Preclinical				26	9	8.52
URMC-099	mixed lineage kinase inhibitor	SGK1	Serine/threonine-protein kinase Sgk1	CHEMBL2343	O00141	Enzyme	Enzyme	Kinase	Protein Kinase	AGC protein kinase group	AGC protein kinase SGK family		9	6.7	54764565	R4A	Preclinical				26	9	8.52
URMC-099	mixed lineage kinase inhibitor	SYK	Tyrosine-protein kinase SYK	CHEMBL2599	P43405	Enzyme	Enzyme	Kinase	Protein Kinase	TK protein kinase group	Tyrosine protein kinase Syk family		9	6.14	54764565	R4A	Preclinical				26	9	8.52
URMC-099	mixed lineage kinase inhibitor	TNIK	TRAF2- and NCK-interacting kinase	CHEMBL4527	Q9UKE5	Enzyme	Enzyme	Kinase	Protein Kinase	STE protein kinase group	STE protein kinase STE20 family	STE protein kinase MSN subfamily	9	8.28	54764565	R4A	Preclinical				26	9	8.52
siramesine	sigma receptor antagonist	TMEM97	Sigma intracellular receptor 2	CHEMBL4105907	Q5BJF2	Membrane receptor	Membrane receptor						9	9.92	9829526	R4A	Phase 2				5	9	9.92
balicatib	cathepsin inhibitor	CTSB	Cathepsin B	CHEMBL4072	P07858	Enzyme	Enzyme	Protease	Cysteine protease	Cysteine protease CA clan	Cysteine protease C1A family		9	7.21	10201696	R4A	Phase 2				4	9	9.22
balicatib	cathepsin inhibitor	CTSD	Cathepsin D	CHEMBL2581	P07339	Enzyme	Enzyme	Protease	Aspartic protease	Aspartic protease AA clan	Aspartic protease A1A subfamily		9	8.89	10201696	R4A	Phase 2				4	9	9.22
balicatib	cathepsin inhibitor	CTSL	Cathepsin L	CHEMBL3837	P07711	Enzyme	Enzyme	Protease	Cysteine protease	Cysteine protease CA clan	Cysteine protease C1A family		9	7.32	10201696	R4A	Phase 2				4	9	9.22
ceritinib	ALK tyrosine kinase receptor inhibitor	ABCB1	P-glycoprotein 1	CHEMBL4302	P08183	Enzyme	Transporter	Primary active transporter	ATP-binding cassette	ABCB subfamily			9	7.05	57379345	R4A	Launched	oncology	non-small cell lung cancer (NSCLC)		20	9	9.7
ceritinib	ALK tyrosine kinase receptor inhibitor	CAMK4	CaM kinase IV	CHEMBL2494	Q16566	Enzyme	Enzyme	Kinase	Protein Kinase	CAMK protein kinase group	CAMK protein kinase CAMK1 family		9	6.2	57379345	R4A	Launched	oncology	non-small cell lung cancer (NSCLC)		20	9	9.7
ceritinib	ALK tyrosine kinase receptor inhibitor	EGFR	Epidermal growth factor receptor erbB1	CHEMBL203	P00533	Enzyme	Enzyme	Kinase	Protein Kinase	TK protein kinase group	Tyrosine protein kinase EGFR family		9	7.72	57379345	R4A	Launched	oncology	non-small cell lung cancer (NSCLC)		20	9	9.7
ceritinib	ALK tyrosine kinase receptor inhibitor	FER	Tyrosine-protein kinase FER	CHEMBL3982	P16591	Enzyme	Enzyme	Kinase	Protein Kinase	TK protein kinase group	Tyrosine protein kinase Fer family		9	6.67	57379345	R4A	Launched	oncology	non-small cell lung cancer (NSCLC)		20	9	9.7
ceritinib	ALK tyrosine kinase receptor inhibitor	FGFR2	Fibroblast growth factor receptor 2	CHEMBL4142	P21802	Enzyme	Enzyme	Kinase	Protein Kinase	TK protein kinase group	Tyrosine protein kinase FGFR family		9	6.58	57379345	R4A	Launched	oncology	non-small cell lung cancer (NSCLC)		20	9	9.7
ceritinib	ALK tyrosine kinase receptor inhibitor	FGFR3	Fibroblast growth factor receptor 3	CHEMBL2742	P22607	Enzyme	Enzyme	Kinase	Protein Kinase	TK protein kinase group	Tyrosine protein kinase FGFR family		9	6.37	57379345	R4A	Launched	oncology	non-small cell lung cancer (NSCLC)		20	9	9.7
ceritinib	ALK tyrosine kinase receptor inhibitor	FGFR4	Fibroblast growth factor receptor 4	CHEMBL3973	P22455	Enzyme	Enzyme	Kinase	Protein Kinase	TK protein kinase group	Tyrosine protein kinase FGFR family		9	6.02	57379345	R4A	Launched	oncology	non-small cell lung cancer (NSCLC)		20	9	9.7
ceritinib	ALK tyrosine kinase receptor inhibitor	JAK2	Tyrosine-protein kinase JAK2	CHEMBL2971	O60674	Enzyme	Enzyme	Kinase	Protein Kinase	TK protein kinase group	Tyrosine protein kinase JakA family		9	6.21	57379345	R4A	Launched	oncology	non-small cell lung cancer (NSCLC)		20	9	9.7
ceritinib	ALK tyrosine kinase receptor inhibitor	LCK	Tyrosine-protein kinase LCK	CHEMBL258	P06239	Enzyme	Enzyme	Kinase	Protein Kinase	TK protein kinase group	Tyrosine protein kinase Src family		9	6.25	57379345	R4A	Launched	oncology	non-small cell lung cancer (NSCLC)		20	9	9.7
ceritinib	ALK tyrosine kinase receptor inhibitor	LYN	Tyrosine-protein kinase Lyn	CHEMBL3905	P07948	Enzyme	Enzyme	Kinase	Protein Kinase	TK protein kinase group	Tyrosine protein kinase Src family		9	6.08	57379345	R4A	Launched	oncology	non-small cell lung cancer (NSCLC)		20	9	9.7
ceritinib	ALK tyrosine kinase receptor inhibitor	MET	Hepatocyte growth factor receptor	CHEMBL3717	P08581	Enzyme	Enzyme	Kinase	Protein Kinase	TK protein kinase group	Tyrosine protein kinase Met family		9	6.57	57379345	R4A	Launched	oncology	non-small cell lung cancer (NSCLC)		20	9	9.7
ceritinib	ALK tyrosine kinase receptor inhibitor	PTK2	Focal adhesion kinase 1	CHEMBL2695	Q05397	Enzyme	Enzyme	Kinase	Protein Kinase	TK protein kinase group	Tyrosine protein kinase Fak family		9	6.66	57379345	R4A	Launched	oncology	non-small cell lung cancer (NSCLC)		20	9	9.7
ceritinib	ALK tyrosine kinase receptor inhibitor	RET	Tyrosine-protein kinase receptor RET	CHEMBL2041	P07949	Enzyme	Enzyme	Kinase	Protein Kinase	TK protein kinase group	Tyrosine protein kinase Ret family		9	6.4	57379345	R4A	Launched	oncology	non-small cell lung cancer (NSCLC)		20	9	9.7
ceritinib	ALK tyrosine kinase receptor inhibitor	ROS1	Proto-oncogene tyrosine-protein kinase ROS	CHEMBL5568	P08922	Enzyme	Enzyme	Kinase	Protein Kinase	TK protein kinase group	Tyrosine protein kinase Sev family		9	9.4	57379345	R4A	Launched	oncology	non-small cell lung cancer (NSCLC)		20	9	9.7
ceritinib	ALK tyrosine kinase receptor inhibitor	TNK1	Non-receptor tyrosine-protein kinase TNK1	CHEMBL5334	Q13470	Enzyme	Enzyme	Kinase	Protein Kinase	TK protein kinase group	Tyrosine protein kinase Ack family		9	7.57	57379345	R4A	Launched	oncology	non-small cell lung cancer (NSCLC)		20	9	9.7
ceritinib	ALK tyrosine kinase receptor inhibitor	TNK2	Tyrosine kinase non-receptor protein 2	CHEMBL4599	Q07912	Enzyme	Enzyme	Kinase	Protein Kinase	TK protein kinase group	Tyrosine protein kinase Ack family		9	7.47	57379345	R4A	Launched	oncology	non-small cell lung cancer (NSCLC)		20	9	9.7
BCX-1470	complement inhibitor | serine protease inhibitor	C1S	Complement C1s	CHEMBL3913	P09871	Enzyme	Enzyme	Protease	Serine protease	Serine protease PA clan	Serine protease S1A subfamily		9	8.8	9822205	R4A	Phase 1				2	9	8.8
metixene	acetylcholine receptor antagonist	ADRA1A	Alpha-1a adrenergic receptor	CHEMBL229	P35348	Membrane receptor	Membrane receptor	Family A G protein-coupled receptor	Small molecule receptor (family A GPCR)	Monoamine receptor	Adrenergic receptor		8	6.23	4167	R4A	Launched	neurology/psychiatry	Parkinson's Disease		5	8	8.28
metixene	acetylcholine receptor antagonist	CHRM1	Muscarinic acetylcholine receptor M1	CHEMBL216	P11229	Membrane receptor	Membrane receptor	Family A G protein-coupled receptor	Small molecule receptor (family A GPCR)	Monoamine receptor	Acetylcholine receptor		8	7.96	4167	R4A	Launched	neurology/psychiatry	Parkinson's Disease		5	8	8.28
metixene	acetylcholine receptor antagonist	CHRM2	Muscarinic acetylcholine receptor M2	CHEMBL211	P08172	Membrane receptor	Membrane receptor	Family A G protein-coupled receptor	Small molecule receptor (family A GPCR)	Monoamine receptor	Acetylcholine receptor		8	8.28	4167	R4A	Launched	neurology/psychiatry	Parkinson's Disease		5	8	8.28
metixene	acetylcholine receptor antagonist	DRD3	Dopamine D3 receptor	CHEMBL234	P35462	Membrane receptor	Membrane receptor	Family A G protein-coupled receptor	Small molecule receptor (family A GPCR)	Monoamine receptor	Dopamine receptor		8	6.13	4167	R4A	Launched	neurology/psychiatry	Parkinson's Disease		5	8	8.28
KW-2449	Abl kinase inhibitor | Aurora kinase inhibitor | FLT3 inhibitor	FLJ45252	Uncharacterized protein FLJ45252	CHEMBL4105933	Q6ZSR9	Enzyme	Unclassified protein						9	6.54	11427553	R4A	Phase 1				185	9	8.54
KW-2449	Abl kinase inhibitor | Aurora kinase inhibitor | FLT3 inhibitor	AAK1	Adaptor-associated kinase	CHEMBL3830	Q2M2I8	Enzyme	Enzyme	Kinase	Protein Kinase	Other protein kinase group	Other protein kinase NAK family		8	7.32	11427553	R4A	Phase 1				185	9	8.54
KW-2449	Abl kinase inhibitor | Aurora kinase inhibitor | FLT3 inhibitor	ABL2	Tyrosine-protein kinase ABL2	CHEMBL4014	P42684	Enzyme	Enzyme	Kinase	Protein Kinase	TK protein kinase group	Tyrosine protein kinase Abl family		8	6.6	11427553	R4A	Phase 1				185	9	8.54
KW-2449	Abl kinase inhibitor | Aurora kinase inhibitor | FLT3 inhibitor	ACVR1	Activin receptor type-1	CHEMBL5903	Q04771	Enzyme	Enzyme	Kinase	Protein Kinase	TKL protein kinase group	TKL protein kinase STKR family	TKL protein kinase STKR1	8	6.85	11427553	R4A	Phase 1				185	9	8.54
KW-2449	Abl kinase inhibitor | Aurora kinase inhibitor | FLT3 inhibitor	ACVR2A	Activin receptor type-2A	CHEMBL5616	P27037	Enzyme	Enzyme	Kinase	Protein Kinase	TKL protein kinase group	TKL protein kinase STKR family	TKL protein kinase STKR Type 2 subfamily	8	6.5	11427553	R4A	Phase 1				185	9	8.54
KW-2449	Abl kinase inhibitor | Aurora kinase inhibitor | FLT3 inhibitor	ACVR2B	Activin receptor type-2B	CHEMBL5466	Q13705	Enzyme	Enzyme	Kinase	Protein Kinase	TKL protein kinase group	TKL protein kinase STKR family	TKL protein kinase STKR Type 2 subfamily	8	6.43	11427553	R4A	Phase 1				185	9	8.54
KW-2449	Abl kinase inhibitor | Aurora kinase inhibitor | FLT3 inhibitor	ALK	ALK tyrosine kinase receptor	CHEMBL4247	Q9UM73	Enzyme	Enzyme	Kinase	Protein Kinase	TKL protein kinase group	TKL protein kinase STKR family	TKL protein kinase STKR Type 1 subfamily	8	6.18	11427553	R4A	Phase 1				185	9	8.54
KW-2449	Abl kinase inhibitor | Aurora kinase inhibitor | FLT3 inhibitor	ANKK1	Ankyrin repeat and protein kinase domain-containing protein 1	CHEMBL5547	Q8NFD2	Enzyme	Enzyme	Kinase	Protein Kinase	TKL protein kinase group	TKL protein kinase RIPK family		8	7.09	11427553	R4A	Phase 1				185	9	8.54
KW-2449	Abl kinase inhibitor | Aurora kinase inhibitor | FLT3 inhibitor	AURKC	Serine/threonine-protein kinase Aurora-C	CHEMBL3935	Q9UQB9	Enzyme	Enzyme	Kinase	Protein Kinase	Other protein kinase group	Other protein kinase AUR family		8	7.23	11427553	R4A	Phase 1				185	9	8.54
KW-2449	Abl kinase inhibitor | Aurora kinase inhibitor | FLT3 inhibitor	AXL	Tyrosine-protein kinase receptor UFO	CHEMBL4895	P30530	Enzyme	Enzyme	Kinase	Protein Kinase	TK protein kinase group	Tyrosine protein kinase Axl family		8	6.75	11427553	R4A	Phase 1				185	9	8.54
KW-2449	Abl kinase inhibitor | Aurora kinase inhibitor | FLT3 inhibitor	BMP2K	BMP-2-inducible protein kinase	CHEMBL4522	Q9NSY1	Enzyme	Enzyme	Kinase	Protein Kinase	Other protein kinase group	Other protein kinase NAK family		8	8.02	11427553	R4A	Phase 1				185	9	8.54
KW-2449	Abl kinase inhibitor | Aurora kinase inhibitor | FLT3 inhibitor	BMPR1B	Bone morphogenetic protein receptor type-1B	CHEMBL5476	O00238	Enzyme	Enzyme	Kinase	Protein Kinase	TKL protein kinase group	TKL protein kinase STKR family	TKL protein kinase STKR Type 1 subfamily	8	6.92	11427553	R4A	Phase 1				185	9	8.54
KW-2449	Abl kinase inhibitor | Aurora kinase inhibitor | FLT3 inhibitor	BMPR2	Bone morphogenetic protein receptor type-2	CHEMBL5467	Q13873	Enzyme	Enzyme	Kinase	Protein Kinase	TKL protein kinase group	TKL protein kinase STKR family	TKL protein kinase STKR Type 2 subfamily	8	6.43	11427553	R4A	Phase 1				185	9	8.54
KW-2449	Abl kinase inhibitor | Aurora kinase inhibitor | FLT3 inhibitor	BTK	Tyrosine-protein kinase BTK	CHEMBL5251	Q06187	Enzyme	Enzyme	Kinase	Protein Kinase	TK protein kinase group	Tyrosine protein kinase Tec family		8	6	11427553	R4A	Phase 1				185	9	8.54
KW-2449	Abl kinase inhibitor | Aurora kinase inhibitor | FLT3 inhibitor	C8ORF44-SGK3, SGK3	Serine/threonine-protein kinase Sgk3	CHEMBL6186	Q96BR1	Enzyme	Enzyme	Kinase	Protein Kinase	AGC protein kinase group	AGC protein kinase SGK family		8	7.02	11427553	R4A	Phase 1				185	9	8.54
KW-2449	Abl kinase inhibitor | Aurora kinase inhibitor | FLT3 inhibitor	CAMK1D	CaM kinase I delta	CHEMBL5073	Q8IU85	Enzyme	Enzyme	Kinase	Protein Kinase	CAMK protein kinase group	CAMK protein kinase CAMK1 family		8	6.28	11427553	R4A	Phase 1				185	9	8.54
KW-2449	Abl kinase inhibitor | Aurora kinase inhibitor | FLT3 inhibitor	CAMKK1	CaM-kinase kinase alpha	CHEMBL5256	Q8N5S9	Enzyme	Enzyme	Kinase	Protein Kinase	Other protein kinase group	Other protein kinase CAMKK family	Other protein kinase Meta subfamily	8	6.68	11427553	R4A	Phase 1				185	9	8.54
KW-2449	Abl kinase inhibitor | Aurora kinase inhibitor | FLT3 inhibitor	CAMKK2	CaM-kinase kinase beta	CHEMBL5284	Q96RR4	Enzyme	Enzyme	Kinase	Protein Kinase	Other protein kinase group	Other protein kinase CAMKK family	Other protein kinase Meta subfamily	8	6.33	11427553	R4A	Phase 1				185	9	8.54
KW-2449	Abl kinase inhibitor | Aurora kinase inhibitor | FLT3 inhibitor	CDK14	Serine/threonine-protein kinase PFTAIRE-1	CHEMBL6162	O94921	Enzyme	Enzyme	Kinase	Protein Kinase	CMGC protein kinase group	CMGC protein kinase CDK family	CMGC protein kinase PFTAIRE	8	6.06	11427553	R4A	Phase 1				185	9	8.54
KW-2449	Abl kinase inhibitor | Aurora kinase inhibitor | FLT3 inhibitor	CDK16	Serine/threonine-protein kinase PCTAIRE-1	CHEMBL4597	Q00536	Enzyme	Enzyme	Kinase	Protein Kinase	CMGC protein kinase group	CMGC protein kinase CDK family	CMGC protein kinase TAIRE subfamily	8	6.08	11427553	R4A	Phase 1				185	9	8.54
KW-2449	Abl kinase inhibitor | Aurora kinase inhibitor | FLT3 inhibitor	CDK4	Cyclin-dependent kinase 4	CHEMBL331	P11802	Enzyme	Enzyme	Kinase	Protein Kinase	CMGC protein kinase group			8	6.14	11427553	R4A	Phase 1				185	9	8.54
KW-2449	Abl kinase inhibitor | Aurora kinase inhibitor | FLT3 inhibitor	CDK7	Cyclin-dependent kinase 7	CHEMBL3055	P50613	Enzyme	Enzyme	Kinase	Protein Kinase	CMGC protein kinase group	CMGC protein kinase CDK family	CMGC protein kinase CDK7 subfamily	8	6.72	11427553	R4A	Phase 1				185	9	8.54
KW-2449	Abl kinase inhibitor | Aurora kinase inhibitor | FLT3 inhibitor	CHEK1	Serine/threonine-protein kinase Chk1	CHEMBL4630	O14757	Enzyme	Enzyme	Kinase	Protein Kinase	CAMK protein kinase group	CAMK protein kinase CAMK1 family	CAMK protein kinase CHK1 subfamily	8	6.15	11427553	R4A	Phase 1				185	9	8.54
KW-2449	Abl kinase inhibitor | Aurora kinase inhibitor | FLT3 inhibitor	CHEK2	Serine/threonine-protein kinase Chk2	CHEMBL2527	O96017	Enzyme	Enzyme	Kinase	Protein Kinase	CAMK protein kinase group	CAMK protein kinase RAD53 family		8	7.02	11427553	R4A	Phase 1				185	9	8.54
KW-2449	Abl kinase inhibitor | Aurora kinase inhibitor | FLT3 inhibitor	CHUK	Inhibitor of nuclear factor kappa B kinase alpha subunit	CHEMBL3476	O15111	Enzyme	Enzyme	Kinase	Protein Kinase	Other protein kinase group			8	6.75	11427553	R4A	Phase 1				185	9	8.54
KW-2449	Abl kinase inhibitor | Aurora kinase inhibitor | FLT3 inhibitor	CIT	Citron Rho-interacting kinase	CHEMBL5579	O14578	Enzyme	Enzyme	Kinase	Protein Kinase	AGC protein kinase group	AGC protein kinase DMPK family	AGC protein kinase CRIK subfamily	8	6.19	11427553	R4A	Phase 1				185	9	8.54
KW-2449	Abl kinase inhibitor | Aurora kinase inhibitor | FLT3 inhibitor	CLK1	Dual specificity protein kinase CLK1	CHEMBL4224	P49759	Enzyme	Enzyme	Kinase	Protein Kinase	CMGC protein kinase group	CMGC protein kinase CLK family		8	7.19	11427553	R4A	Phase 1				185	9	8.54
KW-2449	Abl kinase inhibitor | Aurora kinase inhibitor | FLT3 inhibitor	CLK2	Dual specificity protein kinase CLK2	CHEMBL4225	P49760	Enzyme	Enzyme	Kinase	Protein Kinase	CMGC protein kinase group	CMGC protein kinase CLK family		8	7.03	11427553	R4A	Phase 1				185	9	8.54
KW-2449	Abl kinase inhibitor | Aurora kinase inhibitor | FLT3 inhibitor	CLK4	Dual specificity protein kinase CLK4	CHEMBL4203	Q9HAZ1	Enzyme	Enzyme	Kinase	Protein Kinase	CMGC protein kinase group	CMGC protein kinase CLK family		8	7.31	11427553	R4A	Phase 1				185	9	8.54
KW-2449	Abl kinase inhibitor | Aurora kinase inhibitor | FLT3 inhibitor	CSF1R	Macrophage colony stimulating factor receptor	CHEMBL1844	P07333	Enzyme	Enzyme	Kinase	Protein Kinase	TK protein kinase group	Tyrosine protein kinase PDGFR family		8	6.92	11427553	R4A	Phase 1				185	9	8.54
KW-2449	Abl kinase inhibitor | Aurora kinase inhibitor | FLT3 inhibitor	CSNK1E, TPTEP2-CSNK1E	Casein kinase I epsilon	CHEMBL4937	P49674	Enzyme	Enzyme	Kinase	Protein Kinase	CK1 protein kinase group	CK1 protein kinase CK1 family		8	6.2	11427553	R4A	Phase 1				185	9	8.54
KW-2449	Abl kinase inhibitor | Aurora kinase inhibitor | FLT3 inhibitor	CSNK1G2	Casein kinase I gamma 2	CHEMBL2543	P78368	Enzyme	Enzyme	Kinase	Protein Kinase	CK1 protein kinase group	CK1 protein kinase CK1 family		8	6.24	11427553	R4A	Phase 1				185	9	8.54
KW-2449	Abl kinase inhibitor | Aurora kinase inhibitor | FLT3 inhibitor	CSNK2A2	Casein kinase II alpha (prime)	CHEMBL4070	P19784	Enzyme	Enzyme	Kinase	Protein Kinase	Other protein kinase group	Other protein kinase CK2 family		8	6.64	11427553	R4A	Phase 1				185	9	8.54
KW-2449	Abl kinase inhibitor | Aurora kinase inhibitor | FLT3 inhibitor	DAPK1	Death-associated protein kinase 1	CHEMBL2558	P53355	Enzyme	Enzyme	Kinase	Protein Kinase	CAMK protein kinase group	CAMK protein kinase DAPK family		8	6.44	11427553	R4A	Phase 1				185	9	8.54
KW-2449	Abl kinase inhibitor | Aurora kinase inhibitor | FLT3 inhibitor	DAPK3	Death-associated protein kinase 3	CHEMBL2468	O43293	Enzyme	Enzyme	Kinase	Protein Kinase	CAMK protein kinase group	CAMK protein kinase DAPK family		8	6.51	11427553	R4A	Phase 1				185	9	8.54
KW-2449	Abl kinase inhibitor | Aurora kinase inhibitor | FLT3 inhibitor	DCLK3	Serine/threonine-protein kinase DCLK3	CHEMBL6123	Q9C098	Enzyme	Enzyme	Kinase	Protein Kinase	CAMK protein kinase group	CAMK protein kinase DCAMK1 family		8	7.07	11427553	R4A	Phase 1				185	9	8.54
KW-2449	Abl kinase inhibitor | Aurora kinase inhibitor | FLT3 inhibitor	DLK1	Protein delta homolog 1	CHEMBL5671	P80370	Enzyme	Unclassified protein						9	7.17	11427553	R4A	Phase 1				185	9	8.54
KW-2449	Abl kinase inhibitor | Aurora kinase inhibitor | FLT3 inhibitor	DSTYK	Dual serine/threonine and tyrosine protein kinase	CHEMBL1908386	Q6XUX3	Enzyme	Enzyme						8	6.18	11427553	R4A	Phase 1				185	9	8.54
KW-2449	Abl kinase inhibitor | Aurora kinase inhibitor | FLT3 inhibitor	DYRK1A	Dual-specificity tyrosine-phosphorylation regulated kinase 1A	CHEMBL2292	Q13627	Enzyme	Enzyme	Kinase	Protein Kinase	CMGC protein kinase group	CMGC protein kinase DYRK family	CMGC protein kinase Dyrk1 subfamily	8	6.75	11427553	R4A	Phase 1				185	9	8.54
KW-2449	Abl kinase inhibitor | Aurora kinase inhibitor | FLT3 inhibitor	DYRK1B	Dual specificity tyrosine-phosphorylation-regulated kinase 1B	CHEMBL5543	Q9Y463	Enzyme	Enzyme	Kinase	Protein Kinase	CMGC protein kinase group	CMGC protein kinase DYRK family	CMGC protein kinase Dyrk1 subfamily	8	6.03	11427553	R4A	Phase 1				185	9	8.54
KW-2449	Abl kinase inhibitor | Aurora kinase inhibitor | FLT3 inhibitor	DYRK2	Dual-specificity tyrosine-phosphorylation regulated kinase 2	CHEMBL4376	Q92630	Enzyme	Enzyme	Kinase	Protein Kinase	CMGC protein kinase group	CMGC protein kinase DYRK family	CMGC protein kinase Dyrk2 subfamily	8	6.41	11427553	R4A	Phase 1				185	9	8.54
KW-2449	Abl kinase inhibitor | Aurora kinase inhibitor | FLT3 inhibitor	EGFR	Epidermal growth factor receptor erbB1	CHEMBL203	P00533	Enzyme	Enzyme	Kinase	Protein Kinase	TK protein kinase group	Tyrosine protein kinase EGFR family		8	6.25	11427553	R4A	Phase 1				185	9	8.54
KW-2449	Abl kinase inhibitor | Aurora kinase inhibitor | FLT3 inhibitor	EIF2AK4	Eukaryotic translation initiation factor 2-alpha kinase 4	CHEMBL5358	Q9P2K8	Enzyme	Enzyme	Kinase	Protein Kinase	Other protein kinase group	Other protein kinase PEK family	Other protein kinase GCN2 subfamily	8	6.48	11427553	R4A	Phase 1				185	9	8.54
KW-2449	Abl kinase inhibitor | Aurora kinase inhibitor | FLT3 inhibitor	EPHA1	Ephrin type-A receptor 1	CHEMBL5810	P21709	Enzyme	Enzyme	Kinase	Protein Kinase	TK protein kinase group	Tyrosine protein kinase Eph family		8	6.82	11427553	R4A	Phase 1				185	9	8.54
KW-2449	Abl kinase inhibitor | Aurora kinase inhibitor | FLT3 inhibitor	EPHA3	Ephrin type-A receptor 3	CHEMBL4954	P29320	Enzyme	Enzyme	Kinase	Protein Kinase	TK protein kinase group	Tyrosine protein kinase Eph family		8	6.09	11427553	R4A	Phase 1				185	9	8.54
KW-2449	Abl kinase inhibitor | Aurora kinase inhibitor | FLT3 inhibitor	EPHA7	Ephrin type-A receptor 7	CHEMBL4602	Q15375	Enzyme	Enzyme	Kinase	Protein Kinase	TK protein kinase group	Tyrosine protein kinase Eph family		8	6.41	11427553	R4A	Phase 1				185	9	8.54
KW-2449	Abl kinase inhibitor | Aurora kinase inhibitor | FLT3 inhibitor	EPHB6	Ephrin type-B receptor 6	CHEMBL5836	O15197	Enzyme	Membrane receptor						8	6.89	11427553	R4A	Phase 1				185	9	8.54
KW-2449	Abl kinase inhibitor | Aurora kinase inhibitor | FLT3 inhibitor	FES	Tyrosine-protein kinase FES	CHEMBL5455	P07332	Enzyme	Enzyme	Kinase	Protein Kinase	TK protein kinase group	Tyrosine protein kinase Fer family		8	6.12	11427553	R4A	Phase 1				185	9	8.54
KW-2449	Abl kinase inhibitor | Aurora kinase inhibitor | FLT3 inhibitor	FGFR2	Fibroblast growth factor receptor 2	CHEMBL4142	P21802	Enzyme	Enzyme	Kinase	Protein Kinase	TK protein kinase group	Tyrosine protein kinase FGFR family		8	6.07	11427553	R4A	Phase 1				185	9	8.54
KW-2449	Abl kinase inhibitor | Aurora kinase inhibitor | FLT3 inhibitor	FGFR3	Fibroblast growth factor receptor 3	CHEMBL2742	P22607	Enzyme	Enzyme	Kinase	Protein Kinase	TK protein kinase group	Tyrosine protein kinase FGFR family		8	6.55	11427553	R4A	Phase 1				185	9	8.54
KW-2449	Abl kinase inhibitor | Aurora kinase inhibitor | FLT3 inhibitor	FGR	Tyrosine-protein kinase FGR	CHEMBL4454	P09769	Enzyme	Enzyme	Kinase	Protein Kinase	TK protein kinase group	Tyrosine protein kinase Src family		8	6.36	11427553	R4A	Phase 1				185	9	8.54
KW-2449	Abl kinase inhibitor | Aurora kinase inhibitor | FLT3 inhibitor	FLT1	Vascular endothelial growth factor receptor 1	CHEMBL1868	P17948	Enzyme	Enzyme	Kinase	Protein Kinase	TK protein kinase group	Tyrosine protein kinase VEGFR family		8	7.14	11427553	R4A	Phase 1				185	9	8.54
KW-2449	Abl kinase inhibitor | Aurora kinase inhibitor | FLT3 inhibitor	FYN	Tyrosine-protein kinase FYN	CHEMBL1841	P06241	Enzyme	Enzyme	Kinase	Protein Kinase	TK protein kinase group	Tyrosine protein kinase Src family		8	6.18	11427553	R4A	Phase 1				185	9	8.54
KW-2449	Abl kinase inhibitor | Aurora kinase inhibitor | FLT3 inhibitor	GAK	Serine/threonine-protein kinase GAK	CHEMBL4355	O14976	Enzyme	Enzyme	Kinase	Protein Kinase	Other protein kinase group	Other protein kinase NAK family		8	6.58	11427553	R4A	Phase 1				185	9	8.54
KW-2449	Abl kinase inhibitor | Aurora kinase inhibitor | FLT3 inhibitor	GRK4	G protein-coupled receptor kinase 4	CHEMBL5861	P32298	Enzyme	Enzyme	Kinase	Protein Kinase	AGC protein kinase group	AGC protein kinase GRK family	AGC protein kinase GRK subfamily	8	7.15	11427553	R4A	Phase 1				185	9	8.54
KW-2449	Abl kinase inhibitor | Aurora kinase inhibitor | FLT3 inhibitor	HIPK1	Homeodomain-interacting protein kinase 1	CHEMBL5427	Q86Z02	Enzyme	Enzyme	Kinase	Protein Kinase	CMGC protein kinase group	CMGC protein kinase DYRK family	CMGC protein kinase HIPK subfamily	8	6.37	11427553	R4A	Phase 1				185	9	8.54
KW-2449	Abl kinase inhibitor | Aurora kinase inhibitor | FLT3 inhibitor	HIPK2	Homeodomain-interacting protein kinase 2	CHEMBL4576	Q9H2X6	Enzyme	Enzyme	Kinase	Protein Kinase	CMGC protein kinase group	CMGC protein kinase DYRK family	CMGC protein kinase HIPK subfamily	8	6.52	11427553	R4A	Phase 1				185	9	8.54
KW-2449	Abl kinase inhibitor | Aurora kinase inhibitor | FLT3 inhibitor	HIPK3	Homeodomain-interacting protein kinase 3	CHEMBL4577	Q9H422	Enzyme	Enzyme	Kinase	Protein Kinase	CMGC protein kinase group	CMGC protein kinase DYRK family	CMGC protein kinase HIPK subfamily	8	6.24	11427553	R4A	Phase 1				185	9	8.54
KW-2449	Abl kinase inhibitor | Aurora kinase inhibitor | FLT3 inhibitor	HIPK4	Homeodomain-interacting protein kinase 4	CHEMBL1075167	Q8NE63	Enzyme	Enzyme	Kinase	Protein Kinase	CMGC protein kinase group	CMGC protein kinase DYRK family	CMGC protein kinase HIPK subfamily	8	6	11427553	R4A	Phase 1				185	9	8.54
KW-2449	Abl kinase inhibitor | Aurora kinase inhibitor | FLT3 inhibitor	HUNK	Hormonally up-regulated neu tumor-associated kinase	CHEMBL1795165	P57058	Enzyme	Enzyme	Kinase	Protein Kinase	CAMK protein kinase group			8	6.34	11427553	R4A	Phase 1				185	9	8.54
KW-2449	Abl kinase inhibitor | Aurora kinase inhibitor | FLT3 inhibitor	IGF1R	Insulin-like growth factor I receptor	CHEMBL1957	P08069	Enzyme	Enzyme	Kinase	Protein Kinase	TK protein kinase group	Tyrosine protein kinase InsR family		8	6.04	11427553	R4A	Phase 1				185	9	8.54
KW-2449	Abl kinase inhibitor | Aurora kinase inhibitor | FLT3 inhibitor	IKBKB	Inhibitor of nuclear factor kappa B kinase beta subunit	CHEMBL1991	O14920	Enzyme	Enzyme	Kinase	Protein Kinase	Other protein kinase group			8	6.37	11427553	R4A	Phase 1				185	9	8.54
KW-2449	Abl kinase inhibitor | Aurora kinase inhibitor | FLT3 inhibitor	IKBKE	Inhibitor of nuclear factor kappa B kinase epsilon subunit	CHEMBL3529	Q14164	Enzyme	Enzyme	Kinase	Protein Kinase	Other protein kinase group			8	6.47	11427553	R4A	Phase 1				185	9	8.54
KW-2449	Abl kinase inhibitor | Aurora kinase inhibitor | FLT3 inhibitor	INSR	Insulin receptor	CHEMBL1981	P06213	Enzyme	Enzyme	Kinase	Protein Kinase	TK protein kinase group	Tyrosine protein kinase InsR family		8	6.4	11427553	R4A	Phase 1				185	9	8.54
KW-2449	Abl kinase inhibitor | Aurora kinase inhibitor | FLT3 inhibitor	INSRR	Insulin receptor-related protein	CHEMBL5483	P14616	Enzyme	Enzyme	Kinase	Protein Kinase	TK protein kinase group	Tyrosine protein kinase InsR family		8	6.38	11427553	R4A	Phase 1				185	9	8.54
KW-2449	Abl kinase inhibitor | Aurora kinase inhibitor | FLT3 inhibitor	IRAK1	Interleukin-1 receptor-associated kinase 1	CHEMBL3357	P51617	Enzyme	Enzyme	Kinase	Protein Kinase	TKL protein kinase group	TKL protein kinase IRAK family		8	7.32	11427553	R4A	Phase 1				185	9	8.54
KW-2449	Abl kinase inhibitor | Aurora kinase inhibitor | FLT3 inhibitor	IRAK3	Interleukin-1 receptor-associated kinase 3	CHEMBL5081	Q9Y616	Enzyme	Enzyme	Kinase	Protein Kinase	TKL protein kinase group	TKL protein kinase IRAK family		8	6.62	11427553	R4A	Phase 1				185	9	8.54
KW-2449	Abl kinase inhibitor | Aurora kinase inhibitor | FLT3 inhibitor	IRAK4	Interleukin-1 receptor-associated kinase 4	CHEMBL3778	Q9NWZ3	Enzyme	Enzyme	Kinase	Protein Kinase	TKL protein kinase group	TKL protein kinase IRAK family		8	6.17	11427553	R4A	Phase 1				185	9	8.54
KW-2449	Abl kinase inhibitor | Aurora kinase inhibitor | FLT3 inhibitor	ITK	Tyrosine-protein kinase ITK/TSK	CHEMBL2959	Q08881	Enzyme	Enzyme	Kinase	Protein Kinase	TK protein kinase group	Tyrosine protein kinase Tec family		8	6.62	11427553	R4A	Phase 1				185	9	8.54
KW-2449	Abl kinase inhibitor | Aurora kinase inhibitor | FLT3 inhibitor	JAK1	Tyrosine-protein kinase JAK1	CHEMBL2835	P23458	Enzyme	Enzyme	Kinase	Protein Kinase	TK protein kinase group	Tyrosine protein kinase JakA family		8	6.72	11427553	R4A	Phase 1				185	9	8.54
KW-2449	Abl kinase inhibitor | Aurora kinase inhibitor | FLT3 inhibitor	JAK2	Tyrosine-protein kinase JAK2	CHEMBL2971	O60674	Enzyme	Enzyme	Kinase	Protein Kinase	TK protein kinase group	Tyrosine protein kinase JakA family		8	7.12	11427553	R4A	Phase 1				185	9	8.54
KW-2449	Abl kinase inhibitor | Aurora kinase inhibitor | FLT3 inhibitor	JAK3	Tyrosine-protein kinase JAK3	CHEMBL2148	P52333	Enzyme	Enzyme	Kinase	Protein Kinase	TK protein kinase group	Tyrosine protein kinase JakA family		8	7.41	11427553	R4A	Phase 1				185	9	8.54
KW-2449	Abl kinase inhibitor | Aurora kinase inhibitor | FLT3 inhibitor	KDR	Vascular endothelial growth factor receptor 2	CHEMBL279	P35968	Enzyme	Enzyme	Kinase	Protein Kinase	TK protein kinase group	Tyrosine protein kinase VEGFR family		8	6.92	11427553	R4A	Phase 1				185	9	8.54
KW-2449	Abl kinase inhibitor | Aurora kinase inhibitor | FLT3 inhibitor	KIT	Stem cell growth factor receptor	CHEMBL1936	P10721	Enzyme	Enzyme	Kinase	Protein Kinase	TK protein kinase group	Tyrosine protein kinase PDGFR family		8	7.92	11427553	R4A	Phase 1				185	9	8.54
KW-2449	Abl kinase inhibitor | Aurora kinase inhibitor | FLT3 inhibitor	LRRK2	Leucine-rich repeat serine/threonine-protein kinase 2	CHEMBL1075104	Q5S007	Enzyme	Enzyme	Kinase	Protein Kinase	TKL protein kinase group	TKL protein kinase LRRK family		8	7.35	11427553	R4A	Phase 1				185	9	8.54
KW-2449	Abl kinase inhibitor | Aurora kinase inhibitor | FLT3 inhibitor	LTK	Leukocyte tyrosine kinase receptor	CHEMBL5627	P29376	Enzyme	Enzyme	Kinase	Protein Kinase	TK protein kinase group	Tyrosine protein kinase Alk family		8	6.04	11427553	R4A	Phase 1				185	9	8.54
KW-2449	Abl kinase inhibitor | Aurora kinase inhibitor | FLT3 inhibitor	MAP2K1	Dual specificity mitogen-activated protein kinase kinase 1	CHEMBL3587	Q02750	Enzyme	Enzyme	Kinase	Protein Kinase	STE protein kinase group	STE protein kinase STE7 family		8	6.28	11427553	R4A	Phase 1				185	9	8.54
KW-2449	Abl kinase inhibitor | Aurora kinase inhibitor | FLT3 inhibitor	MAP2K2	Dual specificity mitogen-activated protein kinase kinase 2	CHEMBL2964	P36507	Enzyme	Enzyme	Kinase	Protein Kinase	STE protein kinase group	STE protein kinase STE7 family		8	6.07	11427553	R4A	Phase 1				185	9	8.54
KW-2449	Abl kinase inhibitor | Aurora kinase inhibitor | FLT3 inhibitor	MAP2K3	Dual specificity mitogen-activated protein kinase kinase 3	CHEMBL2109	P46734	Enzyme	Enzyme	Kinase	Protein Kinase	STE protein kinase group	STE protein kinase STE7 family		8	6.82	11427553	R4A	Phase 1				185	9	8.54
KW-2449	Abl kinase inhibitor | Aurora kinase inhibitor | FLT3 inhibitor	MAP2K4	Dual specificity mitogen-activated protein kinase kinase 4	CHEMBL2897	P45985	Enzyme	Enzyme	Kinase	Protein Kinase	STE protein kinase group	STE protein kinase STE7 family		8	6.6	11427553	R4A	Phase 1				185	9	8.54
KW-2449	Abl kinase inhibitor | Aurora kinase inhibitor | FLT3 inhibitor	MAP2K5	Dual specificity mitogen-activated protein kinase kinase 5	CHEMBL4948	Q13163	Enzyme	Enzyme	Kinase	Protein Kinase	STE protein kinase group	STE protein kinase STE7 family		8	6.92	11427553	R4A	Phase 1				185	9	8.54
KW-2449	Abl kinase inhibitor | Aurora kinase inhibitor | FLT3 inhibitor	MAP2K6	Dual specificity mitogen-activated protein kinase kinase 6	CHEMBL2171	P52564	Enzyme	Enzyme	Kinase	Protein Kinase	STE protein kinase group	STE protein kinase STE7 family		8	6.09	11427553	R4A	Phase 1				185	9	8.54
KW-2449	Abl kinase inhibitor | Aurora kinase inhibitor | FLT3 inhibitor	MAP3K11	Mitogen-activated protein kinase kinase kinase 11	CHEMBL2708	Q16584	Enzyme	Enzyme	Kinase	Protein Kinase	TKL protein kinase group	TKL protein kinase MLK family	TKL protein kinase MLK subfamily	8	6.64	11427553	R4A	Phase 1				185	9	8.54
KW-2449	Abl kinase inhibitor | Aurora kinase inhibitor | FLT3 inhibitor	MAP3K12	Mitogen-activated protein kinase kinase kinase 12	CHEMBL1908389	Q12852	Enzyme	Enzyme	Kinase	Protein Kinase	STE protein kinase group			8	7.17	11427553	R4A	Phase 1				185	9	8.54
KW-2449	Abl kinase inhibitor | Aurora kinase inhibitor | FLT3 inhibitor	MAP3K13	Mitogen-activated protein kinase kinase kinase 13	CHEMBL1163124	O43283	Enzyme	Enzyme	Kinase	Protein Kinase	TKL protein kinase group	TKL protein kinase MLK family	TKL protein kinase LZK subfamily	8	6.3	11427553	R4A	Phase 1				185	9	8.54
KW-2449	Abl kinase inhibitor | Aurora kinase inhibitor | FLT3 inhibitor	MAP3K19	SPS1/STE20-related protein kinase YSK4	CHEMBL6191	Q56UN5	Enzyme	Enzyme	Kinase	Protein Kinase	STE protein kinase group	STE protein kinase STE11 family		8	8.28	11427553	R4A	Phase 1				185	9	8.54
KW-2449	Abl kinase inhibitor | Aurora kinase inhibitor | FLT3 inhibitor	MAP3K2	Mitogen-activated protein kinase kinase kinase 2	CHEMBL5914	Q9Y2U5	Enzyme	Enzyme	Kinase	Protein Kinase	STE protein kinase group	STE protein kinase STE11 family	STE protein kinase MEKK2	8	7.14	11427553	R4A	Phase 1				185	9	8.54
KW-2449	Abl kinase inhibitor | Aurora kinase inhibitor | FLT3 inhibitor	MAP3K20	Mixed lineage kinase 7	CHEMBL3886	Q9NYL2	Enzyme	Enzyme	Kinase	Protein Kinase	TKL protein kinase group	TKL protein kinase MLK family	TKL protein kinase MLK subfamily	8	6.24	11427553	R4A	Phase 1				185	9	8.54
KW-2449	Abl kinase inhibitor | Aurora kinase inhibitor | FLT3 inhibitor	MAP3K3	Mitogen-activated protein kinase kinase kinase 3	CHEMBL5970	Q99759	Enzyme	Enzyme	Kinase	Protein Kinase	STE protein kinase group	STE protein kinase STE11 family	STE protein kinase MEKK2	8	6.92	11427553	R4A	Phase 1				185	9	8.54
KW-2449	Abl kinase inhibitor | Aurora kinase inhibitor | FLT3 inhibitor	MAP3K7	Mitogen-activated protein kinase kinase kinase 7	CHEMBL5776	O43318	Enzyme	Enzyme	Kinase	Protein Kinase	TKL protein kinase group	TKL protein kinase MLK family	TKL protein kinase TAK1 subfamily	8	7.44	11427553	R4A	Phase 1				185	9	8.54
KW-2449	Abl kinase inhibitor | Aurora kinase inhibitor | FLT3 inhibitor	MAP3K9	Mitogen-activated protein kinase kinase kinase 9	CHEMBL2872	P80192	Enzyme	Enzyme	Kinase	Protein Kinase	TKL protein kinase group	TKL protein kinase MLK family	TKL protein kinase MLK subfamily	8	6.19	11427553	R4A	Phase 1				185	9	8.54
KW-2449	Abl kinase inhibitor | Aurora kinase inhibitor | FLT3 inhibitor	MAP4K1	Mitogen-activated protein kinase kinase kinase kinase 1	CHEMBL5749	Q92918	Enzyme	Enzyme	Kinase	Protein Kinase	STE protein kinase group	STE protein kinase STE20 family	STE protein kinase KHS subfamily	8	7.2	11427553	R4A	Phase 1				185	9	8.54
KW-2449	Abl kinase inhibitor | Aurora kinase inhibitor | FLT3 inhibitor	MAP4K2	Mitogen-activated protein kinase kinase kinase kinase 2	CHEMBL5330	Q12851	Enzyme	Enzyme	Kinase	Protein Kinase	STE protein kinase group	STE protein kinase STE20 family	STE protein kinase KHS subfamily	8	7.96	11427553	R4A	Phase 1				185	9	8.54
KW-2449	Abl kinase inhibitor | Aurora kinase inhibitor | FLT3 inhibitor	MAP4K3	Mitogen-activated protein kinase kinase kinase kinase 3	CHEMBL5432	Q8IVH8	Enzyme	Enzyme	Kinase	Protein Kinase	STE protein kinase group	STE protein kinase STE20 family	STE protein kinase KHS subfamily	8	6.82	11427553	R4A	Phase 1				185	9	8.54
KW-2449	Abl kinase inhibitor | Aurora kinase inhibitor | FLT3 inhibitor	MAP4K4	Mitogen-activated protein kinase kinase kinase kinase 4	CHEMBL6166	O95819	Enzyme	Enzyme	Kinase	Protein Kinase	STE protein kinase group	STE protein kinase STE20 family	STE protein kinase MSN subfamily	8	7.48	11427553	R4A	Phase 1				185	9	8.54
KW-2449	Abl kinase inhibitor | Aurora kinase inhibitor | FLT3 inhibitor	MAP4K5	Mitogen-activated protein kinase kinase kinase kinase 5	CHEMBL4852	Q9Y4K4	Enzyme	Enzyme	Kinase	Protein Kinase	STE protein kinase group	STE protein kinase STE20 family	STE protein kinase KHS subfamily	8	6.58	11427553	R4A	Phase 1				185	9	8.54
KW-2449	Abl kinase inhibitor | Aurora kinase inhibitor | FLT3 inhibitor	MAPK10	c-Jun N-terminal kinase 3	CHEMBL2637	P53779	Enzyme	Enzyme	Kinase	Protein Kinase	CMGC protein kinase group	CMGC protein kinase MAPK family	CMGC protein kinase JNK subfamily	8	7.29	11427553	R4A	Phase 1				185	9	8.54
KW-2449	Abl kinase inhibitor | Aurora kinase inhibitor | FLT3 inhibitor	MAPK8	c-Jun N-terminal kinase 1	CHEMBL2276	P45983	Enzyme	Enzyme	Kinase	Protein Kinase	CMGC protein kinase group	CMGC protein kinase MAPK family	CMGC protein kinase JNK subfamily	8	6.24	11427553	R4A	Phase 1				185	9	8.54
KW-2449	Abl kinase inhibitor | Aurora kinase inhibitor | FLT3 inhibitor	MAPK9	c-Jun N-terminal kinase 2	CHEMBL4179	P45984	Enzyme	Enzyme	Kinase	Protein Kinase	CMGC protein kinase group	CMGC protein kinase MAPK family	CMGC protein kinase JNK subfamily	8	6.64	11427553	R4A	Phase 1				185	9	8.54
KW-2449	Abl kinase inhibitor | Aurora kinase inhibitor | FLT3 inhibitor	MARK1	Serine/threonine-protein kinase MARK1	CHEMBL5940	Q9P0L2	Enzyme	Enzyme	Kinase	Protein Kinase	CAMK protein kinase group	CAMK protein kinase CAMK1 family	CAMK protein kinase MARK subfamily	8	6.51	11427553	R4A	Phase 1				185	9	8.54
KW-2449	Abl kinase inhibitor | Aurora kinase inhibitor | FLT3 inhibitor	MARK2	MAP/microtubule affinity-regulating kinase 2	CHEMBL3831	Q7KZI7	Enzyme	Enzyme	Kinase	Protein Kinase	CAMK protein kinase group	CAMK protein kinase CAMK1 family	CAMK protein kinase MARK subfamily	8	6.36	11427553	R4A	Phase 1				185	9	8.54
KW-2449	Abl kinase inhibitor | Aurora kinase inhibitor | FLT3 inhibitor	MARK4	MAP/microtubule affinity-regulating kinase 4	CHEMBL5754	Q96L34	Enzyme	Enzyme	Kinase	Protein Kinase	CAMK protein kinase group	CAMK protein kinase CAMK1 family	CAMK protein kinase MARK subfamily	9	7.14	11427553	R4A	Phase 1				185	9	8.54
KW-2449	Abl kinase inhibitor | Aurora kinase inhibitor | FLT3 inhibitor	MELK	Maternal embryonic leucine zipper kinase	CHEMBL4578	Q14680	Enzyme	Enzyme	Kinase	Protein Kinase	CAMK protein kinase group	CAMK protein kinase CAMK1 family	CAMK protein kinase MELK subfamily	8	6.68	11427553	R4A	Phase 1				185	9	8.54
KW-2449	Abl kinase inhibitor | Aurora kinase inhibitor | FLT3 inhibitor	MERTK	Proto-oncogene tyrosine-protein kinase MER	CHEMBL5331	Q12866	Enzyme	Enzyme	Kinase	Protein Kinase	TK protein kinase group	Tyrosine protein kinase Axl family		8	6.12	11427553	R4A	Phase 1				185	9	8.54
KW-2449	Abl kinase inhibitor | Aurora kinase inhibitor | FLT3 inhibitor	MET	Hepatocyte growth factor receptor	CHEMBL3717	P08581	Enzyme	Enzyme	Kinase	Protein Kinase	TK protein kinase group	Tyrosine protein kinase Met family		8	6.77	11427553	R4A	Phase 1				185	9	8.54
KW-2449	Abl kinase inhibitor | Aurora kinase inhibitor | FLT3 inhibitor	MINK1	Misshapen-like kinase 1	CHEMBL5518	Q8N4C8	Enzyme	Enzyme	Kinase	Protein Kinase	STE protein kinase group	STE protein kinase STE20 family	STE protein kinase MSN subfamily	8	7.6	11427553	R4A	Phase 1				185	9	8.54
KW-2449	Abl kinase inhibitor | Aurora kinase inhibitor | FLT3 inhibitor	MST1R	Macrophage-stimulating protein receptor	CHEMBL2689	Q04912	Enzyme	Enzyme	Kinase	Protein Kinase	TK protein kinase group	Tyrosine protein kinase Met family		8	6.09	11427553	R4A	Phase 1				185	9	8.54
KW-2449	Abl kinase inhibitor | Aurora kinase inhibitor | FLT3 inhibitor	MUSK	Muscle, skeletal receptor tyrosine protein kinase	CHEMBL5684	O15146	Enzyme	Enzyme	Kinase	Protein Kinase	TK protein kinase group	Tyrosine protein kinase Musk family		8	6.7	11427553	R4A	Phase 1				185	9	8.54
KW-2449	Abl kinase inhibitor | Aurora kinase inhibitor | FLT3 inhibitor	MYLK	Myosin light chain kinase, smooth muscle	CHEMBL2428	Q15746	Enzyme	Enzyme	Kinase	Protein Kinase	CAMK protein kinase group	CAMK protein kinase MLCK family		8	6.13	11427553	R4A	Phase 1				185	9	8.54
KW-2449	Abl kinase inhibitor | Aurora kinase inhibitor | FLT3 inhibitor	MYLK2	myosin light chain kinase 2	CHEMBL2777	Q9H1R3	Enzyme	Enzyme	Kinase	Protein Kinase	CAMK protein kinase group	CAMK protein kinase MLCK family		8	7.28	11427553	R4A	Phase 1				185	9	8.54
KW-2449	Abl kinase inhibitor | Aurora kinase inhibitor | FLT3 inhibitor	MYLK3	Myosin light chain kinase	CHEMBL4627	Q32MK0	Enzyme	Enzyme	Kinase	Protein Kinase	CAMK protein kinase group	CAMK protein kinase MLCK family		8	8.37	11427553	R4A	Phase 1				185	9	8.54
KW-2449	Abl kinase inhibitor | Aurora kinase inhibitor | FLT3 inhibitor	MYLK4	Myosin light chain kinase family member 4	CHEMBL5426	Q86YV6	Enzyme	Enzyme	Kinase	Protein Kinase	CAMK protein kinase group	CAMK protein kinase MLCK family		8	6.77	11427553	R4A	Phase 1				185	9	8.54
KW-2449	Abl kinase inhibitor | Aurora kinase inhibitor | FLT3 inhibitor	MYO3A	Myosin IIIA	CHEMBL5546	Q8NEV4	Enzyme	Enzyme	Kinase	Protein Kinase	STE protein kinase group	STE protein kinase STE20 family	STE protein kinase NinaC subfamily	8	6.13	11427553	R4A	Phase 1				185	9	8.54
KW-2449	Abl kinase inhibitor | Aurora kinase inhibitor | FLT3 inhibitor	NEK3	Serine/threonine-protein kinase Nek3	CHEMBL5679	P51956	Enzyme	Enzyme	Kinase	Protein Kinase	Other protein kinase group	Other protein kinase NEK family	Other protein kinase Nek1	8	6	11427553	R4A	Phase 1				185	9	8.54
KW-2449	Abl kinase inhibitor | Aurora kinase inhibitor | FLT3 inhibitor	NEK6	Serine/threonine-protein kinase NEK6	CHEMBL4309	Q9HC98	Enzyme	Enzyme	Kinase	Protein Kinase	Other protein kinase group	Other protein kinase NEK family		8	6.92	11427553	R4A	Phase 1				185	9	8.54
KW-2449	Abl kinase inhibitor | Aurora kinase inhibitor | FLT3 inhibitor	NEK7	Serine/threonine-protein kinase NEK7	CHEMBL4849	Q8TDX7	Enzyme	Enzyme	Kinase	Protein Kinase	Other protein kinase group	Other protein kinase NEK family		8	6.68	11427553	R4A	Phase 1				185	9	8.54
KW-2449	Abl kinase inhibitor | Aurora kinase inhibitor | FLT3 inhibitor	NEK9	Serine/threonine-protein kinase NEK9	CHEMBL5257	Q8TD19	Enzyme	Enzyme	Kinase	Protein Kinase	Other protein kinase group	Other protein kinase NEK family		8	6.28	11427553	R4A	Phase 1				185	9	8.54
KW-2449	Abl kinase inhibitor | Aurora kinase inhibitor | FLT3 inhibitor	NTRK1	Nerve growth factor receptor Trk-A	CHEMBL2815	P04629	Enzyme	Enzyme	Kinase	Protein Kinase	TK protein kinase group	Tyrosine protein kinase Trk family		8	6.57	11427553	R4A	Phase 1				185	9	8.54
KW-2449	Abl kinase inhibitor | Aurora kinase inhibitor | FLT3 inhibitor	NTRK2	Neurotrophic tyrosine kinase receptor type 2	CHEMBL4898	Q16620	Enzyme	Enzyme	Kinase	Protein Kinase	TK protein kinase group	Tyrosine protein kinase Trk family		8	6.85	11427553	R4A	Phase 1				185	9	8.54
KW-2449	Abl kinase inhibitor | Aurora kinase inhibitor | FLT3 inhibitor	NTRK3	NT-3 growth factor receptor	CHEMBL5608	Q16288	Enzyme	Enzyme	Kinase	Protein Kinase	TK protein kinase group	Tyrosine protein kinase Trk family		8	6.6	11427553	R4A	Phase 1				185	9	8.54
KW-2449	Abl kinase inhibitor | Aurora kinase inhibitor | FLT3 inhibitor	NUAK2	NUAK family SNF1-like kinase 2	CHEMBL5698	Q9H093	Enzyme	Enzyme	Kinase	Protein Kinase	CAMK protein kinase group	CAMK protein kinase CAMK1 family	CAMK protein kinase NuaK subfamily	8	7.27	11427553	R4A	Phase 1				185	9	8.54
KW-2449	Abl kinase inhibitor | Aurora kinase inhibitor | FLT3 inhibitor	OLA1	Obg-like ATPase 1	CHEMBL4105704	Q9NTK5	Enzyme	Enzyme	Hydrolase					9	8.52	11427553	R4A	Phase 1				185	9	8.54
KW-2449	Abl kinase inhibitor | Aurora kinase inhibitor | FLT3 inhibitor	PAK2	Serine/threonine-protein kinase PAK 2	CHEMBL4487	Q13177	Enzyme	Enzyme	Kinase	Protein Kinase	STE protein kinase group	STE protein kinase STE20 family	STE protein kinase PAKA subfamily	9	8.4	11427553	R4A	Phase 1				185	9	8.54
KW-2449	Abl kinase inhibitor | Aurora kinase inhibitor | FLT3 inhibitor	PAK3	Serine/threonine-protein kinase PAK 3	CHEMBL2999	O75914	Enzyme	Enzyme	Kinase	Protein Kinase	STE protein kinase group	STE protein kinase STE20 family	STE protein kinase PAKA subfamily	8	6.34	11427553	R4A	Phase 1				185	9	8.54
KW-2449	Abl kinase inhibitor | Aurora kinase inhibitor | FLT3 inhibitor	PAK5	Serine/threonine-protein kinase PAK7	CHEMBL4524	Q9P286	Enzyme	Enzyme	Kinase	Protein Kinase	STE protein kinase group	STE protein kinase STE20 family	STE protein kinase PAKB subfamily	8	6.41	11427553	R4A	Phase 1				185	9	8.54
KW-2449	Abl kinase inhibitor | Aurora kinase inhibitor | FLT3 inhibitor	PDGFRA	Platelet-derived growth factor receptor alpha	CHEMBL2007	P16234	Enzyme	Enzyme	Kinase	Protein Kinase	TK protein kinase group	Tyrosine protein kinase PDGFR family		8	6.89	11427553	R4A	Phase 1				185	9	8.54
KW-2449	Abl kinase inhibitor | Aurora kinase inhibitor | FLT3 inhibitor	PDGFRB	Platelet-derived growth factor receptor beta	CHEMBL1913	P09619	Enzyme	Enzyme	Kinase	Protein Kinase	TK protein kinase group	Tyrosine protein kinase PDGFR family		8	7.52	11427553	R4A	Phase 1				185	9	8.54
KW-2449	Abl kinase inhibitor | Aurora kinase inhibitor | FLT3 inhibitor	PDPK1	3-phosphoinositide dependent protein kinase-1	CHEMBL2534	O15530	Enzyme	Enzyme	Kinase	Protein Kinase	AGC protein kinase group	AGC protein kinase PDK1 subfamily		8	6.19	11427553	R4A	Phase 1				185	9	8.54
KW-2449	Abl kinase inhibitor | Aurora kinase inhibitor | FLT3 inhibitor	PHKG1	Phosphorylase kinase gamma subunit 1	CHEMBL4004	Q16816	Enzyme	Enzyme	Kinase	Protein Kinase	CAMK protein kinase group	CAMK protein kinase PHk family		8	6.68	11427553	R4A	Phase 1				185	9	8.54
KW-2449	Abl kinase inhibitor | Aurora kinase inhibitor | FLT3 inhibitor	PHKG2	Phosphorylase kinase gamma subunit 2	CHEMBL2349	P15735	Enzyme	Enzyme	Kinase	Protein Kinase	CAMK protein kinase group	CAMK protein kinase PHk family		8	6.85	11427553	R4A	Phase 1				185	9	8.54
KW-2449	Abl kinase inhibitor | Aurora kinase inhibitor | FLT3 inhibitor	PIP4K2B	Phosphatidylinositol-5-phosphate 4-kinase type-2 beta	CHEMBL5667	P78356	Enzyme	Enzyme	Kinase					8	7.03	11427553	R4A	Phase 1				185	9	8.54
KW-2449	Abl kinase inhibitor | Aurora kinase inhibitor | FLT3 inhibitor	PIP5K1A	Phosphatidylinositol-4-phosphate 5-kinase type-1 alpha	CHEMBL5969	Q99755	Enzyme	Enzyme	Kinase					8	7.29	11427553	R4A	Phase 1				185	9	8.54
KW-2449	Abl kinase inhibitor | Aurora kinase inhibitor | FLT3 inhibitor	PKN1	Protein kinase N1	CHEMBL3384	Q16512	Enzyme	Enzyme	Kinase	Protein Kinase	AGC protein kinase group	AGC protein kinase PKN family		8	6.24	11427553	R4A	Phase 1				185	9	8.54
KW-2449	Abl kinase inhibitor | Aurora kinase inhibitor | FLT3 inhibitor	PKN2	Protein kinase N2	CHEMBL3032	Q16513	Enzyme	Enzyme	Kinase	Protein Kinase	AGC protein kinase group	AGC protein kinase PKN family		8	6.06	11427553	R4A	Phase 1				185	9	8.54
KW-2449	Abl kinase inhibitor | Aurora kinase inhibitor | FLT3 inhibitor	PLK4	Serine/threonine-protein kinase PLK4	CHEMBL3788	O00444	Enzyme	Enzyme	Kinase	Protein Kinase	Other protein kinase group	Other protein kinase PLK family		8	7.68	11427553	R4A	Phase 1				185	9	8.54
KW-2449	Abl kinase inhibitor | Aurora kinase inhibitor | FLT3 inhibitor	PRKAA1	AMP-activated protein kinase, alpha-1 subunit	CHEMBL4045	Q13131	Enzyme	Enzyme	Kinase	Protein Kinase	CAMK protein kinase group	CAMK protein kinase CAMK1 family	CAMK protein kinase AMPK subfamily	8	6.37	11427553	R4A	Phase 1				185	9	8.54
KW-2449	Abl kinase inhibitor | Aurora kinase inhibitor | FLT3 inhibitor	PRKAA2	AMP-activated protein kinase, alpha-2 subunit	CHEMBL2116	P54646	Enzyme	Enzyme	Kinase	Protein Kinase	CAMK protein kinase group	CAMK protein kinase CAMK1 family	CAMK protein kinase AMPK subfamily	8	6.36	11427553	R4A	Phase 1				185	9	8.54
KW-2449	Abl kinase inhibitor | Aurora kinase inhibitor | FLT3 inhibitor	PRKD3	Protein kinase C nu	CHEMBL2595	O94806	Enzyme	Enzyme	Kinase	Protein Kinase	CAMK protein kinase group	CAMK protein kinase PKD family		8	6.11	11427553	R4A	Phase 1				185	9	8.54
KW-2449	Abl kinase inhibitor | Aurora kinase inhibitor | FLT3 inhibitor	PRKG2	cGMP-dependent protein kinase 2	CHEMBL2896	Q13237	Enzyme	Enzyme	Kinase	Protein Kinase	AGC protein kinase group	AGC protein kinase PKG family		8	6.1	11427553	R4A	Phase 1				185	9	8.54
KW-2449	Abl kinase inhibitor | Aurora kinase inhibitor | FLT3 inhibitor	PRP4K	Serine/threonine-protein kinase PRP4 homolog	CHEMBL1908382	Q13523	Enzyme	Enzyme	Kinase	Protein Kinase	CMGC protein kinase group			8	6.57	11427553	R4A	Phase 1				185	9	8.54
KW-2449	Abl kinase inhibitor | Aurora kinase inhibitor | FLT3 inhibitor	PTK2B	Protein tyrosine kinase 2 beta	CHEMBL5469	Q14289	Enzyme	Enzyme	Kinase	Protein Kinase	TK protein kinase group	Tyrosine protein kinase Fak family		8	6.12	11427553	R4A	Phase 1				185	9	8.54
KW-2449	Abl kinase inhibitor | Aurora kinase inhibitor | FLT3 inhibitor	RET	Tyrosine-protein kinase receptor RET	CHEMBL2041	P07949	Enzyme	Enzyme	Kinase	Protein Kinase	TK protein kinase group	Tyrosine protein kinase Ret family		8	7.46	11427553	R4A	Phase 1				185	9	8.54
KW-2449	Abl kinase inhibitor | Aurora kinase inhibitor | FLT3 inhibitor	RIOK1	Serine/threonine-protein kinase RIO1	CHEMBL5975	Q9BRS2	Enzyme	Enzyme	Kinase	Protein Kinase	Atypical protein kinase group	Atypical protein kinase RIO family	Atypical protein kinase RIO1 subfamily	8	7.33	11427553	R4A	Phase 1				185	9	8.54
KW-2449	Abl kinase inhibitor | Aurora kinase inhibitor | FLT3 inhibitor	RIOK3	Serine/threonine-protein kinase RIO3	CHEMBL5659	O14730	Enzyme	Enzyme	Kinase	Protein Kinase	Atypical protein kinase group	Atypical protein kinase RIO family	Atypical protein kinase RIO3 subfamily	8	7.21	11427553	R4A	Phase 1				185	9	8.54
KW-2449	Abl kinase inhibitor | Aurora kinase inhibitor | FLT3 inhibitor	RIPK1	Receptor-interacting serine/threonine-protein kinase 1	CHEMBL5464	Q13546	Enzyme	Enzyme	Kinase	Protein Kinase	TKL protein kinase group	TKL protein kinase RIPK family		8	7.19	11427553	R4A	Phase 1				185	9	8.54
KW-2449	Abl kinase inhibitor | Aurora kinase inhibitor | FLT3 inhibitor	ROCK1	Rho-associated protein kinase 1	CHEMBL3231	Q13464	Enzyme	Enzyme	Kinase	Protein Kinase	AGC protein kinase group	AGC protein kinase DMPK family	AGC protein kinase ROCK subfamily	8	6.52	11427553	R4A	Phase 1				185	9	8.54
KW-2449	Abl kinase inhibitor | Aurora kinase inhibitor | FLT3 inhibitor	ROCK2	Rho-associated protein kinase 2	CHEMBL2973	O75116	Enzyme	Enzyme	Kinase	Protein Kinase	AGC protein kinase group	AGC protein kinase DMPK family	AGC protein kinase ROCK subfamily	8	6.6	11427553	R4A	Phase 1				185	9	8.54
KW-2449	Abl kinase inhibitor | Aurora kinase inhibitor | FLT3 inhibitor	RPS6KA2	Ribosomal protein S6 kinase alpha 2	CHEMBL3906	Q15349	Enzyme	Enzyme	Kinase	Protein Kinase	AGC protein kinase group	AGC protein kinase RSK family	AGC protein kinase RSK subfamily	8	6.21	11427553	R4A	Phase 1				185	9	8.54
KW-2449	Abl kinase inhibitor | Aurora kinase inhibitor | FLT3 inhibitor	RPS6KA3	Ribosomal protein S6 kinase alpha 3	CHEMBL2345	P51812	Enzyme	Enzyme	Kinase	Protein Kinase	AGC protein kinase group	AGC protein kinase RSK family	AGC protein kinase RSK subfamily	8	6.55	11427553	R4A	Phase 1				185	9	8.54
KW-2449	Abl kinase inhibitor | Aurora kinase inhibitor | FLT3 inhibitor	RPS6KA6	Ribosomal protein S6 kinase alpha 6	CHEMBL4924	Q9UK32	Enzyme	Enzyme	Kinase	Protein Kinase	AGC protein kinase group	AGC protein kinase RSK family	AGC protein kinase RSK subfamily	8	6.36	11427553	R4A	Phase 1				185	9	8.54
KW-2449	Abl kinase inhibitor | Aurora kinase inhibitor | FLT3 inhibitor	RPS6KB1	Ribosomal protein S6 kinase 1	CHEMBL4501	P23443	Enzyme	Enzyme	Kinase	Protein Kinase	AGC protein kinase group	AGC protein kinase RSK family	AGC protein kinase p70 subfamily	8	6.51	11427553	R4A	Phase 1				185	9	8.54
KW-2449	Abl kinase inhibitor | Aurora kinase inhibitor | FLT3 inhibitor	SBK1	Serine/threonine-protein kinase SBK1	CHEMBL1163129	Q52WX2	Enzyme	Enzyme	Kinase	Protein Kinase	Other protein kinase group	Other protein kinase NKF1 family		8	6.24	11427553	R4A	Phase 1				185	9	8.54
KW-2449	Abl kinase inhibitor | Aurora kinase inhibitor | FLT3 inhibitor	SBK3	Putative uncharacterized serine/threonine-protein kinase SgK110	CHEMBL5116	P0C264	Enzyme	Enzyme	Kinase	Protein Kinase	Other protein kinase group	Other protein kinase NKF1 family		8	6.64	11427553	R4A	Phase 1				185	9	8.54
KW-2449	Abl kinase inhibitor | Aurora kinase inhibitor | FLT3 inhibitor	SIK1	Serine/threonine-protein kinase SIK1	CHEMBL6082	P57059	Enzyme	Enzyme	Kinase	Protein Kinase	CAMK protein kinase group	CAMK protein kinase CAMK1 family	CAMK protein kinase QIK subfamily	8	6.17	11427553	R4A	Phase 1				185	9	8.54
KW-2449	Abl kinase inhibitor | Aurora kinase inhibitor | FLT3 inhibitor	SIK2	Serine/threonine-protein kinase SIK2	CHEMBL5699	Q9H0K1	Enzyme	Enzyme	Kinase	Protein Kinase	CAMK protein kinase group	CAMK protein kinase CAMK1 family	CAMK protein kinase QIK subfamily	8	6.25	11427553	R4A	Phase 1				185	9	8.54
KW-2449	Abl kinase inhibitor | Aurora kinase inhibitor | FLT3 inhibitor	SLK	Serine/threonine-protein kinase 2	CHEMBL4202	Q9H2G2	Enzyme	Enzyme	Kinase	Protein Kinase	STE protein kinase group	STE protein kinase STE20 family	STE protein kinase SLK subfamily	8	7.89	11427553	R4A	Phase 1				185	9	8.54
KW-2449	Abl kinase inhibitor | Aurora kinase inhibitor | FLT3 inhibitor	SRPK1	Serine/threonine-protein kinase SRPK1	CHEMBL4375	Q96SB4	Enzyme	Enzyme	Kinase	Protein Kinase	CMGC protein kinase group	CMGC protein kinase SRPK family		8	7.26	11427553	R4A	Phase 1				185	9	8.54
KW-2449	Abl kinase inhibitor | Aurora kinase inhibitor | FLT3 inhibitor	SRPK2	Serine/threonine-protein kinase SRPK2	CHEMBL5668	P78362	Enzyme	Enzyme	Kinase	Protein Kinase	CMGC protein kinase group	CMGC protein kinase SRPK family		8	7.82	11427553	R4A	Phase 1				185	9	8.54
KW-2449	Abl kinase inhibitor | Aurora kinase inhibitor | FLT3 inhibitor	SRPK3	Serine/threonine-protein kinase SRPK3	CHEMBL5415	Q9UPE1	Enzyme	Enzyme	Kinase	Protein Kinase	CMGC protein kinase group	CMGC protein kinase SRPK family		8	6.7	11427553	R4A	Phase 1				185	9	8.54
KW-2449	Abl kinase inhibitor | Aurora kinase inhibitor | FLT3 inhibitor	STK10	Serine/threonine-protein kinase 10	CHEMBL3981	O94804	Enzyme	Enzyme	Kinase	Protein Kinase	STE protein kinase group	STE protein kinase STE20 family	STE protein kinase SLK subfamily	8	7.89	11427553	R4A	Phase 1				185	9	8.54
KW-2449	Abl kinase inhibitor | Aurora kinase inhibitor | FLT3 inhibitor	STK11	Serine/threonine-protein kinase 11	CHEMBL5606	Q15831	Enzyme	Enzyme	Kinase	Protein Kinase	CAMK protein kinase group	CAMK protein kinase CAMK1 family	CAMK protein kinase LKB subfamily	8	6.62	11427553	R4A	Phase 1				185	9	8.54
KW-2449	Abl kinase inhibitor | Aurora kinase inhibitor | FLT3 inhibitor	STK16	Serine/threonine-protein kinase 16	CHEMBL3938	O75716	Enzyme	Enzyme	Kinase	Protein Kinase	Other protein kinase group	Other protein kinase NAK family		8	7.54	11427553	R4A	Phase 1				185	9	8.54
KW-2449	Abl kinase inhibitor | Aurora kinase inhibitor | FLT3 inhibitor	STK17A	Serine/threonine-protein kinase 17A	CHEMBL4525	Q9UEE5	Enzyme	Enzyme	Kinase	Protein Kinase	CAMK protein kinase group	CAMK protein kinase DAPK family		8	8.54	11427553	R4A	Phase 1				185	9	8.54
KW-2449	Abl kinase inhibitor | Aurora kinase inhibitor | FLT3 inhibitor	STK17B	Serine/threonine-protein kinase 17B	CHEMBL3980	O94768	Enzyme	Enzyme	Kinase	Protein Kinase	CAMK protein kinase group	CAMK protein kinase DAPK family		8	8.32	11427553	R4A	Phase 1				185	9	8.54
KW-2449	Abl kinase inhibitor | Aurora kinase inhibitor | FLT3 inhibitor	STK33	Serine/threonine-protein kinase 33	CHEMBL6005	Q9BYT3	Enzyme	Enzyme	Kinase	Protein Kinase	CAMK protein kinase group	CAMK protein kinase unique family		8	6.85	11427553	R4A	Phase 1				185	9	8.54
KW-2449	Abl kinase inhibitor | Aurora kinase inhibitor | FLT3 inhibitor	STK35	Serine/threonine-protein kinase 35	CHEMBL5651	Q8TDR2	Enzyme	Enzyme	Kinase	Protein Kinase	Other protein kinase group	Other protein kinase NKF4 family		8	6.2	11427553	R4A	Phase 1				185	9	8.54
KW-2449	Abl kinase inhibitor | Aurora kinase inhibitor | FLT3 inhibitor	STK38	Serine/threonine-protein kinase 38	CHEMBL1075155	Q15208	Enzyme	Enzyme	Kinase	Protein Kinase	AGC protein kinase group	AGC protein kinase NDR family		8	6.41	11427553	R4A	Phase 1				185	9	8.54
KW-2449	Abl kinase inhibitor | Aurora kinase inhibitor | FLT3 inhibitor	STK39	STE20/SPS1-related proline-alanine-rich protein kinase	CHEMBL1163108	Q9UEW8	Enzyme	Enzyme	Kinase	Protein Kinase	STE protein kinase group	STE protein kinase STE20 family	STE protein kinase FRAY subfamily	8	6.05	11427553	R4A	Phase 1				185	9	8.54
KW-2449	Abl kinase inhibitor | Aurora kinase inhibitor | FLT3 inhibitor	STK4	Serine/threonine-protein kinase MST1	CHEMBL4598	Q13043	Enzyme	Enzyme	Kinase	Protein Kinase	STE protein kinase group	STE protein kinase STE20 family	STE protein kinase MST subfamily	8	6.25	11427553	R4A	Phase 1				185	9	8.54
KW-2449	Abl kinase inhibitor | Aurora kinase inhibitor | FLT3 inhibitor	SYK	Tyrosine-protein kinase SYK	CHEMBL2599	P43405	Enzyme	Enzyme	Kinase	Protein Kinase	TK protein kinase group	Tyrosine protein kinase Syk family		8	6.17	11427553	R4A	Phase 1				185	9	8.54
KW-2449	Abl kinase inhibitor | Aurora kinase inhibitor | FLT3 inhibitor	TAOK3	Serine/threonine-protein kinase TAO3	CHEMBL5701	Q9H2K8	Enzyme	Enzyme	Kinase	Protein Kinase	STE protein kinase group	STE protein kinase STE20 family	STE protein kinase TAO subfamily	8	6	11427553	R4A	Phase 1				185	9	8.54
KW-2449	Abl kinase inhibitor | Aurora kinase inhibitor | FLT3 inhibitor	TBK1	Serine/threonine-protein kinase TBK1	CHEMBL5408	Q9UHD2	Enzyme	Enzyme	Kinase	Protein Kinase	Other protein kinase group	Other protein kinase IKK family		8	6.89	11427553	R4A	Phase 1				185	9	8.54
KW-2449	Abl kinase inhibitor | Aurora kinase inhibitor | FLT3 inhibitor	TIE1	Tyrosine-protein kinase receptor Tie-1	CHEMBL5274	P35590	Enzyme	Enzyme	Kinase	Protein Kinase	TK protein kinase group	Tyrosine protein kinase Tie family		8	6.52	11427553	R4A	Phase 1				185	9	8.54
KW-2449	Abl kinase inhibitor | Aurora kinase inhibitor | FLT3 inhibitor	TNIK	TRAF2- and NCK-interacting kinase	CHEMBL4527	Q9UKE5	Enzyme	Enzyme	Kinase	Protein Kinase	STE protein kinase group	STE protein kinase STE20 family	STE protein kinase MSN subfamily	8	7.55	11427553	R4A	Phase 1				185	9	8.54
KW-2449	Abl kinase inhibitor | Aurora kinase inhibitor | FLT3 inhibitor	TNK1	Non-receptor tyrosine-protein kinase TNK1	CHEMBL5334	Q13470	Enzyme	Enzyme	Kinase	Protein Kinase	TK protein kinase group	Tyrosine protein kinase Ack family		8	6.24	11427553	R4A	Phase 1				185	9	8.54
KW-2449	Abl kinase inhibitor | Aurora kinase inhibitor | FLT3 inhibitor	TTK	Dual specificity protein kinase TTK	CHEMBL3983	P33981	Enzyme	Enzyme	Kinase	Protein Kinase	Other protein kinase group	Other protein kinase TTK family		8	6.96	11427553	R4A	Phase 1				185	9	8.54
KW-2449	Abl kinase inhibitor | Aurora kinase inhibitor | FLT3 inhibitor	TXK	Tyrosine-protein kinase TXK	CHEMBL4367	P42681	Enzyme	Enzyme	Kinase	Protein Kinase	TK protein kinase group	Tyrosine protein kinase Tec family		8	6.24	11427553	R4A	Phase 1				185	9	8.54
KW-2449	Abl kinase inhibitor | Aurora kinase inhibitor | FLT3 inhibitor	TYK2	Tyrosine-protein kinase TYK2	CHEMBL3553	P29597	Enzyme	Enzyme	Kinase	Protein Kinase	TK protein kinase group	Tyrosine protein kinase JakA family		8	6.8	11427553	R4A	Phase 1				185	9	8.54
KW-2449	Abl kinase inhibitor | Aurora kinase inhibitor | FLT3 inhibitor	ULK1	Serine/threonine-protein kinase ULK1	CHEMBL6006	O75385	Enzyme	Enzyme	Kinase	Protein Kinase	Other protein kinase group	Other protein kinase ULK family		8	7.28	11427553	R4A	Phase 1				185	9	8.54
KW-2449	Abl kinase inhibitor | Aurora kinase inhibitor | FLT3 inhibitor	ULK2	Serine/threonine-protein kinase ULK2	CHEMBL5435	Q8IYT8	Enzyme	Enzyme	Kinase	Protein Kinase	Other protein kinase group	Other protein kinase ULK family		8	6.89	11427553	R4A	Phase 1				185	9	8.54
KW-2449	Abl kinase inhibitor | Aurora kinase inhibitor | FLT3 inhibitor	ULK3	Serine/threonine-protein kinase ULK3	CHEMBL5047	Q6PHR2	Enzyme	Enzyme	Kinase	Protein Kinase	Other protein kinase group	Other protein kinase ULK family		8	6.92	11427553	R4A	Phase 1				185	9	8.54
KW-2449	Abl kinase inhibitor | Aurora kinase inhibitor | FLT3 inhibitor	YES1	Tyrosine-protein kinase YES	CHEMBL2073	P07947	Enzyme	Enzyme	Kinase	Protein Kinase	TK protein kinase group	Tyrosine protein kinase Src family		8	7.75	11427553	R4A	Phase 1				185	9	8.54
KW-2449	Abl kinase inhibitor | Aurora kinase inhibitor | FLT3 inhibitor	ZAP70	Tyrosine-protein kinase ZAP-70	CHEMBL2803	P43403	Enzyme	Enzyme	Kinase	Protein Kinase	TK protein kinase group	Tyrosine protein kinase Syk family		8	6.03	11427553	R4A	Phase 1				185	9	8.54
NU-7441	DNA dependent protein kinase inhibitor	BRD4	Bromodomain-containing protein 4	CHEMBL1163125	O60885	Enzyme	Epigenetic regulator	Reader	Bromodomain				9	6	11327430	R4A	Preclinical				5	9	9.19
NU-7441	DNA dependent protein kinase inhibitor	PIK3CA	PI3-kinase p110-alpha subunit	CHEMBL4005	P42336	Enzyme	Enzyme	Transferase					8	6.89	11327430	R4A	Preclinical				5	9	9.19
NU-7441	DNA dependent protein kinase inhibitor	PIK3CB	PI3-kinase p110-beta subunit	CHEMBL3145	P42338	Enzyme	Enzyme	Transferase					9	7.8	11327430	R4A	Preclinical				5	9	9.19
NU-7441	DNA dependent protein kinase inhibitor	PIK3CD	PI3-kinase p110-delta subunit	CHEMBL3130	O00329	Enzyme	Enzyme	Transferase					9	7.52	11327430	R4A	Preclinical				5	9	9.19
NU-7441	DNA dependent protein kinase inhibitor	PIK3CG	PI3-kinase p110-gamma subunit	CHEMBL3267	P48736	Enzyme	Enzyme	Transferase					9	6.66	11327430	R4A	Preclinical				5	9	9.19
tyrphostin-AG-1478	EGFR inhibitor	MKNK1	MAP kinase-interacting serine/threonine-protein kinase MNK1	CHEMBL4718	Q9BUB5	Enzyme	Enzyme	Kinase	Protein Kinase	CAMK protein kinase group	CAMK protein kinase MAPKAPK family	CAMK protein kinase MNK subfamily	8	6.28	2051	R4A	Preclinical				3	9	9.51
SCH-900776	CHK inhibitor	CSNK2A2	Casein kinase II alpha (prime)	CHEMBL4070	P19784	Enzyme	Enzyme	Kinase	Protein Kinase	Other protein kinase group	Other protein kinase CK2 family		9	6.55	46239015	R4A	Phase 2				6	9	8.52
SCH-900776	CHK inhibitor	MAP2K5	Dual specificity mitogen-activated protein kinase kinase 5	CHEMBL4948	Q13163	Enzyme	Enzyme	Kinase	Protein Kinase	STE protein kinase group	STE protein kinase STE7 family		9	6.21	46239015	R4A	Phase 2				6	9	8.52
SCH-900776	CHK inhibitor	MYLK3	Myosin light chain kinase	CHEMBL4627	Q32MK0	Enzyme	Enzyme	Kinase	Protein Kinase	CAMK protein kinase group	CAMK protein kinase MLCK family		9	6.72	46239015	R4A	Phase 2				6	9	8.52
SCH-900776	CHK inhibitor	PSMC4	26S protease regulatory subunit 6B	CHEMBL3831205	P43686	Enzyme	Enzyme						9	8.3	46239015	R4A	Phase 2				6	9	8.52
SCH-900776	CHK inhibitor	SIK2	Serine/threonine-protein kinase SIK2	CHEMBL5699	Q9H0K1	Enzyme	Enzyme	Kinase	Protein Kinase	CAMK protein kinase group	CAMK protein kinase CAMK1 family	CAMK protein kinase QIK subfamily	9	6.57	46239015	R4A	Phase 2				6	9	8.52
Cathepsin Inhibitor 1		CTSL	Cathepsin L	CHEMBL3837	P07711	Enzyme	Enzyme	Protease	Cysteine protease	Cysteine protease CA clan	Cysteine protease C1A family		8	7.9	44224135	R4A					3	8	7.9
Cathepsin Inhibitor 1		CTSS	Cathepsin S	CHEMBL2954	P25774	Enzyme	Enzyme	Protease	Cysteine protease	Cysteine protease CA clan	Cysteine protease C1A family		8	6	44224135	R4A					3	8	7.9
Cathepsin Inhibitor 1		CTSV	Cathepsin L2	CHEMBL3272	O60911	Enzyme	Enzyme	Protease	Cysteine protease	Cysteine protease CA clan	Cysteine protease C1A family		8	6.7	44224135	R4A					3	8	7.9
butenafine	fungal squalene epoxidase inhibitor	CYP2D6	Cytochrome P450 2D6	CHEMBL289	P10635	Enzyme	Enzyme	Cytochrome P450	Cytochrome P450 family 2	Cytochrome P450 family 2D	Cytochrome P450 2D6		8	6.52	2484	R4A	Launched	infectious disease | infectious disease | infectious disease	tinea corporis | tinea cruris | tinea pedis		2	8	6.52
butenafine	fungal squalene epoxidase inhibitor	SLC6A4	Serotonin transporter	CHEMBL228	P31645	Enzyme	Transporter	Electrochemical transporter	SLC superfamily of solute carriers	SLC06 neurotransmitter transporter family			8	6.12	2484	R4A	Launched	infectious disease | infectious disease | infectious disease	tinea corporis | tinea cruris | tinea pedis		2	8	6.52
UNC1999	histone lysine methyltransferase inhibitor	HRH3	Histamine H3 receptor	CHEMBL264	Q9Y5N1	Epigenetic regulator	Membrane receptor	Family A G protein-coupled receptor	Small molecule receptor (family A GPCR)	Monoamine receptor	Histamine receptor		9	6.52	72551585	R4A	Preclinical				2	9	8.7
UNC1999	histone lysine methyltransferase inhibitor	TMEM97	Sigma intracellular receptor 2	CHEMBL4105907	Q5BJF2	Epigenetic regulator	Membrane receptor						9	7.19	72551585	R4A	Preclinical				2	9	8.7
ZLN005		HDAC6	Histone deacetylase 6	CHEMBL1865	Q9UBN7	Epigenetic regulator	Epigenetic regulator	Eraser	Histone deacetylase	HDAC class IIb			9	6.53	899323	R4A	Preclinical				1	9	6.53
